# Supplementary material for: Pupil responses to melanopsin-isolating stimuli as a potential diagnostic biomarker for glaucoma
Source: PLoS One. 2025 May 23;20(5):e0324373. doi: 10.1371/journal.pone.0324373 (PMC12101769; doi:10.1371/journal.pone.0324373)
Supplement: S1 File — (CSV) [file pone.0324373.s003.csv]

timeRelativeToPulseOnset	controlParticipant1	controlParticipant2	controlParticipant3	controlParticipant4	controlParticipant5	controlParticipant6	controlParticipant7	controlParticipant8	controlParticipant9	controlParticipant10	controlParticipant11	controlParticipant12	controlParticipant13	controlParticipant14	controlParticipant15
-2	102.027564472072	102.672187128012	99.9672330720363	NA	NA	NA	95.7802819634364	87.9775966581963	101.846250051046	101.882573315496	103.207413295527	96.6593086554806	101.682461131498	99.2516280008461	96.1099498360069
-1.99166666666667	102.039131334549	102.132180162377	99.9605172338048	NA	NA	NA	95.5896375966098	87.7415957795309	101.839037733426	101.881424358755	103.27505848044	96.7678089151261	101.995195775593	99.1808544905919	96.2498974934417
-1.98333333333333	102.051081064061	101.615144362512	99.9510792547616	NA	NA	NA	95.3888343405515	87.493249849024	101.835963227505	101.876934003884	103.335914683989	96.8664413166735	102.291000539947	99.1044131624581	96.3661435072561
-1.975	102.063223438302	101.127685934312	99.9390137737148	NA	NA	NA	95.1811216308403	87.2342137223217	101.83634002238	101.869889728599	103.390123504413	96.9551161788999	102.566758423842	99.0234867979767	96.4575496094796
-1.96666666666667	102.075341070699	100.674899961475	99.9244176005003	NA	NA	NA	94.9702569794006	86.9671893410747	101.839459986641	101.860936566191	103.43774732123	97.0339512590237	102.820078340902	98.9393518776121	96.5240936750348
-1.95833333333333	102.087214806179	100.260231809443	99.9074021159885	NA	NA	NA	94.7604283547555	86.6960008278759	101.844608672872	101.850553286306	103.478787720982	97.1032255938275	103.049273090359	98.8533511087054	96.5668260327917
-1.95	102.098648954323	99.8854954323653	99.8881045301234	NA	NA	NA	94.5561309102875	86.4256460236624	101.851084369873	101.839048629835	103.513212219115	97.1633537450626	103.253322159448	98.7668625366669	96.5877394337198
-1.94166666666667	102.109490639596	99.5510437047551	99.8666909243654	NA	NA	NA	94.362004860385	86.162320176196	101.858219052376	101.826572223468	103.540980297776	97.2148697898393	103.431823574179	98.6812634534031	96.5895733847276
-1.93333333333333	102.119641697545	99.256061586579	99.8433508810396	NA	NA	NA	94.1826457616545	85.9134103510371	101.865398721202	101.813133542397	103.562061450053	97.2584176866008	103.584935676403	98.5978946690757	96.5755843435425
-1.925	102.129062752215	98.9989363257933	99.8182896105521	NA	NA	NA	94.0224025695024	85.6874530131224	101.872076552399	101.798623349073	103.576443393555	97.2947515886446	103.713309111154	98.5180306313108	96.5493106435929
-1.91666666666667	102.137769504917	98.7776568667696	99.7917220626709	NA	NA	NA	93.8851776607927	85.4940377383066	101.877772527355	101.782836213609	103.58413334447	97.3247440406775	103.818011095308	98.4428546170005	96.5143551780319
-1.90833333333333	102.145823933512	98.5901999044854	99.7638684548046	NA	NA	NA	93.7742379738918	85.3436372397254	101.882060626049	101.765494806157	103.585154742071	97.3493908656321	103.900446993495	98.3734345665752	96.4742047786061
-1.9	102.153323463431	98.4348644933232	99.7349493174998	NA	NA	NA	93.6920434913039	85.2473489071476	101.884550956882	101.746276290768	103.57953977862	97.3698029763551	103.962286149662	98.3106981712912	96.4321000259137
-1.89166666666667	102.160388090915	98.3105202279025	99.7051799021735	NA	NA	NA	93.6401007652389	85.2165423269504	101.88487402359	101.724843310059	103.567320030313	97.3871828701801	104.005397666814	98.2554101219057	96.3909617048046
-1.88333333333333	102.167144722774	98.2167410248801	99.6747646978766	NA	NA	NA	93.6188536476035	85.2624184184366	101.882671877908	101.700883428514	103.548520883125	97.4027876021918	104.031796475645	98.2081542454788	96.353368477339
-1.875	102.173710323562	98.1538117919892	99.6438926973982	NA	NA	NA	93.6276288449632	85.3954957603263	101.877600419367	101.67415481759	103.523164828218	97.4178825254032	104.043592874292	98.169320353927	96.3215679443295
-1.86666666666667	102.180176187935	98.1226151837115	99.6127342275108	NA	NA	NA	93.6646571461083	85.6250445156132	101.869345149779	101.644527045688	103.491284410081	97.433694103872	104.04293644715	98.1390930569407	96.2975015285979
-1.85833333333333	102.18659513745	98.1244219584685	99.5814403604782	NA	NA	NA	93.7271855751632	85.9584894380703	101.857645340863	101.612004624213	103.452941724468	97.451370504222	104.03195186573	98.1174379651536	96.2828325296383
-1.85	102.192974566747	98.160617507844	99.5501451140525	NA	NA	NA	93.8116762117906	86.400807426466	101.842314722371	101.576728268627	103.408251304754	97.4719527579157	104.012673608432	98.1040825206317	96.2789715333067
-1.84166666666667	102.199278127362	98.2324010113261	99.5189694550231	NA	NA	NA	93.9140629892024	86.9539548951767	101.823250261451	101.538955754435	103.357405987357	97.496354062952	103.986990500872	98.0984966307883	96.2870914670402
-1.83333333333333	102.205434358112	98.340495650377	99.4880264857201	NA	NA	NA	94.0300273502617	87.6163730897807	101.80043207537	101.499026168611	103.300704178507	97.525344273025	103.956608047601	98.0998857280499	96.3081274387197
-1.825	102.211346605063	98.4849085236333	99.4574278954175	NA	NA	NA	94.1552611678025	88.3826303075636	101.773922552735	101.457313002575	103.238571438872	97.5595363163075	103.923030865264	98.1072070680585	96.3427628297519
-1.81666666666667	102.21690069556	98.6647716696646	99.4272895646801	NA	NA	NA	94.2856965552296	89.243261360259	101.743866604472	101.414176052589	103.171568335505	97.5993713531856	103.887562289465	98.1192120743026	96.3914039337081
-1.80833333333333	102.22197151688	98.8782778271483	99.3977314651986	NA	NA	NA	94.4176885943034	90.1848561081021	101.710490472843	101.369925171995	103.100382247342	97.6451024824335	103.85131538399	98.1345113554723	96.4541453164252
-1.8	102.226430382261	99.1227058979486	99.3688701020462	NA	NA	NA	94.5481431729749	91.190442558696	101.674099631967	101.324805454806	103.025807285342	97.6967775276291	103.815229474766	98.1516549135991	96.5307322369407
-1.79166666666667	102.23015300816	99.3945220274726	99.3408090613741	NA	NA	NA	94.6745907132806	92.2402053309374	101.635077203161	101.279003073012	102.94871922018	97.7542197959305	103.78008677813	98.1692170476714	96.6205279118746
-1.78333333333333	102.233027286903	99.6895396975329	99.3136348711363	NA	NA	NA	94.7952123580056	93.3125397566811	101.59387992598	101.232660577857	102.870049162665	97.8170100634165	103.746524029348	98.1858762901975	96.7224895781039
-1.775	102.234959675858	100.003119847739	99.287418810951	NA	NA	NA	94.908825061421	94.3853355092346	101.551026635843	101.185889980776	102.790753608573	97.8844814044401	103.715036161797	98.2004834913635	96.8351558797316
-1.76666666666667	102.235877547503	100.330390535837	99.2622186324777	NA	NA	NA	95.0148298287751	95.4372740853377	101.507077578698	101.138781291896	102.711777013528	97.9557386154142	103.685972913403	98.2121109362838	96.9566504935802
-1.75833333333333	102.235725356629	100.666465804125	99.2380741410534	NA	NA	NA	95.1131270497209	96.4489242165933	101.462608185568	101.091411665815	102.634008760396	98.029702746607	103.659531920002	98.2200756824323	97.084706712877
-1.75	102.234455968169	101.006643184068	99.2149971781885	NA	NA	NA	95.2040051635427	97.4035294922576	101.418183084437	101.043857937702	102.558242676228	98.1051709218756	103.635752114932	98.2239379554509	97.216715421536
-1.74166666666667	102.232021169932	101.346559871973	99.1929633138584	NA	NA	NA	95.2880129875989	98.287491621337	101.374333507495	100.99620832849	102.485146790983	98.1808825558358	103.614511082834	98.2234840893767	97.3498011079187
-1.73333333333333	102.228364906824	101.682292112339	99.1719112045192	NA	NA	NA	95.3658300663908	99.0905967317335	101.331537088926	100.948567738396	102.415244440723	98.2555891454863	103.595530130297	98.2187015628044	97.4809345406292
-1.725	102.223419837414	102.010390292126	99.1517471313067	NA	NA	NA	95.4381509732379	99.8060350187527	101.290197026532	100.901056546622	102.348901828194	98.3281255073705	103.578389370866	98.2097453484275	97.6070850794968
-1.71666666666667	102.21710458903	102.327852623333	99.1323476969826	NA	NA	NA	95.5055966670274	100.430258002823	101.250618687788	100.853807709056	102.286316400574	98.3974768494522	103.562553244639	98.1968926813349	97.7253983505392
-1.70833333333333	102.209319663698	102.632053715789	99.1135586268961	NA	NA	NA	95.568659447848	100.962709997028	101.212985406016	100.806967759295	102.227505111111	98.4628367842046	103.547406007419	98.1804896529779	97.8333674280389
-1.7	102.199944284439	102.920657171037	99.0951949326606	NA	NA	NA	95.6276808719602	101.405462029217	101.177339845843	100.760705212386	102.172298689595	98.5236557217503	103.532294428025	98.1609005070432	97.9289625764148
-1.69166666666667	102.18883751085	103.191544328171	99.0770484041807	NA	NA	NA	95.6828557013996	101.762772716581	101.143578132096	100.71522532902	102.120351702713	98.5796768002739	103.516572457654	98.1384717117942	98.010703200744
-1.68333333333333	102.175843583062	103.442779620408	99.058902778434	NA	NA	NA	95.7342517740299	102.04060421673	101.111457116374	100.670785812176	102.071174285221	98.6309480168933	103.499643118076	98.1135167008149	98.0776803246788
-1.675	102.160801170899	103.672614467899	99.0405518438869	NA	NA	NA	95.7818385083726	102.246125712418	101.08060679026	100.627706734063	102.024181708482	98.6777997275615	103.48099353414	98.0863197524173	98.1295446915443
-1.66666666666667	102.143559043623	103.879520404236	99.0218156621084	NA	NA	NA	95.8255210669881	102.387234271909	101.050540191069	100.586370419928	101.978749162734	98.7207913835635	103.460218423566	98.0571534120331	98.1664675281832
-1.65833333333333	102.123999360707	104.062242380767	99.0025539083897	NA	NA	NA	95.8651769908338	102.472114022237	101.020661826834	100.547213277621	101.934257632521	98.7606435216901	103.437028651177	98.0263011453647	98.1890774845321
-1.65	102.102064932914	104.219865204727	98.9826785518516	NA	NA	NA	95.9006912345586	102.508845901341	100.990282775046	100.51071765667	101.890122419152	98.7981660356491	103.411245257251	97.9940752602583	98.1983807744299
-1.64166666666667	102.077783978618	104.351882453902	98.9621668570312	NA	NA	NA	95.9319876458687	102.505076882363	100.958650446845	100.477410507578	101.84580348215	98.8341810753373	103.382783793236	97.9608240360095	98.1956730570889
-1.63333333333333	102.051285611343	104.458252860469	98.9410721074174	NA	NA	NA	95.9590553942968	102.467756721171	100.924996373804	100.447866395085	101.800802529912	98.8694364588714	103.351636048766	97.9269292640883	98.1824506010479
-1.625	102.022801138617	104.539431243521	98.9195292314924	NA	NA	NA	95.9819665207691	102.402945884143	100.888599356015	100.422702657831	101.754653587749	98.9045162539941	103.317853804235	97.8927980103209	98.1603288212653
-1.61666666666667	101.992650764285	104.596369022643	98.8977553022434	NA	NA	NA	96.0008814028179	102.315692941639	100.848854405254	100.402552866465	101.706911283985	98.9397675408126	103.281535058935	97.8588504477826	98.1309752977215
-1.60833333333333	101.961219734865	104.630486322552	98.8760453457535	NA	NA	NA	96.0160437976002	102.209978984822	100.805334298808	100.388014802739	101.657138434526	98.9752626247284	103.242811950673	97.8255038475964	98.0960599622846
-1.6	101.92892935657	104.643618798135	98.8547614981787	NA	NA	NA	96.0277708943051	102.088726174839	100.757834176146	100.379582704193	101.604894933063	99.0108034390404	103.201840826623	97.7931524247834	98.057223721209
-1.59166666666667	101.896206858407	104.63794171372	98.8343131656046	NA	NA	NA	96.0364429360579	101.953862438379	100.706396050135	100.377577972731	101.549731480032	99.0459627380563	103.158796198258	97.7621447754962	98.0160692497893
-1.58333333333333	101.863456037548	104.615877208701	98.8151294623501	NA	NA	NA	96.0424930435813	101.806430177993	100.651312802013	100.382089212443	101.491191817371	99.0801525640551	103.113870436162	97.7327643401377	97.9741750750792
-1.575	101.831030429135	104.579994412125	98.7976283811081	NA	NA	NA	96.0463946728268	101.646728368115	100.593109639446	100.392930086693	101.428826075434	99.1127098646139	103.067279739044	97.7052188346981	97.9331228338874
-1.56666666666667	101.799211667474	104.532911335305	98.7821859784248	NA	NA	NA	96.0486449076785	101.474479244167	100.53250088033	100.409621338948	101.36221704423	99.142987056775	103.019274644193	97.6796400574547	97.8945176189109
-1.55833333333333	101.768194429519	104.477204638052	98.7691065891182	NA	NA	NA	96.0497456248991	101.2890077503	100.470326197365	100.431399490632	101.291019824097	99.1704333507645	102.970150817321	97.6560905879132	97.8599837511709
-1.55	101.738076998534	104.415330637654	98.7585966119383	NA	NA	NA	96.0501864891471	101.089417936128	100.407477749068	100.457252130706	101.215009792304	99.1946572772893	102.920254595554	97.6345730438639	97.8311296817175
-1.54166666666667	101.708857291567	104.349558565493	98.7507475990031	NA	NA	NA	96.0504319813632	100.874751459792	100.344830821923	100.485977001657	101.134126379629	99.2154714075279	102.869979306369	97.6150390636974	97.8094846762285
-1.53333333333333	101.680436254949	104.28191700893	98.7455333967142	NA	NA	NA	96.0509126363701	100.644118503214	100.28318912172	100.516257468239	101.048500466909	99.2329235463265	102.819751845723	97.5973961956016	97.7964141677546
-1.525	101.652628886512	104.214155587586	98.7428207292844	NA	NA	NA	96.0520203816846	100.396797169598	100.223254207667	100.546743157954	100.958462784405	99.2473106728731	102.770012076154	97.5815113072996	97.7930236872714
-1.51666666666667	101.625179959493	104.147721876617	98.7423882488706	NA	NA	NA	96.0541077245092	100.132302875625	100.165621652041	100.576125023711	100.864537511715	99.2591678194475	102.721188953902	97.567210231381	97.800063354622
-1.50833333333333	101.597782413439	104.083750149302	98.7439489608004	NA	NA	NA	96.057489442589	99.85043340854	100.110796598754	100.603200585265	100.767422437193	99.2692320914152	102.673677598305	97.5542766959996	97.8178457824878
-1.5	101.570099017344	104.023059521136	98.7471727415453	NA	NA	NA	96.0624440594411	99.5512954029383	100.059216724228	100.626932173802	100.667953225362	99.2783893536392	102.627822030676	97.542455739053	97.8461897918357
-1.49166666666667	101.541785618452	103.96616328501	98.7517063279272	NA	NA	NA	96.0692114832414	99.2353164339612	100.011269854064	100.646499512801	100.567052996314	99.2876084499555	102.583907892659	97.5314632565502	97.8843984554149
-1.48333333333333	101.512509740702	103.913292974992	98.7571888852941	NA	NA	NA	96.0779847984215	98.9032491364707	99.9672955859739	100.661340333404	100.465674303256	99.2978658505527	102.542166083809	97.520999721605	97.931273734736
-1.475	101.481959898814	103.864438380094	98.7632637627529	NA	NA	NA	96.0888994428756	98.5561743206767	99.9275715854982	100.671170049084	100.364740022478	99.3100705799114	102.502783323356	97.5107679848544	97.9851670836655
-1.46666666666667	101.449847809669	103.819399784741	98.7695891054501	NA	NA	NA	96.102027000281	98.195502397429	99.8922988664465	100.675976022139	100.265085286876	99.3250035739312	102.465913995667	97.500496799902	98.0440672826187
-1.45833333333333	101.415909555552	103.777844019364	98.775849690551	NA	NA	NA	96.1173779892162	97.822966311545	99.8615994390068	100.675985658775	100.167403241842	99.3432776326611	102.431691350644	97.4899693133988	98.1057276559939
-1.45	101.379910071749	103.739354776245	98.7817711641871	NA	NA	NA	96.1349111826821	97.4406034272048	99.8355256936606	100.671608241054	100.072202148736	99.3653135257919	102.400240180806	97.4790525252615	98.167829770742
-1.44166666666667	101.34165136451	103.703471104597	98.78713682973	NA	NA	NA	96.1545438689466	97.0507293302661	99.8140695672443	100.663355417695	99.9797823757257	99.3913272867647	102.371692249355	97.4677204460302	98.2281703002906
-1.43333333333333	101.300981109014	103.669714050826	98.79180536683	NA	NA	NA	96.1761598676253	96.6559054206115	99.7971593458287	100.651754499013	99.8902387709828	99.4213308638612	102.346202082449	97.4560601006963	98.284847678864
-1.425	101.257797075601	103.637605575513	98.7957256703581	NA	NA	NA	96.1996150027454	96.2589006505214	99.7846414920792	100.637271146434	99.8034898668512	99.4551505206227	102.32395901101	97.444250828568	98.3364221986574
-1.41666666666667	101.212046255053	103.606683988287	98.798944596893	NA	NA	NA	96.2247401109371	95.8626492077176	99.7762548247338	100.620251769554	99.7193292541407	99.4924605815187	102.305192071897	97.4325175401262	98.382027181817
-1.40833333333333	101.163721986715	103.576518723627	98.8016055681614	NA	NA	NA	96.2513415055682	95.4702045861385	99.7716053811153	100.600890224835	99.6374886556554	99.5328223178181	102.290166067678	97.4210721088522	98.4214152035128
-1.4	101.112862129617	103.546725208951	98.8039382424765	NA	NA	NA	96.2792000646181	95.084686169736	99.7701477752971	100.579220766819	99.5577022095979	99.5757164632097	102.279169640694	97.4100635347792	98.4549329137079
-1.39166666666667	101.059547659714	103.516977275581	98.8062394080371	NA	NA	NA	96.3080715961519	94.7092139964158	99.7711815259062	100.555135185409	99.479765561163	99.620564557164	102.272498503279	97.3995535309952	98.4834333579176
-1.38333333333333	101.003899821055	103.487012992963	98.8088445073729	NA	NA	NA	96.3376905517413	94.3468327170866	99.7738726259384	100.528416891757	99.4035854601854	99.6667452462846	102.270436282197	97.389523910945	98.5081490520448
-1.375	100.946076069152	103.456632122763	98.8120912911213	NA	NA	NA	96.3677776199934	94.000431298162	99.7773040792072	100.498782483907	99.3292151232405	99.7136164289747	102.273232733173	97.3799097718319	98.530551951039
-1.36666666666667	100.886266467156	103.425687234815	98.816281291151	NA	NA	NA	96.3980516556651	93.6726645021051	99.7805476088553	100.465923623068	99.2568721629725	99.7605449743697	102.281078879956	97.370643744147	98.5522191134514
-1.35833333333333	100.824691324073	103.394072039508	98.8216466987335	NA	NA	NA	96.4282456879327	93.3658770597865	99.782739389412	100.429545954212	99.186940410246	99.8069325241326	102.29408083386	97.3616972201189	98.5747147545721
-1.35	100.761599761796	103.361708734626	98.8283285879609	NA	NA	NA	96.4581241277143	93.0820277564782	99.7831412525421	100.389404057721	99.1199589676193	99.8522256687132	102.31223477954	97.3531095481653	98.5994937815433
-1.34166666666667	100.697268527051	103.328535079317	98.8363688525353	NA	NA	NA	96.4874971726239	92.8226110452865	99.7811752973134	100.345332019704	99.0565985899703	99.8959117650241	102.335404995072	97.3449985479285	98.6278276224182
-1.33333333333333	100.632000330742	103.294493316135	98.8457135726081	NA	NA	NA	96.5162296919869	92.5885797344865	99.7764296157886	100.297269016141	98.9976230648383	99.9375125654109	102.363306123795	97.3375490190909	98.6607501400193
-1.325	100.566121606283	103.259522793829	98.8562229003795	NA	NA	NA	96.5442436088726	92.3802810119623	99.768643484332	100.245280547075	98.9438366693283	99.9765860616724	102.395490546902	97.330982267276	98.6990200202747
-1.31666666666667	100.499980367644	103.223555461665	98.867685092314	NA	NA	NA	96.5715146473889	92.1974211018277	99.7576857367746	100.189579728291	98.8960236824099	100.012737236441	102.431343853642	97.3255137826351	98.7430983455688
-1.30833333333333	100.433944467212	103.18651271424	98.8798355857143	NA	NA	NA	96.5980654649322	92.039069875195	99.7435347741741	100.13055269348	98.8548868487774	100.045631638235	102.470094901247	97.3213080386717	98.7931442995777
-1.3	100.368399209882	103.1483037129	98.8923800597607	NA	NA	NA	96.6239564969932	91.9037090074967	99.7262620201505	100.068782358025	98.8209903294648	100.075003972541	102.510846337699	97.3184416694026	98.8490307876466
-1.29166666666667	100.30374184455	103.108826581949	98.9050164536034	NA	NA	NA	96.649275303161	91.789315208824	99.7060207655675	100.005054426519	98.7947118419704	100.100656055144	102.552625357122	97.3168862118501	98.9103752256417
-1.28333333333333	100.240369701437	103.067974343619	98.917451817164	NA	NA	NA	96.6741263819664	91.6934611030355	99.6830438715159	99.9403309518024	98.7762069629468	100.122446565025	102.59444696664	97.3165163408834	98.9765756428959
-1.275	100.178660401303	103.025646495874	98.9294147244408	NA	NA	NA	96.6986237046735	91.6134213244512	99.6576526497374	99.8756889012662	98.7653865541409	100.140280287994	102.635378625634	97.3171407391112	99.0468419166277
-1.26666666666667	100.118946760794	102.981763956175	98.9406656063984	NA	NA	NA	96.7228865135547	91.5462824586527	99.6302740101073	99.8122346339085	98.7619089648281	100.154097756524	102.674597501093	97.3185444334724	99.1202180344317
-1.25833333333333	100.061492831107	102.936282213371	98.9510041197278	NA	NA	NA	96.7470375352412	91.4890571284815	99.6014535890364	99.7510135689776	98.7651900645142	100.163860475168	102.711435466278	97.3205283901582	99.1956020024853
-1.25	100.006477811959	102.889198423072	98.9602710387628	NA	NA	NA	96.7712014183369	91.4387963583733	99.5718496552971	99.6929347929618	98.7744330059332	100.169532759374	102.745408538186	97.3229371951329	99.2717759044636
-1.24166666666667	99.9539912400245	102.840552439402	98.9683446816366	NA	NA	NA	96.7954996176381	91.3926919825377	99.5422031450634	99.6387238401866	98.7886769169245	100.171067594413	102.776227413625	97.3256756065887	99.3474548348614
-1.23333333333333	99.904039009264	102.790424892366	98.9751337905313	NA	NA	NA	96.820039745902	91.3481658845854	99.5132920969224	99.5889076808462	98.8068598935764	100.168403852442	102.803786710122	97.3287210064158	99.4213572607017
-1.225	99.8565575924856	102.738934274792	98.9805684011553	NA	NA	NA	96.8449022680405	91.3029492286723	99.4858833211812	99.5438274583375	98.8278871129209	100.161479031635	102.828134400551	97.3321353574012	99.4922945179892
-1.21666666666667	99.8114330823948	102.686232143637	98.9845902736607	NA	NA	NA	96.8701292214222	91.2551557331944	99.4606934986289	99.5036690585699	98.8506940309301	100.150255967834	102.849428097298	97.3360725054882	99.5592691306074
-1.20833333333333	99.7685222957856	102.632495555216	98.9871457251415	NA	NA	NA	96.8957178194321	91.2033483105933	99.4383691109974	99.4685015302416	98.8742989054526	100.134756295626	102.867887368281	97.3407746979319	99.6215628887438
-1.2	99.7276738678829	102.577918807356	98.9881842628509	NA	NA	NA	96.921621640724	91.146594461426	99.4194849585447	99.4383182990939	98.8978424580235	100.115091742008	102.88374980427	97.3465572984362	99.6787931963737
-1.19166666666667	99.6887468109394	102.522707550244	98.987663999348	NA	NA	NA	96.9477628129686	91.0845069288053	99.404548235847	99.413080432458	98.9206118246925	100.091483709202	102.897234953899	97.3537860020232	99.7309204252022
-1.18333333333333	99.6516248546514	102.467074984412	98.9855613232804	NA	NA	NA	96.9740545419803	91.0172688486916	99.393994736555	99.3927594991979	98.942046648374	100.0642612677	102.908517214292	97.3628518283316	99.7782009553289
-1.175	99.6162274546145	102.411236795329	98.9818821497825	NA	NA	NA	97.0004269641612	90.9456434510797	99.3881765958221	99.3773729883676	98.9617315405986	100.033833067267	102.917706501974	97.3741481309227	99.821100358194
-1.16666666666667	99.5825184402257	102.355402733304	98.9766737978949	NA	NA	NA	97.0268484196885	90.8709695151518	99.3873490151271	99.3670043764825	98.9793841416435	100.000640362092	102.924833254453	97.3880531162434	99.8601942665279
-1.15833333333333	99.5505100827032	102.299766224848	98.9700361943283	NA	NA	NA	97.0533384213924	90.79514624366	99.3916599021283	99.3618025900362	98.9948450510293	99.9651088551051	102.929835212852	97.4049178818969	99.8960793878108
-1.15	99.5202589495498	102.244495990691	98.9621298320503	NA	NA	NA	97.0799716403113	90.72061244844	99.4011414024385	99.3619593105098	99.0080690516592	99.9276164303157	102.93254895664	97.4250559770216	99.9293044219934
-1.14166666666667	99.4918541931633	102.189733388113	98.9531777769343	NA	NA	NA	97.1068734077314	90.6503243161793	99.4157009634699	99.3676676113054	99.0191124462261	99.8884811677543	102.932713309115	97.4487334012288	99.9603221899359
-1.13333333333333	99.4654046571612	102.135595080371	98.9434605161427	NA	NA	NA	97.1342095827102	90.5877335628961	99.435110699014	99.3790708470355	99.0281119379081	99.8479622845013	102.929989409186	97.4761625713845	99.9894600555435
-1.125	99.4410300867715	102.082176811387	98.9333050947059	NA	NA	NA	97.1621757141904	90.5367639144896	99.4589997431805	99.3962139829532	99.0352565796684	99.8062659353125	102.923995380056	97.507499874233	100.016905087441
-1.11666666666667	99.4188550147146	102.029555441653	98.9230710405315	NA	NA	NA	97.190988129549	90.5017813739452	99.486860551993	99.4190090215482	99.0407608248709	99.7635542254393	102.914348214313	97.5428400568453	100.042702376764
-1.10833333333333	99.3990008196448	101.97779017653	98.9131346560297	NA	NA	NA	97.2208749291037	90.4875512149093	99.5180747397869	99.447221571793	99.0448469040574	99.7199616518894	102.900706488601	97.5822029918667	100.06676599768
-1.1	99.381575272165	101.926925112961	98.9038728730901	NA	NA	NA	97.2520636306657	90.4991697533224	99.5519499915043	99.4804786082484	99.0477384256583	99.6756240670793	102.882811080436	97.6255163643621	100.088901265179
-1.09166666666667	99.3666641051739	101.876993755427	98.8956475380353	NA	NA	NA	97.2847642966734	90.5419584949882	99.5877539505956	99.5182922416645	99.0496601012241	99.6307185082289	102.860520339266	97.6726013453287	100.108835374996
-1.08333333333333	99.3543282744006	101.8280232478	98.8887904311359	NA	NA	NA	97.3191491404781	90.6213156631506	99.6247400384601	99.5600928514488	99.0508355042062	99.5855020234065	102.833834127766	97.7231639104846	100.126252908305
-1.075	99.3446033805504	101.780034103894	98.8835904918454	NA	NA	NA	97.3553315178566	90.7425269743916	99.662173408849	99.605263876232	99.0514776077662	99.5403339186883	102.802903701099	97.7767887832475	100.140833379091
-1.06666666666667	99.3374936723545	101.733034278306	98.8802856705815	NA	NA	NA	97.3933485906453	90.9105400950704	99.6993683737158	99.653169843478	99.0517748898246	99.4956712191645	102.768028468485	97.8329332419411	100.152287057592
-1.05833333333333	99.3329574002452	101.687011971981	98.8790594695401	NA	NA	NA	97.4331513726055	91.1297109717253	99.7357375626278	99.7031727786725	99.0518816390869	99.4520374316721	102.729641308095	97.890922521125	100.160383147104
-1.05	99.3308870717188	101.641931974748	98.8800390240293	NA	NA	NA	97.4746036863491	91.4035373973417	99.7708395256359	99.7546379432518	99.0519171644261	99.4099758520799	102.688282530158	97.9499531091782	100.164966673889
-1.04166666666667	99.3310921780919	101.597736300321	98.8832918113241	NA	NA	NA	97.5174899874021	91.7344007556871	99.8044097131726	99.8069337866222	99.0519713133547	99.3700030184328	102.644562773016	98.0091133254741	100.165966981365
-1.03333333333333	99.3332929169115	101.554348651627	98.8888217496852	NA	NA	NA	97.5615321469375	92.1233346244287	99.8363684656442	99.8594325583319	99.0521138352557	99.3325729131855	102.599118509179	98.0674275650663	100.163403258707
-1.025	99.3371303076649	101.511683982965	98.8965685958128	NA	NA	NA	97.6064151672765	92.5698289871823	99.8668074649075	99.9115166969494	99.0524089273698	99.2980573162607	102.552567536046	98.1239199473805	100.157387678084
-1.01666666666667	99.3421914700742	101.469663289767	98.9064137550228	NA	NA	NA	97.6518189338949	93.0716696683567	99.8959591112311	99.9625921863896	99.0529347685324	99.26674555214	102.50547225877	98.1776843082068	100.148122347884
-1.00833333333333	99.3480427645601	101.428230156434	98.9181917643876	NA	NA	NA	97.6974488939489	93.6248133069974	99.9241543285982	100.012105675609	99.0538036382619	99.2388617562294	102.458316240482	98.227948202146	100.135888375791
-1	99.3542618225563	101.387364621347	98.9317042372433	NA	NA	NA	97.7430576816298	94.2233086117685	99.9517746121171	100.059559660635	99.0551782536135	99.2145906097026	102.41149642566	98.2741234552689	100.12102856354
-0.991666666666667	99.3604626697383	101.347091539222	98.9467338703534	NA	NA	NA	97.7884537510812	94.8592862129665	99.9792045051767	100.104521735972	99.0572829026765	99.1941003145442	102.365329949312	98.3158385073774	100.103926901005
-0.983333333333333	99.3663126253868	101.307481859586	98.9630571964765	NA	NA	NA	97.833498593129	95.5230468677224	100.006790867055	100.146628055524	99.0604082425034	99.1775562559913	102.320070997179	98.3529509030499	100.084991599895
-0.975	99.3715426655358	101.2686460806	98.9804549635011	NA	NA	NA	97.8780976547743	96.203282480993	100.034812118585	100.1855820879	99.0649059645161	99.1651242683854	102.275930875111	98.3855434692698	100.064649340167
-0.966666666666667	99.3759543947898	101.230720153551	98.998719671396	NA	NA	NA	97.922190559594	96.8874639501849	100.063453881503	100.221147913796	99.0711698061899	99.1569622727355	102.233094222776	98.4139106506516	100.043351468104
-0.958333333333333	99.3794252329943	101.193844989872	99.0176598123678	NA	NA	NA	97.965744626258	97.5624104578244	100.092783481495	100.253139140641	99.0796055262065	99.1531967829503	102.19172636074	98.4385404725945	100.021586523059
-0.95	99.3819092172987	101.158142315337	99.0371000399452	NA	NA	NA	98.0087537785198	98.2150034861806	100.122721801107	100.281409585703	99.0905972800064	99.1538843518312	102.151969677929	98.4600949744944	99.9998946108524
-0.941666666666667	99.3834295840272	101.123692005465	99.0568777542192	NA	NA	NA	98.0512426926928	98.8329435489282	100.153022147349	100.305852153901	99.104474551877	99.1589656126791	102.113930066234	98.4793890937007	99.9788803522835
-0.933333333333333	99.3840629791932	101.090516214419	99.0768381336614	NA	NA	NA	98.0932734022144	99.4054179888484	100.18326634001	100.326405570656	99.1214798822855	99.1682242327957	102.077657717345	98.4973649981585	99.9592189689275
-0.925	99.3839182497258	101.058572519183	99.0968297990596	NA	NA	NA	98.1349505003602	99.9235825429003	100.212877325985	100.343061410316	99.1417411473577	99.1812643826483	102.043127117905	98.5150568876802	99.9416512420724
-0.916666666666667	99.383113159282	101.027755975192	99.1167020480192	NA	NA	NA	98.1764223283478	100.380830517296	100.241144113406	100.355862720348	99.1652546335339	99.1975175752531	102.010216837694	98.5335433787366	99.9269655333047
-0.908333333333333	99.3817529369795	100.997909914953	99.1363033388008	NA	NA	NA	98.2178777064938	100.772880182734	100.267262762264	100.364892522841	99.1918800560645	99.2162785508326	101.978686610132	98.5538908658724	99.9159635207581
-0.9	99.3799142215841	100.968844331165	99.1554816645514	NA	NA	NA	98.2595387734481	101.097727908223	100.290398796938	100.37025986458	99.2213454570737	99.2367551116639	101.948153351512	98.5770967130875	99.9094071805425
-0.891666666666667	99.3776355234673	100.940358347536	99.174089256728	NA	NA	NA	98.3016492570574	101.355504336294	100.309764440446	100.372091310207	99.2532630772596	99.2581126846698	101.918073540306	98.6040412579047	99.9079503291874
-0.883333333333333	99.374914772118	100.912261673312	99.1919930523681	NA	NA	NA	98.3444563912656	101.54825766624	100.324692590325	100.370526186925	99.2871571065267	99.2795060241151	101.887737537888	98.6354516492981	99.912061084103
-0.875	99.3717156294026	100.88439026033	99.2090886655626	NA	NA	NA	98.3881868633326	101.679681443676	100.334693126746	100.365708079944	99.3224963844288	99.3001048575872	101.856273952841	98.6718736702675	99.9219414346934
-0.866666666666667	99.3679814190623	100.856613989447	99.2253130634992	NA	NA	NA	98.4330213046996	101.754802520076	100.339490999037	100.357770642293	99.3587198430156	99.3191234927885	101.822657778791	98.7136481230918	99.9374523582513
-0.858333333333333	99.3636506380927	100.828836906999	99.2406524462534	NA	NA	NA	98.4790738407506	101.77964640041	100.339050771636	100.346825716225	99.3952481209993	99.3358585205687	101.785717450793	98.7608952506269	99.9580572715947
-0.85	99.3586688925904	100.800991397772	99.2551449771499	NA	NA	NA	98.5263816693947	101.76089984048	100.333586148922	100.332964536927	99.4314861818069	99.3497309862315	101.744139550392	98.8135139364973	99.9827989025887
-0.841666666666667	99.3529976260797	100.77302859883	99.2688798562219	NA	NA	NA	98.5749068216202	101.705590063896	100.323551339322	100.31627483408	99.4668291783425	99.360325365726	101.696473030561	98.8711985370264	100.01032117509
-0.833333333333333	99.3466222627308	100.744908941253	99.2819943967823	NA	NA	NA	98.6245490782323	101.620794735152	100.309616804994	100.296866174257	99.5006818225429	99.3674234649057	101.641137286217	98.933471614442	100.038938070098
-0.825	99.3395603089965	100.716595912762	99.2946698593779	NA	NA	NA	98.6751643201216	101.513390862537	100.292634181596	100.274891332169	99.5324914002501	99.3710374948834	101.576439914158	98.9997281549881	100.0667412634
-0.816666666666667	99.3318675570397	100.688052654932	99.3071257166539	NA	NA	NA	98.7265804863105	101.389847825739	100.273592790212	100.250553657231	99.5617851013958	99.3714376056187	101.500609926068	99.0692830362191	100.091732729606
-0.808333333333333	99.323638992978	100.659239435418	99.3196121449004	NA	NA	NA	98.7786083468511	101.256068313485	100.253567743574	100.22409760388	99.5882019763151	99.3691563283461	101.411849670742	99.1414106087555	100.111967499432
-0.8	99.3150013577553	100.630112180567	99.3324015514966	NA	NA	NA	98.8310501333825	101.117278921114	100.233658277558	100.195787672589	99.6115158968405	99.3649566582032	101.308404837606	99.2153685756627	100.125694269784
-0.791666666666667	99.3060980992719	100.600624179093	99.3457796252913	NA	NA	NA	98.8837082746079	100.977968556514	100.21491648047	100.16588423691	99.6316491908457	99.3597677746915	101.188650266734	99.2904070724088	100.131484572417
-0.783333333333333	99.2970719243263	100.570732535676	99.3600344865566	NA	NA	NA	98.9363925679055	100.84186762527	100.198272315431	100.134623710914	99.6486760091416	99.354604403254	101.05119080959	99.3657707789519	100.128341011524
-0.775	99.2880513638468	100.540409705626	99.3754418651069	NA	NA	NA	98.9889233448236	100.711957180087	100.1844670216	100.102208849436	99.6628147756212	99.3504855962091	100.894977255562	99.4407022018416	100.115773742707
-0.766666666666667	99.2791459894082	100.509659090267	99.3922461418294	NA	NA	NA	99.0411310295356	100.590497495229	100.174007171814	100.068810734156	99.674409940321	99.3483624440777	100.719434059913	99.5144507594991	100.093836647304
-0.758333333333333	99.2704516841516	100.478531705449	99.4106404275207	NA	NA	NA	99.0928554617355	100.479069086455	100.167144883413	100.034576242003	99.6839035414443	99.3490592652172	100.524589189746	99.5862889006814	100.063120689435
-0.75	99.2620633041441	100.447139529283	99.4307519594269	NA	NA	NA	99.1439480791048	100.378624904505	100.163883197832	99.9996307872301	99.6917981495931	99.353230232009	100.311190567461	99.6555333929742	100.024707458937
-0.741666666666667	99.2540897536086	100.415661252935	99.4526387269843	NA	NA	NA	99.1942767251368	100.289557666487	100.164003245426	99.9640713488738	99.6986146477943	99.3613320342828	100.080791872658	99.7215684162811	99.9800884207918
-0.733333333333333	99.2466679901467	100.384337412251	99.4762977801783	NA	NA	NA	99.2437299659564	100.211784997677	100.167107587999	99.9279535158525	99.7048504884339	99.3736132499589	99.8357924113182	99.7838689249826	99.9310567772586
-0.725	99.2399748464529	100.35345446426	99.5016792610363	NA	NA	NA	99.2922181642639	100.144846760161	100.172672724689	99.8912788020509	99.7109443604317	99.390119732017	99.5794179571322	99.8420243398181	99.8795813321785
-0.716666666666667	99.2342357373593	100.32332052361	99.5286984795631	NA	NA	NA	99.3396716172892	100.088003104097	100.180106411016	99.8539843324499	99.7172497107669	99.4107106898625	99.3156328070422	99.8957609801314	99.8276755535396
-0.708333333333333	99.2297280529604	100.294237042794	99.5572419884208	NA	NA	NA	99.3860381444526	100.040323799994	100.188807145037	99.8159354494217	99.7240162584936	99.4350785836724	99.0489824069643	99.9449603681705	99.7772767732339
-0.7	99.2267752121568	100.266471060465	99.5871686301107	NA	NA	NA	99.4312816678855	100.000763821749	100.19821998091	99.7769244327523	99.7313805821374	99.4627718963576	98.7843794916223	99.9896707314389	99.7301456703524
-0.691666666666667	99.225727717071	100.240232699407	99.6183091438375	NA	NA	NA	99.4753825069366	99.9682231758816	100.207879656934	99.7366760637879	99.7393702889797	99.4932259621168	98.5268571140642	100.030108224074	99.6877881122732
-0.683333333333333	99.2269338218384	100.215660432625	99.6504667386101	NA	NA	NA	99.5183401909564	99.9415925903988	100.217432246252	99.6948552459771	99.7479223614782	99.5258031553352	98.2813148199352	100.066646114928	99.6513983916268
-0.675	99.230709223803	100.192812684553	99.6834180983543	NA	NA	NA	99.5601778205231	99.9197902516337	100.226629897133	99.6510745541916	99.7569084957211	99.5598332824394	98.0522821315953	100.099795538973	99.6218255965417
-0.666666666666667	99.2373135707023	100.171663709476	99.7169139144704	NA	NA	NA	99.6009450680966	99.9017953729917	100.235301567997	99.6049068969918	99.7661604355728	99.5946439058757	97.8437205037197	100.130182465038	99.5995655693581
-0.658333333333333	99.2469347930862	100.152105623609	99.7506806173955	NA	NA	NA	99.6407180633163	99.886681042768	100.243313458672	99.5559094937432	99.7754941941688	99.6295818514683	97.6588806998331	100.158521225603	99.5847761873045
-0.65	99.2596796205233	100.133961099673	99.7844263456139	NA	NA	NA	99.679596567349	99.8736431498153	100.250536394124	99.5036619565344	99.7847333011288	99.66403421894	97.5002248498061	100.185583117729	99.5773101695524
-0.641666666666667	99.2755700952082	100.117008112326	99.8178523987077	NA	NA	NA	99.7176992103474	99.8620189121051	100.256829820292	99.4478199226961	99.7937291622738	99.6974500417105	97.3694128833446	100.212161015188	99.5767614962515
-0.633333333333333	99.2945458027615	100.101011588048	99.8506683176459	NA	NA	NA	99.7551568851617	99.851290588347	100.262041295658	99.388182584628	99.8023773243587	99.7293559238514	97.2673452337418	100.239033763564	99.5825220398914
-0.625	99.3164694161981	100.08575284551	99.8826069692119	NA	NA	NA	99.7921045555912	99.8410748627749	100.266016339161	99.3247636682774	99.8106300294078	99.7593645868495	97.1942484545026	100.266934146333	99.593840484937
-0.616666666666667	99.3411321379162	100.071050050854	99.913436656146	NA	NA	NA	99.8286735491314	99.8311032838091	100.26861456819	99.2578487846843	99.8185046818418	99.7871840616809	97.1497871328695	100.296520744571	99.6098735192818
-0.608333333333333	99.3682570982397	100.056769389146	99.9429692282241	NA	NA	NA	99.8649879682233	99.8212015192465	100.269723668841	99.1880247741575	99.8260863249455	99.8126307513733	97.1331849168322	100.328350831193	99.6297233784811
-0.6	99.3975019848963	100.042831464725	99.9710645762306	NA	NA	NA	99.9011670561548	99.8112723442965	100.26925740326	99.116175236514	99.8335222258409	99.8356376311838	97.1433395179621	100.362851220838	99.6524615630755
-0.591666666666667	99.4284646861221	100.02921634409	99.9976317942177	NA	NA	NA	99.937331253003	99.8012819915935	100.267134102204	99.043444930391	99.8410091853117	99.8562449903941	97.1789202265325	100.400286477723	99.6771440627922
-0.583333333333333	99.4606953682107	100.015965179328	100.02262706759	NA	NA	NA	99.9736076086663	99.791247473555	100.263250472191	98.9711806271377	99.8487776700923	99.8745694695439	97.2384415278129	100.44072926386	99.7028276577796
-0.575	99.4937168214312	100.003173464503	100.046049191614	NA	NA	NA	100.010130853122	99.7812238599398	100.257468562844	98.9008556630548	99.8570771477379	99.8907611547782	97.3203114147633	100.484042385997	99.7285957333456
-0.566666666666667	99.5270539903858	99.9909747232217	100.067933620379	NA	NA	NA	100.047037245728	99.7712918280944	100.249621169361	98.8339833309629	99.8661634582965	99.9049645416396	97.4228567963021	100.52988135766	99.7535962504748
-0.558333333333333	99.5602702926545	99.9795193535925	100.088344588863	NA	NA	NA	100.08444969657	99.7615460548548	100.239529556193	98.7720271536479	99.8762858128689	99.9172920344632	97.5443309332179	100.577720038075	99.7770881293623
-0.55	99.5930015546016	99.9689548643069	100.10736467816	NA	NA	NA	100.122456881394	99.7520845345596	100.227025449333	98.7163221705378	99.8876706531083	99.927811003324	97.682906453384	100.626893013717	99.7984881450869
-0.541666666666667	99.6249760685589	99.9594101775495	100.125082278665	NA	NA	NA	100.161093956644	99.7429981868286	100.211974085052	98.6680200753719	99.9005018973502	99.9365427536436	97.8366531407722	100.676642237766	99.8174120475303
-0.533333333333333	99.6560174940817	99.9509833203318	100.141578549425	NA	NA	NA	100.200332237061	99.7343615777847	100.194297925671	98.6280598377356	99.9149004470417	99.9434679723756	98.0034996565974	100.726157231274	99.8337073382196
-0.525	99.6860379909517	99.9437320733151	100.156917341857	NA	NA	NA	100.240079631122	99.7262285394544	100.173998179806	98.5971547388061	99.9309068560075	99.9485326364579	98.181184676709	100.77460608478	99.8474721667854
-0.516666666666667	99.7150303396806	99.9376673962913	100.171141963529	NA	NA	NA	100.280189374165	99.7186349009284	100.151170646705	98.5757866586927	99.9484693772016	99.9516535036659	98.3672107621326	100.821161889614	99.8590498326369
-0.508333333333333	99.7430614360087	99.9327474696808	100.184278405035	NA	NA	NA	100.320474937271	99.7116055905953	100.126015868142	98.5642071538544	99.967439772289	99.9527241459598	98.5588192647784	100.865031169001	99.8689929999678
-0.5	99.7702645531981	99.9288708225829	100.196340228449	NA	NA	NA	100.360729828975	99.7051638245254	100.098845638953	98.5624502287743	99.9875813652692	99.9516204653437	98.7530047208663	100.905487375943	99.8780036877624
-0.491666666666667	99.7968274576447	99.9258708887769	100.207331414539	NA	NA	NA	100.400748970652	99.6993450127781	100.070086135379	98.5703568614023	100.008591402762	99.9482053406543	98.9465818471852	100.941906841674	99.8868629048575
-0.483333333333333	99.8229761825379	99.9235155979167	100.217246536714	NA	NA	NA	100.440345593704	99.6942182390789	100.04027348965	98.5876039722357	100.030132760141	99.9423355562063	99.1363062558659	100.97380010915	99.8963619991817
-0.475	99.848957622292	99.9215143167312	100.226068765221	NA	NA	NA	100.47935726871	99.6899128993846	100.010035399394	98.6137309551767	100.051866558625	99.9338760654698	99.319033546924	101.000832092796	99.9072408414671
-0.466666666666667	99.875025558435	99.9195336868715	100.233768440807	NA	NA	NA	100.517638020722	99.6866434470718	99.9800580921898	98.648164760417	100.073479899478	99.9227231744734	99.4918885355696	101.022829805055	99.920134548807
-0.458333333333333	99.9014328221933	99.9172218687118	100.240307662335	NA	NA	NA	100.555040320689	99.684723510584	99.9510472048386	98.6902500442139	100.094706690815	99.9088313270231	99.6524127806258	101.039779577532	99.9355319309428
-0.45	99.92842809714	99.914237484025	100.245653148733	NA	NA	NA	100.591396498757	99.6845616531827	99.9236921475212	98.7392871786077	100.115341573234	99.8922360422979	99.7986656699541	101.051814228302	99.9537483544781
-0.441666666666667	99.9562529622531	99.9102782407437	100.249791594547	NA	NA	NA	100.626507766675	99.6866353901153	99.8986352852698	98.7945728398902	100.135247206138	99.8730709450935	99.9292701068739	101.05918990466	99.9749123248478
-0.433333333333333	99.9851357343889	99.905104369998	100.25273907676	NA	NA	NA	100.660142718752	99.6914469405679	99.8764409882993	98.8554337988841	100.154353853633	99.8515809188239	100.043409306205	101.06225398364	99.9989643029133
-0.425	100.01528194143	99.8985526554786	100.254543342636	NA	NA	NA	100.692043390494	99.6994707821081	99.8575621426387	98.9212465533875	100.172649105724	99.8281315002241	100.14078839051	101.061406701396	100.025667430335
-0.416666666666667	100.046863628756	99.890539345898	100.255285573795	NA	NA	NA	100.721937028509	99.711106162377	99.8423086845771	98.9914410257739	100.190157129152	99.8032144974646	100.221575225904	101.05706026686	100.054629127451
-0.408333333333333	100.080009325416	99.8810538708215	100.255086617593	NA	NA	NA	100.749552552626	99.7266446825715	99.8308266690157	99.0654915087031	100.206911991016	99.7774526301768	100.286332786225	101.049599761323	100.085330687924
-0.4	100.114794320178	99.8701470695178	100.254115928217	NA	NA	NA	100.774641062948	99.746254529729	99.8230942990653	99.1429005848862	100.222935268226	99.751603443551	100.335950644192	101.03934898704	100.117160633484
-0.391666666666667	100.151229987177	99.8579171540737	100.252598657188	NA	NA	NA	100.796998321655	99.7699750378456	99.818934826052	99.2231827499213	100.238226883605	99.7265573877427	100.371577921288	101.026544734052	100.149447161733
-0.383333333333333	100.189252970648	99.8444956939493	100.250817577502	NA	NA	NA	100.816484110274	99.7977148784306	99.8180399841637	99.3058542254595	100.252768183479	99.703325242301	100.394557106053	101.011324679464	100.181486308807
-0.375	100.228718266851	99.8300348960151	100.249107785422	NA	NA	NA	100.833033822876	99.8292526357214	99.8199967322751	99.3904341262702	100.266528499538	99.6830128632244	100.406358673558	100.993731516858	100.212565778868
-0.366666666666667	100.269400512361	99.8146960801535	100.247843423675	NA	NA	NA	100.846663346933	99.8642419654925	99.8243140496458	99.4764573509002	100.279469541643	99.6667806320807	100.408519247884	100.973730315538	100.241988095136
-0.358333333333333	100.311003712078	99.7986384208774	100.247417845274	NA	NA	NA	100.857471772685	99.9022230179697	99.8304498408561	99.5634904698132	100.291549698568	99.6557867273733	100.402587354287	100.951234798086	100.269097721538
-0.35	100.353175331121	99.7820075031784	100.248219817667	NA	NA	NA	100.865642677851	99.9426415045179	99.8378372065909	99.6511375369184	100.302732364769	99.6511237581242	100.390078427804	100.926140832936	100.293313711736
-0.341666666666667	100.395520486574	99.7649246094634	100.250607885182	NA	NA	NA	100.871440725821	99.9848771765492	99.845906375763	99.7390290725016	100.312998153889	99.653765799554	100.372438010856	100.898365441898	100.314163600301
-0.333333333333333	100.437615936481	99.7474785881835	100.254885417393	NA	NA	NA	100.875202829657	100.028280492742	99.8540993400638	99.8267968476274	100.322356662132	99.6645321576647	100.351012656021	100.867885462428	100.331308577187
-0.325	100.479027545654	99.729721492575	100.261280403279	NA	NA	NA	100.877326158773	100.072210248068	99.8618803631659	99.9140433642945	100.330852831102	99.684056547391	100.327030344486	100.834768204415	100.344550203178
-0.316666666666667	100.519333663726	99.7116667834256	100.269933197152	NA	NA	NA	100.878253287544	100.116062854543	99.8687488659232	100.000317945052	100.338565005026	99.7127500932268	100.301591873896	100.799191618596	100.353819047069
-0.308333333333333	100.558151712777	99.6932867632686	100.280892654595	NA	NA	NA	100.87845329154	100.159288348207	99.8742558548708	100.085108411523	100.345595162376	99.7507614056461	100.275670595789	100.761456504472	100.359156582839
-0.3	100.595163344229	99.6745079844366	100.294120302164	NA	NA	NA	100.878400052824	100.201392998394	99.8780183838365	100.167849945181	100.35205472337	99.7979450776773	100.250114727466	100.721989143342	100.360700496874
-0.291666666666667	100.630135762634	99.6552091267551	100.309501741989	NA	NA	NA	100.87855101856	100.241930895151	99.8797280085922	100.247949022321	100.358050537724	99.85384793762	100.225648617276	100.681325647	100.35867498288
-0.283333333333333	100.662937689454	99.6352277995297	100.32686141852	NA	NA	NA	100.87932883163	100.280490182651	99.8791556862762	100.324820857018	100.363675220744	99.9177210046095	100.20287357796	100.640072633149	100.353384255172
-0.275	100.693546301941	99.6143771919535	100.345975386585	NA	NA	NA	100.881106402855	100.316681931975	99.8761568801021	100.397936011511	100.369003259064	99.9885608264311	100.182269636763	100.598850514656	100.345208731997
-0.266666666666667	100.722040878831	99.5924670103872	100.366580614349	NA	NA	NA	100.884194063425	100.350137281244	99.8706767263233	100.466864558718	100.37409196993	100.06517222979	100.16419836731	100.558231744317	100.334602716367
-0.258333333333333	100.748582913339	99.5693222122832	100.38838382909	NA	NA	NA	100.888826811487	100.380513626097	99.8627527553791	100.53130385197	100.378987965576	100.146238330092	100.148907852199	100.518684223539	100.322090066189
-0.25	100.773387514023	99.5447957921342	100.411072920647	NA	NA	NA	100.895152300936	100.407506613054	99.8525113894776	100.591084677392	100.38374076439	100.230389603612	100.136541635323	100.480528838023	100.30825268493
-0.241666666666667	100.796692833699	99.5187748976155	100.434331437832	NA	NA	NA	100.903223698884	100.430862907353	99.8401543497601	100.646161134983	100.388421575594	100.316268675479	100.12715086652	100.443920308607	100.293707190988
-0.233333333333333	100.818733474523	99.491182885804	100.45785479234	NA	NA	NA	100.913001687925	100.450390395505	99.8259375371439	100.696592506986	100.39314126867	100.402584413766	100.120705336128	100.408854809346	100.279070286992
-0.225	100.839721015436	99.461981914411	100.481365243904	NA	NA	NA	100.924366918999	100.465965338994	99.8101539201168	100.742524731175	100.398061422294	100.488149377641	100.117099539471	100.37519798641	100.264920745767
-0.216666666666667	100.859831429954	99.431178482009	100.50462214146	NA	NA	NA	100.937140753477	100.477535996816	99.7931311854416	100.784178185666	100.403396535544	100.57190372035	100.116154160968	100.342722043087	100.251766518006
-0.208333333333333	100.879199406178	99.3988299521925	100.527426461387	NA	NA	NA	100.95111029524	100.485121360652	99.7752421278171	100.821843935931	100.409410897177	100.652935495513	100.117616702898	100.311142456995	100.240017720703
-0.2	100.897922000612	99.365048570061	100.549622869083	NA	NA	NA	100.966054301307	100.488805629179	99.756912052109	100.855884808038	100.416414094885	100.730504548178	100.121164481975	100.280149858534	100.229961054718
-0.191666666666667	100.916071682273	99.3300023285794	100.571103017479	NA	NA	NA	100.981768036957	100.488730492319	99.7386061443821	100.886736020376	100.424753815972	100.804069394688	100.1264107178	100.249437936347	100.221734554423
-0.183333333333333	100.933712754049	99.2939159099315	100.591810203349	NA	NA	NA	100.998085552411	100.485085162925	99.720794840925	100.914900293767	100.434800894702	100.873311301962	100.132912369198	100.218731062041	100.215306573921
-0.175	100.950913108196	99.2570755185546	100.611743556837	NA	NA	NA	101.014895799483	100.478093034877	99.7039126704231	100.940930836296	100.446924290344	100.938148854166	100.140177606637	100.187813257045	100.210463779354
-0.166666666666667	100.967746783168	99.219837759477	100.630961235217	NA	NA	NA	101.032145887779	100.467996211129	99.6883277157242	100.965397104912	100.461458710807	100.998736594788	100.147672611245	100.156556038953	100.206812359259
-0.158333333333333	100.984287668802	99.1826383782933	100.649581916385	NA	NA	NA	101.049826978993	100.455040509124	99.6743274346413	100.988837074044	100.478670226821	101.055443801695	100.154831214262	100.124940294089	100.203796275519
-0.15	101.000597930382	99.1459955147625	100.667780669158	NA	NA	NA	101.067946957571	100.43946297581	99.6621173017222	101.011709056237	100.498727038434	101.108816402162	100.161071892617	100.09306649483	100.200733062381
-0.141666666666667	101.016715758543	99.1105042429948	100.685774042555	NA	NA	NA	101.086499526575	100.421484880444	99.6518256658005	101.034355733816	100.521683004981	101.159530436293	100.165821532078	100.061148897321	100.196861136662
-0.133333333333333	101.032646486255	99.0768223018166	100.70379384041	NA	NA	NA	101.105436681594	100.401313660878	99.6435074317037	101.056983274086	100.547475499773	101.208343552869	100.168539789758	100.029492964676	100.191387201274
-0.125	101.048358928926	99.0456487469975	100.722055577477	NA	NA	NA	101.124647347187	100.379153265527	99.6371420317553	101.079651109939	100.575931927591	101.256047064286	100.16873910169	99.998458662239	100.183521995828
-0.116666666666667	101.063786609355	99.0176973693865	100.740729547855	NA	NA	NA	101.143944940707	100.355217084545	99.6326276236329	101.102272406178	100.606781118845	101.303420286756	100.165999592098	99.9684163266573	100.172498085787
-0.108333333333333	101.078834764506	98.993666541963	100.759919830114	NA	NA	NA	101.163068124273	100.329737062229	99.6297767146711	101.124632803909	100.63967060438	101.3511891732	100.159978580728	99.9397062236157	100.157571302856
-0.1	101.093395664387	98.9742068715498	100.77965327525	NA	NA	NA	101.181697581751	100.302966452529	99.6283179606885	101.146430045699	100.674187645509	101.399993484066	100.15041421479	99.9126111231684	100.138012376787
-0.0916666666666667	101.107369507667	98.959886654461	100.799877077669	NA	NA	NA	101.199487000305	100.275177839244	99.6279087814523	101.167323424705	100.709876692169	101.450370351447	100.137126015215	99.8873440637514	100.113096764524
-0.0833333333333333	101.120680695949	98.9511538625562	100.820460617559	NA	NA	NA	101.216102171868	100.246660046676	99.6281599471453	101.186977401965	100.746248728317	101.50275719309	100.120017437694	99.8640494723841	100.082100732234
-0.075	101.133282911667	98.948294448042	100.841198946845	NA	NA	NA	101.231261425052	100.217717742992	99.6286651905426	101.205091426359	100.782785853083	101.557505026437	100.099082665154	99.8428147488171	100.044307702222
-0.0666666666666667	101.145158513221	98.951389069645	100.861820802715	NA	NA	NA	101.244772061159	100.188676664822	99.6290268648973	101.2214172197	100.818948515822	101.614889980921	100.074414248411	99.8236869865841	99.9990225837611
-0.0583333333333333	101.156321090623	98.9602711222763	100.88200640362	NA	NA	NA	101.256557710096	100.159895884829	99.6288771840976	101.235768007261	100.854190196411	101.675117160479	100.046205331525	99.8066888204381	99.9455908504576
-0.05	101.166821504825	98.9744883203411	100.901416926498	NA	NA	NA	101.266671524299	100.131786189543	99.6279001613024	101.248021727189	100.887978606893	101.738316225957	100.014743256907	99.7918317986795	99.8834226321513
-0.0416666666666667	101.176751613286	98.9932693881053	100.919732348703	NA	NA	NA	101.275293383996	100.104830079554	99.6258539075725	101.258118303219	100.919818403183	101.80453063023	99.9803969876948	99.7791303807438	99.8120245735474
-0.0333333333333333	101.186242906357	99.0154965735358	100.936691000366	NA	NA	NA	101.28271392183	100.079595589613	99.6225873540573	101.266053241042	100.949270702268	101.873704858779	99.9436025085144	99.7686185725499	99.7310420567104
-0.025	101.195461796915	99.0396847713359	100.952124495873	NA	NA	NA	101.289309977942	100.056735649253	99.6180474811088	101.271871906774	100.975967783808	101.945673542378	99.9048479207973	99.7603666891834	99.6403103094361
-0.0166666666666667	101.204604144356	99.0639704991268	100.965985411426	NA	NA	NA	101.295516733362	100.03696848552	99.6122793023204	101.27566658732	100.999622422971	102.020152798297	99.8646583275588	99.7544931650931	99.5399065130985
-0.00833333333333333	101.213892257954	99.0861163965377	100.978367730223	NA	NA	NA	101.30180344864	100.021040328246	99.6054272038856	101.277574221719	101.020030739935	102.096736836826	99.8235816537053	99.7511668602702	99.4301918488007
0	101.22357722226	99.1035358116586	100.989517689246	NA	NA	NA	101.308658806009	100.009675813471	99.5977459475933	101.277771443442	101.037069880196	102.174910383961	99.7821775488201	99.7505999314629	99.3118356862153
0.00833333333333333	101.233943541619	99.1133382189928	100.999829131347	NA	NA	NA	101.316585994301	100.003524502258	99.5896182269447	101.276465178537	101.050695180588	102.254080564509	99.7410104167098	99.7530371832419	99.185822936735
0.0166666666666667	101.245308776541	99.1123937709228	101.009819693559	NA	NA	NA	101.326101113561	100.003113445246	99.5815644356848	101.273879071987	101.06094025055	102.333611663329	99.700645612179	99.758746522121	99.053452909341
0.025	101.258015908311	99.0974165174128	101.020091815824	NA	NA	NA	101.337726853051	100.0088118506	99.5742327308606	101.270238461152	101.067919497819	102.412840336931	99.6616460580684	99.7680082832839	98.916334224998
0.0333333333333333	101.272423041622	99.0650672710336	101.031287914922	NA	NA	NA	101.351977717977	100.02080625459	99.5683693108231	101.265758159407	101.071830977443	102.491064139651	99.6245649118296	99.7810992487136	98.7763687174143
0.0416666666666667	101.288894790129	99.0120745768541	101.044046437525	NA	NA	NA	101.369338774553	100.039079651771	99.5647764941936	101.260635806868	101.072957366275	102.567511304813	99.5899295798424	99.7982725914093	98.6357125398406
0.05	101.307795222865	98.9353688833056	101.058958919809	NA	NA	NA	101.390241714078	100.063388536029	99.5642627197871	101.255050845599	101.071661888253	102.641303224972	99.5582139779334	99.8197421405208	98.4967094490633
0.0583333333333333	101.329478311587	98.832225859488	101.076524375978	NA	NA	NA	101.41503946108	100.093234955975	99.5675804210511	101.249169189383	101.068375378371	102.71141864217	99.5297983018189	99.8456808310891	98.3617992912108
0.0666666666666667	101.354269085212	98.7004177694344	101.097096545428	NA	NA	NA	101.443977624431	100.127832900006	99.5753501025566	101.243154338977	101.063572784435	102.776664017385	99.5049185841084	99.8762341262385	98.2334069237164
0.075	101.382429304041	98.5383719254408	101.120820963911	NA	NA	NA	101.47716131704	100.16606973995	99.5879819393472	101.237180175277	101.057742376348	102.835649204335	99.4836124618302	99.9115361264776	98.1138160540733
0.0833333333333333	101.414107131457	98.3453323385271	101.1475627878	NA	NA	NA	101.514518020578	100.206465259371	99.6056093673301	101.231433283773	101.051354283048	102.886765875801	99.4656703030242	99.9517118500903	98.0050321786418
0.0916666666666667	101.449277119113	98.1215160800936	101.176828986158	NA	NA	NA	101.555758021351	100.247132175731	99.6280358723312	101.226096687311	101.044831774573	102.928169463574	99.4505992457345	99.9968562855216	97.9086396201132
0.1	101.487679523262	97.8682494905737	101.207688142146	NA	NA	NA	101.600332789425	100.285743422015	99.6546850458806	101.221319496438	101.038523036316	102.957769099322	99.4376037945984	100.04699181669	97.8256586738767
0.108333333333333	101.528765716427	97.588065413511	101.238691986925	NA	NA	NA	101.647391221482	100.319513135262	99.6845477432359	101.217182419944	101.032669751339	102.973230887621	99.4255832818643	100.102013071247	97.756407351415
0.116666666666667	101.571652565658	97.2847450847851	101.267805553308	NA	NA	NA	101.695736973668	100.345197578984	99.7161307773398	101.213663788946	101.027369474759	102.971997167055	99.4131432391479	100.16162793545	97.700371703743
0.125	101.615086511411	96.9632901012135	101.292353521245	NA	NA	NA	101.743794174396	100.359118597346	99.7474157282929	101.210602698411	101.02252968147	102.95131807023	99.3986149370792	100.225298575184	97.656096944339
0.133333333333333	101.657418063802	96.6298046302272	101.30899024197	NA	NA	NA	101.789587122873	100.357209735922	99.7758316126904	101.207651868193	101.017816980341	102.908287351218	99.3800775357201	100.292185698977	97.6211238033214
0.141666666666667	101.696588226766	96.2912672284367	101.313703309666	NA	NA	NA	101.830733466503	100.335084887219	99.7982388836667	101.204216832744	101.012612416938	102.839878821673	99.3553806132166	100.361104072221	97.5919959831113
0.15	101.730129522684	95.9551890108074	101.30186099865	NA	NA	NA	101.864447549107	100.288127900423	99.8109221771183	101.199387253582	101.005982492735	102.742986597881	99.3221679749957	100.43049773867	97.5643489451349
0.158333333333333	101.755185352907	95.629182486527	101.268306795549	NA	NA	NA	101.887553216478	100.211599155285	99.8095968720535	101.191871206889	100.996666226308	102.614473201987	99.2779040239541	100.498435125622	97.5330681735068
0.166666666666667	101.76855053153	95.3204845725387	101.207494318172	NA	NA	NA	101.896508514992	100.100754988507	99.7894424861015	101.179940413734	100.983072960931	102.451230078856	99.2199030911754	100.562616994725	97.4924932625199
0.175	101.766732360468	95.0354827004133	101.113652342891	NA	NA	NA	101.887445791785	99.9509777416306	99.745175140755	101.161390472953	100.963287230856	102.250258092846	99.1453627901253	100.620392817629	97.4366452064619
0.183333333333333	101.74602843922	94.77929113132	100.980972217337	NA	NA	NA	101.856231128105	99.7579145768767	99.6711643436777	101.133520969807	100.935080091738	102.008769839423	99.0514040377565	100.668787304871	97.3594580878541
0.191666666666667	101.7026168361	94.5554175244454	100.803811259056	NA	NA	NA	101.798546396962	99.5176217258191	99.5615934538021	101.093140264429	100.895929446045	101.724301945088	98.9351197652623	100.704539695455	97.2549976821298
0.2	101.632655257055	94.3655427426474	100.576903159132	NA	NA	NA	101.709994278054	99.2267103967226	99.410658361056	101.036594871072	100.843056744501	101.394821404012	98.7936319444343	100.724156732643	97.1176502844556
0.208333333333333	101.532386783612	94.2094143743804	100.295562259288	NA	NA	NA	101.58622306153	98.882490309221	99.2127928991772	100.95982119685	100.773489607102	101.018818422388	98.6241551561442	100.723979762611	96.9422707566405
0.216666666666667	101.398249735084	94.0848411111394	99.955866468825	NA	NA	NA	101.423065450797	98.4831028623972	98.9629027907589	100.858420054491	100.684152729127	100.59538462769	98.424063933134	100.700265197826	96.7242916325555
0.225	101.226988072857	93.9877753047846	99.5548069655871	NA	NA	NA	101.216683509155	98.0276308957681	98.6565877725525	100.727753618117	100.57197642794	100.124273727336	98.1909604864954	100.649277940057	96.4598045247175
0.233333333333333	101.015756565653	93.9124762020934	99.0904000018532	NA	NA	NA	100.963711714958	97.5161724328384	98.2903398858212	100.563060814937	100.434007307343	99.6059385615647	97.9227411318002	100.567399697449	96.1456222518975
0.241666666666667	100.762212376233	93.8517500627447	98.5617610573505	NA	NA	NA	100.66139183101	96.9498710942809	97.8617156864448	100.359587263297	100.267513303691	99.0415376994982	97.6176616311245	100.451250655923	95.7793245170126
0.25	100.464585456681	93.7972647528036	97.9691418260523	NA	NA	NA	100.307692905916	96.3309003234834	97.3694784011175	100.112726622038	100.070082127575	98.4329054974448	97.2744006516323	100.297815316555	95.3592895526841
0.258333333333333	100.121725458575	93.7399339258943	97.3139292945876	NA	NA	NA	99.9014067999229	95.6624004329831	96.8137001349584	99.818167015708	99.8397091039061	97.7824858346412	96.8921172745175	100.10456116434	94.8847128919008
0.266666666666667	99.7331272957536	93.6703541345385	96.5986069650138	NA	NA	NA	99.4422097007501	94.9483710654052	96.1958144040249	99.4720341927497	99.5748681361904	97.0932413210332	96.470495247139	99.8695407652507	94.3556094662843
0.275	99.2989379725529	93.5792587980811	95.8266801250324	NA	NA	NA	98.9306847852887	94.1935293773817	95.5186112528983	99.071026235585	99.2745658541158	96.3685545171438	96.0097673508991	99.5914698357572	93.7727913877363
0.283333333333333	98.8199467095907	93.457944334408	95.002566382018	NA	NA	NA	98.3683062999172	93.4031486318071	94.7861700869067	98.6125392262221	98.9383832352674	95.6121309172767	95.5107195587791	99.2697779229918	93.1378155518739
0.291666666666667	98.2975611528092	93.2986374478776	94.1314514148046	NA	NA	NA	97.757388685743	92.5828873173597	94.0037326116403	98.0947844839534	98.5665032734063	94.8279052467421	94.9746806002563	98.9046321749607	92.4529038595576
0.3	97.7337738263845	93.0947923833177	93.2191149246213	NA	NA	NA	97.1010069811177	91.7386134273217	93.1775241138847	97.5168923191099	98.1597177429346	94.0199490378182	94.4035023082337	98.4969339444289	91.7208489541143
0.308333333333333	97.1311210865149	92.8413150725055	92.2717406022349	NA	NA	NA	96.4028962431882	90.8762301485146	92.3145332035536	96.8789882591916	97.7194082709931	93.1923778444109	93.7995312529777	98.0482865307798	90.944922540684
0.316666666666667	96.4926317671196	92.5347113548178	91.295726051434	NA	NA	NA	95.6673370314703	90.001514547828	91.4222651522987	96.1822287630012	97.2475012553526	92.349261833818	93.1655667690303	97.5609350084622	90.1288011433264
0.325	95.8217619498458	92.1731579688155	90.2975039943736	NA	NA	NA	94.8990323626358	89.1199827625377	90.5084908763942	95.4287972114208	96.7463983900562	91.4945501440156	92.5047994599734	97.0376830827881	89.2765171969
0.333333333333333	95.1223164774654	91.7564976369677	89.28338261905	NA	NA	NA	94.102979756781	88.2367914196185	89.5810126823496	94.6218706937915	96.2188857715404	90.6320192109563	91.8207321362939	96.481795042732	88.3924320508871
0.341666666666667	94.3983597546515	91.2861617053947	88.2594111352528	NA	NA	NA	93.2843395668689	87.3566773006302	88.6474579591103	93.765563633688	95.6680267935254	89.7652468114664	91.1170960434679	95.8968938429064	87.4812176909153
0.35	93.6541180827126	90.7650274952138	87.2312733061682	NA	NA	NA	92.4483005877538	86.4839273270812	87.7151015690345	92.8648459990634	95.0970487451415	88.897603123107	90.3977759916729	95.2868636897121	86.5478308268537
0.358333333333333	92.8938773112959	90.1972240633942	86.2042081022516	NA	NA	NA	91.5999481382954	85.6223635215397	86.7907127961866	91.9254326472358	94.5092365177825	88.0322459958772	89.6667481464495	94.655755063442	85.5974635689164
0.366666666666667	92.1218812576755	89.5879060721432	85.1829550314853	NA	NA	NA	90.7441439699959	84.7753305039684	85.8804229845763	90.9536431051171	93.9078435273539	87.1721143680035	88.92802510356	94.0076843770309	84.6354604378928
0.375	91.3422358401855	88.943014861739	84.1717221563885	NA	NA	NA	89.885426742344	83.9456849637257	84.9896137528998	89.9562342212278	93.2960227105983	86.319926070388	88.1855994960391	93.3467282707249	83.6672060279215
0.383333333333333	90.5588225343575	88.269038688881	83.1741754456176	NA	NA	NA	89.0279375746874	83.1357950892818	84.12283084403	88.9402156324998	92.6767759250277	85.4781918480584	87.4433794769023	92.6768244245002	82.6980003169458
0.391666666666667	89.7752236853109	87.5727773481432	82.1934470581818	NA	NA	NA	88.1753714955501	82.347555905993	83.2837330210536	87.9126645789498	92.0529197132957	84.6492498432938	86.7051167351011	92.001693263228	81.7329354007176
0.4	88.994662051895	86.8611139699078	81.2321581205057	NA	NA	NA	87.3309540193065	81.5824193417949	82.4750870265668	86.8805508722428	91.4270670588307	83.8353105310806	85.9743354058083	91.3247855221272	80.7767770481833
0.408333333333333	88.2199591606362	86.14079749181	80.2924507909456	NA	NA	NA	86.497439930443	80.8414333297121	81.6988133085255	85.8505723401115	90.8016239004817	83.0384930814889	85.2542716067429	90.6492484818091	79.8338537885228
0.416666666666667	87.453519598065	85.4182416774138	79.376025507368	NA	NA	NA	85.6771283906716	80.1252843696432	80.9560725312062	84.8290009907783	90.1787934207737	82.2608365299673	84.5478276020319	89.9779013817975	78.9079628009768
0.425	86.6973453808683	84.6993505136911	78.4841812499705	NA	NA	NA	84.8718891147892	79.4343410620973	80.2473708556071	83.8215449001875	89.5605776960216	81.5042795395903	83.8575381677062	89.3132191166026	78.0023031324963
0.433333333333333	85.9530751145205	83.9893829516856	77.617857898151	NA	NA	NA	84.0831978478151	78.768698604337	79.5726596611515	82.833228781238	88.9487724601622	80.7706135332133	83.1855456825926	88.6573290040263	77.119440138846
0.441666666666667	85.2220347400423	83.2928662478988	76.777679293512	NA	NA	NA	83.3121795621095	78.128223645205	78.9314126237398	81.8682956021219	88.3449601653414	80.0614218906831	82.5335836920394	88.012020058368	76.2612977820749
0.45	84.5052868622125	82.6135569594902	75.9639950994148	NA	NA	NA	82.5596539865339	77.5125979299425	78.3226802578502	80.9301412608174	87.7505082874786	79.3780214797749	81.902971430646	87.3787571417316	75.4291749982243
0.458333333333333	83.8036711525377	81.9544412661742	75.176921379747	NA	NA	NA	81.826176002676	76.9213599587983	77.7451357561699	80.0212980447019	87.1665748865936	78.7214194068975	81.2946207353792	86.7586935774713	74.6237866639061
0.466666666666667	83.1178338299326	81.3177648598859	74.4163821006948	NA	NA	NA	81.1120677417653	76.3539427659521	77.1971184714734	79.1434683062902	86.594120737746	78.0922881531658	80.7090529338657	86.152682312652	73.8453283949177
0.475	82.4482478849632	80.7050819232472	73.6821525709882	NA	NA	NA	80.4174466021394	75.8097025673666	76.6766671077593	78.2975967237196	86.0339291223721	77.4909550028376	80.1464223284695	85.5612897592409	73.0935562958212
0.483333333333333	81.7952266918157	80.1173139790028	72.9739019251398	NA	NA	NA	79.7422550417194	75.2879337521072	76.1815400332208	77.4839726457039	85.4866342149867	76.9174040037578	79.6065463783035	84.9848155128616	72.3678692187815
0.491666666666667	81.1589338892316	79.5548169403625	72.2912294303112	NA	NA	NA	79.0862926633379	74.7878717187978	75.7092378588105	76.7023583935501	84.9527530789968	76.3712927555053	79.0889458365616	84.4233181269405	71.6673875899067
0.5	80.53939530316	79.0174608334175	71.6336904509587	NA	NA	NA	78.4492467826601	74.3086901127545	75.2570487199596	75.9521317623221	84.4327109274374	75.8519823134595	78.5928987556273	83.8766457704817	70.9910311075878
0.508333333333333	79.9365202622336	78.504721989835	71.0008116090301	NA	NA	NA	77.8307181474549	73.8494993044916	74.8221264926139	75.2324227981024	83.9268529919113	75.3585740190961	78.1175092268717	83.3444716040534	70.3375977586327
0.516666666666667	79.3501338351695	78.015778959425	70.3920997507928	NA	NA	NA	77.2302407270907	73.4093505468845	74.4016028612497	74.5422298949736	83.4354470696639	74.8899532087671	77.6617836752387	82.826334484499	69.7058397977484
0.525	78.780013157206	77.5496022509835	69.807050926741	NA	NA	NA	76.6472966662443	72.9872479877503	73.9927330539672	73.8805102136181	82.9586878608007	74.4448481042142	77.2247012893706	82.3216840820519	69.0945279178052
0.533333333333333	78.2259195136929	77.105032167967	69.2451599868092	NA	NA	NA	76.0813294885829	72.5821693421968	73.5930708686748	73.246241667837	82.4967104041939	74.0219059412663	76.8052681319767	81.8299274826547	68.502497591273
0.541666666666667	77.6876223096824	76.6808414912059	68.7059249012975	NA	NA	NA	75.5317591458431	72.1930954477558	73.2006513045027	72.6384540512657	82.0496096452623	73.6197716587675	76.4025524558545	81.3504733723479	67.9286777313443
0.55	77.1649138570922	76.2757804270505	68.1888405842176	NA	NA	NA	74.9980002198116	71.8190475882522	72.8141392195483	72.0562342270811	81.6174578618773	73.237147734041	76.0157040514618	80.8827683793684	67.3721064660599
0.558333333333333	76.6576141946781	75.8886038670333	67.6933831522743	NA	NA	NA	74.4794807179336	71.4591269640362	72.4329032783176	71.49871809023	81.2003150206085	72.872823661764	75.6439619124539	80.4263199673301	66.831940118847
0.566666666666667	76.1655672031321	75.5180868962342	67.2189904524307	NA	NA	NA	73.9756580627909	71.1125457520166	72.0570013805007	70.9650805685372	80.798231155485	72.5256794805371	75.2866546427899	79.9807044138068	66.3074595220483
0.575	75.6886323430803	75.1630384780112	66.7650449540515	NA	NA	NA	73.4860325060996	70.7786416287723	71.6870941274556	70.4545281267337	80.411239807528	72.1946775497455	74.9431979200205	79.5455633218217	65.7980743818592
0.583333333333333	75.2266763187634	74.822319715263	66.3308622758879	NA	NA	NA	73.0101605902749	70.4568776087862	71.3243162971548	69.9662951078634	80.0393419611247	71.878853658381	74.613092173717	79.1205933920783	65.3033244057981
0.591666666666667	74.7795661537265	74.4948658184232	65.9156859829211	NA	NA	NA	72.5476690912664	70.1468351446843	70.9701328766562	69.4996445633403	79.6824828737829	71.5773082758358	74.2959214700261	78.7055328503022	64.8228772190226
0.6	74.3471636514444	74.1797074137626	65.5186891350526	NA	NA	NA	72.0982665419525	69.8482047907544	70.6261943655001	69.0538709756354	79.3405255715336	71.2891964521399	73.9913530259009	78.3001474172052	64.356525995834
0.608333333333333	73.9293215276133	73.8759880950378	65.1389849018675	NA	NA	NA	71.6617483094906	69.5607743156615	70.2941954757985	68.628299799298	79.0132238647934	71.0137201020992	73.6991365756874	77.9042193370445	63.9041893742848
0.616666666666667	73.5258804366934	73.5829767960996	64.7756478642821	NA	NA	NA	71.2379923071634	69.2844148060736	69.9757406741618	68.2222826070564	78.7001989557733	70.7501241520473	73.41910239555	77.5175419562569	63.465912423034
0.625	73.1366643743146	73.3000728758421	64.4277419604937	NA	NA	NA	70.8269440645524	69.0190650760588	69.6722276572353	67.8351937486896	78.4009266298464	70.4976901245638	73.1511544595701	77.1399202550719	63.0418642423744
0.633333333333333	72.7614727319858	73.0268021319088	64.0943460146386	NA	NA	NA	70.4285917623487	68.7647123560897	69.3847639234769	67.4664350317851	78.114740306443	70.2557218710865	72.8952538433789	76.771177553581	62.6323247429239
0.641666666666667	72.4000697897431	72.7628051405458	63.7745699330397	NA	NA	NA	70.0429348655052	68.521367491834	69.1141241363109	67.1154463890245	77.8408484958096	70.0235263811888	72.6513917797745	76.4111690850536	62.2376511916634
0.65	72.0521739800627	72.5078198277988	63.4675617678519	NA	NA	NA	69.6699522614723	68.2890350964216	68.8607431272661	66.7817136067814	77.5783620421193	69.8003961878882	72.419558736868	76.0598007105772	61.8582216284748
0.658333333333333	71.7174492794175	72.2616589756189	63.1725103839932	NA	NA	NA	69.3095751707657	68.0676816343246	68.624734124945	66.464766995522	77.326329681416	69.5855999571302	72.1997177292622	75.7170460931954	61.494365312124
0.666666666666667	71.3955001583012	72.0241865160654	62.8886479371192	NA	NA	NA	68.961668164854	67.8572059530881	68.4059268777457	66.1641705778867	77.083780607359	69.3783894699268	71.991785476207	75.3829530790976	61.1462969477127
0.675	71.0858704032359	71.795298332406	62.6152540078347	NA	NA	NA	68.6260203103016	67.6574147997245	68.2039251004291	65.8795023356752	76.8497671134421	69.1780285136373	71.7956189810188	75.0576331723409	60.8140676228968
0.683333333333333	70.788046276727	71.5749097719214	62.3516616431086	NA	NA	NA	68.3023471982238	67.4680033982322	68.0181784322646	65.6103263489717	76.6233994737538	68.9838379186258	71.6110024672752	74.7412350586873	60.4975380177004
0.691666666666667	70.5014655962773	71.3629500611415	62.0972659584468	NA	NA	NA	67.9903018341526	67.2885420832565	67.8480541633876	65.3561621482472	76.4038719565649	68.7952404282002	71.4376331419768	74.4339102100263	60.1963738216255
0.7	70.2255339760854	71.1593627971231	61.8515372599671	NA	NA	NA	67.6894885895539	67.1184717618193	67.6928893901551	65.1164596339312	76.1904838557348	68.6117888802936	71.2751112871064	74.135781339477	59.9100608297295
0.708333333333333	69.9596475240401	70.9641072992682	61.614039374539	NA	NA	NA	67.3994741398592	66.9571103653465	67.5520138369937	64.8905849231109	75.9826581969705	68.4331685507791	71.1229419436055	73.8469217774708	59.6379366283491
0.716666666666667	69.7032186443068	70.7771536847965	61.3844506406574	NA	NA	NA	67.1197942532883	66.8036697595506	67.4247522025211	64.6778191992252	75.7799562090363	68.2591732018954	70.9805485236374	73.5673492714713	59.3792330982365
0.725	69.455699339664	70.5984697848752	61.1625824714886	NA	NA	NA	66.8499593687525	66.6572816393311	67.3104253041841	64.4773714765972	75.5820818223889	68.0896634111217	70.8472913951044	73.297032276699	59.1331194132384
0.733333333333333	69.2165975559042	70.4280045940659	60.9483882001081	NA	NA	NA	66.5894612940833	66.5170341819016	67.2083621420764	64.2884031688608	75.3888726884854	67.9245212502383	70.7224847469691	73.0359002855214	58.8987374382824
0.741666666666667	68.9854861450836	70.2656739001755	60.7419558822574	NA	NA	NA	66.3377821352734	66.3820221575607	67.1179193449622	64.1100589384837	75.2002814870059	67.763611854542	70.6054100219271	72.7838483081793	58.6752305713768
0.75	68.7620062874255	70.1113499966258	60.5434849831726	NA	NA	NA	66.0944059661464	66.251405461917	67.0384950394359	63.9414988533151	75.0163538655578	67.6067555373348	70.4953274082768	72.5407336094369	58.461769547812
0.758333333333333	68.5458670372285	69.9648545726609	60.3532509816678	NA	NA	NA	65.8588311344725	66.124462223283	66.9695250579389	63.7819299200832	74.8372049301915	67.4537111919819	70.3914875331683	72.3063718663169	58.2575737521973
0.766666666666667	68.3368429435255	69.8259536818808	60.1715604695839	NA	NA	NA	65.6305802065629	66.0006234840824	66.9104578416743	63.6306355805874	74.6629927448792	67.3041705616323	70.2931455060696	72.0805401063352	58.0619268764939
0.775	68.1347720189597	69.6943538455261	59.9986997495153	NA	NA	NA	65.4092088144233	65.8794841447326	66.8607181134807	63.4870004054458	74.4938881152985	67.1577606080507	70.1995783820419	71.8629879276741	57.8741894975356
0.783333333333333	67.9395536601806	69.569698770857	59.8348838257528	NA	NA	NA	65.1943168482743	65.7607910641098	66.8196781380995	63.3505289237498	74.3300420177614	67.0140492466886	70.1101049270773	71.6534540821125	57.6938078546574
0.791666666666667	67.7511414957385	69.4515675915319	59.6802142042755	NA	NA	NA	64.985559911603	65.6444143235424	66.7866495955359	63.2208597495825	74.1715539598899	66.872553373808	70.0241053201574	71.4516837455233	57.5203131994009
0.8	67.5695257073788	69.3394767212651	59.5346523995848	NA	NA	NA	64.7826541143198	65.5303134938552	66.7608959002033	63.0977740142955	74.0184463412492	66.7327577075718	69.9410389504376	71.2574404131272	57.3533102924772
0.808333333333333	67.3947066150416	69.2328873315356	59.3980139783799	NA	NA	NA	64.5853717294666	65.4185110829746	66.7416552512224	62.9811959684422	73.8706499868985	66.5941557970155	69.8604594607178	71.0705061673712	57.192460861284
0.816666666666667	67.2266700089173	69.1312186963858	59.2699845397333	NA	NA	NA	64.3935324116901	65.3090768174284	66.7281644896398	62.8711874357186	73.7280030458492	66.4563138624587	69.7820262349314	70.8906699627489	57.0374673660724
0.825	67.0653746133887	69.0338651156723	59.1501524982715	NA	NA	NA	64.206995126967	65.2021174589998	66.7196831416071	62.7679375136328	73.590261315482	66.3189459804971	69.7055108292203	70.7177122851465	56.8880580942837
0.833333333333333	66.9107531376567	68.940214252139	59.0380467112378	NA	NA	NA	64.0256523302398	65.0977668833785	66.7155235832609	62.6717424872476	73.4571171076609	66.1819851245689	69.630797143526	70.5513939326892	56.7439752832037
0.841666666666667	66.7627214503221	68.8496680437875	58.933167003687	NA	NA	NA	63.8494261422255	64.996177274255	66.7150872603925	62.5829712014979	73.3282261904085	66.0456363623693	69.557876004846	70.3914483935471	56.6049721394547
0.85	66.6211910414389	68.7616684869338	58.8350038144332	NA	NA	NA	63.678265982187	64.8975148322023	66.7178973091461	62.5020187222957	73.2032415202009	65.9104036543173	69.4868357858288	70.2375749244055	56.4708232656559
0.858333333333333	66.4860823944669	68.6757263608013	58.7430504323575	NA	NA	NA	63.5121465364816	64.8019608564013	66.7236166466102	62.429253314805	73.081846144409	65.7770863258734	69.4178483495853	70.0894339870143	56.3413435072502
0.866666666666667	66.3573359197655	68.5914462924338	58.656810812677	NA	NA	NA	63.3510642250951	64.7097153123113	66.7320465183996	62.3649594182019	72.9637744798322	65.6467416986822	69.3511470848155	69.9466496819679	56.2164033565561
0.875	66.2349144432321	68.5085415773147	58.5758019552487	NA	NA	NA	63.1950304481146	64.6209960311856	66.7431054477118	62.3092814539034	72.8488166085813	65.5206136532674	69.2869965948367	69.8088223447433	56.0959348483994
0.883333333333333	66.1187914681277	68.4268353562405	58.4995490264521	NA	NA	NA	63.0440618406436	64.5360255780686	66.756791593924	62.2621784098148	72.7368089843216	65.4000363685977	69.2256593597827	69.675549352442	55.9799318997683
0.891666666666667	66.0089250831368	68.3462485495507	58.4275754481098	NA	NA	NA	62.8981696891978	64.4550030413637	66.7731378697559	62.223399804109	72.6276215269547	65.2863275442554	69.1673652512561	69.5464463270259	55.8684487874336
0.9	65.9052253218537	68.2667790181392	58.3593958097179	NA	NA	NA	62.7573498426254	64.3780660245015	66.7921725925204	62.1924866999793	72.5211519503131	65.1806847750742	69.1122857762049	69.4211614125078	55.7615932828683
0.908333333333333	65.8075262574925	68.1884786886816	58.2945202039202	NA	NA	NA	62.6215730388543	64.3052529262392	66.8138905041828	62.1687929269687	72.4173309312799	65.0840982992974	69.0605143189884	69.2993831696367	55.6595104424769
0.916666666666667	65.7155705624799	68.1114343879178	58.2324720248128	NA	NA	NA	62.4907756757516	64.2364756272937	66.8382317212136	62.1515207735306	72.316131957463	64.9972868983494	69.0120563701642	69.1808478469657	55.5623604822856
0.925	65.6290069669705	68.0357554323132	58.1728131618798	NA	NA	NA	62.3648506863596	64.1715095970114	66.8650708988641	62.1397695537957	72.2175762573948	64.9206544719744	68.9668333914627	69.0653485334131	55.4702983916849
0.933333333333333	65.5473958590513	67.9615669878899	58.1151661465679	NA	NA	NA	62.2436383254303	64.1100027770717	66.894223018052	62.1325954833392	72.1217279283355	64.8542678224786	68.9246996151059	68.9527431448494	55.3834581980968
0.941666666666667	65.4702193562371	67.8890047494095	58.0592239221876	NA	NA	NA	62.126919345178	64.051498530533	66.9254645521363	62.1290767453097	72.0286807671669	64.7978644539608	68.8854662626007	68.8429571933974	55.3019390151632
0.95	65.3968964583885	67.8182087411125	58.0047456893575	NA	NA	NA	62.0144148126165	63.9954660640565	66.9585582159234	62.1283736032501	71.9385385940936	64.7508951821835	68.8489264123402	68.735979141761	55.2257904601477
0.958333333333333	65.3268050943333	67.7493187102879	57.9515467295477	NA	NA	NA	61.9057954700839	63.9413338448217	66.9932679106475	62.1297737301241	71.8513884938244	64.7125938200299	68.8148778314096	68.6318459332926	55.1549982109021
0.966666666666667	65.2593109784092	67.6824716839928	57.8994915741754	NA	NA	NA	61.8007008930651	63.8885240917403	67.0293594004415	62.1327181672088	71.7672707938128	64.6820579706783	68.7831442587492	68.5306169803494	55.0894723824629
0.975	65.1938015160926	67.6177978968402	57.8484922728026	NA	NA	NA	61.6987645342693	63.8364878864916	67.0665944211527	62.136809111508	71.6861558680025	64.6583215087737	68.7535918556131	68.4323416928703	55.0290422498587
0.983333333333333	65.1297221861129	67.5554137927559	57.7985070675649	NA	NA	NA	61.5996358040095	63.7847392183052	67.1047308850577	62.1418028551793	71.6079359483858	64.640400499474	68.726134210528	68.3370312173814	54.9734611526286
0.991666666666667	65.0666122696502	67.4954157575267	57.7495374128279	NA	NA	NA	61.5029905812863	63.7328832233955	67.1435349246213	62.1475918661256	71.5324340275761	64.6273078088404	68.7007241628736	68.2446409564299	54.9224232144604
1	65.0041357146301	67.4378776980749	57.701626885011	NA	NA	NA	61.4085295826161	63.6806337954382	67.1827996056657	62.154182244385	71.4594268022169	64.6180512155453	68.6773377132306	68.1550635644814	54.8755854875733
1.00833333333333	64.9421018670501	67.3828519052335	57.6548643325099	NA	NA	NA	61.3159729430752	63.6278191854914	67.2223629321583	62.161672486864	71.3886733635192	64.6116368778455	68.6559578226169	68.0681304022366	54.8325835629339
1.01666666666667	64.8804725255464	67.3303716350339	57.609387897761	NA	NA	NA	61.2250609344457	63.5743766487588	67.2621236903014	62.1702329222712	71.3199415349734	64.607092311262	68.636564803542	67.9836198318221	54.7930375522531
1.025	64.8193556515947	67.2804548517977	57.5653839347727	NA	NA	NA	61.13556444472	63.5203381758628	67.302054937479	62.1800791237639	71.2530305140696	64.6035100976872	68.6191357227145	67.9012703893362	54.7565566373229
1.03333333333333	64.758987836738	67.2331069032348	57.5230769184717	NA	NA	NA	61.0473008432458	63.4658114553695	67.3422101382789	62.1914352539347	71.1877891531287	64.600100045432	68.6036498329036	67.8207981048968	54.7227474023999
1.04166666666667	64.6997074604313	67.1883178343606	57.4827116438794	NA	NA	NA	60.960147076008	63.4109600138231	67.3827183044975	62.2044935764869	71.1241234407369	64.5962302724367	68.5900948496202	67.741920264694	54.6912244394228
1.05	64.6419215674832	67.1460540323182	57.4445344957162	NA	NA	NA	60.8740434342425	63.3559814854223	67.4237722999288	62.2193851209701	71.0619891197907	64.5914437907965	68.578469751664	67.6643869164623	54.6616230483932
1.05833333333333	64.5860709154936	67.1062504695169	57.4087806371279	NA	NA	NA	60.7889854191509	63.3010802809132	67.4656176925635	62.2361734760736	71.0013750526167	64.5854510531122	68.5687825503284	67.5880140787207	54.6336145776958
1.06666666666667	64.5325973943485	67.0688105290889	57.3756679959167	NA	NA	NA	60.7050046517095	63.2464351908845	67.5085477541446	62.2548707910681	70.9422862331119	64.5781089562273	68.5610459475867	67.5127094940295	54.6069209541532
1.075	64.4819171278188	67.0336153382477	57.345394927798	NA	NA	NA	60.6221434512077	63.1921691043882	67.5529067613254	62.27546549587	70.8847305626595	64.5693978854277	68.5552759755496	67.4384893807933	54.5813252086381
1.08333333333333	64.4344012856515	67.0005400113315	57.3181401463759	NA	NA	NA	60.5404314553263	63.1383306993654	67.5990948573431	62.2979513810224	70.8287097117498	64.5594029821085	68.5514952760909	67.3654900765313	54.5566795002279
1.09166666666667	64.3903645212603	66.9694739513057	57.2940651561486	NA	NA	NA	60.4598720324386	63.0848927834664	67.6475574153859	62.3223518439878	70.7742153954308	64.5482991249671	68.5497375146698	67.293972174705	54.5329115332257
1.1	64.3500600562544	66.9403435029525	57.2733168839869	NA	NA	NA	60.3804394978062	63.0317632047599	67.6987450124469	62.3487350944954	70.7212329070812	64.5363343218989	68.5500481190031	67.2243078308274	54.5100263065776
1.10833333333333	64.3136807292065	66.9131328287975	57.2560248495336	NA	NA	NA	60.3020818858497	62.9788024845103	67.7530493428518	62.3772173698743	70.6697501011281	64.5238065172099	68.5524788937064	67.1569458087537	54.4881024541613
1.11666666666667	64.2813635380032	66.8878956056191	57.2422887063342	NA	NA	NA	60.2247242750082	62.9258470679663	67.8107370641921	62.4079552110748	70.6197656351152	64.5110348270198	68.5570768893403	67.0923600085708	54.4672858883087
1.125	64.2531925256525	66.864753552204	57.2321587907971	NA	NA	NA	60.1482720496971	62.872736896344	67.8719016448481	62.4411326824412	70.5712891004972	64.4983310768673	68.5638700446488	67.030995621656	54.447779629944
1.13333333333333	64.2291955268907	66.8438865083714	57.2256179202737	NA	NA	NA	60.072617591036	62.8193403547069	67.9364384810191	62.4769506842158	70.5243306090117	64.4859777906408	68.5728532161286	66.9732258086913	54.4298254247927
1.14166666666667	64.2093342336585	66.8255221922011	57.2225711468811	NA	NA	NA	59.9976545460389	62.7655702440251	68.0040362557472	62.5156218190616	70.4788868433952	64.47421693471	68.5839778110555	66.9193220126053	54.413676848431
1.15	64.1934922701056	66.8099275715933	57.2228438845065	NA	NA	NA	59.9232982273601	62.7113937943576	68.0741757948842	62.5573700455855	70.4349333475529	64.4632486390978	68.5971473729953	66.8694327509815	54.3995682454486
1.15833333333333	64.1814700029413	66.7973964004782	57.2261851073972	NA	NA	NA	59.8495032937943	62.6568456590319	68.1461349783812	62.6024345678972	70.3924246307794	64.4532317453454	68.6122208222268	66.8235667012904	54.3876846229876
1.16666666666667	64.1729925893092	66.7882271154709	57.2322736088601	NA	NA	NA	59.7762694468775	62.6020466288794	68.2190054807461	62.6510779038892	70.3512962533183	64.4442757587248	68.6290232929739	66.781581311286	54.3781369524349
1.175	64.1677297773942	66.7826909325806	57.2407278371661	NA	NA	NA	59.7036325525478	62.5472191598172	68.2917266494039	62.7035926107283	70.3114637508145	64.4364216081348	68.6473617293042	66.7431812602353	54.3709455296064
1.18333333333333	64.1653206410774	66.7809966667728	57.2511210114762	NA	NA	NA	59.6316461223794	62.4926858319843	68.3631367600332	62.7602943823865	70.272816510269	64.4296223138734	68.6670409764702	66.7079308281386	54.3660322182066
1.19166666666667	64.1653967430776	66.7832615583747	57.2630033064347	NA	NA	NA	59.5603621142959	62.4388448873408	68.4320376171396	62.8214896355989	70.2352068649351	64.4237417838899	68.6878768253006	66.6752799903189	54.3632226301012
1.2	64.1675989067181	66.7894935116861	57.2759308083353	NA	NA	NA	59.489818222103	62.3861324076954	68.4972654574082	62.8874166258802	70.1984379139475	64.4185822737037	68.7097046080375	66.6446004633064	54.3622574948178
1.20833333333333	64.1715849330053	66.7995837611062	57.2894965548642	NA	NA	NA	59.4200335798084	62.3349867561785	68.5577596317539	62.9581766336176	70.1622565823392	64.4139359588051	68.7323849369142	66.6152302362659	54.3628075191075
1.21666666666667	64.177029304784	66.8133067817393	57.3033562455423	NA	NA	NA	59.3510113241728	62.2858218168287	68.6126210361008	63.0336801273705	70.1263581395517	64.4096462270324	68.7558097567348	66.5865245335149	54.3644867852583
1.225	64.1836184284167	66.8303262501515	57.3172423953517	NA	NA	NA	59.2827447619779	62.2390056373587	68.6611539941815	63.1136226578045	70.0904065941092	64.4056610893274	68.779909266781	66.5579024487218	54.3668671879389
1.23333333333333	64.1910443269849	66.8502074270242	57.3309635672628	NA	NA	NA	59.2152226347365	62.1948400158564	68.7028881055171	63.1974907375844	70.0540712770461	64.4020605167713	68.8046556557365	66.5288755982488	54.3694999753226
1.24166666666667	64.1989986781457	66.8724361010013	57.3443894374271	NA	NA	NA	59.1484306260709	62.1535401043908	68.7375804263777	63.2845911230894	70.0170712614653	64.3990451150337	68.8300585287375	66.4990546254473	54.3719467721755
1.25	64.2071700961368	66.8964435100909	57.3574286110169	NA	NA	NA	59.0823505314154	62.1152166141531	68.7652024235967	63.374093988574	69.9792138628109	64.3968883045932	68.8561504624148	66.4681396539145	54.3738170013599
1.25833333333333	64.215248835708	66.9216354218083	57.3700095967126	NA	NA	NA	59.0169602411434	62.0798650556944	68.7859177758014	63.4650805199302	69.9404173814145	64.3958695115372	68.8829659926551	66.4359055914495	54.374805216668
1.26666666666667	64.2229423891914	66.9474210613184	57.3820710434099	NA	NA	NA	58.9522350179721	62.0473655795548	68.8000550420436	63.556588203664	69.9007157285529	64.3962109474265	68.9105201186581	66.402193756633	54.3747198933289
1.275	64.2300021896323	66.9732361652737	57.393559604905	NA	NA	NA	58.8881479500939	62.0174936293904	68.8080774564697	63.6476489931878	69.8602487404816	64.3980333251395	68.9387906883945	66.3669154092774	54.3734948903481
1.28333333333333	64.2362555425781	66.9985581143597	57.404430847254	NA	NA	NA	58.8246679243495	61.989938036923	68.8105523417887	63.7373192598282	69.819244168631	64.4013331040287	68.9677049787959	66.3300634903882	54.3711816709661
1.29166666666667	64.2416317970776	67.0229168003664	57.4146508411081	NA	NA	NA	58.7617552623271	61.9643227424447	68.8081221039489	63.8247063060355	69.7779930122651	64.4059763914243	68.9971298391849	66.2917248376374	54.3679321432983
1.3	64.2461746839292	67.0459054671122	57.4241987275754	NA	NA	NA	58.6993572134107	61.940230055587	68.8014771683644	63.9089977694246	69.7368160224306	64.4117064610648	69.0268663270218	66.2520863832546	54.3639828677536
1.30833333333333	64.2500408896247	67.0671926608263	57.433071617015	NA	NA	NA	58.6374071966202	61.9172232862751	68.7913301688067	63.9894967315018	69.6960234266025	64.4181648981131	69.0566490586831	66.2114299997727	54.3596395826812
1.31666666666667	64.2534872737783	67.0865351513025	57.4412920466225	NA	NA	NA	58.5758304517809	61.8948654416737	68.7783923818054	64.0656600464831	69.6558758717331	64.4249234671413	69.0861490562928	66.1701129292108	54.3552556821334
1.325	64.2568462595468	67.1037915744024	57.4489146747046	NA	NA	NA	58.5145543601045	61.8727303466562	68.7633555816832	64.1371320044648	69.6165544493627	64.4315193561151	69.114980617961	66.1285374231832	54.351205360464
1.33333333333333	64.2604903293461	67.1189354382652	57.456027085923	NA	NA	NA	58.4535189468052	61.8504031856193	68.7468790362946	64.2037645158159	69.578144245624	64.4374889024293	69.1427142393757	66.0871190448497	54.3478568157023
1.34166666666667	64.2647910240494	67.1320647317549	57.4627435319662	NA	NA	NA	58.3926854196207	61.8274723294832	68.7295770940575	64.2656204445357	69.5406329629691	64.4424021725482	69.1688952785622	66.0462606878653	54.3455472602809
1.35	64.2700793945505	67.1434038973619	57.4691950783199	NA	NA	NA	58.3320436987727	61.8035215343186	68.7120062441564	64.3229611502173	69.5039219505611	64.4459003021772	69.1930662218075	66.006332616696	54.3445579985502
1.35833333333333	64.2766148547402	67.1532931981833	57.4755180864216	NA	NA	NA	58.271618975333	61.7781318445651	68.6946568081588	64.3762189641765	69.4678426624251	64.4477291981491	69.2147919980834	65.9676569053443	54.3450889915754
1.36666666666667	64.2845679548866	67.1621630222155	57.4818395612558	NA	NA	NA	58.2114754984719	61.7508961024797	68.6779551856433	64.4259565062419	69.4321744777353	64.4477622396857	69.2336887720301	65.9304977979269	54.3472371574763
1.375	64.2940175329747	67.1704951810947	57.4882599096197	NA	NA	NA	58.1517164980769	61.7214440492614	68.6622761339349	64.4728188346631	69.3966679722765	64.4460113716051	69.2494539609463	65.8950605071084	54.3509880494093
1.38333333333333	64.3049573646072	67.1787760663634	57.4948384333961	NA	NA	NA	58.0924809144736	61.6894729513749	68.6479573050786	64.5174853411541	69.361077826537	64.4426282166513	69.2618916982278	65.8614968901135	54.3562296022723
1.39166666666667	64.3173058610101	67.1874483525934	57.5015879501613	NA	NA	NA	58.0339386808439	61.654776092962	68.635310199767	64.5606251755958	69.3252003107088	64.437896080094	69.2709278970798	65.8299120626232	54.3627876981397
1.4	64.330914667707	67.1968703475663	57.5084800954458	NA	NA	NA	57.9762846325177	61.6172627156011	68.6246281148276	64.6028568327547	69.2889048104447	64.4322158826072	69.2766122059412	65.8003662903129	54.3704728599851
1.40833333333333	64.3455764921919	67.207291582648	57.5154562934601	NA	NA	NA	57.9197272376172	61.5769676840609	68.6161906039435	64.6447114203635	69.2521525968156	64.4260894563454	69.279107742123	65.7728710573928	54.3791223927112
1.41666666666667	64.3610354877828	67.2188470678374	57.5224395954366	NA	NA	NA	57.864469075443	61.5340531139627	68.6102614816335	64.6865998915023	69.2150030185617	64.4200970600495	69.2786722395433	65.7473834479391	54.3886267923055
1.425	64.3770021514449	67.2315656867196	57.5293494286334	NA	NA	NA	57.8106829464838	61.4888051508535	68.6070823173494	64.7287867733559	69.1776119463028	64.4148572131444	69.2756352554479	65.7238047663473	54.3989385579599
1.43333333333333	64.3931707451529	67.2453863385951	57.536123860497	NA	NA	NA	57.7584917208161	61.4416263523176	68.606867023591	64.7713757141467	69.1402273739787	64.4109606451516	69.2703755793226	65.7019852815518	54.410067172192
1.44166666666667	64.4092340554182	67.2601776132089	57.5427481074084	NA	NA	NA	57.7079570124649	61.3930201029537	68.6097981597925	64.8143120311063	69.1031829766059	64.4088905856792	69.2633021852206	65.6817314029252	54.4220673638245
1.45	64.4248902995474	67.2757593577486	57.5492804877432	NA	NA	NA	57.6590775669568	61.3435634878609	68.6160197155103	64.857402634067	69.0668873415505	64.408956103033	69.2548402762137	65.6628114376683	54.4350290822396
1.45833333333333	64.4398418444796	67.2919254439745	57.5558644145957	NA	NA	NA	57.6117970531411	61.2938692512705	68.6256218896474	64.9003495423609	69.0318084274739	64.411255887589	69.2454205948801	65.6449600515242	54.4490693963575
1.46666666666667	64.4537920139399	67.3084661839361	57.5627196988556	NA	NA	NA	57.566019878376	61.2445407047132	68.6386183309998	64.9427942305843	68.9984548575638	64.4156731522165	69.2354684537409	65.6278851097399	54.4643159243021
1.475	64.4664477010057	67.3251876006129	57.570116366753	NA	NA	NA	57.5216314868705	61.1961242278399	68.6549216020921	64.9843710461001	68.9673526528092	64.4218978453041	69.2253925182473	65.6112825649978	54.4808750694764
1.48333333333333	64.4775301091093	67.3419236283217	57.5783421714165	NA	NA	NA	57.4785190532098	61.1490644954267	68.6743252989715	65.0247629419042	68.9390123128948	64.4294734629841	69.2155786173131	65.5948608442084	54.4987921167083
1.49166666666667	64.4867899193878	67.3585378678304	57.5876744338573	NA	NA	NA	57.4365892524061	61.10366844804	68.6964978287177	65.0637463647411	68.9138851756136	64.437860812751	69.2063925881657	65.5783668881317	54.518016547267
1.5	64.4940226133345	67.37491586425	57.598359952144	NA	NA	NA	57.3957796602361	61.0600845308247	68.7209865777328	65.1012135362182	68.8923177506522	64.4465052045257	69.19818854923	65.5616054199996	54.5383809374625
1.50833333333333	64.4990828333514	67.3909525549527	57.6106014689614	NA	NA	NA	57.3560602054877	61.0183022540794	68.7472291448497	65.1371697817947	68.8745154840245	64.4548957095401	69.1913142246818	65.5444510464996	54.5595946807906
1.51666666666667	64.5018971079878	67.4065385476649	57.6245492667609	NA	NA	NA	57.317423140167	60.978172477577	68.7745715442797	65.171710871341	68.8605197836254	64.462612134295	69.1861075875528	65.5268547732278	54.5812509358616
1.525	64.5024717557471	67.4215475868061	57.6402987705287	NA	NA	NA	57.2798645684084	60.9394428019976	68.8022974835405	65.204986668442	68.8501955944691	64.4693563659016	69.1828847432352	65.5088437296718	54.6028460556389
1.53333333333333	64.500893739132	67.4358278388577	57.6578958161882	NA	NA	NA	57.2433645760904	60.9017992960287	68.8296711459791	65.2371597730791	68.8432278010773	64.4749592711771	69.1819229424896	65.4905137136505	54.6238121918277
1.54166666666667	64.4973265967524	67.4491988559064	57.6773499414895	NA	NA	NA	57.207872383599	60.864907854143	68.855986837162	65.2683699531288	68.8391292241693	64.4793567642349	69.1834436050889	65.472015998619	54.6435621964042
1.55	64.4920039410387	67.4614550120944	57.6986530143765	NA	NA	NA	57.1732983444757	60.828453032974	68.8806125890768	65.2987107699052	68.8372651091186	64.4825429320353	69.1875986978479	65.4535401348139	54.6615396611815
1.55833333333333	64.4852198332344	67.4723754256077	57.7217964157333	NA	NA	NA	57.1395111547426	60.7921738409327	68.9030195760541	65.3282204775337	68.8368938630822	64.4845176262949	69.1944625961003	65.4352936027096	54.6772621551519
1.56666666666667	64.4773152241818	67.4817386437165	57.7467784484935	NA	NA	NA	57.1063397542141	60.7558927644364	68.9227989303522	65.3568893522028	68.8372151594863	64.4852444352072	69.2040309940934	65.4174786588764	54.690351594746
1.575	64.4686611729283	67.4893383163342	57.7735979225167	NA	NA	NA	57.0735815136172	60.7195309964014	68.9396730854282	65.38468182784	68.8374151218612	64.4846320457761	69.2162250403473	65.4002704018785	54.7005560683028
1.58333333333333	64.4596394671005	67.4949960519086	57.802237012201	NA	NA	NA	57.0410161468198	60.6831048184798	68.953510290346	65.4115642752789	68.8367050633972	64.4825450325759	69.2308962927111	65.3838034223415	54.7077657196772
1.59166666666667	64.4506221463269	67.4985714586047	57.8326403441264	NA	NA	NA	57.0084208483247	60.6467039042405	68.9643499729482	65.4375286165464	68.83435720843	64.4788350115893	69.2478319631898	65.368168969166	54.7120153090596
1.6	64.441952404452	67.499972913104	57.8646964377189	NA	NA	NA	56.9755821263386	60.6104568667968	68.9724372913867	65.4626074144564	68.8297433788605	64.4733753483648	69.2667643789317	65.3534163535133	54.7134670331302
1.60833333333333	64.4339280694931	67.4991692527373	57.8982244701533	NA	NA	NA	56.9423035137802	60.574491636288	68.978248961034	65.4868785124944	68.822378553379	64.4660895373808	69.2873872500923	65.3395523797229	54.7123783308502
1.61666666666667	64.4267886751586	67.4961969522431	57.9329658428191	NA	NA	NA	56.9084104931236	60.5388996800137	68.9824878041184	65.5104587898677	68.8119607786344	64.4569686833076	69.3093770212324	65.3265384025204	54.7090663354837
1.625	64.4207080343906	67.4911590715373	57.968579252741	NA	NA	NA	56.8737521020673	60.5037120732971	68.986040256471	65.5334918761733	68.7983925429827	64.4460712168914	69.3324138862609	65.3142879333563	54.7038806567598
1.63333333333333	64.4157924872102	67.484218244753	58.0046410018731	NA	NA	NA	56.8381984474592	60.4688906626165	68.9899102631083	65.5561376882892	68.7817760859486	64.433502661525	69.3561965212178	65.3026684030961	54.6971913814703
1.64166666666667	64.4120833418892	67.4755877074328	58.0406547209181	NA	NA	NA	56.8016376480945	60.434332860195	68.995144533036	65.5785681954608	68.7623876811898	64.4193864133742	69.3804482974488	65.2915108339742	54.6893905309995
1.65	64.4095631401906	67.4655221577921	58.0760731521735	NA	NA	NA	56.7639771862832	60.3998871455956	69.0027575936727	65.6009690556844	68.7406400935962	64.4038414001814	69.4049167545561	65.2806277474942	54.6808989836666
1.65833333333333	64.4081650634604	67.4543080652334	58.1103307156437	NA	NA	NA	56.7251507136946	60.365376506318	69.0136659460053	65.6235443708968	68.7170399482019	64.3869756369858	69.4293697492217	65.269833499699	54.6721705033273
1.66666666666667	64.4077822460782	67.4422524495398	58.1428821492726	NA	NA	NA	56.6851280408791	60.3306267552522	69.0286402119935	65.6465201056974	68.6921447951816	64.3688970938155	69.453592029242	65.2589603157449	54.6636862656996
1.675	64.4082740190768	67.4296704938887	58.1732415724642	NA	NA	NA	56.6439248054408	60.2954951156206	69.0482739747834	65.6701412152015	68.6665227240814	64.3497366075462	69.4773847008027	65.2478686163256	54.6559368052088
1.68333333333333	64.4094693969492	67.4168734513516	58.2010171184013	NA	NA	NA	56.601607918234	60.2598927976164	69.0729617998233	65.6946601213115	68.6407165139618	64.3296711229228	69.5005674636864	65.2364542103632	54.6493964088129
1.69166666666667	64.411170269576	67.4041568337571	58.2259358765228	NA	NA	NA	56.5582949253068	60.2237972001175	69.1028855661637	65.7203170147696	68.6152170983559	64.308938939564	69.5229820331995	65.2246549017033	54.6445014415802
1.7	64.4131571975952	67.3917874860902	58.2478541113103	NA	NA	NA	56.5141490982281	60.1872547308109	69.1380137468848	65.7473139004123	68.5904522558593	64.2878502228106	69.5444952185823	65.2124576608514	54.6416376233762
1.70833333333333	64.4151998196317	67.3799903798709	58.2667522332021	NA	NA	NA	56.4693733439119	60.150378029226	69.1781128064439	65.7757852115651	68.5667921995649	64.2667965384259	69.565001047575	65.1999044222007	54.6411275795612
1.71666666666667	64.4170703458597	67.3689391430764	58.2827188577165	NA	NA	NA	56.4242039781615	60.1133399781719	69.2227650019069	65.8057676266603	68.5445672147952	64.2462495411972	69.5844232802145	65.1870894937592	54.6432087027364
1.725	64.4185561939866	67.3587531721253	58.2959287989272	NA	NA	NA	56.3789035253486	60.076365801742	69.2713897553228	65.8371733157099	68.5240856266985	64.2267344578581	69.6027205667297	65.1741403433903	54.648003874991
1.73333333333333	64.4194710186816	67.3494995342345	58.3066187227049	NA	NA	NA	56.3337516827957	60.0397244916488	69.323269113981	65.8697739495893	68.5056377592352	64.2087793044242	69.6198944456148	65.1611820127157	54.6554964175678
1.74166666666667	64.4196666369035	67.3411965088267	58.3150638370186	NA	NA	NA	56.2890337850018	60.0037197912287	69.3775819222661	65.9032001505947	68.4894796520452	64.1928554887137	69.635997769417	65.1482977509207	54.6655190132423
1.75	64.4190466889386	67.3338191108592	58.3215568014342	NA	NA	NA	56.2450265981362	59.9686799200064	69.4334549903614	65.9369538746531	68.475804498711	64.1793257065426	69.6511401573487	65.1355009050257	54.6777610709563
1.75833333333333	64.4175815462262	67.3273085069476	58.3263868463015	NA	NA	NA	56.2019831461157	59.9349449528791	69.4900309565366	65.9704284433204	68.46471667068	64.1684116930021	69.665487312783	65.1227236230928	54.6917939539493
1.76666666666667	64.4153239972485	67.3215845601123	58.3298182264878	NA	NA	NA	56.1601196811537	59.9028514507617	69.5465383472627	66.002934643926	68.4562171254853	64.1601916473551	69.6792531862306	65.1098189320537	54.7071092992094
1.775	64.4124203907074	67.3165584660033	58.3320710098572	NA	NA	NA	56.1196063027052	59.8727167550914	69.6023474172919	66.0337356509699	68.4501989964466	64.1546265554275	69.6926870656756	65.0965713220096	54.723165171268
1.78333333333333	64.4091064429997	67.3121412828343	58.3333079052026	NA	NA	NA	56.0805596062089	59.8448277826718	69.6570028931321	66.0620929766351	68.4464504015385	64.1516002054449	69.7060580193476	65.082713418533	54.7394370569193
1.79166666666667	64.4056823052627	67.3082450679501	58.3336298215673	NA	NA	NA	56.0430359692985	59.8194360726112	69.7102317207015	66.0873217929344	68.4446666106064	64.1509524117392	69.7196367146491	65.0679490645106	54.7554691409962
1.8	64.402474096358	67.3047788636503	58.3330830046919	NA	NA	NA	56.0070278485766	59.7967546593569	69.7619298211458	66.1088512647851	68.4444737299247	64.1524933583079	69.7336737525913	65.0519839121837	54.7709169357346
1.80833333333333	64.399793871372	67.3016448421608	58.3316784157032	NA	NA	NA	55.9724665028116	59.776950363937	69.8121351134347	66.1262843083256	68.4454581837392	64.15600381239	69.7483767820363	65.0345621216723	54.7855745555768
1.81666666666667	64.3979045687872	67.2987361080543	58.3294180702837	NA	NA	NA	55.9392312992244	59.7601287589748	69.8609917063254	66.1394493420603	68.4471910202434	64.1612369892331	69.763892896782	65.0155050296804	54.7993867589514
1.825	64.3969919341079	67.2959348273217	58.3263188538774	NA	NA	NA	55.907163607446	59.7463148800073	69.9087062957668	66.1484334037666	68.4492403590589	64.1679311007964	69.7803023122844	64.9947463534974	54.8124457789518
1.83333333333333	64.3971471767312	67.2931097174651	58.3224259223441	NA	NA	NA	55.8760834234515	59.7354355532277	69.9554986400495	66.1535871532724	68.4511731567222	64.1758256268135	69.797623423401	64.9723564815205	54.8249685925633
1.84166666666667	64.3983655892066	67.2901125292904	58.3178132980583	NA	NA	NA	55.84580588686	59.7273063279585	70.0015536323495	66.1555025653029	68.452551549563	64.1846678561881	69.8158247040924	64.9485481529021	54.8372533236198
1.85	64.4005609594255	67.2867755094934	58.3125754952553	NA	NA	NA	55.8161534844365	59.7216225801446	70.0469866155764	66.1549727508589	68.4529305286627	64.1942041658572	69.8348395050699	64.9236614032546	54.8496232493713
1.85833333333333	64.4035884763784	67.2829140023672	58.3068180543027	NA	NA	NA	55.78696162713	59.7179555321784	70.0918291714557	66.1529411175683	68.451864300469	64.2041615079463	69.8545818407635	64.8981330265353	54.8623745457189
1.86666666666667	64.407267812434	67.2783369214684	58.3006531892983	NA	NA	NA	55.7580805464742	59.7157570883892	70.1360322993563	66.1504432725539	68.448925346692	64.2142286284692	69.8749609306214	64.8724597159858	54.8757429223085
1.875	64.4114010174151	67.2728647489047	58.2942006511333	NA	NA	NA	55.7293798115365	59.7143773478754	70.1794777410181	66.1485462244127	68.4437337663788	64.2240454146729	69.8958913707978	64.847163564997	54.8898941186523
1.88333333333333	64.4157827046296	67.2663521113231	58.2875907482088	NA	NA	NA	55.7007573351634	59.7130943423449	70.221987395607	66.1482910070115	68.4359896127298	64.2332049688204	69.9172971063471	64.8227623154686	54.9049328880332
1.89166666666667	64.4202035307895	67.2587095602381	58.2809682533084	NA	NA	NA	55.6721462054426	59.7111514791338	70.2633233077182	66.1506445565267	68.4254987717235	64.2412670061945	69.9391093774189	64.7997399155111	54.9209216300228
1.9	64.4244510889953	67.2499177247779	58.2744961078083	NA	NA	NA	55.6435119071385	59.7077988322887	70.3031814348346	66.1564630582632	68.4121853816245	64.2477789027557	69.9612596145799	64.7785160201489	54.9378999714977
1.90833333333333	64.4283114314395	67.2400288659144	58.2683551848833	NA	NA	NA	55.6148410147495	59.7023368544675	70.3411937918734	66.1664615498132	68.3960919863091	64.2523029318218	69.9836694879382	64.759420684193	54.9558982132405
1.91666666666667	64.431570537662	67.2291558522057	58.2627377140951	NA	NA	NA	55.5861283328819	59.6941588482282	70.3769498254615	66.18118068637	68.3773731214267	64.2544471337941	70.006241576259	64.7426792554625	54.9749414231127
1.925	64.4340141306587	67.2174536714144	58.2578368847533	NA	NA	NA	55.5573671713821	59.6827838977845	70.4100356704905	66.2009490957544	68.3562824144421	64.2538929748304	70.0288523255303	64.7284063032869	54.9950453157278
1.93333333333333	64.4354279244735	67.2051008156152	58.2538362347528	NA	NA	NA	55.5285434693765	59.6678752533594	70.4400851316743	66.2258530991221	68.3331491885548	64.250414350571	70.051346979159	64.716606464741	55.0162091453244
1.94166666666667	64.4356029680769	67.1922855451201	58.2508998888954	NA	NA	NA	55.4996338412557	59.6492502420109	70.4668348831218	66.2557277949586	68.3083480171185	64.243889746908	70.0735386955672	64.7071810218971	55.038413711332
1.95	64.4343484707912	67.1791979805866	58.2491629429368	NA	NA	NA	55.4706083232073	59.6268914169405	70.4901717639521	66.290170197194	68.2822735503821	64.2343115125356	70.0952160335073	64.6999370167878	55.0616300155374
1.95833333333333	64.4315100931454	67.166026668471	58.2487208348989	NA	NA	NA	55.441437443589	59.6009589725048	70.51016112356	66.3285635805216	68.2553285120735	64.2217906931924	70.1161579413815	64.6945959360671	55.0858349238402
1.96666666666667	64.4269892039614	67.1529567828798	58.2496181727572	NA	NA	NA	55.4121010307387	59.5717957749347	70.5270551158305	66.370105177982	68.2279186174184	64.2065540980343	70.1361493679837	64.6908042874704	55.1110222776289
1.975	64.4207588767667	67.1401673571231	58.2518403123561	NA	NA	NA	55.3825962584052	59.5399190674824	70.5412877403612	66.4138398405576	68.2004432030107	64.1889349585249	70.1549921349353	64.6881511966643	55.137201097913
1.98333333333333	64.4128741052484	67.1278277123817	58.2553100941818	NA	NA	NA	55.3529441847351	59.5059996581863	70.5534641322143	66.4587077429313	68.1732796792748	64.1693583957095	70.1725118503165	64.6861939847139	55.1643850321622
1.99166666666667	64.4034759989732	67.1160944301671	58.2598877692207	NA	NA	NA	55.3231940614875	59.4708316689594	70.564345424706	66.5036099386086	68.1467650553036	64.1483176290051	70.1885649183116	64.6844889974425	55.192585714307
2	64.3927908504647	67.1051097350091	58.2653710786322	NA	NA	NA	55.293423750388	59.4352944854996	70.57482046122	66.5474857201342	68.1211715667105	64.1263381474517	70.2030478555029	64.6826258737895	55.2218165208624
2.00833333333333	64.3811226897055	67.0950033192105	58.2714965911913	NA	NA	NA	55.2637351246409	59.4003069963827	70.5858553942026	66.5893882610554	68.0966742382389	64.1039341134206	70.2159063406751	64.6802626120462	55.2520970388392
2.01666666666667	64.3688353039294	67.0858993305769	58.277946373466	NA	NA	NA	55.2342450488947	59.3667749950527	70.5984266032592	66.62854444435	68.0733220226035	64.0815656737292	70.2271384235818	64.6771555995884	55.2834416970654
2.025	64.3563222136386	67.0779257675253	58.2843614758228	NA	NA	NA	55.2050738933374	59.3355354184698	70.6134544951206	66.6643898980841	68.0510310400498	64.059608418754	70.2367890119129	64.6731785628199	55.3158290702271
2.03333333333333	64.3439689520656	67.071220114586	58.2903588254935	NA	NA	NA	55.1763331538876	59.3073016145622	70.6317537966043	66.6965790099194	68.0296070537361	64.0383448904787	70.2449389483573	64.6683258921948	55.3491657756557
2.04166666666667	64.3321151570976	67.0659269369409	58.2955465998181	NA	NA	NA	55.1481124727203	59.2826112818524	70.6540058095339	66.7249791025334	68.0087880618095	64.0179763992846	70.2516947808628	64.6626982612297	55.3832614214416
2.05	64.3210231951034	67.0621867472411	58.2995369035654	NA	NA	NA	55.120466332781	59.2617802578348	70.6807492550657	66.7496597824142	67.9882924974685	63.9986427017273	70.2571814340076	64.6564744705302	55.4178229469287
2.05833333333333	64.3108581935007	67.0601171535127	58.3019584362063	NA	NA	NA	55.0934018378786	59.24487322458	70.7123837862664	66.7708813793494	67.967862388776	63.9804417444949	70.2615351944016	64.6498787462113	55.4524706634495
2.06666666666667	64.3016829480912	67.059789835516	58.3024702674058	NA	NA	NA	55.0668705755002	59.2317052834157	70.7491829105263	66.7890804485143	67.9472948378089	63.9634494623097	70.2648959281244	64.6431524815256	55.4867724244329
2.075	64.2934681961974	67.0612103581579	58.3007750173674	NA	NA	NA	55.0407683807676	59.2218776358548	70.7913177259656	66.8048478801658	67.9264579206319	63.9477353031554	70.2674021640724	64.6365351991063	55.5202840515016
2.08333333333333	64.2861142191704	67.0643056064737	58.2966310447291	NA	NA	NA	55.0149448288585	59.2148364001997	70.8388951646855	66.8188937313409	67.905289756892	63.9333648332948	70.2691920404898	64.630253580403	55.5525832110601
2.09166666666667	64.2794784391842	67.0689167899945	58.2898654402361	NA	NA	NA	54.9892206320918	59.2099406074006	70.8920067182177	66.8319983720848	67.8837823138565	63.9203881707831	70.2704069058776	64.6245135116956	55.5832922414633
2.1	64.2734060866347	67.074795968795	58.2803884988346	NA	NA	NA	54.9634087871804	59.2065309628509	70.9507702948262	66.8449608058737	67.8619573260483	63.9088196133317	70.271190614599	64.6194912654057	55.6120916731946
2.10833333333333	64.2677613451284	67.0816120977289	58.2682064143095	NA	NA	NA	54.9373349313154	59.2039919813149	71.0153463510269	66.8585590438287	67.8398474989998	63.8986132661791	70.2716808989934	64.6153225632748	55.6387271208749
2.11666666666667	64.2624537836761	67.0889745022852	58.2534267866384	NA	NA	NA	54.9108530700377	59.2017976633079	71.0859216368385	66.8735282445763	67.8174935228347	63.8896424342173	70.2719952891225	64.6120895008697	55.6630131301351
2.125	64.2574545567722	67.0964718563843	58.23625438765	NA	NA	NA	54.8838543992679	59.1995365756267	71.1626666740644	66.8905472797116	67.794958126248	63.8816955644471	70.2722159605142	64.6098059758371	55.6848374164148
2.13333333333333	64.2528004062421	67.1037156776662	58.2169778407132	NA	NA	NA	54.856269738849	59.1969227752238	71.2456813066206	66.9102185778077	67.7723507995185	63.8744979278554	70.2723765575741	64.6084029326844	55.7041655133413
2.14166666666667	64.2485867915761	67.1103784932058	58.1959485001717	NA	NA	NA	54.8280686179283	59.1938012492917	71.3349432660202	66.9330375190969	67.7498526428766	63.8677569538537	70.2724556115781	64.6077180052905	55.7210442082227
2.15	64.2449513277448	67.1162222638295	58.1735553397685	NA	NA	NA	54.7992571470662	59.1901502270382	71.4302655193398	66.9593624003819	67.7277308376808	63.8612180733382	70.2723832613089	64.6074982298031	55.7356038671263
2.15833333333333	64.2420484713829	67.1211151328861	58.1502031808471	NA	NA	NA	54.76987339641	59.1860774394044	71.5312622285989	66.9893969624218	67.7063379212392	63.8547129255313	70.2720635358824	64.6074207200339	55.748059352687
2.16666666666667	64.2400199261055	67.1250350155352	58.1262996171454	NA	NA	NA	54.7399783367188	59.1818080335141	71.6373282890288	67.0231891981247	67.6860959858513	63.8481835684127	70.2714066984013	64.6071254736328	55.7587071151499
2.175	64.2389683151372	67.1280595873902	58.1022481798084	NA	NA	NA	54.7096434552624	59.1776652669546	71.7476396639681	67.0606453941953	67.6674658468627	63.8416754473923	70.2703626031883	64.606248584543	55.7679174532555
2.18333333333333	64.2389394476044	67.1303444391928	58.0784393361562	NA	NA	NA	54.6789382507755	59.1740447032021	71.8611743137271	67.1015563995874	67.6509029118193	63.835309428958	70.2689468049258	64.6044474444566	55.7761248201293
2.19166666666667	64.2399150148795	67.1320947416248	58.0552350901327	NA	NA	NA	54.647920778346	59.1713785903262	71.9767475584067	67.1456291001833	67.6368085611148	63.8292560120287	70.2672540040881	64.601416548994	55.7838193979264
2.2	64.2418170517288	67.1335383710926	58.0329528920459	NA	NA	NA	54.6166341333047	59.1700885490757	72.0930559672041	67.1925146796068	67.6254899130301	63.8237258891073	70.2654579087905	64.5968977506037	55.7915383294052
2.20833333333333	64.2445237654455	67.1349055875962	58.0118563331909	NA	NA	NA	54.5851099208644	59.1705339256995	72.2087249835272	67.2418292281477	67.6171350753963	63.8189703273455	70.2638004207245	64.5906896370328	55.7998518113226
2.21666666666667	64.2478909246828	67.1364137382384	57.9921539206837	NA	NA	NA	54.5533767722794	59.1729695082796	72.3223571642434	67.2931666783593	67.6118030168746	63.8152778276763	70.2625737680767	64.5826571858433	55.8093424601614
2.225	64.2517703618343	67.1382533670534	57.9740051366301	NA	NA	NA	54.5214708450847	59.1775226186305	72.432582183936	67.3461076698209	67.6094263270891	63.8129625738168	70.2620983326382	64.5727381199526	55.8205805658328
2.23333333333333	64.256021147077	67.1405764326253	57.9575335066269	NA	NA	NA	54.4894452737932	59.1841909388778	72.5381105987389	67.4002300796512	67.6098266000349	63.812347172062	70.2626985263777	64.5609419202564	55.834098629006
2.24166666666667	64.260515006727	67.1434907571986	57.9428413087493	NA	NA	NA	54.4573757910263	59.1928570337391	72.637786720352	67.4551232724368	67.6127393652394	63.8137401676822	70.2646783615939	64.5473430161778	55.85036681622
2.25	64.2651401085517	67.1470623333448	57.9300162870698	NA	NA	NA	54.4253616881878	59.2033144574823	72.7306304387035	67.5104035336313	67.6178422621167	63.8174051989581	70.2682971778023	64.5320741232957	55.8697684315205
2.25833333333333	64.2698049969538	67.1513217346558	57.9191268790842	NA	NA	NA	54.3935230502838	59.215297321453	72.8158612126564	67.5657314725295	67.6247803679196	63.8235197922506	70.2737456919788	64.5153218326399	55.8925753852793
2.26666666666667	64.2744407765136	67.1562689254955	57.9102123491384	NA	NA	NA	54.3619936738103	59.228501786884	72.8929069536545	67.6208363272081	67.6331841189157	63.832127861938	70.2811227586933	64.497320006734	55.9189284911381
2.275	64.2789994881291	67.1618738273118	57.9032750315188	NA	NA	NA	54.3309075997456	59.2425948370442	72.9614088634379	67.6755450215463	67.6426776027828	63.8430944311209	70.2904134034625	64.4783371672387	55.9488290513026
2.28333333333333	64.2834489566581	67.1680745195302	57.8982748506351	NA	NA	NA	54.3003802210911	59.2572176332951	73.0212318567775	67.7298018091598	67.6528803349745	63.8560700156937	70.3014696216983	64.4586595632565	55.9821429679606
2.29166666666667	64.2877656270816	67.174777940333	57.8951226116177	NA	NA	NA	54.2704892032175	59.2719909870522	73.072478473296	67.7836638650058	67.6634121510803	63.8704733856365	70.313997017364	64.4385746010518	56.0186118357587
2.3	64.2919276532723	67.1818673583027	57.8936710170028	NA	NA	NA	54.2412611308481	59.2865224617174	73.1154952252858	67.8372714480301	67.6739118617567	63.885507485272	70.3275512304856	64.4183595525805	56.05786359599
2.30833333333333	64.2959110474583	67.1892168841706	57.8937057863085	NA	NA	NA	54.2126672443389	59.3004133770787	73.1508636699208	67.8908035767982	67.6840709873864	63.9002193101052	70.341547335718	64.3982795442531	56.0994191898542
2.31666666666667	64.2996904803838	67.1967093963583	57.894941383483	NA	NA	NA	54.1846284331291	59.313268679301	73.1793791371405	67.9444317740605	67.6936696988903	63.9135961854587	70.3552830019235	64.3785956032791	56.1426964930329
2.325	64.3032448592157	67.2042518814279	57.8970260931744	NA	NA	NA	54.1570277492401	59.3247134570559	73.2020255023898	67.9982820472363	67.7025979024071	63.9246775649073	70.3679723491894	64.3595783547619	56.1870149456284
2.33333333333333	64.3065674205583	67.2117820918068	57.8995586544234	NA	NA	NA	54.1297279460201	59.334415231998	73.2199474697858	68.0524141340588	67.7108553887884	63.9326630513107	70.378783975617	64.3415198441949	56.2316052938084
2.34166666666667	64.3096786229882	67.2192649005473	57.9021147740339	NA	NA	NA	54.1025905145622	59.3421071536883	73.2344119314905	68.1068202801254	67.7185363672181	63.9370012350832	70.3868772242226	64.324738318194	56.2756303033989
2.35	64.3126370768929	67.2266821600108	57.9042788636507	NA	NA	NA	54.0754923740653	59.3476080183704	73.2467508858421	68.1614343690098	67.7258042011239	63.9374424621504	70.3914347386274	64.3095754042932	56.3182212590536
2.35833333333333	64.3155424399154	67.2340203897197	57.9056753361024	NA	NA	NA	54.048338270704	59.3508371032167	73.2582876169437	68.2161389869337	67.7328596471776	63.9340409504304	70.3916924867814	64.2963856526156	56.3585294808386
2.36666666666667	64.3185275233812	67.2412586598483	57.9059937968952	NA	NA	NA	54.0210683791993	59.3518207907713	73.2702564024027	68.2707643922908	67.7399080078039	63.9271069297017	70.386969743902	64.2855160736518	56.3957852521879
2.375	64.3217423530524	67.2483584413814	57.9050026560166	NA	NA	NA	53.9936601237994	59.3506879430806	73.2837332807017	68.3250803144108	67.7471324289071	63.9171291228598	70.376701029155	64.2772746886958	56.4293518232898
2.38333333333333	64.3253352810083	67.2552569650717	57.9025484104356	NA	NA	NA	53.9661248681023	59.3476559653364	73.299596333451	68.3787857910865	67.7546766234938	63.9046934747025	70.3604702790634	64.2718916384533	56.4587618102296
2.39166666666667	64.3294345464203	67.2618654615673	57.8985430123773	NA	NA	NA	53.9385033888887	59.343012260093	73.3185199067665	68.4315045936234	67.762633665625	63.8904136335107	70.338047951552	64.269479040831	56.4837304535335
2.4	64.3341305433635	67.2680730518145	57.8929454928193	NA	NA	NA	53.9108634635697	59.33709189093	73.3409900828852	68.4827958984372	67.7710359375612	63.8748762656883	70.3094330084137	64.2699970180585	56.5041508577361
2.40833333333333	64.3394574021338	67.2737561519877	57.8857460873038	NA	NA	NA	53.8832993997912	59.3302501640682	73.3673257655643	68.5321900197177	67.7798464709925	63.8585983957445	70.2748988046962	64.273234493578	56.5200802796251
2.41666666666667	64.3453759420764	67.2787948683879	57.8769602369136	NA	NA	NA	53.8559311047742	59.3228332975504	73.3976955504883	68.5792493451197	67.7889556696854	63.8419943240793	70.2350365564602	64.2788122592322	56.5317223447001
2.425	64.351766816005	67.2830978474374	57.8666326479923	NA	NA	NA	53.8289002518546	59.3151547518222	73.4321256765792	68.6236379873609	67.7981850745631	63.8253515863757	70.1907874863534	64.2862114494923	56.5394060136426
2.43333333333333	64.3584428851006	67.2866298985585	57.8548443672462	NA	NA	NA	53.8023629353333	59.3074836409596	73.4704990197515	68.6651761451344	67.8072970781244	63.8088150600905	70.1434553826468	64.2948232847915	56.5435621206975
2.44166666666667	64.3651794168504	67.2894318292621	57.841717278256	NA	NA	NA	53.7764803289954	59.3000479058097	73.5125483803764	68.7038633695212	67.8160094307228	63.792380070592	70.0946927413926	64.3040077257568	56.544698708412
2.45	64.3717504118342	67.2916271593915	57.82741636863	NA	NA	NA	53.7514091920795	59.2930508961675	73.5578491830157	68.7398704497999	67.8240132916446	63.7759005066298	70.0464551295051	64.3131461579941	56.5433746651679
2.45833333333333	64.3779598480297	67.2934146542594	57.8121514576385	NA	NA	NA	53.7272921736995	59.2866931228153	73.6058187862996	68.7735108504235	67.8309931685554	63.7591149890502	70.0009205439247	64.3216801306989	56.5401702395786
2.46666666666667	64.3836627912147	67.2950437158028	57.7961767719805	NA	NA	NA	53.7042461964509	59.2811856111657	73.6557309052056	68.8052028101021	67.8366475754513	63.7416825451291	69.9603722545977	64.3291378497854	56.5356561839621
2.475	64.388774241986	67.2967742135332	57.7797849910751	NA	NA	NA	53.6823497138504	59.2767452956238	73.7067511740555	68.8354258911295	67.8407112381217	63.7232174072401	69.9270454370602	64.3351542733164	56.5303675552951
2.48333333333333	64.3932655691534	67.2988338750337	57.7632950044549	NA	NA	NA	53.6616340715658	59.2735731496867	73.7579910453313	68.8646721437449	67.8429814143801	63.7033233704901	69.9029462324758	64.3394888864306	56.5247863574644
2.49166666666667	64.3971529614712	67.3013883475226	57.7470369698661	NA	NA	NA	53.6420833681123	59.2718241567245	73.8085677241557	68.8933969088702	67.843347557079	63.6816343715467	69.8896675669404	64.3420409118738	56.5193290791132
2.5	64.4004847840814	67.3045285368557	57.731339049915	NA	NA	NA	53.6236421428191	59.2715801446088	73.8576571027205	68.921979295444	67.8418159292102	63.6578619394297	69.8882368309928	64.342857174285	56.5143326205311
2.50833333333333	64.4033318463838	67.3082699740729	57.7165155451525	NA	NA	NA	53.6062284106662	59.2728324172964	73.904531858253	68.9506991264121	67.8385165904379	63.63183911388	69.8990258740982	64.3421258692599	56.5100414635551
2.51666666666667	64.405780482708	67.3125566211695	57.7028525187025	NA	NA	NA	53.5897510413927	59.275477498347	73.9485800201893	68.9797296526441	67.833684443569	63.6035471839572	69.9217363618267	64.3401520329893	56.5066060871937
2.525	64.4079274829768	67.3172647145499	57.6905903249661	NA	NA	NA	53.5741297318488	59.2793284560689	73.9893029066457	69.009141177063	67.827617089503	63.5731210243435	69.9554536245833	64.3373170822545	56.5040959522721
2.53333333333333	64.4098766857164	67.3222081932722	57.6799074344047	NA	NA	NA	53.5593129813185	59.2841415925907	74.0262989117327	69.0389087946069	67.8206229141617	63.5408370893936	69.9987498906126	64.3340321251848	56.5025205440905
2.54166666666667	64.4117352152136	67.327151712811	57.6709096166093	NA	NA	NA	53.545288780759	59.2896538580098	74.0592447775583	69.06891644729	67.8129760880927	63.5070850410679	70.0498170159557	64.3306967585905	56.5018500305229
2.55	64.4136054208539	67.3318350617703	57.6636252141758	NA	NA	NA	53.5320850708457	59.295622258442	74.0878839992573	69.0989554142889	67.8048908148493	63.4723194787479	70.106613610744	64.3276696206998	56.5020302831303
2.55833333333333	64.4155721443135	67.3360056903499	57.6580056078569	NA	NA	NA	53.5197599814778	59.3018532325008	74.1120266895051	69.1287257245799	67.7965187759433	63.4369949811429	70.1670142415899	64.3252495323093	56.5029930371878
2.56666666666667	64.417690264074	67.3394528833245	57.6539303088808	NA	NA	NA	53.5083839215459	59.3082132980236	74.1315597025752	69.1578490548445	67.7879644518086	63.4015031625776	70.2289487721165	64.3236622850551	56.5046675122728
2.575	64.4199767863741	67.3420402455114	57.6512167799566	NA	NA	NA	53.4980178209277	59.3146222858035	74.1464619899459	69.1858903497268	67.7793075501341	63.3661335926568	70.290520433896	64.3230489589041	56.5069947084346
2.58333333333333	64.422407632277	67.3437343273122	57.6496342594116	NA	NA	NA	53.4886943402026	59.321034793428	74.156821839189	69.2123802278726	67.7706230098831	63.3310612303771	70.3500927470023	64.3234559671244	56.5099347797354
2.59166666666667	64.4249191480787	67.344622556469	57.6489191497078	NA	NA	NA	53.4804082109258	59.3274122123444	74.1628571062135	69.2368371209799	67.7619933571823	63.2963478538176	70.4063398490499	64.3248316099246	56.5134600882425
2.6	64.4274157957611	67.3449109776806	57.6487903863823	NA	NA	NA	53.4731168881562	59.3336893034289	74.1649381175539	69.2587934281054	67.75351112547	63.2619509003124	70.4582624437507	64.3270331623057	56.5175400441608
2.60833333333333	64.4297830392732	67.344898501188	57.64896547788	NA	NA	NA	53.4667477466069	59.3397465035675	74.1636060153193	69.2778255751866	67.7452718001035	63.2277402679854	70.5051785283469	64.329843429691	56.5221303450055
2.61666666666667	64.431902580898	67.3449344440303	57.6491771067952	NA	NA	NA	53.4612062882819	59.3453994924101	74.159575339682	69.2935813217452	67.7373621224291	63.1935234985285	70.5467012418482	64.3329945608572	56.5271728308679
2.625	64.4336693197624	67.3453713523861	57.6491880417973	NA	NA	NA	53.4563811374915	59.3504083423314	74.1537118985651	69.3057987227832	67.7298505147575	63.1590827164055	70.5827142422461	64.336199289706	56.5326020149121
2.63333333333333	64.4350089971011	67.3465250473545	57.6488025126319	NA	NA	NA	53.4521453218981	59.3544997095859	74.1469846822358	69.3143180066392	67.7227828818686	63.1242267443693	70.6133481195263	64.3391867734121	56.5383510153608
2.64166666666667	64.43589026107	67.3486507157839	57.6478727636883	NA	NA	NA	53.4483562238006	59.3573942963997	74.140399974227	69.3190905606344	67.7161827439964	63.0888530931142	70.6389548477764	64.3417327550421	56.5443531804572
2.65	64.4363240182434	67.3519363792052	57.6462978927727	NA	NA	NA	53.4448557957594	59.3588347948682	74.134929581498	69.3201863181821	67.7100529638735	63.0530091082747	70.6600771650356	64.3436733071992	56.5505394378845
2.65833333333333	64.4363502768881	67.3565079023365	57.6440127968581	NA	NA	NA	53.4414713916147	59.3586095211033	74.1314426053726	69.3177985427131	67.7043758447249	63.0169430467658	70.677413701522	64.3449022289821	56.5568342471324
2.66666666666667	64.4360196202376	67.3624398988435	57.6409708658672	NA	NA	NA	53.4380191027092	59.3565645243057	74.1306470821009	69.3122454416189	67.6991101547212	62.9811349465033	70.6917816174411	64.3453632286391	56.5631543921008
2.675	64.4353763771674	67.3697702936236	57.6371287460695	NA	NA	NA	53.4343126161261	59.3525977447626	74.13304690378	69.3039670486623	67.6941880985704	62.946296585514	70.7040765394973	64.3450469477638	56.5694105025851
2.68333333333333	64.4344466455199	67.3785165438104	57.6324391052758	NA	NA	NA	53.4301768617229	59.3466349268177	74.1389189851091	69.2935109962071	67.6895175843101	62.9133376496608	70.7152300475465	64.3439930670516	56.5755057856313
2.69166666666667	64.4332319687824	67.3886912383984	57.6268511279329	NA	NA	NA	53.4254595160383	59.3385967070798	74.1483120449025	69.2814985067316	67.6849924992671	62.8833036802471	70.7261667852467	64.3422911726411	56.5813296484734
2.7	64.4317093523509	67.4003154635725	57.6203146507406	NA	NA	NA	53.4200332724593	59.3283731789643	74.1610637654613	69.2685700489046	67.6805090494967	62.857293875118	70.7377619544468	64.3400746864643	56.5867526569645
2.70833333333333	64.4298377094276	67.4134261720225	57.6127846886699	NA	NA	NA	53.4137892596524	59.3158185748879	74.1768334328859	69.255322609462	67.6759831087959	62.8363720346326	70.7507973020093	64.33750633949	56.591632286476
2.71666666666667	64.4275682034133	67.4280717608023	57.6042275961184	NA	NA	NA	53.4066281024081	59.3007662369708	74.1951492842592	69.2422550960778	67.6713630856457	62.8214911744093	70.7659149902057	64.3347584016223	56.5958329132141
2.725	64.4248528624077	67.4442953782538	57.5946333747878	NA	NA	NA	53.3984548632692	59.2830543659544	74.21546817896	69.2297339553406	67.6666348457476	62.8134472842238	70.7835747116586	64.3319943282252	56.5992556996642
2.73333333333333	64.4216464482559	67.4621137733389	57.58403485762	NA	NA	NA	53.3891806490182	59.2625541272346	74.2372431494597	69.2179827559612	67.6618182724712	62.8128608926224	70.8040243965534	64.3293575247699	56.6018707771395
2.74166666666667	64.4179028171353	67.4815001935059	57.5725262837054	NA	NA	NA	53.3787301138992	59.239198108001	74.2599929889933	69.2070909097348	67.6569571293751	62.8201727644406	70.8272927766133	64.3269665613311	56.6037423068021
2.75	64.4135736144648	67.5023747246889	57.560270483684	NA	NA	NA	53.3670517001074	59.2130084590506	74.2833640893854	69.1970329763663	67.6521050490084	62.8356403191891	70.8532039821131	64.3249101278035	56.6050351469352
2.75833333333333	64.4086167651975	67.5246025945195	57.5474888423686	NA	NA	NA	53.3541264930066	59.1841199283982	74.3071713656063	69.1876923198399	67.6473109336694	62.8593284648498	70.8814070827388	64.3232369264871	56.6059965651445
2.76666666666667	64.4030143800103	67.5479997541592	57.5344366556148	NA	NA	NA	53.3399722303467	59.1527923383189	74.3314068982365	69.1788865400657	67.6426058278307	62.8910942069693	70.911411180843	64.3219442124515	56.6069169521108
2.775	64.3967912205992	67.5723439886121	57.5213727644262	NA	NA	NA	53.3246415479953	59.1194130729215	74.3562140245656	69.1703946791852	67.6379907663931	62.9305667516626	70.9426176593482	64.3209731306593	56.6080812275041
2.78333333333333	64.3900237299867	67.5973901290898	57.5085324635459	NA	NA	NA	53.3082163477181	59.0844931137522	74.3818387990521	69.1619857929612	67.6334240361079	62.9771270569164	70.9743438067453	64.3202141698847	56.6097257742893
2.79166666666667	64.3828375499233	67.6228858944635	57.4961076516255	NA	NA	NA	53.2908010932221	59.0486539289531	74.4085772078961	69.1534441634024	67.6288100673596	63.0298949830638	71.00583755135	64.3195203560563	56.6120143693009
2.8	64.3753997326803	67.6485816925003	57.4842345826172	NA	NA	NA	53.2725167704621	59.012598010501	74.4367288758906	69.1445849606809	67.6239971504798	63.0877360738264	71.0362887685519	64.3187259091165	56.6150378261089
2.80833333333333	64.3679109464277	67.6742322877004	57.4729898084196	NA	NA	NA	53.2534964310569	58.977062576971	74.4665597031403	69.1352593058415	67.6187884175225	63.1492962464517	71.0648422132446	64.3176683156318	56.6188307654715
2.81666666666667	64.3605975922772	67.6995970476343	57.4623947782734	NA	NA	NA	53.2338838049577	58.9427651762302	74.498276068596	69.1253524275045	67.612962121042	63.2130603841945	71.0906119860512	64.3162090437069	56.6233932951546
2.825	64.3537042740237	67.7244456617553	57.4524281381835	NA	NA	NA	53.2138357515647	58.9103499256867	74.5320118651938	69.1147779760559	67.6062939195735	63.2774223992162	71.1126954090558	64.314248687967	56.6287067244581
2.83333333333333	64.3474896807386	67.7485686682353	57.4430438785857	NA	NA	NA	53.1935262481085	58.880336991177	74.5678220466156	69.103470784992	67.5985778101254	63.3407547570329	71.1301879002163	64.3117369870625	56.6347395843174
2.84166666666667	64.3422247518808	67.7717877865454	57.4341910596578	NA	NA	NA	53.1731478760732	58.8530761234131	74.6056766915237	69.091384148722	67.5896480113221	63.4014686079498	71.1422044223917	64.3086788895171	56.6414484038475
2.85	64.338186146536	67.7939628650664	57.4258280999813	NA	NA	NA	53.1529086467261	58.8287095873237	74.6454605639647	69.0784986405382	67.5794059788487	63.4580636208345	71.147909629923	64.3051324571586	56.6487786048257
2.85833333333333	64.3356402224237	67.8149945956555	57.4179283691548	NA	NA	NA	53.1330249773613	58.8071538166596	74.6869869927432	69.0648416259256	67.567851303819	63.5091760435817	71.1465504770641	64.3011933682052	56.6566652991821
2.86666666666667	64.3348195079703	67.8348218814393	57.4104819461106	NA	NA	NA	53.1137124089689	58.7881071264421	74.7300274710048	69.050509581137	67.5551064591393	63.5536298328087	71.1374842718455	64.2969704789767	56.6650303220308
2.875	64.3358962208696	67.8534137401401	57.4034993294666	NA	NA	NA	53.0951738612629	58.7710830643506	74.7743511828185	69.0356865391225	67.5414229794256	63.5904863999932	71.1202031861316	64.2925644420773	56.6737741661677
2.88333333333333	64.3389573255519	67.8707600286874	57.3970149163393	NA	NA	NA	53.0775839260046	58.7554599908437	74.8197650931733	69.0206551103579	67.5271632520351	63.6190915669664	71.09436144162	64.2880551474476	56.6827662225158
2.89166666666667	64.3439875622709	67.8868678893818	57.3910827485818	NA	NA	NA	53.0610703616211	58.7405341578819	74.866144395475	69.0057973650931	67.5127616083225	63.6391227630081	71.0598099122859	64.2834939697241	56.6918384455844
2.9	64.3508660904929	67.9017669288682	57.3857610776588	NA	NA	NA	53.0456982511514	58.7255695391765	74.9134455692582	68.9915842236181	67.4986760949151	63.6506299829435	71.0166392827777	64.2788961199979	56.700785396609
2.90833333333333	64.3593759528443	67.9155177952687	57.3810906523787	NA	NA	NA	53.0314625966177	58.7098458136077	74.9616975563034	68.9785546771473	67.4853445314987	63.6540525516278	70.9652289514392	64.2742333438408	56.7093716609081
2.91666666666667	64.3692212903051	67.9282143534368	57.3770770851566	NA	NA	NA	53.0182913026638	58.6927058564192	75.0109707028554	68.967288415218	67.4731524029304	63.650194779488	70.9062952002143	64.2694309092114	56.7173466154347
2.925	64.380048962195	67.9399747641156	57.3736862469509	NA	NA	NA	53.0060560550196	58.673598291332	75.0613321216119	68.9583758920094	67.4624118819157	63.6401554833416	70.8409307709794	64.2643743683716	56.7244648864755
2.93333333333333	64.3914732958974	67.9509249198411	57.3708537619799	NA	NA	NA	52.9945856729917	58.6521097540304	75.1128038645146	68.9523890576421	67.4533487565869	63.6252239265692	70.7706284996436	64.2589286652199	56.7305097416988
2.94166666666667	64.4031026619807	67.9611798106884	57.368501075647	NA	NA	NA	52.983676872812	58.6279870120731	75.1653342184192	68.9498553970839	67.4460943559716	63.6067685130281	70.6972817093822	64.2529651435763	56.7353155212748
2.95	64.4145667658654	67.9708258353613	57.3665489269848	NA	NA	NA	52.9731011372999	58.6011529977475	75.218780007718	68.9512371498113	67.4406792786821	63.5861415829303	70.6231539912959	64.2463881836455	56.7387843014015
2.95833333333333	64.4255432187208	67.9799064098216	57.36492568384	NA	NA	NA	52.9626108054464	58.5717177481115	75.2728974125217	68.9569152629073	67.4370284952916	63.564609258858	70.5508128498157	64.2391542195926	56.7408956450147
2.96666666666667	64.4357794912743	67.9884155148137	57.3635739226541	NA	NA	NA	52.9519488454938	58.539978553422	75.3273455518242	68.9671733256139	67.4349616424907	63.5433057951929	70.4830239662379	64.2312783134883	56.741713528007
2.975	64.4451043564859	67.996303232144	57.3624580441602	NA	NA	NA	52.9408629038171	58.5064028423604	75.3817057864314	68.9821760222488	67.434202413633	63.5232076202357	70.4226039348447	64.2228265883319	56.7413930743954
2.98333333333333	64.4534243297412	68.0034910235869	57.3615737055778	NA	NA	NA	52.9291188763339	58.4715957216028	75.4355135573216	69.001946360503	67.4343980515795	63.5051167624757	70.3722352595088	64.2138952467991	56.7401838634397
2.99166666666667	64.4607049385491	68.0098895254249	57.3609581188922	NA	NA	NA	52.916509238506	58.4362608504657	75.4882966929585	69.0263555292022	67.4351462741009	63.4896402290323	70.3342635793306	64.2045801363657	56.738422823714
3	64.4669419932651	68.0154139742561	57.3606966021326	NA	NA	NA	52.9028565520329	58.4011597362175	75.5396134289598	69.0551320409056	67.4360233188437	63.4771582976488	70.3105128044757	64.1949470169406	56.7365097663973
3.00833333333333	64.4721319076319	68.0199967638704	57.3609204341774	NA	NA	NA	52.8880161195353	58.3670670474135	75.5890837420527	69.0878814831706	67.4366083675389	63.4677892140937	70.3021517671429	64.1850145260649	56.7348650629038
3.01666666666667	64.4762500664488	68.0235967950987	57.3617974179715	NA	NA	NA	52.8718796657987	58.3347184669436	75.6364088655478	69.1241070578916	67.4365067626502	63.4613680121584	70.3096265730437	64.1747541935061	56.7338796959962
3.025	64.4792421136225	68.0262044754287	57.3635218203385	NA	NA	NA	52.8543776836508	58.3047551273494	75.6813749107348	69.1632320977818	67.4353766437954	63.4574542148766	70.332653394718	64.1641026891812	56.7338729176361
3.03333333333333	64.4810271651732	68.0278433646405	57.3663076885788	NA	NA	NA	52.8354777673187	58.2776765925045	75.7238401889678	69.2046291151534	67.4329562301133	63.4553722807313	70.3702600273468	64.152979011183	56.7350676370095
3.04166666666667	64.4815087367021	68.0285704392854	57.370382579203	NA	NA	NA	52.8151799399063	58.253811157834	75.7637134016603	69.2476547189795	67.429081930792	63.4542794300363	70.4208678350987	64.1413016172779	56.7375828018121
3.05	64.4805913684487	68.0284739430592	57.3759753459914	NA	NA	NA	52.7935126990855	58.2333003264299	75.8009339419462	69.2916871011567	67.4236898744089	63.453251607458	70.4824066273173	64.1290012563871	56.7414335581416
3.05833333333333	64.4782030625374	68.0276667372151	57.3832952652272	NA	NA	NA	52.7705326756101	58.2160900224404	75.8354602872276	69.3361612156422	67.4168023327454	63.4513771290318	70.5524513060386	64.1160244749382	56.7465312264292
3.06666666666667	64.4743197164173	68.0262771141633	57.3925060034961	NA	NA	NA	52.7463275988043	58.2019293480761	75.8672636384293	69.3805938783171	67.408506709348	63.4478457157665	70.6283686851404	64.1023270394785	56.7526837197362
3.075	64.4689832354807	68.024441621591	57.4037001478902	NA	NA	NA	52.7210193905692	58.1903846852746	75.8963210871207	69.4245932981999	67.398933623986	63.4420194719721	70.7074662360272	64.0878647365851	56.759602750816
3.08333333333333	64.4623073864292	68.0223013298994	57.4168787210838	NA	NA	NA	52.6947636830345	58.1808739856736	75.9226080451461	69.4678554154202	67.3882364357508	63.4334763405186	70.7871359922715	64.0725903698927	56.7669231967289
3.09166666666667	64.4544716599745	68.019998786404	57.4319390460333	NA	NA	NA	52.667743711806	58.1727185689168	75.9460959483911	69.5101530593411	67.3765724332685	63.4220253828922	70.8649857126374	64.0564580884705	56.7742361764932
3.1	64.4457068354972	68.0176717729594	57.448673146115	NA	NA	NA	52.6401597885248	58.1652030540194	75.9667589103946	69.551321285459	67.3640856755652	63.4076986225954	70.9389480174157	64.0394296553445	56.78113290353
3.10833333333333	64.4362761987869	68.0154408853162	57.4667775071835	NA	NA	NA	52.6122189096321	58.1576307455151	75.9845862496953	69.5912427695	67.3508925217115	63.3907225198126	71.0073582820418	64.0214786387934	56.7872519198151
3.11666666666667	64.4264563895403	68.0133908783182	57.4858751689659	NA	NA	NA	52.5841284583686	58.1493655099325	75.9995977081257	69.6298391957834	67.3370732340155	63.3714717193856	71.0689942625407	64.0025930375569	56.7923193012275
3.125	64.4165210752061	68.0115504592573	57.5055501831348	NA	NA	NA	52.5560932862801	58.1398605335682	76.0118612735825	69.6670694429855	67.3226736457181	63.3504130577664	71.1230752099083	63.9827767938121	56.7961711484123
3.13333333333333	64.4067273019997	68.0098776189007	57.5253887748676	NA	NA	NA	52.5283127247397	58.1286803519229	76.0215109968487	69.70292990653	67.3077165176685	63.3280518741512	71.1692265523948	63.9620486364801	56.7987535889212
3.14166666666667	64.3973019242233	68.0082562235032	57.545015019649	NA	NA	NA	52.5009756800613	58.1155193549312	76.028758576818	69.73745383938	67.292216813461	63.3048903514409	71.2074238198859	63.9404400709845	56.8001070983848
3.15	64.3884284070072	68.0065058494826	57.5641095132966	NA	NA	NA	52.474255159388	58.1002138807762	76.033896227727	69.7707077516185	67.276196941417	63.2814019126273	71.2379286605692	63.9179979912444	56.8003489971617
3.15833333333333	64.3802394889558	68.0044014370567	57.5824077513792	NA	NA	NA	52.4483058018108	58.0827441989521	76.0372945926404	69.8027805506505	67.2597036944219	63.2580194348333	71.2612231066383	63.8947930953751	56.7996629745538
3.16666666666667	64.3728218717709	68.0016962747481	57.5996833211193	NA	NA	NA	52.4232666817962	58.0632250667781	76.039395558498	69.8337638468472	67.242826496273	63.2351291487775	71.277945527576	63.8709291563922	56.7982935855649
3.175	64.3662331906147	67.9981444284889	57.6157249547973	NA	NA	NA	52.3992675534843	58.0418857107887	76.0406895690433	69.8637309498089	67.2257094653635	63.2130616721489	71.288833343303	63.8465483931117	56.7965386099175
3.18333333333333	64.3605232187135	67.9935231407043	57.6303169108251	NA	NA	NA	52.3764352748585	58.0190431609792	76.0416694176745	69.8927248796077	67.2085497912295	63.1920793607102	71.2946766107232	63.8218316794042	56.7947369541853
3.19166666666667	64.3557476455614	67.9876557820176	57.6432296507773	NA	NA	NA	52.3548992476165	57.9950739997605	76.0427687762296	69.9207570994512	67.1915818521208	63.1723650658414	71.2962827741839	63.7969941166316	56.7932564600628
3.2	64.3519672056724	67.9804310845842	57.6542221262463	NA	NA	NA	52.3347952267279	57.9703872714316	76.0443056231697	69.9478114454366	67.1750530758906	63.1540144417311	71.2944509628094	63.7722763241112	56.7924833850175
3.20833333333333	64.3492342115407	67.971811285202	57.6630508601259	NA	NA	NA	52.3162655151831	57.9454009796269	76.0464487341019	69.9738506209272	67.1591991724773	63.1370320867498	71.2899546002296	63.7479322245792	56.7928070043987
3.21666666666667	64.3475764251031	67.9618256795401	57.6694800666757	NA	NA	NA	52.2994545417195	57.9205267255368	76.0492135562122	69.9988271393501	67.1442214735406	63.1213348520509	71.2835311790157	63.7242157606538	56.7945947847179
3.225	64.3469885462071	67.9505532345226	57.6732923264543	NA	NA	NA	52.2845007663473	57.8961660680068	76.0524812189375	70.0226990102207	67.1302648972622	63.1067632881392	71.275877255717	63.7013683061161	56.7981646936354
3.23333333333333	64.347434183619	67.9381017107254	57.6743027126505	NA	NA	NA	52.2715256838371	57.87271698465	76.0560292076511	70.0454465796634	67.117399304156	63.0930968772105	71.2676455895415	63.6796062386144	56.8037641101814
3.24166666666667	64.3488542927974	67.9245898164991	57.6723761045111	NA	NA	NA	52.2606212497326	57.8505823272505	76.059565283252	70.0670841338601	67.1056122405966	63.0800710667206	71.2594410188226	63.6591100869049	56.8115591566911
3.25	64.3511769889086	67.9101365792034	57.6674442202539	NA	NA	NA	52.2518396414939	57.8301696203648	76.0627648767343	70.0876593425536	67.0948172843814	63.067400073118	71.2518137047551	63.6400215579485	56.8216361851953
3.25833333333333	64.3543254787786	67.894860516951	57.6595198633917	NA	NA	NA	52.2451893981065	57.8118784474058	76.0653176103143	70.1072388853136	67.0848737134443	63.0548104389474	71.2452513827317	63.6224534595675	56.8340167542718
3.26666666666667	64.3582235674642	67.8788889268606	57.6487070372947	NA	NA	NA	52.2406381168208	57.7960833187409	76.0669778880046	70.1258860410683	67.0756086870333	63.0420854793529	71.2401733252677	63.6065074043404	56.8486813548274
3.275	64.3628014345557	67.8623741796083	57.6352050966469	NA	NA	NA	52.2381178661702	57.7831240554366	76.0675977047413	70.1436376114938	67.0668345002663	63.0291138718332	71.2369281148847	63.5922860159667	56.8655919373117
3.28333333333333	64.3680049909037	67.8455114460966	57.6193057645614	NA	NA	NA	52.2375295019741	57.7733090444751	76.0671244138774	70.1604861708648	67.0583590075506	63.015933014425	71.2357965212629	63.5798901837331	56.8847078145431
3.29166666666667	64.3738082351221	67.8285522030335	57.601385030622	NA	NA	NA	52.2387466035905	57.7669269489615	76.0655721553752	70.1763750865024	67.0499928865047	63.0027593677635	71.2369995978885	63.5694039724266	56.9059969795517
3.3	64.3802247399003	67.8118101569595	57.5818953290668	NA	NA	NA	52.2416229638119	57.7642582347057	76.0629938739096	70.1912113288633	67.0415568080329	62.9899984389336	71.2407103442277	63.5608791654442	56.9294457159205
3.30833333333333	64.3873173537102	67.7956598549569	57.5613628322834	NA	NA	NA	52.2460045368092	57.7655804919181	76.0594750718582	70.2048903124245	67.0328864784786	62.978229149522	71.2470662588787	63.5543294521583	56.9550673224711
3.31666666666667	64.3952083062398	67.7805304490471	57.5403897679944	NA	NA	NA	52.2517419168486	57.7711653038144	76.0551522188913	70.2173214250685	67.0238345433149	62.9681639676378	71.2561809071441	63.5497337268889	56.9829109428398
3.325	64.4040872718612	67.7668961996359	57.5196576891724	NA	NA	NA	52.2586992781539	57.781265755848	76.0502446168443	70.2284508750358	67.014275601726	62.9605904836283	71.2681532755653	63.547043060029	57.013070235638
3.33333333333333	64.4142094092554	67.7552636256999	57.4999274434474	NA	NA	NA	52.2667591658624	57.7960940492162	76.0450846970156	70.2382865820976	67.0041203477926	62.9563033160666	71.2830732645587	63.5461904820166	57.0456892800203
3.34166666666667	64.4258774418185	67.7461555495624	57.4820324259498	NA	NA	NA	52.2758245808332	57.8157914752597	76.0401378674102	70.2469276985176	66.9933346118151	62.956043857648	71.3010234816232	63.5471055586459	57.0809648732513
3.35	64.4394081353868	67.7400937183888	57.466862721446	NA	NA	NA	52.2858196732447	57.8403993562151	76.0360114149657	70.2545948352081	66.9819535688289	62.9604650889778	71.3220815939328	63.5497322763094	57.1191455551914
3.35833333333333	64.4550888900924	67.7375818021226	57.4553406430497	NA	NA	NA	52.2966907951577	57.8698433513065	76.0334528671907	70.2616531154484	66.9700881221668	62.970118422065	71.3463280131988	63.5540450050177	57.1605240404791
3.36666666666667	64.4731335936802	67.7390905646963	57.4483917174733	NA	NA	NA	52.3084105937712	57.9039386892431	76.0333342823993	70.2686221231155	66.95793053739	62.9854427972465	71.3738593763121	63.5600591125418	57.2054199904165
3.375	64.4936480912006	67.745048711322	57.4469168406774	NA	NA	NA	52.3209873807396	57.9424146749391	76.0366206426968	70.2761741774844	66.9457688934161	63.0067441859514	71.4048052256041	63.5678390698737	57.2541572182342
3.38333333333333	64.5166141390491	67.7558434445825	57.4517706452172	NA	NA	NA	52.3344800425968	57.9849512853848	76.0443296678625	70.2851256556373	66.9340122504439	63.0341726335422	71.4393447494336	63.5775081866593	57.3070433273587
3.39166666666667	64.5418954534992	67.7718313189036	57.46374866415	NA	NA	NA	52.349016211295	58.0312213566181	76.0574964691857	70.2964206995137	66.9232176599221	63.067710585453	71.4777188013191	63.5892580944852	57.3643565334337
3.4	64.5692612693963	67.7933548042874	57.483583087814	NA	NA	NA	52.3648094403253	58.0809360370112	76.0771511130011	70.3111047796836	66.9141060517916	63.1071760701685	71.5202320223853	63.6033540046303	57.4263398220173
3.40833333333333	64.5984186614621	67.8207574621886	57.511945676867	NA	NA	NA	52.3821702922315	58.133892866382	76.1043062783213	70.3302939858238	66.9075579459507	63.1522345170619	71.5672440405093	63.6201367112372	57.493200049865
3.41666666666667	64.6290481055843	67.8543931427361	57.5494560604067	NA	NA	NA	52.4015072772698	58.1900225076948	76.1399466242506	70.3551502093708	66.9045863230593	63.2024174134722	71.6191548654692	63.6400233423046	57.5651102726199
3.425	64.6608386219853	67.8946293191157	57.5966922150006	NA	NA	NA	52.4233169051503	58.2494284282598	76.1850150013148	70.386862474637	66.9062892574546	63.2571545747179	71.6763937957637	63.6635031262304	57.6422166850332
3.43333333333333	64.6935159471805	67.9418465335993	57.6541987620072	NA	NA	NA	52.4481663453499	58.3124158308521	76.2403978502009	70.4266251771988	66.9137884059001	63.3158262522538	71.739418876763	63.6911231987704	57.7246514187357
3.44166666666667	64.7268588680425	67.9964347419293	57.7224907306084	NA	NA	NA	52.476674789728	58.3795034470821	76.3069127150945	70.4756094028802	66.9281630148636	63.3778337967975	71.8087242826638	63.7234671298481	57.8125483374627
3.45	64.7607071850526	68.0587867372144	57.8020536932534	NA	NA	NA	52.5094973552151	58.4514081086908	76.3852950545254	70.5349340137376	66.9503927563084	63.4426784596619	71.8848450203043	63.7611339727324	57.9060577132934
3.45833333333333	64.7949712933097	68.1292894943304	57.8933406628868	NA	NA	NA	52.5473097954776	58.5290004426536	76.4761811658674	70.6056442110586	66.981320063317	63.5100299946485	71.9683502982109	63.8047202850217	58.0053589532848
3.46666666666667	64.8296527537133	68.2083135511643	57.9967630065718	NA	NA	NA	52.5907903372902	58.6132434454982	76.5800899638272	70.6886975224218	67.0216333187168	63.5797669750729	72.0598244130685	63.8547999417317	58.1106732900782
3.475	64.8648770801015	68.296199813987	58.1126732713177	NA	NA	NA	52.6405980327819	58.7051289429436	76.6974084298672	70.7849489960332	67.0718668852928	63.6519830357151	72.159839006402	63.9118971105733	58.2222767694009
3.48333333333333	64.9009281102759	68.3932464730725	58.2413424773566	NA	NA	NA	52.6973507225208	58.8056222049365	76.8283806638901	70.8951263121212	67.1324158897468	63.7269657025342	72.268921592509	63.9764548468404	58.3405095623465
3.49166666666667	64.938267058464	68.4997006798579	58.3829374405996	NA	NA	NA	52.7616073854405	58.9156177614938	76.9730930110102	71.0197936901062	67.2035642742965	63.8051572664299	72.3875240176955	64.0488072142229	58.4657767452947
3.5	64.9775249348824	68.6157545088935	58.5375032180139	NA	NA	NA	52.8338578356411	59.0359021483381	77.1314460221886	71.1593143116334	67.2855205851975	63.8871096092134	72.5159932461225	64.1291626010494	58.5985405121965
3.50833333333333	65.0194694177455	68.7415417539974	58.7049545961235	NA	NA	NA	52.9145183429863	59.1671192856433	77.3031154811674	71.3138245650239	67.3784536606464	63.9734490448066	72.6545481869999	64.2176019116957	58.7393077666511
3.51666666666667	65.0649560941488	68.877136201529	58.8850806951586	NA	NA	NA	53.0039296051568	59.3097398635173	77.4875187846607	71.4832277514295	67.48252178304	64.0648604966841	72.8032676278255	64.3140921890595	58.8886158364266
3.525	65.1148748595659	69.0225525078708	59.0775660847113	NA	NA	NA	53.1023554712923	59.4640375010015	77.6838012179078	71.6672082232161	67.5978896342919	64.1620852569949	72.9620918485235	64.418514303466	59.0470179126246
3.53333333333333	65.1700990217942	69.1777463455244	59.2820256707495	NA	NA	NA	53.2099838881178	59.6300734886646	77.890845377363	71.8652645602833	67.7247296020325	64.2659198940065	73.1308372192919	64.5306990033556	59.215070942956
3.54166666666667	65.231441966044	69.3426116687939	59.4980422351572	NA	NA	NA	53.3269331498876	59.8076940376796	78.1073040200418	72.0767584088599	67.8632104802511	64.3772105196563	73.3092226306867	64.6504610369423	59.3933259922429
3.55	65.2996238197626	69.5169786825366	59.7251960209469	NA	NA	NA	53.4532653549283	59.9965448080428	78.3316598139477	72.3009705771085	68.0134799189222	64.4968440138331	73.4969066092847	64.7776222673361	59.5823155270543
3.55833333333333	65.3752466449372	69.7006162169387	59.9630849299288	NA	NA	NA	53.5890048676626	60.1961041355253	78.5623125167055	72.5371519305534	68.1756421980545	64.6257358772146	73.6935311612907	64.9120207589435	59.7825321473161
3.56666666666667	65.4587747531186	69.8932371439807	60.2113384276804	NA	NA	NA	53.7341559405618	60.4057314744504	78.7976829974901	72.7845610186207	68.3497271389985	64.7648103502513	73.8987642027946	65.053507711116	59.9943984998269
3.575	65.550521167039	70.0945038962412	60.4696248084177	NA	NA	NA	53.8887140894709	60.6247231151275	79.0363128468563	73.0424920883716	68.5356476218511	64.9149688460151	74.1123319547096	65.2019374668896	60.2182322490338
3.58333333333333	65.6506458894074	70.3040340987627	60.7376496159738	NA	NA	NA	54.0526690234751	60.8523658876386	79.2769379041321	73.3103027339767	68.7331525086252	65.0770428946195	74.3340367097184	65.3571592081651	60.4542123297867
3.59166666666667	65.7591677763302	70.5214077546063	61.0151459004122	NA	NA	NA	54.2259995475496	61.0879822371373	79.5185251970741	73.5874412851978	68.9417904974858	65.2517304177318	74.563758794064	65.5190182376134	60.7023529547096
3.6	65.8759845885207	70.7461763026162	61.3018586955351	NA	NA	NA	54.4086627756332	61.3309624867135	79.7602769655282	73.8734611766208	69.1608989868443	65.4395253438275	74.8014429321747	65.6873688362415	60.9624884495571
3.60833333333333	66.0008945850702	70.9778741334156	61.5975239938133	NA	NA	NA	54.6005815331693	61.5807807179161	80.0016113227583	74.1680103278456	69.3896202075119	65.6406584812845	75.0470719562532	65.8620937583041	61.2342694089545
3.61666666666667	66.133616174172	71.216034926526	61.901840822539	NA	NA	NA	54.8016334404258	61.8369929089484	80.2421261902601	74.4707982724665	69.6269355315602	65.8550595350302	75.3006343693399	66.0431203480615	61.5171711991531
3.625	66.2738041910876	71.4602139813022	62.2144384609365	NA	NA	NA	55.0116439780594	62.0992205388973	80.4815540644144	74.7815562136833	69.8717079915762	66.0823400091279	75.5620926776066	66.2304241976168	61.8105133387613
3.63333333333333	66.4210626711515	71.710012392203	62.5348464685981	NA	NA	NA	55.230385611459	62.3671266476962	80.7197223258674	75.1000042197384	70.1227297626247	66.3218017010186	75.8313560833141	66.4240190219867	62.1134842281428
3.64166666666667	66.5749555731822	71.9650951622291	62.8624755373182	NA	NA	NA	55.457583352896	62.6403915757576	80.9565334015908	75.425830125386	70.3787747543425	66.5724806689297	76.1082573779906	66.6239383076374	62.4251682349248
3.65	66.7350163200375	72.2251979107878	63.1966121648656	NA	NA	NA	55.692923472545	62.9186924513784	81.1919667219758	75.7586771510632	70.638653691984	66.8332214237728	76.3925321628239	66.8302150385135	62.7445766746141
3.65833333333333	66.9007549100119	72.4901223718547	63.536426279103	NA	NA	NA	55.936060823175	63.2016868834418	81.4260908044342	76.098136582631	70.9012676446363	67.1027578638331	76.6837991500904	67.0428628160067	63.0706821024208
3.66666666666667	67.0716622018601	72.7597235654665	63.8809905487166	NA	NA	NA	56.1866223290713	63.4890006169485	81.6590689778575	76.4437442716828	71.1656579863786	67.3797824368967	76.9815432521138	67.2618597738767	63.4024509694427
3.675	67.2472140166595	73.033891265132	64.2293099931945	NA	NA	NA	56.4442061320354	63.7802204713647	81.891148601738	76.7949775242266	71.4310493138707	67.6630024558072	77.2851066509063	67.4871387044797	63.7388704404382
3.68333333333333	67.4268783865526	73.3125272560239	64.5803586623036	NA	NA	NA	56.7083774254262	64.0748933278098	82.122635944696	77.1512433057479	71.6968779234263	67.9511879480383	77.5936932049787	67.7185882971956	64.0789698336262
3.69166666666667	67.6101278904006	73.595518460839	64.9331182141418	NA	NA	NA	56.9786649686266	64.3725301028972	82.3538679449877	77.511853218109	71.9628013269714	68.2432102327689	77.9063874658927	67.9560650697387	64.4218418555645
3.7	67.7964579493664	73.8827072571876	65.2866121525154	NA	NA	NA	57.2545641112151	64.6726150343599	82.585191623848	77.8759977972453	72.2286912379668	68.5380695792603	78.2221853191401	68.1994087664746	64.7666704195939
3.70833333333333	67.9854098578541	74.1738645118679	65.6399298543662	NA	NA	NA	57.535549283669	64.9746218780612	82.8169533751264	78.2427410080792	72.4946133664031	68.8349142430549	78.540032788693	68.4484543239813	65.1127658802875
3.71666666666667	68.1765930219782	74.4686714240177	65.9922389336374	NA	NA	NA	57.8210934708463	65.2780347257808	83.0494918840213	78.6110424417186	72.7607953381873	69.1330538894058	78.8588705095536	68.7030373767929	65.4595972495466
3.725	68.3696986434625	74.766711211963	66.3427914028718	NA	NA	NA	58.1106885637038	65.5823668749462	83.2831264048965	78.979798179135	73.027586470293	69.4319681806513	79.1776796473278	68.9629915140856	65.8068066894214
3.73333333333333	68.5645012987493	75.0674675263121	66.6909307473612	NA	NA	NA	58.4038605115932	65.8871723712752	83.518135240063	79.3478898751818	73.2954150822298	69.7313074548888	79.4955232872521	69.2281366423947	66.1541997082099
3.74166666666667	68.7608518265896	75.3703272454554	67.0361007970109	NA	NA	NA	58.7001759649329	66.1920483062089	83.7547248416629	79.7142356913577	73.5647459079353	70.030878422249	79.8115787233562	69.4982608785886	66.5017162368938
3.75	68.9586681221502	75.6745880636726	67.3778512957509	NA	NA	NA	58.9992394791052	66.4966280658187	83.9929952741918	80.0778341899137	73.8360381972524	70.3306110646282	80.1251583928408	69.773099675807	66.8493935964442
3.75833333333333	69.1579292099952	75.9794722695245	67.7158357609847	NA	NA	NA	59.3006820757982	66.800568572034	84.2329088319891	80.4377921299126	74.1097065233587	70.6305121070626	80.4357191755137	70.0523149179056	67.1973293694509
3.76666666666667	69.3586742411269	76.2841472352199	68.0498005574011	NA	NA	NA	59.6041450977666	67.1035374249328	84.4742686313094	80.7933370099079	74.3860867105737	70.9306172852876	80.7428616659134	70.3354779655736	67.5456451051179
3.775	69.561003287624	76.5877516735079	68.3795662199517	NA	NA	NA	59.9092648781397	67.4052040462355	84.7167164794701	81.143823027086	74.6654092188727	71.2309575878672	81.0463215955813	70.6220643110442	67.8944506279356
3.78333333333333	69.7650737914749	76.889425049546	68.7050046833279	NA	NA	NA	60.2156609712367	67.7052328253615	84.959756823911	81.488734942709	74.9477810956299	71.5315503638188	81.3459547084178	70.911467564766	68.2438134691624
3.79166666666667	69.9710871808703	77.1883365018106	69.0260179577107	NA	NA	NA	60.5229279796636	68.0032730962993	85.2028033649526	81.8276876728518	75.2331731904888	71.8324130768819	81.6417155653856	71.2030328177691	68.5937370718015
3.8	70.179263819281	77.4837100923479	69.342521554337	NA	NA	NA	60.8306323248608	68.2989454768322	85.4452373158398	82.1604198811728	75.5214098297101	72.1335866881601	81.9336311156703	71.4960987844955	68.9441444522582
3.80833333333333	70.3898087156333	77.7748442775189	69.654431868978	NA	NA	NA	61.1383170975057	68.5918310556796	85.6864665103891	82.4867832502032	75.8121664752797	72.4351547445425	82.2217710351011	71.7900338039289	69.2948619603273
3.81666666666667	70.6028737907338	78.0611244173718	69.9616563398583	NA	NA	NA	61.4455152781698	68.8814703568823	85.9259769631567	82.8067298386502	76.1049829732755	72.7372462499667	82.5062180907367	72.0842541411416	69.6456026934207
3.825	70.8185252282376	78.3420287780807	70.2640883335895	NA	NA	NA	61.7517663824823	69.1673738320759	86.1633695435526	83.1202984159479	76.3992902603458	73.0400117836466	82.7870429445441	72.3782194838717	69.9959549836335
3.83333333333333	71.0367240914235	78.6171301781348	70.5616086339084	NA	NA	NA	62.0566307074936	69.449040917071	86.3983756383759	83.4275989789558	76.6944409485716	73.3435712920091	83.0642873834984	72.6714099564256	70.3453832768343
3.84166666666667	71.2573224278303	78.8860953481137	70.854090549429	NA	NA	NA	62.3596991089418	69.725982990868	86.6308497706313	83.7287949102635	76.9897372748065	73.6479492935942	83.3379575877448	72.9632997175746	70.6932439099636
3.85	71.4800708555634	79.1486834321668	71.14140340635	NA	NA	NA	62.6605986761763	69.9977468652164	86.8607456905498	84.0240843205564	77.2844554085565	73.9530241115579	83.6080269908412	73.2533451210567	71.038810681792
3.85833333333333	71.7046337407339	79.404745074608	71.4234131652798	NA	NA	NA	62.9589946258498	70.2639370013847	87.0880895209061	84.3136832987958	77.5778668591524	74.258510468858	83.8744468101555	73.5409958263454	71.3813032222231
3.86666666666667	71.9306102343042	79.6542222841709	71.6999834585909	NA	NA	NA	63.2545900844831	70.5242343262221	87.3129603606688	84.5978146418523	77.8692580159562	74.5639766653449	84.1371608173045	73.8257232842453	71.7199161952759
3.875	72.1575561839272	79.8971475382458	71.9709800041481	NA	NA	NA	63.5471273666844	70.7784098330483	87.5354784377484	84.8767068275783	78.1579492873354	74.8688850504153	84.3961215205558	74.107054054827	72.053851693625
3.88333333333333	72.3849990935918	80.1336420351436	72.236277983875	NA	NA	NA	63.8363928284617	71.02633257842	87.7557941939758	85.1506042268254	78.4433159186013	75.1726417248687	84.6513073795984	74.3845981458884	72.3823556595866
3.89166666666667	72.6124452886805	80.3639151628363	72.4957702106325	NA	NA	NA	64.1222236056452	71.267972284762	87.9740724104043	85.4197803172409	78.7248129818562	75.4746426533146	84.9027402428045	74.6580686973234	72.7047545059929
3.9	72.8393881262632	80.5882634555055	72.7493738196619	NA	NA	NA	64.4045128531529	71.5033972385969	88.1904705892154	85.6845414112799	79.0020033489323	75.7743090509373	85.1504983060331	74.9272922002848	73.0204862574066
3.90833333333333	73.0653258086718	80.807061099403	72.9970333285569	NA	NA	NA	64.683211747916	71.7327676623782	88.4051152549348	85.9452145814949	79.2745788881819	76.0711136438358	85.394718376454	75.1922088420112	73.3291233351838
3.91666666666667	73.2897886844417	81.0207365313034	73.2387189043998	NA	NA	NA	64.9583293690101	71.9563234141463	88.6180800361245	86.2021218963104	79.54236147533	76.364600535817	85.6355847896987	75.452864984267	73.6303861132439
3.925	73.5123682763605	81.2297391184041	73.4744195887452	NA	NA	NA	65.2299321689363	72.1743667415929	88.8293674172664	86.4555463787514	79.8052809123765	76.6543947079606	85.8733072650057	75.7094030953099	73.9241455426647
3.93333333333333	73.7327394552739	81.4345043033458	73.7041313004523	NA	NA	NA	65.4981426498299	72.3872442109849	89.0388944753876	86.7056965425935	80.0633439431639	76.9401957876442	86.1080932509998	75.9620532269475	74.2104146514128
3.94166666666667	73.9506733489277	81.6354228058731	73.9278414118291	NA	NA	NA	65.763135487454	72.5953311096567	89.2464807693506	86.9526780010584	80.3166148534354	77.2217571962576	86.3401220035693	76.211123916279	74.4893313538682
3.95	74.1660442118344	81.8328158520902	74.1455152373033	NA	NA	NA	66.0251298580864	72.7990175791495	89.4518357258543	87.1964764789757	80.5652169961393	77.4988578925328	86.5695269412483	76.4569863733672	74.7611351594122
3.95833333333333	74.3788309454833	82.0269164149453	74.3570901282553	NA	NA	NA	66.2843773475461	72.9986941620821	89.65454673531	87.4369486069177	80.8093456804712	77.7712761572028	86.7963890031084	76.7000483224663	75.0261413943962
3.96666666666667	74.5891083272754	82.217855773761	74.5624797729897	NA	NA	NA	66.5411456520065	73.1947362844722	89.8540746071452	87.6738172769959	81.0492726083165	78.0387733261882	87.0207392913244	76.9407185880919	75.2847169934924
3.975	74.7970241319585	82.405655984673	74.7615884326419	NA	NA	NA	66.7957004248731	73.3874884247472	90.0497637623345	87.9066765904441	81.2853295183978	78.3010912303732	87.242566352211	77.1793663042063	75.537256846236
3.98333333333333	75.0027654716311	82.5902303249034	74.9543328419312	NA	NA	NA	67.0482897162798	73.57724861736	90.2408717149247	88.1350139319206	81.517877017673	78.5579623666681	87.4618226491026	77.4162793367616	75.7841555610564
3.99166666666667	75.2065235739529	82.7713920183105	75.1406687327322	NA	NA	NA	67.2991341945419	73.7642543679654	90.4266210749554	88.3582494229824	81.7472761655348	78.8091270088944	87.6784278845575	77.65162541831	76.0257738007862
4	75.4084670132995	82.9488682238534	75.320619555041	NA	NA	NA	67.5484217196591	73.9486712843626	90.6062725517171	88.5757849403075	81.9738742260427	79.0543486302414	87.8922718295413	77.8854181983887	76.2624042041803
4.00833333333333	75.6087290816344	83.1223169289283	75.4943029839683	NA	NA	NA	67.7963021998348	74.130585636324	90.7792043561346	88.7870534382034	82.1980014480776	79.2934223790708	88.1032197607393	78.1174924194149	76.4942420822054
4.01666666666667	75.8074083844231	83.2913488947026	75.6619469268895	NA	NA	NA	68.0428812143247	74.310002173738	90.9449755417014	88.9915628055681	82.4199692397043	79.5261798134445	88.3111193447011	78.3474970726281	76.7213660586276
4.025	76.0045771564502	83.4555577800388	75.8238887733164	NA	NA	NA	68.2882145938584	74.4868477974598	91.1033597992296	89.1889310655473	82.6400634579988	79.7524990462431	88.5158052881219	78.5749147726649	76.9437374711614
4.03333333333333	76.2002905358482	83.6145562850201	75.9805593487524	NA	NA	NA	68.5323063222913	74.6609805889362	91.2543496977815	89.3789094357376	82.858532653307	79.9723273337364	88.717098539886	78.7991058341543	77.1612265140257
4.04166666666667	76.3945914441257	83.7680115078963	76.1324574867432	NA	NA	NA	68.7751102007965	74.8322038757347	91.3981375509589	89.5613905544923	83.0755752402765	80.1857130440596	88.9147966317018	79.0193658235365	77.373661449349
4.05	76.5875101539668	83.9156732607975	76.2801199197884	NA	NA	NA	69.0165354136599	75.000285737476	91.5350838412496	89.7364036524938	83.2913285478493	80.3928329316025	89.108652505908	79.2349853681641	77.580883978657
4.05833333333333	76.7790629116872	84.0573917970958	76.4240896193645	NA	NA	NA	69.2564566734336	75.1649839649989	91.6656872123182	89.9041018193314	83.5058594025735	80.5940002869274	89.2983439767235	79.4453058745725	77.782793506156
4.06666666666667	76.9692543332827	84.1931240188505	76.5648862367419	NA	NA	NA	69.4947285516683	75.3260744894561	91.7905618254977	90.0647454756542	83.7191564630035	80.7896505156724	89.4834404473653	79.6497651309896	77.9793738297769
4.075	77.1580826343694	84.3229297704208	76.7029826505287	NA	NA	NA	69.7312022543736	75.483376750152	91.9104156218139	90.2186849320223	83.9311272325996	80.9803118416675	89.6633740296998	79.8479272032212	78.1707026705928
4.08333333333333	77.3455427403152	84.4469607610565	76.8387897997679	NA	NA	NA	69.9657425760413	75.6367650362526	92.0260227626889	90.3663438005077	84.1416020078859	81.1665730325018	89.8374213657943	80.0394988480134	78.3569432519601
4.09166666666667	77.5316249918809	84.5654436242423	76.9726484380472	NA	NA	NA	70.1982409569927	75.7861596536413	92.1381914926937	90.5082001154962	84.3503427521277	81.3490563249088	90.0046994762641	80.2243407683506	78.5383193047621
4.1	77.7163110126043	84.6786588980613	77.1048238991434	NA	NA	NA	70.4286188879812	75.9315055379443	92.2477313567488	90.6447590798976	84.557052203475	81.5283944863574	90.1641719725963	80.402477306484	78.7150836206188
4.10833333333333	77.8995685557806	84.7869201236375	77.2355010437899	NA	NA	NA	70.6568193787687	76.072752773639	92.3554203571519	90.7765193604324	84.7613818728331	81.7052036834145	90.3146571346562	80.5741005858173	78.887492803154
4.11666666666667	78.0813464078979	84.8905565187324	77.3647802624344	NA	NA	NA	70.882791190155	76.2098460477634	92.4619709053218	90.9039461792093	84.9629431082272	81.8800463829968	90.4548329082384	80.7395645473762	79.0557928109534
4.125	78.2615699851168	84.9898977848941	77.4926775060934	NA	NA	NA	71.1064741067155	76.3427211843067	92.5679964310706	91.0274621263314	85.1613258923594	82.0533907338901	90.5832424645608	80.8993680683749	79.2202128185699
4.13333333333333	78.4401374540598	85.0852578917425	77.6191299056454	NA	NA	NA	71.3277920330934	76.4713066397329	92.6739821824763	91.1474523972349	85.3561253132878	82.2255821227032	90.6983098279309	81.0541283426213	79.3809633579417
4.14166666666667	78.6169171868469	85.1769185806777	77.7440068557252	NA	NA	NA	71.5466563109425	76.5955295223108	92.7802602149093	91.2642724584728	85.5469699810124	82.3968357185225	90.7983737719829	81.2045465370781	79.5382330648544
4.15	78.7917493324665	85.2651160552833	77.8671266052826	NA	NA	NA	71.7629763715745	76.7153238785207	92.8869882907085	91.3782480988813	85.7335449384127	82.5672431496848	90.8817407766616	81.3513686517022	79.6921805965765
4.15833333333333	78.9644526650753	85.3500325996228	77.9882773631441	NA	NA	NA	71.9766723858663	76.8306389313976	92.9941378098488	91.4896647102401	85.9156064815975	82.7367820809475	90.9467516476412	81.4953444953824	79.8429292072474
4.16666666666667	79.1348339720154	85.4317938559789	78.1072384320854	NA	NA	NA	72.1876868747548	76.9414476603004	93.1014958988627	91.5987508017575	86.0929917475237	82.9053261930709	90.9918582515657	81.6371875042322	79.9905766915391
4.175	79.3026963960082	85.5104738582219	78.2237956161214	NA	NA	NA	72.3959957199623	77.0477555934726	93.2086802378185	91.7056637117913	86.2656248816494	83.0726578189272	91.015711204294	81.7775380880326	80.1352221700588
4.18333333333333	79.4678450386626	85.5861083058268	78.3377491983541	NA	NA	NA	72.6016187178526	77.1496065420248	93.3151618909616	91.810481059118	86.4335170439674	83.2384805364484	91.017256228811	81.9169325958235	80.2769980918296
4.19166666666667	79.6300900808323	85.6587120469328	78.4489176168141	NA	NA	NA	72.8046252576925	77.2470828477915	93.4202913187487	91.9131978694189	86.5967559919196	83.4024268735465	90.9958297591426	82.0557793204347	80.4160937436242
4.2	79.7892499858699	85.7282952283739	78.5571402213601	NA	NA	NA	73.0051284194537	77.3403016695679	93.5233207210621	92.013729012374	86.7554850347995	83.5640646096372	90.9512432088791	82.1943432417249	80.5527615113712
4.20833333333333	79.9451589766737	85.7948748147454	78.6622802511691	NA	NA	NA	73.2032665659719	77.4294090885343	93.6234172060105	92.1119155993627	86.9098780383507	83.7229130153113	90.8838498835168	82.3327420970098	80.6873052917058
4.21666666666667	80.0976810601514	85.8584806866274	78.7642285826267	NA	NA	NA	73.3991794184966	77.5145717414821	93.7196703205118	92.2075340649454	87.0601180804292	83.8784737856462	90.794592109121	82.4709547492825	80.8200586540729
4.225	80.2467283387824	85.9191573530918	78.8629086286443	NA	NA	NA	73.5929864587306	77.5959662489369	93.8111047962758	92.3003087109103	87.2063797497134	84.0302666752848	90.6850268606881	82.6088383355774	80.9513627679066
4.23333333333333	80.3922777270624	85.9769640160864	78.9582811775118	NA	NA	NA	73.7847712680535	77.6737681753254	93.8967092186242	92.3899281797338	87.3488111660141	84.177854194732	90.5573285059535	82.7461487662886	81.0815498583528
4.24166666666667	80.5343795461849	86.0319757512321	79.0503469350642	NA	NA	NA	73.9745726385104	77.7481442640168	93.9754877793772	92.4760648476307	87.4875173158626	84.3208471566212	90.4142684301523	82.8825616738282	81.2109308628322
4.25	80.673154833532	86.0842857730153	79.1391453949886	NA	NA	NA	74.1623823064902	77.8192541848311	94.0465333879686	92.5583968009269	87.6225504272515	84.4588956693041	90.259172307573	83.0176933819618	81.3397824432213
4.25833333333333	80.808783604028	86.1340064674725	79.2247501706157	NA	NA	NA	74.3481480000398	77.8872645159571	94.1091069608854	92.6366312135773	87.7539104660939	84.5916780980922	90.095856041425	83.1511216789555	81.4683322642638
4.26666666666667	80.9414884545836	86.1812685418611	79.3072620548295	NA	NA	NA	74.5317794098624	77.9523682811918	94.1627033187344	92.710524971603	87.8815549536534	84.7188964950671	89.928541808424	83.2824061059096	81.5967459692434
4.275	81.071515859731	86.2262205695753	79.3868013701333	NA	NA	NA	74.7131543284491	78.0147978174666	94.2070950565141	92.7798981353634	88.0054158852362	84.8402773937217	89.7617571404117	83.4111088744643	81.7251189243017
4.28333333333333	81.1991158298636	86.2690303418106	79.4635006124763	NA	NA	NA	74.8921231774857	78.0748220236182	94.2423587744612	92.8446378941206	88.1254220915505	84.9555736993292	89.600221285185	83.5368194321263	81.8534752963739
4.29166666666667	81.3245220953412	86.3098855515505	79.5374983182851	NA	NA	NA	75.068512035938	78.1327285802735	94.2688864252588	92.9046928509606	88.2415247910934	85.0645672542567	89.4487221684646	83.6591845955472	81.9817776015362
4.3	81.4479382945999	86.3489908076501	79.6089357034863	NA	NA	NA	75.2421243514139	78.1888004516332	94.287371488693	92.9600611430766	88.3537209672883	85.1670757976883	89.3119845657779	83.7779413211352	82.1099468197216
4.30833333333333	81.569536281201	86.3865623369701	79.6779567744687	NA	NA	NA	75.4127398268942	78.2432966205419	94.2987578006412	93.0107799463066	88.4620678942732	85.2629677286955	89.1945279354453	83.8929454729066	82.2378889960329
4.31666666666667	81.6894666506278	86.4228241480004	79.7447107495933	NA	NA	NA	75.5801096393004	78.2964406563439	94.3041560791213	93.0569241573403	88.5666860090048	85.3521823877468	89.1005128808666	84.0041896469396	82.3655218110996
4.325	81.8078733283751	86.4580071217172	79.8093552492253	NA	NA	NA	75.7439504022015	78.3484154553708	94.3047487802832	93.0986164886286	88.6677529889085	85.4347485663692	89.0335793841463	84.1118033627107	82.4927920502108
4.33333333333333	81.9249034011774	86.4923508105075	79.8720585947162	NA	NA	NA	75.9039410704118	78.3993629730127	94.3017019395301	93.1360422782285	88.7654929134919	85.5107956603001	88.9966858348376	84.2160320245675	82.6196759532683
4.34166666666667	82.0407105720764	86.5261072786324	79.9329984758114	NA	NA	NA	76.0597258655953	78.4493896738248	94.2960931852869	93.1694588789139	88.8601611626295	85.5805565190195	88.9919614008706	84.3171999630953	82.7461613948292
4.35	82.1554554800414	86.5595433392061	79.9923550479664	NA	NA	NA	76.2109241196917	78.4985766535896	94.2888625395201	93.1991963676195	88.9520262367274	85.6443624321779	89.020584099427	84.4156691455124	82.8722175415083
4.35833333333333	82.2693037699245	86.5929368214378	80.0502999105244	NA	NA	NA	76.3571470174627	78.5469913398887	94.2807932697373	93.2256534455417	89.0413533279326	85.7026298030851	89.082695010784	84.5118021527434	82.9977610505191
4.36666666666667	82.3824187687774	86.6265685958107	80.1069846576354	NA	NA	NA	76.4980215729124	78.5946983419399	94.2725218149108	93.2492916615796	89.1283926039005	85.755839731188	89.177357637327	84.6059330110916	83.1226287211318
4.375	82.4949462684673	86.6607161433255	80.1625318391636	NA	NA	NA	76.6332209073386	78.6417669035338	94.2645623795743	93.2706264892183	89.2133711159004	85.8045154210867	89.3025709247358	84.6983477479439	83.2465636654226
4.38333333333333	82.6069935167536	86.6956506110192	80.2170281956784	NA	NA	NA	76.7624964941392	78.688272452998	94.2573290275675	93.2902105097076	89.2964887284494	85.8492032007894	89.4553421070249	84.7892744345666	83.3692174420802
4.39166666666667	82.7186077623612	86.7316353962467	80.2705172747291	NA	NA	NA	76.8857061326283	78.7342930818851	94.2511483419747	93.3086068415727	89.3779208083176	85.8904606921897	89.6318190719601	84.8788804597605	83.4901667586442
4.4	82.8297600163926	86.7689244643072	80.3229897693061	NA	NA	NA	77.0028333383856	78.7799037095499	94.2462662378682	93.3263591976071	89.4578279412656	85.9288515909336	89.8274745587709	84.9672750057366	83.6089393797165
4.40833333333333	82.9403390512547	86.8077589558449	80.3743744790448	NA	NA	NA	77.1139972657741	78.82516872075	94.242854525773	93.3439671548241	89.5363686768352	85.9649412412761	90.0373288042983	85.0545122858088	83.725042213338
4.41666666666667	83.0501591089069	86.8483611927808	80.4245351426887	NA	NA	NA	77.2194531163975	78.8701335363414	94.2410187134422	93.3618673920213	89.6137097229338	85.9992862211825	90.2561921574978	85.1405877674947	83.8379887686206
4.425	83.1589817477503	86.890926527216	80.4732772292951	NA	NA	NA	77.3195813970457	78.9148179179814	94.2408042710196	93.3804151572542	89.6900300138959	86.0324169579205	90.4789063656017	85.2254255032168	83.9473282734531
4.43333333333333	83.2665474868206	86.9356130304812	80.5203662075229	NA	NA	NA	77.4148652307053	78.95921466268	94.2421984930453	93.3998652569639	89.7655178106227	86.0648190403844	90.7005647563361	85.3088655391234	84.0526776206079
4.44166666666667	83.3726078820467	86.9825291752571	80.5655547251492	NA	NA	NA	77.5058596219553	79.0032959836642	94.2451305727252	93.4203622733991	89.8403611757448	86.0969211812946	90.9166956201606	85.3906621969211	84.1537526958323
4.45	83.4769493686146	87.0317231586864	80.6086119475262	NA	NA	NA	77.5931598134238	79.0470264632522	94.2494769678363	93.4419480453207	89.9147329452917	86.129093018197	91.1233995131493	85.4704966546702	84.2503941712768
4.45833333333333	83.5794081243579	87.0831785943525	80.6493482697745	NA	NA	NA	77.6773736871681	79.090376137879	94.2550767949897	93.4645802715311	89.9887731853907	86.1616453710457	91.3174393930719	85.5479993556297	84.3425840523064
4.46666666666667	83.679881178859	87.1368167631223	80.6876324785221	NA	NA	NA	77.7590985778766	79.1333253566867	94.2617581083866	93.4881502095762	90.0625751606727	86.1948205039776	91.4962877692557	85.6227741106675	84.43045023501
4.475	83.7783361453593	87.1925018496294	80.7234010225331	NA	NA	NA	77.8389009584382	79.1758591360442	94.2693720483349	93.5124950587591	90.1361815964687	86.2287679497979	91.658136015419	85.6944179530031	84.5142582043072
4.48333333333333	83.8748150357592	87.2500458669121	80.7566593640317	NA	NA	NA	77.9172992598318	79.2179569179417	94.2778240642331	93.5374072152211	90.2095921777549	86.2635127864024	91.8018709083346	85.7625366678361	84.5943923511762
4.49166666666667	83.9694258562601	87.3092110753337	80.7874769035154	NA	NA	NA	77.9947514894993	79.2595855023923	94.2870869742907	93.5626444166521	90.2827758761234	86.2989278056299	91.9270241178458	85.8267602218294	84.6713316231206
4.5	84.0623215637945	87.3697097212711	80.8159794461738	NA	NA	NA	78.071647035182	79.3006998137924	94.2971885029342	93.5879457152431	90.3556819966774	86.3347203608012	92.0337013800389	85.8867617246718	84.7456230568425
4.50833333333333	84.1536726008209	87.4312050160655	80.8423426037956	NA	NA	NA	78.1483006101563	79.3412529217583	94.3081799455705	93.6130530795885	90.4282492554891	86.3704407676526	92.1224981513849	85.9422787393874	84.8178537714282
4.51666666666667	84.2436407002794	87.4933191735418	80.8667845744576	NA	NA	NA	78.2249491205955	79.381213076875	94.320100282377	93.637727953501	90.5004142042207	86.4055134104774	92.1944080455375	85.9931327327567	84.8886211832734
4.525	84.3323595814168	87.555650402888	80.8895526956113	NA	NA	NA	78.3017528688038	79.4205817544464	94.3329491968641	93.6617515570209	90.572119683914	86.4392895103507	92.2507308113073	86.0392455216413	84.9585024265494
4.53333333333333	84.4199257635818	87.6177949393683	80.9109016779841	NA	NA	NA	78.3787987867813	79.4594067976169	94.3466783595689	93.6849120177301	90.6433263103319	86.4711201051779	92.2929864136028	86.0806545167988	85.0280244138671
4.54166666666667	84.506400788715	87.6793689233959	80.9310688035625	NA	NA	NA	78.4561027398812	79.4977885007786	94.3612029102431	93.7069936746743	90.7140320249656	86.5004402487758	92.3228391212811	86.1175259038482	85.0976362440149
4.55	84.5918236078272	87.7400275144768	80.9502526177987	NA	NA	NA	78.5336117681132	79.5358787662433	94.3764253572685	93.7277787757749	90.7842984761319	86.5268452285012	92.3420320245243	86.1501613839176	85.1676868324579
4.55833333333333	84.6762277760695	87.7994792503206	80.9685969029366	NA	NA	NA	78.6112095415427	79.5738739788477	94.3922621771735	93.7470569789938	90.8542720141308	86.5501429905189	92.3523300459867	86.1789936520268	85.2384117238161
4.56666666666667	84.7596546996586	87.8574918153806	80.9861794001844	NA	NA	NA	78.6887272736545	79.6120049106721	94.4086695554246	93.7646327833046	90.9241848602107	86.5703814782779	92.3554691376064	86.204567974061	85.309933663562
4.575	84.8421555308377	87.9138856766778	81.0030065165088	NA	NA	NA	78.7659600655527	79.6505300139786	94.4256647319804	93.7803273941819	90.9943325052626	86.5878546460307	92.353110746785	86.2275119733791	85.3822794914188
4.58333333333333	84.9237806434862	87.9685165121698	81.0190159788703	NA	NA	NA	78.8426859993828	79.6897358662957	94.4433324247587	93.7939767789561	91.0650355247386	86.6030839548022	92.3468019671029	86.2484985571677	85.4554090248591
4.59166666666667	85.0045629075939	88.0212529981427	81.0340880940931	NA	NA	NA	78.9186832006265	79.7299406389073	94.4618078540989	93.8054280497114	91.1365976002695	86.6167712699469	92.337942433876	86.2682040829949	85.5292458130164
4.6	85.0845049959322	88.0719581421967	81.0480659319145	NA	NA	NA	78.9937420166006	79.7714919430858	94.4812402036901	93.8145370694813	91.2092688169863	86.6297287119966	92.327759643747	86.2872619913704	85.6037022891391
4.60833333333333	85.1635785104369	88.1204791380554	81.0607841864359	NA	NA	NA	79.0676740944362	79.8147545473031	94.5017465468757	93.8211726156914	91.2832204952665	86.6427958313893	92.3172937663434	86.3062160204079	85.6786981527159
4.61666666666667	85.2417345619648	88.1666477964963	81.0721020498894	NA	NA	NA	79.1403203603716	79.8600906520885	94.5233638005377	93.8252321513933	91.3585357183335	86.6567510659635	92.3073910855837	86.3254816713867	85.7541719342179
4.625	85.3189182919184	88.2102926047104	81.0819301735235	NA	NA	NA	79.2115559864421	79.907840213585	94.5460066703601	93.8266680384879	91.4352164893944	86.6722263639191	92.2987046057342	86.3453241665368	85.8300835072214
4.63333333333333	85.395078261081	88.2512604556523	81.0902431112948	NA	NA	NA	79.2812899734736	79.9583105407355	94.5694425492428	93.8255156658667	91.5132043650629	86.6896405564465	92.2917004992252	86.3658552166915	85.906407745487
4.64166666666667	85.4701652139529	88.2894412665456	81.0970761660477	NA	NA	NA	79.3494608591076	80.0117785416405	94.5932916508988	93.8219138576924	91.5924085745124	86.7091651274592	92.2866678317022	86.3870446814932	85.9831259451994
4.65	85.5441225881434	88.3247869702776	81.1025115177493	NA	NA	NA	79.4160327222111	80.0684962689887	94.6170534314213	93.8161123345189	91.6727358823919	86.7307249215565	92.2837295032756	86.4087419039893	86.0602214969964
4.65833333333333	85.6168778229277	88.3573196986717	81.1066596059996	NA	NA	NA	79.4809943726026	80.1286855755447	94.6401540060201	93.8084643038522	91.7541188047728	86.7540254043482	92.2828569427767	86.4307033368035	86.1376769653299
4.66666666666667	85.6883409402092	88.3871292346285	81.1096409555789	NA	NA	NA	79.5443606340388	80.1925185265274	94.6620049130805	93.7994036780818	91.8365379733295	86.7785947073659	92.2838941460902	86.4526238546627	86.2154642720209
4.675	85.7584080761438	88.4143625365111	81.1115727955392	NA	NA	NA	79.6061721878059	80.260093244151	94.6820619889972	93.7894112584039	91.9200293600244	86.8038342778617	92.2865925562077	86.4741680693559	86.2935267134975
4.68333333333333	85.8269646945394	88.4392077792054	81.1125622595803	NA	NA	NA	79.6664932748297	80.3314155532879	94.6998762884475	93.7789793840195	92.0046678886693	86.8290768297096	92.2906506074214	86.4949975472751	86.3717614560442
4.69166666666667	85.8938889006292	88.4618745547732	81.1127037023853	NA	NA	NA	79.7254106308773	80.40638879878	94.7151346942748	93.7685813894306	92.0905314257507	86.8536455160293	92.2957489562961	86.5147929274441	86.4500103807986
4.7	85.9590597652702	88.4825722889485	81.1120757526338	NA	NA	NA	79.7830354297213	80.4848093155149	94.7276899746856	93.7586460005538	92.1776605270674	86.8769025653416	92.3015772375677	86.5332736095031	86.5280587689563
4.70833333333333	86.0223726833849	88.5014909246984	81.1107358917967	NA	NA	NA	79.8395042948917	80.5663663808661	94.7375775664809	93.7495374307664	92.2660258635184	86.8982814420444	92.3078543930114	86.5502162310759	86.6056398705718
4.71666666666667	86.0837582123136	88.5187893521173	81.1087138226375	NA	NA	NA	79.8949734282734	80.6506476028438	94.7450157851308	93.7415440842424	92.3555033871936	86.9173080823021	92.3143459147745	86.5654684504812	86.6824484425052
4.725	86.1431981266001	88.5345937980263	81.1060076291562	NA	NA	NA	79.9496049866783	80.7371495555196	94.7503909892702	93.734875797788	92.4458533017731	86.9336191657982	92.3208790885995	86.5789531562555	86.7581645394834
4.73333333333333	86.2007335205185	88.5490027237784	81.102588030009	NA	NA	NA	80.0035510782854	80.8252920789122	94.7542342926735	93.7296677108303	92.5367055523134	86.9469784307128	92.3273554855295	86.5906616718289	86.8324809428734
4.74166666666667	86.2564635938021	88.5620938074729	81.0984141127355	NA	NA	NA	80.0569408041053	80.9144368997213	94.7571950662841	93.7259913472069	92.6275601200258	86.9572876297517	92.3337588882959	86.6006401159759	86.9051251068774
4.75	86.3105372788225	88.5739312501912	81.0934574308353	NA	NA	NA	80.1098719049537	81.0039133085662	94.7600090173781	93.7238736574496	92.7178075987496	86.9645887349478	92.3401554837953	86.6089772534337	86.9758696721218
4.75833333333333	86.3631404026033	88.5845724733671	81.0877241222478	NA	NA	NA	80.1624068379321	81.0930504636685	94.7634532411841	93.7233211728484	92.8067699210001	86.969052447253	92.3466825357133	86.6158005238774	87.0445284403138
4.76666666666667	86.4144799493268	88.5940728411448	81.0812649603339	NA	NA	NA	80.2145729267696	81.1812112430991	94.7682848236734	93.7243431646617	92.8937574103461	86.9709496437231	92.3535246083977	86.6212798132822	87.1109399962626
4.775	86.464766519726	88.6024875580525	81.0741713008148	NA	NA	NA	80.2663655994846	81.2678228685253	94.7751703555586	93.7269661659083	92.9781332644595	86.9706108226409	92.36088252208	86.6256325375883	87.1749499233148
4.78333333333333	86.514196598889	88.6098713555898	81.0665612507975	NA	NA	NA	80.3177540810491	81.3524030469815	94.7846203844202	93.7312349479342	93.0593709877387	86.9683834999115	92.3689439579271	86.6291232343976	87.2364029071704
4.79166666666667	86.562937918674	88.6162774951483	81.0585609840195	NA	NA	NA	80.3686899151088	81.4345808947667	94.7969403196952	93.7372026450207	93.1370913077803	86.9645948398518	92.3778618093722	86.6320558760791	87.295143283202
4.8	86.6111229006676	88.6217560132266	81.0502856346789	NA	NA	NA	80.4191178570771	81.5141098362149	94.8122031580228	93.7449178057156	93.2110731078061	86.959523949331	92.3877403085057	86.634763114021	87.351013473701
4.80833333333333	86.6588533354836	88.6263501503037	81.0418247431291	NA	NA	NA	80.4689862837926	81.590870506123	94.8302457968934	93.7544136072935	93.2812407682872	86.9533856190629	92.3986259426383	86.6375968072512	87.4038465911328
4.81666666666667	86.7062138450032	88.6300933728607	81.0332362537926	NA	NA	NA	80.5182530281972	81.6648649411424	94.8506892397216	93.7656996170239	93.347635021516	86.9463228432498	92.4105019799561	86.6409189836117	87.4534609450628
4.825	86.7532882275072	88.6330113853743	81.0245502312179	NA	NA	NA	80.5668839370446	81.7362043425817	94.8729807723702	93.7787547569992	93.4103770605975	86.9384049283412	92.4232877451234	86.6450899586098	87.4996674808985
4.83333333333333	86.8001752367955	88.6351280866834	81.0157811589775	NA	NA	NA	80.6148439506642	81.8050917184222	94.8964524791463	93.7935195166443	93.4696348539542	86.9296327842764	92.4368423752368	86.6504529798798	87.5422965765492
4.84166666666667	86.8470031261686	88.6364692154918	81.0069460462075	NA	NA	NA	80.6620823105785	81.8718000655528	94.9203873971666	93.8098865950892	93.5255970281564	86.919954801366	92.4509701019863	86.6573169304868	87.5812405230742
4.85	86.8939393360884	88.6370606634305	80.9980832758461	NA	NA	NA	80.708515892759	81.9366458512842	94.9440838405161	93.8276944454771	93.5784558060901	86.9092926139362	92.4654254163643	86.6659389452165	87.6164974434055
4.85833333333333	86.9411882479213	88.6369241683086	80.9892656962764	NA	NA	NA	80.7540173418146	81.9999569762983	94.9669083737881	93.8467303364172	93.6283957153647	86.8975722902625	92.4799201894154	86.6765102101018	87.6482003813524
4.86666666666667	86.9889742446474	88.6360734178684	80.9806032656109	NA	NA	NA	80.7984129164075	82.0620357842795	94.9883306411316	93.8667444150272	93.6755821542144	86.8847572264288	92.49413467401	86.689148445782	87.676622308179
4.875	87.0375156350241	88.6345102319412	80.972234780848	NA	NA	NA	80.8414889532719	82.1231198855251	95.0079424192726	93.8874717382622	93.7201475767743	86.8708812541856	92.5077305444707	86.703896562102	87.7021564380791
4.88333333333333	87.086997880368	88.6322189900849	80.9643118512208	NA	NA	NA	80.8830027901502	82.1833463900363	95.0254700300184	93.9086570925264	93.7621780245091	86.8560784587168	92.5203622163352	86.7207227781824	87.7252772219065
4.89166666666667	87.1375509841307	88.629160244164	80.9569798168429	NA	NA	NA	80.9226957931931	82.242728232346	95.0407851032545	93.930073380764	93.8017045050325	86.840601528445	92.5316840988575	86.7395190328009	87.7464897558699
4.9	87.1892307855022	88.6252679692183	80.95036086053	NA	NA	NA	80.9603073721423	82.3011492308346	95.0539126169248	93.9515243697154	93.8387048414409	86.8248208785531	92.5413543837853	86.7601002876594	87.7662758097521
4.90833333333333	87.2420015718957	88.6204543291493	80.9445444452803	NA	NA	NA	80.9955879698011	82.3583762975343	95.0650334938629	93.9728321636036	93.8731212654335	86.8092043339558	92.5490384784942	86.7822089640383	87.7850470472291
4.91666666666667	87.2957206948927	88.6146216402833	80.9395879885743	NA	NA	NA	81.0283099694272	82.4140802110566	95.0744757248032	93.9938191796438	93.9048946825516	86.7942877188029	92.554415336892	86.8055238980319	87.8031164436262
4.925	87.350132113087	88.6076763830887	80.9355269669096	NA	NA	NA	81.0582782206551	82.4678557242946	95.0826856590508	94.014294173503	93.93401017477	86.7806514808143	92.5571878700802	86.8296693863833	87.8206899050382
4.93333333333333	87.4048764476518	88.5995374687637	80.9323902950179	NA	NA	NA	81.0853414126239	82.5192375562178	95.0901790333157	94.0340467293074	93.9605411658186	86.7689085698159	92.5570951013112	86.8542205983895	87.8378693679201
4.94166666666667	87.4595172282185	88.5901334025729	80.9302148534773	NA	NA	NA	81.1094019608488	82.5677160758124	95.0974839266003	94.0528503371623	93.9846750986516	86.759692861252	92.5539202169462	86.8787045721501	87.8546593180339
4.95	87.5135754396019	88.5793894650534	80.9290545124468	NA	NA	NA	81.1304217083047	82.6127562616835	95.1050913426892	94.070470686861	94.0067089881989	86.7536345316319	92.5474900503309	86.9026011994858	87.8709755218314
4.95833333333333	87.5665649491534	88.5672110300182	80.9289834557428	NA	NA	NA	81.1484239013653	82.6538169955954	95.1134214609682	94.0866768321556	94.0270169484324	86.7513184262711	92.5376685288231	86.9253520527028	87.8866575002017
4.96666666666667	87.618025849656	88.5534695825176	80.9300959990132	NA	NA	NA	81.163492530039	82.6903674537501	95.1228034566729	94.1012591889951	94.0460027530006	86.7532307326852	92.5243509613172	86.9463807899204	87.9014872673904
4.975	87.6675545823776	88.5379964699529	80.9325034339355	NA	NA	NA	81.1757685138095	82.7219050423054	95.1334630929147	94.1140586725084	94.0640528044257	86.759706136149	92.5074634686148	86.9651218771834	87.9152171469918
4.98333333333333	87.7148286961793	88.5205881930648	80.9363259848553	NA	NA	NA	81.1854433177872	82.7479821817899	95.1455172223006	94.1250007506796	94.0814993947798	86.7708895125513	92.4869680337044	86.9810515572467	87.9276041884261
4.99166666666667	87.7596236894452	88.5010238635374	80.9416781063293	NA	NA	NA	81.192752670666	82.7682425158803	95.1589802031305	94.1341196893319	94.0985965185235	86.7867184763612	92.4628734892012	86.9937157635006	87.9384426110426
5	87.8018213632871	88.4790891677603	80.9486487537616	NA	NA	NA	81.1979712979846	82.7824602089336	95.1737848786256	94.1415620294538	94.115508410696	86.8069267166535	92.4352548743292	87.0027520490615	87.9475877026033
5.00833333333333	87.8414115672246	88.4545977112839	80.9572820813879	NA	NA	NA	81.2014057614532	82.7905741930083	95.1898117812758	94.1475686829387	94.1323131037942	86.8310705849758	92.404283515582	87.0079057649737	87.9549705743254
5.01666666666667	87.8784895576301	88.4274055295485	80.967564812469	NA	NA	NA	81.2033820754549	82.7927090737422	95.2069143565339	94.1524421445144	94.1490210661375	86.8585802882784	92.3702663405934	87.0090413441544	87.9606040528863
5.025	87.9132494511742	88.3974221722456	80.9794238499933	NA	NA	NA	81.2042284137096	82.7891759799663	95.2249313115856	94.1565064466933	94.1656017563887	86.8888264960293	92.3336898441399	87.0061462862393	87.9645772783665
5.03333333333333	87.9459727947732	88.3646231279377	80.9927331823604	NA	NA	NA	81.2042565322241	82.7804526324103	95.2436874957289	94.1600664288361	94.1820061298064	86.9211850924927	92.2952639943178	86.9993245559987	87.9670372629187
5.04166666666667	87.9770118915745	88.3290642693889	81.0073255685018	NA	NA	NA	81.2037458322907	82.7671499451038	95.2629940932774	94.1633718455701	94.1981754361335	86.9550853214116	92.2559594131181	86.9887804252765	87.9681605177792
5.05	88.0067692149438	88.2908947179557	81.0230045499427	NA	NA	NA	81.2029328684737	82.7499770408002	95.2826589852744	94.1665887250551	94.2140358045536	86.9900347173215	92.2170268944342	86.9747960093379	87.9681210423727
5.05833333333333	88.0356753033036	88.2503626735635	81.0395552868329	NA	NA	NA	81.2020073361522	82.7297128378949	95.3025083647101	94.169777904006	94.2294887011145	87.0256207978371	92.1799883028763	86.9577049501379	87.967059908063
5.06666666666667	88.0641667517118	88.20781124076	81.0567547411547	NA	NA	NA	81.2011121667702	82.7071826117834	95.3224102564193	94.1728827260701	94.244409363165	87.0614944348151	92.1465928745477	86.9378675106324	87.9650613066172
5.075	88.0926637876692	88.1636660360821	81.0743806783516	NA	NA	NA	81.2003430952674	82.6832329112531	95.3422872031589	94.175728621909	94.2586556809988	87.0973445385793	92.1187369012624	86.9156547635118	87.9621417869648
5.08333333333333	88.1215467379007	88.1184181730256	81.0922174579377	NA	NA	NA	81.1997455903643	82.6587019132502	95.3621091617672	94.1780328005981	94.2720802011229	87.1328749259848	92.0983466318462	86.8914437051407	87.9582572950119
5.09166666666667	88.1511333345624	88.0726053535037	81.1100583465691	NA	NA	NA	81.1993110321469	82.6343871700104	95.3818680442108	94.1794201915968	94.2845392526871	87.1677910658392	92.0872286757551	86.8656175965173	87.9533252909697
5.1	88.1816612737025	88.0267929513477	81.1277067211153	NA	NA	NA	81.1989739981505	82.6110145245297	95.4015478481803	94.1794455337944	94.2959001782189	87.201800441875	92.0869018961095	86.8385677877268	87.9472536980858
5.10833333333333	88.2132795646573	87.981555062616	81.1449772325003	NA	NA	NA	81.1986100851461	82.5892120248545	95.4211066323125	94.1776237492302	94.3060491069102	87.2346258688452	92.0984351253856	86.8106999282398	87.9399678171295
5.11666666666667	88.2460473249998	87.9374531084063	81.1616959115354	NA	NA	NA	81.1980335546171	82.5694912110148	95.4404763609712	94.1734675127153	94.3148981599182	87.2660245653914	92.1223174900829	86.7824453735385	87.9314275448146
5.125	88.2799355350186	87.8950104227826	81.1777008779231	NA	NA	NA	81.1969967338579	82.5522363379406	95.4595765966285	94.1665274042107	94.3223895084354	87.2958014621821	92.158381911648	86.7542687094912	87.9216306003704
5.13333333333333	88.3148314650227	87.8546844237159	81.1928493439896	NA	NA	NA	81.1951958924013	82.5377005827162	95.4783344057492	94.1564310087628	94.3284961343405	87.3238095126264	92.2057933750186	86.7266586494643	87.910604132339
5.14166666666667	88.3505503980121	87.8168391637388	81.207034900842	NA	NA	NA	81.1922878535248	82.526007135518	95.4967014419358	94.1429200466149	94.3332201107472	87.3499393290415	92.2631032412412	86.7000989339071	87.8983917969478
5.15	88.3868557034619	87.7817209459046	81.2202114865634	NA	NA	NA	81.1879166860758	82.5171551228864	95.5146597554345	94.1258829820074	94.3365861383173	87.3741051847621	92.328359412859	86.6750299500756	87.8850415462079
5.15833333333333	88.4234807048766	87.7494411202816	81.2324136883415	NA	NA	NA	81.1817447491875	82.5110336661747	95.5322130541612	94.1053750920257	94.3386286169367	87.3962329895252	92.3992535062212	86.6518167164412	87.8705944375749
5.16666666666667	88.4601441213514	87.7199714787123	81.2437633612618	NA	NA	NA	81.1734819900924	82.5074450713334	95.5493674657915	94.0816156594786	94.3393774621514	87.4162535854655	92.4732831339823	86.6307320341261	87.8550741954725
5.175	88.4965566057449	87.6931557564276	81.2544595005474	NA	NA	NA	81.162910176218	82.506132187997	95.5661100498454	94.0549568099473	94.338850763349	87.4341020626065	92.5479090733282	86.6119553630706	87.8384822883623
5.18333333333333	88.5324231957012	87.6687353149454	81.2647556674438	NA	NA	NA	81.1499003634778	82.5068034215024	95.5823920929566	94.0258291928506	94.3370568679505	87.4497211275092	92.6206917396884	86.5955836381471	87.8208046691677
5.19166666666667	88.5674488543293	87.646381531758	81.2749322407211	NA	NA	NA	81.1344226975326	82.5091524142577	95.5981214730846	93.9946809211191	94.3340025333162	87.4630668038706	92.6893988683233	86.5816472703416	87.8020282043385
5.2	88.601350881364	87.62572750498	81.2852695739359	NA	NA	NA	81.1165499654152	82.5128731892939	95.6131679211408	93.9619299378521	94.329702421454	87.4741174922289	92.7520843313417	86.5701254952665	87.7821576826309
5.20833333333333	88.6338778207056	87.6063968859454	81.2960249295795	NA	NA	NA	81.096457950682	82.5176715461694	95.6273830319239	93.9279424689681	94.3241861804841	87.4828888388458	92.8071415416857	86.5609618230181	87.7612280288632
5.21666666666667	88.6648310798892	87.5880304402557	81.3074138472193	NA	NA	NA	81.0744239721125	82.5232712797957	95.6406305896579	93.8930371679936	94.3175004837306	87.4894530460596	92.8533343490384	86.5540838483309	87.7393130857363
5.225	88.6940810341818	87.5703096893136	81.3195976774803	NA	NA	NA	81.0508223353285	82.529414937695	95.6528186586165	93.8575056994192	94.3097049780749	87.4939552078075	92.8898081935532	86.5494258163969	87.7165328631762
5.23333333333333	88.7215689485038	87.5529765622901	81.3326799630556	NA	NA	NA	81.0261135938179	82.5358618307672	95.6639265346863	93.8216382053028	94.3008642106658	87.4966193956585	92.9160850241662	86.5469453544042	87.6930589795706
5.24166666666667	88.7472948453863	87.5358487780651	81.3467112089546	NA	NA	NA	81.0008232649753	82.54238657165	95.6740206375209	93.7857416269794	94.2910411589012	87.4977437790047	92.9320450869597	86.5466281709588	87.6691169675157
5.25	88.7713013190074	87.5188297784328	81.3616979978936	NA	NA	NA	80.975507603506	82.5487815767851	95.6832531365468	93.7501411109831	94.2802967376407	87.4976885093375	92.9378972245916	86.54848199498	87.6449833571521
5.25833333333333	88.793662591562	87.5019099647229	81.3776131942434	NA	NA	NA	80.9507104382211	82.5548664008454	95.6918430742676	93.7151640017852	94.2686926764371	87.4968573302428	92.9341391756949	86.5525224190572	87.6209753636488
5.26666666666667	88.8144790912001	87.4851559588567	81.3944076345092	NA	NA	NA	80.9269206620185	82.5605033013601	95.7000480230994	93.6811155129394	94.2562919997892	87.4956699825701	92.9215109077704	86.5587514655973	87.5974317913557
5.275	88.8338728045216	87.4686890182327	81.412025139239	NA	NA	NA	80.9045391079499	82.5656165253054	95.7081351837442	93.6482553560168	94.2431562663242	87.4945266885675	92.9009436109788	86.567133713764	87.5746868378547
5.28333333333333	88.8519825548716	87.4526602300266	81.4304190077212	NA	NA	NA	80.8838578730347	82.5702144209065	95.7163580407711	93.616779321701	94.2293422912792	87.493772984145	92.873503864371	86.5775795820166	87.553043235416
5.29166666666667	88.868962255827	87.4372315286447	81.4495640847733	NA	NA	NA	80.8650509537871	82.5744121364129	95.7249435724219	93.5868073629959	94.2148997791148	87.4936715947597	92.8403319537051	86.5899419884335	87.5327505967494
5.3	88.8849816192991	87.422564789703	81.4694611875419	NA	NA	NA	80.8481748477421	82.5784470080979	95.7340907420902	93.5583803621065	94.1998710155837	87.494381807653	92.8025779990088	86.6040251460076	87.51399020448
5.30833333333333	88.9002240548385	87.408813027631	81.4901363192826	NA	NA	NA	80.8331787529525	82.5826782276843	95.7439739414769	93.5314689724922	94.1842931135925	87.4959445088606	92.7613443537496	86.6196002581973	87.4968674269967
5.31666666666667	88.9148779765881	87.3961075713515	81.5116368913251	NA	NA	NA	80.8199233078095	82.5875699651529	95.7547440123789	93.5059965501985	94.1682009779631	87.4982721069894	92.7176425426446	86.6364227179183	87.4814143700949
5.325	88.9291224766542	87.3845430130147	81.5340242428894	NA	NA	NA	80.8082049768772	82.5936624480987	95.7665244950846	93.4818719456903	94.1516304215662	87.5011442524878	92.6723693121584	86.6542464973677	87.467603323403
5.33333333333333	88.9431105562417	87.3741668332027	81.55736320477	NA	NA	NA	80.7977823068378	82.6015344335887	95.7794051756381	93.4590219971658	94.1346228333221	87.5042113730876	92.6263020618419	86.6728333600604	87.4553700155533
5.34166666666667	88.9569524833942	87.3649765644161	81.5817115306891	NA	NA	NA	80.7884002223931	82.6117601342148	95.7934371793744	93.4374136469795	94.1172298808636	87.5070090671455	92.5801085076389	86.6919578270019	87.4446443889136
5.35	88.9707019899491	87.3569220074299	81.6071099757281	NA	NA	NA	80.7798087857685	82.624866035731	95.8086323336337	93.4170595788324	94.0995145271836	87.5089875837444	92.5343607010666	86.7114109759983	87.4353822137894
5.35833333333333	88.984349233426	87.3499109240775	81.6335725236475	NA	NA	NA	80.7717748696834	82.6412935643572	95.8249646603881	93.3980054465482	94.0815484198652	87.509556312083	92.4895445260896	86.7310044117744	87.4275875569533
5.36666666666667	88.9978226024972	87.3438181419285	81.6610791686387	NA	NA	NA	80.7640879885014	82.6613709043033	95.8423700649129	93.3803013766349	94.0634105011282	87.5081336871599	92.4460619276385	86.7505732638892	87.4213191526241
5.375	89.0109972749636	87.3384944205215	81.6895750044938	NA	NA	NA	80.7565617721995	82.6852944908374	95.8607432362379	93.3639670478722	94.0451915674543	87.5041907924554	92.4042283195909	86.7699780344316	87.4166809807138
5.38333333333333	89.0237075477328	87.3337699548617	81.7189750926241	NA	NA	NA	80.7490310082554	82.7131202496192	95.8799342218206	93.3489652121389	94.0270035580377	87.4972846263222	92.3642683584501	86.7891075055472	87.4138024539951
5.39166666666667	89.0357617609815	87.3294537876559	81.7491696837305	NA	NA	NA	80.741344723775	82.7447657109052	95.8997484284755	93.3351953949356	94.0089846138789	87.4870828528384	92.326311402737	86.8078840172065	87.4128128920552
5.4	89.046958268782	87.3253366997586	81.7800250735691	NA	NA	NA	80.733358594615	82.780024089478	95.9199506267096	93.3225068471643	93.9912912749879	87.4733817130854	92.2903880087871	86.8262692321593	87.4138125740649
5.40833333333333	89.0570990269228	87.3212034668065	81.8113805609427	NA	NA	NA	80.7249304187116	82.818589053131	95.9402675201537	93.3107184114198	93.974080989285	87.4561182977106	92.2564303822899	86.8442689243529	87.4168457553873
5.41666666666667	89.0659975982453	87.3168535031678	81.8430451821548	NA	NA	NA	80.7159186930158	82.8600856698544	95.9603841782841	93.2996331978979	93.95749756886	87.4353793576955	92.2242778572312	86.8619374596983	87.4218848784177
5.425	89.0734814594393	87.3121235228649	81.8747967269607	NA	NA	NA	80.7061817229602	82.9041011958111	95.9799395804167	93.2890452324871	93.9416678139999	87.4114058862981	92.193684609118	86.8793784210516	87.4288298729664
5.43333333333333	89.0793926157033	87.3069058099937	81.9063848524213	NA	NA	NA	80.6955770940503	82.950210359257	95.9985318214639	93.2787427128729	93.9267076744394	87.3845868157398	92.164327076776	86.8967318723171	87.4375185452417
5.44166666666667	89.0835921909883	87.3011597091056	81.9375413259077	NA	NA	NA	80.6839645339558	82.9979936946174	96.0157365782179	93.2685137106367	93.9127321781455	87.3554377510652	92.1358120351063	86.9141438624	87.4477441045739
5.45	89.0859722423457	87.2949168083474	81.9679982102633	NA	NA	NA	80.671213613282	83.0470523824054	96.0311352257075	93.2581584395233	93.8998644054028	87.3245716054629	92.1076873191002	86.93172649928	87.4592781532543
5.45833333333333	89.0864737417529	87.2882800295606	81.9975093418621	NA	NA	NA	80.6572132025937	83.097024768093	96.0443497849294	93.2475093441805	93.8882412002132	87.2926707489548	92.0794564941502	86.9495210732343	87.4718959126716
5.46666666666667	89.0851051327992	87.2814170410598	82.0258680343326	NA	NA	NA	80.6418785125861	83.147604467504	96.0550830863073	93.2364545992886	93.878014510061	87.2604603451261	92.0506000220124	86.9674708291121	87.4854000328064
5.475	89.0819533937376	87.2745501012968	82.0529166807832	NA	NA	NA	80.6251551481846	83.1985519021713	96.0631579182784	93.2249540683361	93.8693472213392	87.2286755160532	92.0206054872634	86.9854072048759	87.499641355404
5.48333333333333	89.0771829963253	87.2679442228031	82.0785493026595	NA	NA	NA	80.6070223491612	83.2496901736542	96.0685420560933	93.2130363441869	93.8624026779505	87.1980197399137	91.9890039359949	87.0030549368255	87.5145335242242
5.49166666666667	89.0710247865991	87.2618934346452	82.1027116352839	NA	NA	NA	80.5874955488037	83.3008837210825	96.0713452226797	93.2007740589668	93.857326335694	87.1691198392147	91.955404110915	87.0200577549438	87.5300557143409
5.5	89.0637593026312	87.2567044769334	82.1254015988528	NA	NA	NA	80.5666250228058	83.3520069536609	96.0717856626153	93.1882462555941	93.8542191423564	87.1424850743542	91.9195189648556	87.0360196436864	87.5462446078878
5.50833333333333	89.0556972553997	87.2526791866604	82.1466682922172	NA	NA	NA	80.5444885764762	83.4029145151271	96.0701419733959	93.1755018712664	93.8531093464885	87.1184759822877	91.8811852039648	87.0505550830845	87.5631875115209
5.51666666666667	89.0471591177078	87.2500976931771	82.1666051310681	NA	NA	NA	80.5211813942303	83.4534223609997	96.0667120555783	93.1625338604491	93.8539341819771	87.097289087265	91.840378105598	87.0633414993915	87.5810239101364
5.525	89.0384570871863	87.2492027645843	82.1853349753697	NA	NA	NA	80.4968089700302	83.5033005819761	96.0617872774831	93.1492670355025	93.8565386470759	87.0789635130723	91.7972200826775	87.0741628942158	87.5999467500378
5.53333333333333	89.0298825568701	87.250185452156	82.2029902132646	NA	NA	NA	80.4714861803276	83.5522718398423	96.0556325419902	93.1355608333829	93.8606923280462	87.063405855413	91.7519782082009	87.0829317828126	87.6201917833054
5.54166666666667	89.0216992954042	87.2531748126325	82.2196935293583	NA	NA	NA	80.4453408523611	83.60000954486	96.0484631909508	93.1212250753372	93.8661204187628	87.0504184086852	91.7050476640424	87.0896840850962	87.6420167896641
5.55	89.0141403112512	87.2582347438624	82.2355430620894	NA	NA	NA	80.4185187389103	83.6461359921761	96.0404244427443	93.1060407832256	93.8725393523264	87.0397189437899	91.6569235366591	87.0945539693445	87.6656822532419
5.55833333333333	89.007406527799	87.2653676577569	82.2506023375799	NA	NA	NA	80.3911877358317	83.6902251212117	96.0315865319836	93.0897788717065	93.8796848363474	87.0309516328548	91.6081667033589	87.0977421297079	87.691440270568
5.56666666666667	89.0016651606419	87.2745222813427	82.2648943904086	NA	NA	NA	80.3635387724563	83.7318124660777	96.0219588150055	93.0722158785216	93.8873254772338	87.0236946978114	91.5593691076542	87.0994874904852	87.7195281213437
5.575	88.9970452029075	87.2856038531935	82.2784002495032	NA	NA	NA	80.3357810621855	83.770409965844	96.0115119011653	93.0531471480625	93.8952651913363	87.0174735766765	91.5111229317319	87.1000462226052	87.7501587077889
5.58333333333333	88.9936301395412	87.2984872414968	82.2910624170327	NA	NA	NA	80.3081329307089	83.8055220672777	96.0001968147481	93.032396812177	93.9033434360712	87.0117906174734	91.4639970732703	87.0996792815812	87.7835046606156
5.59166666666667	88.9914524296748	87.3130330373773	82.3027939617857	NA	NA	NA	80.2808116670267	83.836662031059	95.9879631507315	93.0098268761407	93.91143882638	87.0061752366112	91.4185216166569	87.0986468233485	87.8196814519544
5.6	88.990494382064	87.3291032268606	82.3134932999994	NA	NA	NA	80.2540236881878	83.8633690272025	95.9747853373859	92.9853480168285	93.9194746035987	87.0002447538522	91.3751785739565	87.0972042954552	87.8587368825469
5.60833333333333	88.9906956573668	87.3465715116132	82.3230632079936	NA	NA	NA	80.2279542556559	83.8852253197691	95.9607003193328	92.9589298529192	93.9274224980042	86.9937591009458	91.3343961297115	87.0955973694947	87.9006466868271
5.61666666666667	88.9919649668473	87.3653265051582	82.3314312854123	NA	NA	NA	80.202756682913	83.901869999643	95.9458511288228	92.9306087242284	93.9353044038172	86.9866561203826	91.2965440208397	87.0940588936993	87.9453117450373
5.625	88.9941936119014	87.385269762561	82.3385675483572	NA	NA	NA	80.1785424447612	83.9130049499371	95.9305246937576	92.9004972388108	93.9431926477972	86.9790626110372	91.2619292450127	87.0928092595669	87.9925570283527
5.63333333333333	88.9972680098764	87.406310766387	82.3444925272373	NA	NA	NA	80.1553754635762	83.9183928054567	95.9151706313811	92.8687990156382	93.9512076670359	86.9712836015012	91.2307914115593	87.0920529731957	88.0421348388853
5.64166666666667	89.0010781273457	87.428359688932	82.3492714949789	NA	NA	NA	80.1332746521621	83.9178519197523	95.9003934325727	92.8358222258987	93.9595105395171	86.9637742609606	91.2032961761916	87.0919643338703	88.0937327391036
5.65	89.0055207348262	87.4513195648403	82.352999228974	NA	NA	NA	80.1122252357622	83.9112533824031	95.8869190212968	92.8019807367088	93.9682892158487	86.9570966372105	91.1795276106024	87.092666046719	88.1469864922705
5.65833333333333	89.0104993342082	87.475081345166	82.3557851156679	NA	NA	NA	80.0921945657283	83.8985205536897	95.8755427637626	92.7677781073246	93.977739679433	86.9518624110205	91.1594844887516	87.0942089355684	88.2014988906683
5.66666666666667	89.015923270907	87.4995243683832	82.3577439456688	NA	NA	NA	80.0731476512094	83.8796279805973	95.8670702023726	92.7337782482655	93.9880451376454	86.9486670032939	91.1430855659521	87.0965554220218	88.256863362666
5.675	89.0217058893616	87.524521222718	82.3589908805521	NA	NA	NA	80.0550601136992	83.8545968206694	95.8622631828124	92.7005693225707	93.9993574173513	86.9480266991685	91.1301847418789	87.0995682703745	88.3126885733229
5.68333333333333	89.0277600768732	87.5499442211875	82.3596376893569	NA	NA	NA	80.0379277515064	83.8234870337827	95.8617979413338	92.6687266926166	94.0117849022173	86.9503277512074	91.1205915391928	87.1030087059975	88.3686183974717
5.69166666666667	89.0339917183293	87.5756717570792	82.3597893852872	NA	NA	NA	80.0217714359939	83.7863897531357	95.8662300675976	92.6387804703675	94.0253894106961	86.9557854624703	91.1140880241294	87.1065459186874	88.4243427329007
5.7	89.0402929647172	87.6015928708923	82.3595408050741	NA	NA	NA	80.0066352605904	83.7434243510635	95.8759568107339	92.6111918031993	94.0401898278877	86.964410755053	91.1104349645565	87.1097764588831	88.4795992474277
5.70833333333333	89.046536440313	87.6276072653803	82.3589721294717	NA	NA	NA	79.9925772347717	83.6947438049932	95.8911764363379	92.5863379627489	94.0561680616837	86.9759936579896	91.1093692348843	87.1122499664234	88.534169528174
5.71666666666667	89.0525722323948	87.6536197950615	82.35814423206	NA	NA	NA	79.9796549340293	83.6405489816641	95.9118563410216	92.5645034832072	94.0732755301457	86.9901160952781	91.110601983361	87.113496985987	88.5878743459811
5.725	89.0582307613435	87.6795327526026	82.3570978652433	NA	NA	NA	79.9679103006131	83.5811071261051	95.9377237852674	92.5458754539931	94.0914389106593	87.0061916943529	91.1138239961859	87.1130572853957	88.6405739482351
5.73333333333333	89.0633341132302	87.705241024546	82.3558605917978	NA	NA	NA	79.9573570782788	83.5167663775005	95.9682845743863	92.5305437683667	94.1105607667481	87.0235149667102	91.1187163834648	87.1105090307017	88.6921750468758
5.74166666666667	89.0677167343838	87.7306329703001	82.3544605293339	NA	NA	NA	79.947972266457	83.4479613974286	96.002863176029	92.5185084223012	94.1305121872255	87.0413050753404	91.1249615777186	87.1054969034787	88.7426363085902
5.75	89.0712520745419	87.755597443391	82.3529407876479	NA	NA	NA	79.9396913895894	83.3752100424995	96.0406513088677	92.5096929673892	94.1511215375477	87.0587448321715	91.1322516326073	87.0977553329683	88.7919614766292
5.75833333333333	89.0738762041846	87.7800360941018	82.3513690905322	NA	NA	NA	79.9324076515732	83.2991008386528	96.0807565051331	92.5039599983283	94.172167930217	87.075020993025	91.1402925557057	87.0871244672897	88.840178273734
5.76666666666667	89.0755997619168	87.8038775968578	82.3498424982358	NA	NA	NA	79.9259761108628	83.2202718668751	96.1222537435324	92.501127445163	94.1933861864607	87.0893644417438	91.1488052103426	87.0735599785065	88.8873102313479
5.775	89.0765061509055	87.8270882600286	82.3484902018401	NA	NA	NA	79.9202238256015	83.1393886110911	96.1642466645222	92.5009869887292	94.2144838873712	87.1010856899449	91.1575265453701	87.0571414221546	88.9333495566626
5.78333333333333	89.0767388211178	87.8496755123229	82.3474750650503	NA	NA	NA	79.9149647540684	83.0571309755019	96.2059327012987	92.5033209619306	94.2351645871775	87.1096062419511	91.1662157247506	87.0380841717228	88.9782366128708
5.79166666666667	89.0764814901902	87.8716848292494	82.3469908245549	NA	NA	NA	79.9100148761025	82.9741896230471	96.2466546437259	92.507909957265	94.25514947866	87.1144892443421	91.174665298228	87.016753481958	89.0218497799734
5.8	89.0759361247206	87.8931919644685	82.3472513996735	NA	NA	NA	79.9052014447641	82.8912600906293	96.2859256492724	92.5145269497819	94.2741948501322	87.1154683225807	91.182711830048	86.9936701989574	89.0640082289919
5.80833333333333	89.0753042722663	87.9142920501574	82.3484725735326	NA	NA	NA	79.900363201538	82.8090250038282	96.3234285712542	92.5229205783665	94.292108090056	87.112466772604	91.1902389460795	86.9694963172237	89.1044891264207
5.81666666666667	89.0747757480837	87.9350888020941	82.3508508396602	NA	NA	NA	79.8953439490103	82.7281271306379	96.3589990246969	92.5327954108426	94.3087629979024	87.1055996657889	91.1971695479318	86.9449965641874	89.1430574885995
5.825	89.0745255348271	87.9556881831318	82.3545446251377	NA	NA	NA	79.8899853543792	82.6491445867374	96.3926020647406	92.5437968754098	94.3241093260751	87.0951596462901	91.2034500218778	86.9209807682258	89.1795012210634
5.83333333333333	89.0747160674925	87.9761967515368	82.3596596170315	NA	NA	NA	79.8841238432613	82.5725782010555	96.4243083460165	92.5555033413242	94.3381714058857	87.0815932798592	91.2090333927484	86.8982368286676	89.2136601132433
5.84166666666667	89.0754995640486	87.9967192670724	82.3662379664366	NA	NA	NA	79.8775927340974	82.498853542963	96.4542690956613	92.5674262087413	94.3510367854374	87.0654730901334	91.2138674403465	86.8774671145332	89.2454383435094
5.85	89.0770155352868	88.0173511246901	82.3742523924538	NA	NA	NA	79.8702285805396	82.4283318817112	96.4826854699481	92.5790223119547	94.3628407992472	87.0474659002781	91.2178889788638	86.8592400388627	89.2747976235338
5.85833333333333	89.0793808217847	88.0381682156179	82.3836066813448	NA	NA	NA	79.8618813701884	82.3613206884642	96.5097716800752	92.5897202559765	94.3737540572237	87.0282967713025	91.2210221469729	86.8439617465441	89.3017388826325
5.86666666666667	89.0826727409122	88.0592215218091	82.3941425566964	NA	NA	NA	79.8524282077827	82.2980774679354	96.5357162337878	92.5989527839321	94.3839786054396	87.0087097539729	91.2231793731525	86.8318648508652	89.3262828255097
5.875	89.086910324853	88.0805415266085	82.405652433382	NA	NA	NA	79.8417876714353	82.2388067198896	96.5606439161402	92.6061841120703	94.3937544814085	86.9894309625398	91.2242649438166	86.8230075295181	89.3484535313916
5.88333333333333	89.0920415241616	88.102151029511	82.4178977295188	NA	NA	NA	79.8299305553429	82.1836535339103	96.5845772794023	92.6109280728026	94.4033704612594	86.9711429900826	91.2241804023486	86.8172775460565	89.3682661136915
5.89166666666667	89.0979425826886	88.1240795184301	82.4306298536238	NA	NA	NA	79.8168841503986	82.1326988053179	96.6073992450858	92.6127612084682	94.4131660314243	86.9544739739506	91.2228308732819	86.81439937258	89.3857211821584
5.9	89.1044297576863	88.1463717485783	82.4436088947705	NA	NA	NA	79.8027295604256	82.0859617859999	96.6288267039396	92.611338479647	94.4235152553698	86.9399934699615	91.2201326649002	86.8139473898864	89.400807381454
5.90833333333333	89.1112776597613	88.169088181432	82.4566174439082	NA	NA	NA	79.7875932971835	82.0434137567019	96.6484074424859	92.6064173893685	94.4347961098307	86.9282065029762	91.2160228505137	86.8153710990955	89.4135071735826
5.91666666666667	89.118237594817	88.1923007043763	82.4694685768158	NA	NA	NA	79.7716352154972	82.0050015537741	96.6655427990937	92.5978900288393	94.4473571538271	86.9195439526864	91.2104695294452	86.8180343866243	89.4237980984524
5.925	89.1250531444001	88.2160870346919	82.4820052562483	NA	NA	NA	79.7550343744937	81.9706752320348	96.6795252379334	92.5858144019706	94.4614908999077	86.9143482450402	91.2034790005917	86.8212626046241	89.4316470725786
5.93333333333333	89.1314750436685	88.2405230254539	82.4940903885251	NA	NA	NA	79.7379736468451	81.9404124796796	96.6895782063492	92.5704317594361	94.477416968731	86.9128527795446	91.1950972556896	86.824387688643	89.4370047949476
5.94166666666667	89.1372788252461	88.2656711837166	82.5055939853933	NA	NA	NA	79.7206239226266	81.9142316141818	96.694897064379	92.5521611019533	94.4952724745629	86.9151588645659	91.1854074713678	86.8267861923224	89.4398123126888
5.95	89.1422845685155	88.2915664238326	82.5163875394895	NA	NA	NA	79.7031289337889	81.8921853651603	96.6946998882615	92.531573308826	94.5151042127632	86.9212195277664	91.17452657893	86.8279112477173	89.4400253749398
5.95833333333333	89.1463732805343	88.318201107798	82.5263498354082	NA	NA	NA	79.6855920686233	81.8743348615908	96.6882923442407	92.5093534764398	94.5368618615141	86.9308397315485	91.1626016606315	86.8273191676424	89.4376478379232
5.96666666666667	89.1494952157261	88.3455105967264	82.5353781023807	NA	NA	NA	79.6680673534141	81.8607162254744	96.6751378016484	92.4862546577765	94.5604001181282	86.9436971492332	91.1498057189602	86.8246875526631	89.4327571424553
5.975	89.1516702035507	88.373361726732	82.5433950559038	NA	NA	NA	79.6505567307159	81.8513162695031	96.6549182182488	92.4630399578153	94.5854977808744	86.9593809479446	91.1363333555554	86.8198229246379	89.4255104399697
5.98333333333333	89.1529834047033	88.4015493258318	82.5503495275916	NA	NA	NA	79.6330144740777	81.8460632138373	96.6275768547902	92.4404146722893	94.6118900398694	86.9774396052236	91.122397694739	86.8126601009326	89.4161319371397
5.99166666666667	89.1535797423752	88.4298051392821	82.5562162933541	NA	NA	NA	79.615358235465	81.8448281559282	96.5933419974159	92.4189606859766	94.6393004654877	86.9974218263508	91.1082289088507	86.8032553869767	89.4048895162144
6	89.1536574236005	88.457817907573	82.5610002455718	NA	NA	NA	79.5974851350805	81.847432887363	96.5527329739054	92.3990887199264	94.6674627036241	87.0188960109122	91.0940722201338	86.791773689176	89.3920686597781
6.00833333333333	89.1534585315008	88.4852575105792	82.5647437152328	NA	NA	NA	79.5792906427408	81.8536619665504	96.5065443467295	92.3810173396679	94.696132588922	87.0414480627326	91.0801823411558	86.7784702006065	89.3779491371059
6.01666666666667	89.1532557285375	88.5117953724653	82.5675315195416	NA	NA	NA	79.5606888485316	81.863275807652	96.455801723145	92.3647769956554	94.7250970743029	87.0646688875385	91.0668138519526	86.7636686233806	89.3627879292258
6.025	89.1533369792353	88.5371181433186	82.5694901821129	NA	NA	NA	79.5416337302801	81.8760202865177	96.4016935962877	92.3502299852299	94.7541833545639	87.088141076128	91.0542097993268	86.7477403565291	89.3468083921021
6.03333333333333	89.1539910253846	88.5609367913027	82.5707826964126	NA	NA	NA	79.52213867822	81.8916313659804	96.3454968825773	92.337098119117	94.7832660869994	87.1114307535488	91.0425898989128	86.7310912314232	89.3301921263877
6.04166666666667	89.155496324877	88.5829949091495	82.5716021886779	NA	NA	NA	79.5022881711694	81.9098387619562	96.2885109961762	92.3249957636139	94.8122699869588	87.1340913291803	91.0321368178415	86.7141564329385	89.3130707220123
6.05	89.1581164060536	88.6030792676653	82.5721656961975	NA	NA	NA	79.4822374987476	81.9303740996242	96.2320013999848	92.3134673019812	94.8411683369086	87.1556808036643	91.022979550652	86.6973927977448	89.2955187085559
6.05833333333333	89.1621010169218	88.6210321907656	82.5727070280974	NA	NA	NA	79.4622022027467	81.9529845806342	96.177148006076	92.3020229639241	94.8699789826397	87.1757854483756	91.0151772268142	86.6812560485679	89.2775531587476
6.06666666666667	89.1676869713055	88.6367602029696	82.5734671008223	NA	NA	NA	79.4424413707758	81.9774485467167	96.1250006617968	92.2901654596069	94.8987571625008	87.1940413137509	91.0087091009778	86.6661630762888	89.2591457698766
6.075	89.1750933948868	88.6502325556017	82.5746798923074	NA	NA	NA	79.4232371160553	82.0035885597079	96.0764492220528	92.277408390604	94.9275837320733	87.2101491916222	91.0034741781254	86.6524529800008	89.2402466484986
6.08333333333333	89.1845120658315	88.6614687516847	82.5765531148411	NA	NA	NA	79.4048712816601	82.0312790603453	96.0322100952212	92.2632952308732	94.9565490642891	87.2238830694803	90.9993006700862	86.6403628138225	89.2208102867622
6.09166666666667	89.1960965246141	88.6705208303649	82.5792462857418	NA	NA	NA	79.3876017444	82.0604467665749	95.9928221615147	92.2474238049589	94.9857341677489	87.235094474206	90.9959642805208	86.6300242089704	89.2008140718693
6.1	89.2099528526079	88.677458390062	82.5828524558686	NA	NA	NA	79.3716414071742	82.0910634012022	95.958643101522	92.2294733426366	95.015192292084	87.2437127462634	90.9932128489896	86.6214739420273	89.1802687027304
6.10833333333333	89.2261346983162	88.6823607670593	82.5873892335772	NA	NA	NA	79.3571410901203	82.1231335117411	95.9298434115912	92.2092294265945	95.0449370427536	87.2497400802767	90.9907926153999	86.6146658434289	89.1592260572455
6.11666666666667	89.2446432388855	88.6853149086104	82.5927994762988	NA	NA	NA	79.3441766059589	82.1566815618289	95.9064040697706	92.1866030921393	95.0749418307239	87.2532446877222	90.988471701572	86.609476791827	89.1377854009871
6.125	89.2654276550992	88.6864152217123	82.5989569158834	NA	NA	NA	79.3327419054469	82.1917379737522	95.8881265839829	92.1616389645031	95.1051492414905	87.2543568339803	90.9860581676726	86.6057100621338	89.1160912618576
6.13333333333333	89.2883807544496	88.6857643796371	82.605672413805	NA	NA	NA	79.3227502191551	82.2283194946173	95.8746576790157	92.1345076789887	95.1354853541456	87.2532687833526	90.9834097224625	86.603105331769	89.0943180150594
6.14166666666667	89.3133304509187	88.6834754115653	82.6127012881858	NA	NA	NA	79.3140421581703	82.2664043123283	95.8655233524778	92.1054839186556	95.165876836712	87.2502393376607	90.9804326640732	86.6013606943591	89.0726448318337
6.15	89.340032707546	88.6796720337888	82.6197537907794	NA	NA	NA	79.3063978165731	82.3059117428512	95.8601653880503	92.0749175285002	95.1962707593436	87.2456020563186	90.9770714344419	86.6001617986309	89.0512286254808
6.15833333333333	89.368171032809	88.6744828554781	82.626507218023	NA	NA	NA	79.2995509736407	82.3466972881893	95.8579744107004	92.043205520151	95.2266545005434	87.2397677880592	90.9732930651529	86.5992071610636	89.0301800836498
6.16666666666667	89.3973646499825	88.6680298391422	82.6326173518597	NA	NA	NA	79.293205017414	82.3885654157404	95.858315540371	92.0107690058361	95.2570697705052	87.2332105393953	90.9690708781841	86.5982235917478	89.0095461276861
6.175	89.4271838269137	88.6604162074942	82.6377319454551	NA	NA	NA	79.287050492194	82.4312945670213	95.8605483644631	91.9780344574325	95.2876141807539	87.2264377952273	90.9643721915803	86.5969755433031	88.9893047453149
6.18333333333333	89.4571685721014	88.6517190146975	82.6415109581708	NA	NA	NA	79.2807831156031	82.4746670952042	95.8640478105558	91.9454172148189	95.3184279691942	87.2199569856854	90.9591539299716	86.5952763601011	88.9693800454975
6.19166666666667	89.4868481889064	88.6419877195545	82.6436530626762	NA	NA	NA	79.2741187577234	82.5184971652334	95.8682296745895	91.9133079182582	95.3496692514363	87.2142480143453	90.9533647858911	86.5930054185248	88.9496790846049
6.2	89.515761002301	88.6312458373251	82.6439219609298	NA	NA	NA	79.2668012373094	82.562649381222	95.8725785059718	91.8820630389848	95.3814820490666	87.2097437826093	90.9469484007348	86.5901269411781	88.930139260151
6.20833333333333	89.5434723521992	88.6194929401134	82.6421650116806	NA	NA	NA	79.2586029390372	82.6070436577188	95.876673038479	91.8519960684114	95.4139607108869	87.2068164750381	90.9398446599504	86.5867004192935	88.9107672151478
6.21666666666667	89.5695880057011	88.6067079330303	82.638320745963	NA	NA	NA	79.2493229281969	82.6516475928991	95.880203103758	91.823362937187	95.4471173623267	87.2057684807162	90.9319905957596	86.5828743920987	88.8916544571295
6.225	89.5937637531364	88.5928548395253	82.6324170009604	NA	NA	NA	79.2387867576843	82.6964599213501	95.8829713048577	91.7963395636941	95.4808592959475	87.2068276022807	90.9233224438223	86.5788617962647	88.8729683580167
6.23333333333333	89.6157163308697	88.5778891684867	82.6245632678826	NA	NA	NA	79.2268486476204	82.741487967498	95.8848776203914	91.770997896668	95.5149781010173	87.2101452772671	90.9137785458036	86.5749010502731	88.8549298210838
6.24166666666667	89.6352386106784	88.5617619458522	82.6149391478412	NA	NA	NA	79.2133951434022	82.786724663831	95.8858937928822	91.7472916111962	95.5491511984418	87.2157971313984	90.9033030732577	86.5712128596976	88.8377900677463
6.25	89.6522144978526	88.5444207628999	82.6037786480184	NA	NA	NA	79.1983505744411	82.832133625334	95.8860373897477	91.7250601862247	95.5829604282896	87.2237869855089	90.8918517159912	86.5679656143633	88.82180993626
6.25833333333333	89.666625934824	88.5258107653596	82.5913498206124	NA	NA	NA	79.1816855466146	82.8776469188736	95.8853505990022	91.7040526974428	95.6159306473298	87.2340559848207	90.8793995412411	86.5652559354486	88.8072380368418
6.26666666666667	89.6785489736623	88.5058804480818	82.5779311625769	NA	NA	NA	79.1634274122595	82.9231723973634	95.883885015979	91.6839640372052	95.6475820904408	87.246497528538	90.8659488255246	86.5631009483161	88.7942860273429
6.275	89.6881404663165	88.4845941855794	82.5637893937679	NA	NA	NA	79.1436688306021	82.9686030533274	95.8816936665734	91.6644709409121	95.6774838527077	87.2609760960815	90.8515344214339	86.5614368746362	88.7831058282473
6.28333333333333	89.6956174597821	88.4619484385533	82.5491650314295	NA	NA	NA	79.1225717004468	83.0138214160531	95.8788289147195	91.6452577852732	95.7052979425242	87.2773436120033	90.8362267291651	86.5601232492607	88.7737758984536
6.29166666666667	89.7012321702808	88.437987043981	82.5342697188663	NA	NA	NA	79.1003664782681	83.0586956717546	95.8753419209174	91.626031263108	95.7308081932916	87.2954455145519	90.8201331255171	86.5589555981235	88.766298457977
6.3	89.7052484748605	88.412812565337	82.5192939101769	NA	NA	NA	79.0773465563026	83.103069978341	95.871281680595	91.6065294353699	95.7539309068268	87.315114683377	90.8033960611228	86.5576901610258	88.7606048556068
6.30833333333333	89.7079269298183	88.3865925823948	82.5044185402503	NA	NA	NA	79.0538563457157	83.146756688406	95.8666929278662	91.5865279384583	95.7747075911647	87.3361571761697	90.7861843503518	86.5560807751716	88.7565694982546
6.31666666666667	89.7095210866398	88.3595610908596	82.489822231191	NA	NA	NA	79.0302737067983	83.1895375036725	95.8616087449779	91.5658408247652	95.7932849027819	87.3583339567314	90.768676909669	86.5539197228157	88.7540368427882
6.325	89.7102815156488	88.3320148935773	82.4756794802048	NA	NA	NA	79.0069901241933	83.2311742375418	95.8560362856329	91.5443160500198	95.8098890302087	87.3813455646472	90.7510437069992	86.5510697360223	88.7528605767865
6.33333333333333	89.7104607407485	88.3043035095181	82.4621534174536	NA	NA	NA	78.9843918095841	83.2714249965895	95.8499442392674	91.5218320596031	95.8248018969363	87.4048302982342	90.7334314579088	86.547480292779	88.7529426383569
6.34166666666667	89.7103132057118	88.2768113959294	82.4493905232139	NA	NA	NA	78.9628421227669	83.310060779505	95.8432631026558	91.498299894064	95.8383442590287	87.4283797618136	90.7159579948026	86.5431910599473	88.7542553540151
6.35	89.7100876510467	88.2499339306584	82.4375199984925	NA	NA	NA	78.9426640521889	83.3468776587109	95.835897500066	91.4736673643917	95.8508642909142	87.4515640873757	90.698713338262	86.5383284446759	88.7568392151138
6.35833333333333	89.7100134367763	88.2240521340921	82.4266530350302	NA	NA	NA	78.9241231561011	83.3817007104685	95.8277372159751	91.447919982045	95.8627260849299	87.4739559563432	90.6817634531193	86.5330968613347	88.7607827029
6.36666666666667	89.7102852444327	88.1995134254454	82.416875087209	NA	NA	NA	78.9074138564764	83.4143786691398	95.8186559181151	91.4210779641957	95.8742954161845	87.4951470600403	90.6651539688344	86.5277620178875	88.7661957481103
6.375	89.7110498744056	88.1766235761337	82.4082299750529	NA	NA	NA	78.8926521863065	83.4447718868086	95.8085000204226	91.3931932580169	95.8859230992639	87.514755039956	90.6489127895159	86.5226245191848	88.7731838066934
6.38333333333333	89.7123962135521	88.1556480594912	82.400702559721	NA	NA	NA	78.8798764676936	83.472739690265	95.7970762685993	91.3643509141748	95.8979253285985	87.5324216917032	90.6330526366946	86.517986683083	88.7818242285237
6.39166666666667	89.7143493658922	88.1368152171645	82.3942087627143	NA	NA	NA	78.8690556485902	83.498133549249	95.7841421231654	91.3346748348607	95.9105617177633	87.5478063537307	90.6175762510053	86.5141194455838	88.7921465819979
6.4	89.7168715971327	88.1203149451414	82.3885974853813	NA	NA	NA	78.8601041770412	83.520797352026	95.7694021309043	91.304333654256	95.9240164457078	87.5605809987763	90.6024857330682	86.5112355877841	88.8041211789853
6.40833333333333	89.7198717846386	88.1062927836244	82.3836643341398	NA	NA	NA	78.8529022483336	83.5405710274143	95.7525178876179	91.2735414543636	95.9383888588635	87.5704343981434	90.5877940801803	86.5094712362471	88.8176586249063
6.41666666666667	89.7232217962535	88.0948431213853	82.3791740561756	NA	NA	NA	78.8473185633682	83.5572948021351	95.7331363334454	91.2425485716769	95.9536948292318	87.5770911090225	90.5735343408122	86.5088762144157	88.8326178109617
6.425	89.7267750821789	88.0860043149609	82.3748854686832	NA	NA	NA	78.8432293608468	83.5708157267212	95.7109309742603	91.2116210896316	95.9698750401686	87.5803445511172	90.5597622558231	86.5094148553915	88.8488172051098
6.43333333333333	89.7303821667471	88.0797564555999	82.3705712948114	NA	NA	NA	78.8405277368908	83.5809996191546	95.6856451592811	91.1810136815399	95.9868064468663	87.5800931403065	90.5465520884285	86.5109764553255	88.8660458031567
6.44166666666667	89.7339021050188	88.0760210766109	82.3660291285959	NA	NA	NA	78.8391228496068	83.587749457547	95.6571284911035	91.1509424694327	96.0043170291161	87.5763622411929	90.5339891491207	86.5133920687428	88.8840713342383
6.45	89.7372132824523	88.0746614573993	82.3610850446976	NA	NA	NA	78.8389334460475	83.5910285971554	95.625361484313	91.1215620615556	96.0222059639568	87.569300401161	90.522162427366	86.516456796599	88.9026447596647
6.45833333333333	89.7402249625522	88.0754841679121	82.3555923672627	NA	NA	NA	78.839879768682	83.5908851625387	95.5904676665304	91.0929507394712	96.0402682017484	87.5591521767875	90.5111579384531	86.5199584227778	88.9215040209968
6.46666666666667	89.7428878766386	88.0782455634681	82.3494274233542	NA	NA	NA	78.8418759716803	83.5874717380754	95.552716585176	91.0651076844445	96.0583170129623	87.5462197640283	90.5010519171701	86.5237094416141	88.9403824320317
6.475	89.745201892535	88.0826662931204	82.342485454172	NA	NA	NA	78.8448260000174	83.5810544096644	95.5125237597126	91.0379622249288	96.0761964165015	87.5308279962119	90.4919040247751	86.5275749613344	88.9590223233616
6.48333333333333	89.7472171974011	88.0884529944201	82.3346798578882	NA	NA	NA	78.8486261910097	83.5720097991566	95.470450499419	91.0113925658852	96.0937798594745	87.5133040697843	90.4837521972314	86.5314890087684	88.9771876427796
6.49166666666667	89.7490248746046	88.0953232541386	82.3259449410267	NA	NA	NA	78.8531739537791	83.5608129024602	95.4271979395467	90.9852512289408	96.1109587577319	87.4939729533438	90.4766107881281	86.5354574986284	88.9946716510526
6.5	89.7507380593383	88.1030274073306	82.3162403951139	NA	NA	NA	78.858377932639	83.5480179580504	95.3835847275506	90.9593928526053	96.1276299015895	87.4731581144419	90.4704726942509	86.5395543316068	89.0113025096842
6.50833333333333	89.7524705375258	88.1113591977163	82.3055560824038	NA	NA	NA	78.8641661920499	83.5342332482106	95.3405041250906	90.9336989343964	96.1436906456596	87.4511771991118	90.4653154391131	86.5439193291972	89.0269472252453
6.51666666666667	89.754319580932	88.1201517991474	82.2939157036397	NA	NA	NA	78.8704923808954	83.5200911284207	95.2988676705793	90.9080945712646	96.1590437569365	87.4283307629433	90.4611101625559	86.5487593671945	89.0415097475201
6.525	89.7563559265293	88.1292646338444	82.2813774607908	NA	NA	NA	78.87733988578	83.5062153478241	95.2595472488754	90.8825535023661	96.173605516985	87.4048864789947	90.4578300615855	86.554346725718	89.0549230505165
6.53333333333333	89.7586204468742	88.1385695886615	82.2680314683832	NA	NA	NA	78.8847223506127	83.4931887861526	95.2233253121184	90.857090377429	96.1873099537074	87.3810622354093	90.4554533190046	86.5610102279935	89.0671400920237
6.54166666666667	89.7611259628296	88.1479403974776	82.2539965820892	NA	NA	NA	78.8926805182319	83.4815251567813	95.1908604714264	90.8317427037619	96.2001078311488	87.3570153621171	90.4539578482542	86.5691197014815	89.0781266282839
6.55	89.7638625659946	88.1572452853515	82.2394195889482	NA	NA	NA	78.9012779519751	83.4716473112147	95.1626721822114	90.8065490809997	96.2119628236104	87.3328445360226	90.4533097318498	86.5790648174134	89.0878559739423
6.55833333333333	89.7668045526549	88.1663442443316	82.2244769404365	NA	NA	NA	78.9105971837084	83.4638737030514	95.13914333859	90.7815329312355	96.2228461432553	87.3086010973963	90.4534506084359	86.5912289304999	89.0963064717849
6.56666666666667	89.769917405162	88.1750923624084	82.2093769761444	NA	NA	NA	78.9207348217163	83.4584142389893	95.1205367449535	90.7566984353573	96.2327280869959	87.2842991335095	90.4542897305746	86.6059618968496	89.1034618214446
6.575	89.7731641453754	88.1833476955869	82.1943599433438	NA	NA	NA	78.9317934417085	83.4553766043837	95.1070184146568	90.7320392667246	96.2415653462151	87.259916554741	90.4557038588184	86.6235577150938	89.1093103254888
6.58333333333333	89.7765111285147	88.1909813108622	82.1796930258525	NA	NA	NA	78.9438700519115	83.4547816798079	95.0986764923377	90.7075550082693	96.2492874332044	87.2353871715264	90.45754377806	86.644239542369	89.113837361826
6.59166666666667	89.7799343780433	88.1978880754841	82.1656594961674	NA	NA	NA	78.9570426328964	83.4565823083061	95.0955269399829	90.6832675149531	96.2557884711417	87.2105901052423	90.4596427926101	86.6681526348313	89.1170105800389
6.6	89.7834277788151	88.2039960807107	82.1525446617645	NA	NA	NA	78.9713562881584	83.4606790559849	95.0975065780039	90.6592310400402	96.2609304324443	87.1853451411542	90.4618238368575	86.6953665455382	89.1187658481292
6.60833333333333	89.7870123708258	88.2092723184666	82.140623155552	NA	NA	NA	78.9868106872642	83.4669312305913	95.1044601530574	90.6355339884411	96.2645636031819	87.1594203179927	90.4639067275586	86.7258845760797	89.1190050550428
6.61666666666667	89.7907437502544	88.2137245611811	82.1301520766789	NA	NA	NA	79.0033518931791	83.475165664862	95.1161265906301	90.6122942867773	96.2665642120099	87.1325527627418	90.4657184847848	86.7596531611933	89.1176099537523
6.625	89.7947148181657	88.2174014129401	82.1213722403492	NA	NA	NA	79.0208719305999	83.4851861568667	95.1321265797552	90.589651949753	96.2668777888653	87.1044779812945	90.4671061043625	86.7965657303117	89.1144657523567
6.63333333333333	89.799052709049	88.2203912692704	82.1145136663353	NA	NA	NA	79.0392162335121	83.4967850709244	95.1519554180677	90.5677603484948	96.2655527782452	87.0749599111646	90.4679492355121	86.8364627196443	89.1094842431457
6.64166666666667	89.8039090672862	88.2228188374304	82.1097963039018	NA	NA	NA	79.0581948050683	83.5097570856628	95.1749894628335	90.54677683151	96.2627555592588	87.0438172578729	90.4681719691118	86.8791315234966	89.1026193632624
6.65	89.8094429836104	88.2248390709921	82.1074199772029	NA	NA	NA	79.077592492598	83.5239129488958	95.2005102883607	90.5268553459135	96.2587669440683	87.0109480967137	90.4677536428106	86.9243059413087	89.0938718392488
6.65833333333333	89.8157990820379	88.2266304327309	82.1075468296656	NA	NA	NA	79.0971777319922	83.5390899051585	95.2277380231448	90.5081423023636	96.2539650596049	86.9763563591366	90.4667367180199	86.9716623398948	89.0832830537201
6.66666666666667	89.8230874909721	88.2283875822675	82.1102865343526	NA	NA	NA	79.1167119325123	83.5551568221654	95.2558632625568	90.4907738417769	96.2487982673372	86.9401773550106	90.4652290838665	87.0208124820102	89.0709234729637
6.675	89.8313722487916	88.2303110603899	82.1156927433632	NA	NA	NA	79.1359602453496	83.5720135255257	95.28407796681	90.4748752532109	96.2437493689482	86.9026919791748	90.463399719004	87.0712956140876	89.0568846942027
6.68333333333333	89.8406693477538	88.2325932574008	82.1237699812716	NA	NA	NA	79.1547025027794	83.5895840887161	95.3116113451052	90.4605655617381	96.2392958660168	86.8643204653096	90.4614674960433	87.1225727536771	89.0412820546243
6.69166666666667	89.8509501331304	88.235403496156	82.1344826573192	NA	NA	NA	79.1727434128874	83.6078052656376	95.3377717543872	90.4479643333838	96.2358768042093	86.8255949693632	90.4596826238188	87.1740276889891	89.0242685460596
6.7	89.8621458060657	88.2388762745236	82.1477600691144	NA	NA	NA	79.1899215523244	83.6266137368437	95.3619874571274	90.4371930168948	96.233874365557	86.7871155870859	90.45830179811	87.2249808172016	89.0060553909581
6.70833333333333	89.8741536775116	88.2431050913804	82.1634991606813	NA	NA	NA	79.2061159352628	83.6459362105741	95.3838351598075	90.428369087985	96.2336080426367	86.7494950291344	90.4575616803195	87.2747182061804	88.9869301926574
6.71666666666667	89.8868476745924	88.2481408605279	82.1815698454086	NA	NA	NA	79.2212483819592	83.6656840110426	95.4030520045705	90.4215982686132	96.2353324514907	86.7133000737177	90.4576571305716	87.322530991285	88.9672604988638
6.725	89.9000911776825	88.2539912492019	82.2018242022348	NA	NA	NA	79.2352804044693	83.6857509183276	95.4195360310285	90.416967033121	96.2392328613142	86.6790024437472	90.4587283920597	87.3677557069461	88.9474750170014
6.73333333333333	89.9137466202049	88.2606179523758	82.2241073586773	NA	NA	NA	79.2482044287062	83.7060123684732	95.4333393617664	90.4145302807716	96.2454190742034	86.6469494440349	90.4608568058531	87.4098064098718	88.9280256911156
6.74166666666667	89.9276786141132	88.2679318996539	82.2482672776701	NA	NA	NA	79.2600310696524	83.726326488606	95.44465192949	90.4142884319046	96.2539204075073	86.6173545019196	90.4640654370243	87.4481939239857	88.9093416062237
6.75	89.9417521855106	88.2757894418311	82.2741610390479	NA	NA	NA	79.2707765591502	83.7465405002753	95.453770992136	90.4161558203666	96.2646832903993	86.5902993870839	90.4683217112202	87.482534208447	88.891787074967
6.75833333333333	89.9558301282104	88.2839937549053	82.3016560866343	NA	NA	NA	79.2804548302127	83.7665052346567	95.4610553737296	90.4199312943872	96.2775729255981	86.5657402748956	90.4735425658871	87.5125514767173	88.8756334315513
6.76666666666667	89.9697729822376	88.2923032214038	82.3306269614747	NA	NA	NA	79.2890759614642	83.7860944210041	95.4668720684051	90.4252831203612	96.2923803504047	86.5435151046959	90.4796046989687	87.5380793229977	88.8610469765049
6.775	89.9834432584124	88.3004450719387	82.3609494553032	NA	NA	NA	79.2966495361487	83.8052203041605	95.4715500709919	90.4317525065098	96.3088337262951	86.5233525943336	90.4863607718296	87.559058760838	88.8480890006927
6.78333333333333	89.9967129159736	88.3081320686762	82.3924935572732	NA	NA	NA	79.3031906019307	83.8238396027482	95.4753540992584	90.4387730668361	96.3266092455552	86.5048838835964	90.493659534315	87.5755304363778	88.8367238656581
6.79166666666667	90.0094718041719	88.3150808915044	82.4251154676913	NA	NA	NA	79.3087261084227	83.8419508523631	95.4784804843419	90.4457023213483	96.3453357590219	86.4876618418935	90.5013670576776	87.5876195729432	88.8268331545689
6.8	90.021636659449	88.3210304830015	82.4586481203737	NA	NA	NA	79.313299461122	83.859588800206	95.4810678721484	90.4518613078059	96.3645921641292	86.4711972812477	90.5093856011717	87.595514928196	88.8182328740872
6.80833333333333	90.0331615618768	88.3257575359989	82.4928910712664	NA	NA	NA	79.3169713319791	83.8768214109858	95.4832120111297	90.4565769938611	96.3839052023369	86.4550147436614	90.5176645419581	87.599445948573	88.8106903494266
6.81666666666667	90.0440485695634	88.3290861673168	82.5276058878626	NA	NA	NA	79.3198174342021	83.8937512475297	95.4849762816073	90.4592213952835	96.4027562425648	86.4387160266662	90.5261985171293	87.599663760598	88.8039393600858
6.825	90.0543560660991	88.3308907037073	82.5625252221093	NA	NA	NA	79.3219268337321	83.9105186661837	95.486394969626	90.4592430220044	96.4205974019251	86.4220328482274	90.5350131677631	87.5964299484969	88.7976937359578
6.83333333333333	90.0642045692484	88.3310931750832	82.5973763472291	NA	NA	NA	79.3234038239494	83.9273025384016	95.4874707263993	90.4561907768921	96.4368720803519	86.4048562342148	90.5441428285105	87.5900134768545	88.7916616204649
6.84166666666667	90.0737802921551	88.3296577950733	82.6319104562924	NA	NA	NA	79.3243724515689	83.944314769332	95.4881693950991	90.4497336434229	96.4510380489477	86.387239759244	90.5536041347335	87.5806940690374	88.7855634361482
6.85	90.0833331232773	88.3265841257221	82.6659266816915	NA	NA	NA	79.3249797306072	83.9617871208739	95.4884155278848	90.4396765178229	96.4625955026041	86.3693794438226	90.5633688696634	87.5687700492997	88.779153380709
6.85833333333333	90.0931633401048	88.3219013481195	82.6992844656046	NA	NA	NA	79.3253936268251	83.9799518075208	95.4880907603175	90.4259687608177	96.4711194847657	86.351577759484	90.5733394379779	87.5545670574692	88.7722402772532
6.86666666666667	90.1035950925506	88.315666560441	82.7319044558135	NA	NA	NA	79.3257942794835	83.9990190913353	95.4870356876361	90.4087048089445	96.4762875862588	86.3342032459508	90.583327616298	87.5384408913749	88.7647021398795
6.875	90.1149410570628	88.3079679080277	82.7637616031925	NA	NA	NA	79.3263602955016	84.0191567269924	95.4850552423545	90.3881194358045	96.4778923341815	86.3176541704031	90.5930336300549	87.5207697607338	88.7564898610711
6.88333333333333	90.1274659311626	88.2989307668455	82.7948735703451	NA	NA	NA	79.3272534160762	84.0404769261178	95.4819262798356	90.3645780610438	96.4758374956592	86.3023268015326	90.6020246217217	87.5019410118632	88.7476195711692
6.89166666666667	90.1413561664848	88.2887244625682	82.8252855364341	NA	NA	NA	79.3286034053976	84.0630325474494	95.4774062953266	90.3385609786181	96.4701259941215	86.2885859721973	90.6097177970267	87.4823411842956	88.7381581193518
6.9	90.1567007354085	88.2775669662604	82.855051707479	NA	NA	NA	79.3304943731607	84.0868181497188	95.4712477860503	90.3106434005086	96.4608459890246	86.2767379206697	90.6153743585876	87.4623486374909	88.7282072535058
6.90833333333333	90.1734835462665	88.2657251100588	82.8842157096648	NA	NA	NA	79.3329554265149	84.1117706489732	95.4632247736336	90.2814745640599	96.4481570655217	86.2670076209799	90.6181044890162	87.4423214897391	88.7178885443156
6.91666666666667	90.1915860242198	88.2535088947085	82.9127946589416	NA	NA	NA	79.3359586031336	84.1377685361177	95.4531671919667	90.2517537775128	96.4322757508366	86.2595219292858	90.6168802051152	87.4225800280581	88.7073266557545
6.925	90.2107986547404	88.2412600424843	82.9407707384341	NA	NA	NA	79.33942418283	84.1646315630645	95.4409886426636	90.2221965387122	96.4134598709574	86.2542984469376	90.6105544932185	87.4033887392416	88.6966293298629
6.93333333333333	90.2308386395141	88.2293364731882	82.9680897137463	NA	NA	NA	79.3432317399111	84.19212255754	95.4266989961658	90.1934890300643	96.3919953082499	86.2512456542196	90.5978874422887	87.3849415345911	88.6858678247578
6.94166666666667	90.2513701255103	88.2180954378483	82.9946643868581	NA	NA	NA	79.3472354150587	84.2199533433947	95.4104054293348	90.1662375322805	96.3681906579588	86.2501845895008	90.577581779881	87.3673540824139	88.6750630363494
6.95	90.272026830005	88.2078782053304	83.0203846209212	NA	NA	NA	79.3512805041259	84.2477976304781	95.3923086791259	90.1409197664335	96.3423801003076	86.2508893788183	90.5483306727678	87.3506708590994	88.664178438689
6.95833333333333	90.2924371777323	88.1989985179573	83.045136647753	NA	NA	NA	79.3552172548229	84.2753112519611	95.3726993531779	90.117842354432	96.3149282601426	86.2531271629313	90.5088789802001	87.3348906335999	88.6531180921796
6.96666666666667	90.3122480109104	88.1917354912141	83.0688292147364	NA	NA	NA	79.358910492678	84.3021562272219	95.3519573224541	90.097110784787	96.2862289612039	86.25668317449	90.4580971525241	87.3200030350037	88.6417280584848
6.975	90.3311425604722	88.1863298042876	83.0914200126539	NA	NA	NA	79.362247047463	84.328024921493	95.3305530688955	90.0786223968339	96.2566934439894	86.2613731175773	90.3950664635062	87.3060234466718	88.6297991417797
6.98333333333333	90.3488517844288	88.1829811846972	83.1129368949338	NA	NA	NA	79.3651426153767	84.3526629739413	95.309048213154	90.0620907223822	96.2267315709661	86.2670470240862	90.3191737633302	87.2930169313631	88.6170700555108
6.99166666666667	90.3651606931096	88.1818454367233	83.1334899143025	NA	NA	NA	79.3675478885085	84.3758904380257	95.2880951751125	90.0470985476874	96.1967356423629	86.2735793214096	90.2302107483498	87.2811069594281	88.6032355714668
7	90.3799128671937	88.1830302649	83.1532702007929	NA	NA	NA	79.3694536435068	84.3976188264413	95.2684325595483	90.0331644514153	96.1670749256904	86.2808378640054	90.1284684114898	87.2704687685316	88.5879660332488
7.00833333333333	90.3930162720524	88.1865906002187	83.1725340268046	NA	NA	NA	79.3708954414096	84.4178601307545	95.2508658640474	90.01980404936	96.1381019048469	86.2886368064291	90.0148163364314	87.2613120671345	88.5709378809896
7.01666666666667	90.4044504287688	88.1925245231872	83.1915756728151	NA	NA	NA	79.3719584169574	84.4367249630862	95.236227180983	90.0065742872467	96.1101630754739	86.2966940230397	89.8907592913519	87.2538611214229	88.551869218619
7.025	90.4142718757978	88.2007698509562	83.2106961243455	NA	NA	NA	79.3727807608187	84.4544098392426	95.2253193961966	89.9930993144003	96.0836025752988	86.3046148467911	89.7584670548774	87.2483381318219	88.5305557222642
7.03333333333333	90.4226149336018	88.2112008118384	83.2301734324776	NA	NA	NA	79.3735533204728	84.4711760064077	95.2188562121101	89.9790836971241	96.0587513153182	86.3119056485054	89.6207745645674	87.2449501956845	88.5069038595557
7.04166666666667	90.4296875263435	88.2236243665586	83.2502383866231	NA	NA	NA	79.3745135784161	84.4873238663251	95.2174086727871	89.9643201536288	96.0359041477113	86.3180032975734	89.4811463778528	87.2438777332224	88.4809571334718
7.05	90.4357625711408	88.2377761508361	83.2710591124931	NA	NA	NA	79.3759336507544	84.5031676444496	95.2213662432236	89.9486939015704	96.0152927808602	86.3223069982137	89.3435946275615	87.2452654856148	88.452910625068
7.05833333333333	90.4411624162469	88.2533171654171	83.2927368201212	NA	NA	NA	79.3781034848996	84.5190130032043	95.2309143886699	89.9321809729953	95.9970611039499	86.3242086660741	89.2125377630922	87.2492188871847	88.4231115161924
7.06666666666667	90.4462334142717	88.2698338601764	83.3153101906705	NA	NA	NA	79.3813117662371	84.5351373799694	95.2460230102026	89.9148415927207	95.9812480162199	86.3231230719583	89.0925880314261	87.2558034777575	88.3920457374224
7.075	90.4513132349174	88.2868449595812	83.3387631158717	NA	NA	NA	79.3858264437527	84.5517722974393	95.2664390056711	89.8968149667769	95.9677819111656	86.3185206293483	88.9882631812823	87.2650407276845	88.3603114073411
7.08333333333333	90.4566981657913	88.3038172306654	83.3630327368768	NA	NA	NA	79.3918754469847	84.5690877491813	95.2916818067279	89.8783174758691	95.9564886259321	86.309965887551	88.9036444780855	87.2768968487434	88.3285810299288
7.09166666666667	90.4626171250775	88.3201898040138	83.3880176518057	NA	NA	NA	79.3996284178824	84.5871795223502	95.3210452562094	89.859638994288	95.9471109418776	86.2971600914368	88.8420383994847	87.29126757528	88.2975577390762
7.1	90.469216598023	88.3354051577905	83.4135866470231	NA	NA	NA	79.4091806649761	84.6060620164569	95.3536113375759	89.8411333711129	95.9393343539199	86.2799802857241	88.8057084554307	87.3079671024339	88.2679336809406
7.10833333333333	90.4765578560136	88.3489441925986	83.4395883161712	NA	NA	NA	79.4205402228196	84.6256690749722	95.3882819991359	89.8232043666008	95.9328132370992	86.2585055948611	88.7957180332278	87.3267309189794	88.2403584665565
7.11666666666667	90.4846239462472	88.3603607533814	83.4658619955954	NA	NA	NA	79.4336198876147	84.6458616975137	95.4238300568713	89.8062872623945	95.9271939876307	86.2330235959014	88.8118924385129	87.3472369068527	88.2154196957559
7.125	90.4933315346532	88.3693100209747	83.4922491210726	NA	NA	NA	79.4482372433275	84.6664393249215	95.4589610681975	89.7908217076593	95.922133904515	86.2040152148932	88.8528878613271	87.3691388239102	88.19362843106
7.13333333333333	90.5025443472532	88.375567309782	83.5186038011613	NA	NA	NA	79.4641237809118	84.6871531037316	95.4923750216154	89.7772124122162	95.9173144536244	86.1721210865821	88.9163463906162	87.392098384755	88.1754005110569
7.14166666666667	90.5120883288441	88.3790363300972	83.5448037488415	NA	NA	NA	79.4809407489319	84.7077219980195	95.5228200003385	89.7657817090824	95.9124475317886	86.1380941264265	88.9991146326444	87.4158025412322	88.1610322940847
7.15	90.5217695518606	88.3797478322979	83.5707622436701	NA	NA	NA	79.4982983153063	84.7278540549088	95.5491326180209	89.7567247672041	95.9072758911805	86.102745058224	89.0975034429107	87.4399617805335	88.150677751505
7.15833333333333	90.5313940996637	88.3778504409563	83.5964363979694	NA	NA	NA	79.5157757963933	84.7472738224635	95.5702636801063	89.7500783169283	95.9015719746625	86.0668879191514	89.2075641242878	87.4642966941744	88.1443367894923
7.16666666666667	90.5407879338732	88.3735947719719	83.6218250427858	NA	NA	NA	79.5329411933972	84.7657518570769	95.5852958667221	89.7457085472898	95.8951394531461	86.0312906331803	89.3253535311802	87.4885248956197	88.1418622226666
7.175	90.5498153941412	88.367311635006	83.6469550985506	NA	NA	NA	79.5493680893565	84.7831284022716	95.5934649493137	89.7433191153773	95.8878185764156	85.9966336121114	89.4471605292422	87.5123561007291	88.1429854296016
7.18333333333333	90.5583950029734	88.3593862734319	83.671861363363	NA	NA	NA	79.564648934326	84.799325705303	95.5941897394233	89.7424781589914	95.8794931973534	85.9634745597531	89.5696729800948	87.5354946118759	88.1473530798599
7.19166666666667	90.566509242802	88.3502315682195	83.6965667067462	NA	NA	NA	79.5784050966966	84.8143490232163	95.5871067931059	89.7426619788111	95.8700962568861	85.9322151245188	89.6900782141153	87.5576428468193	88.1545660199238
7.2	90.5742037296648	88.340263351788	83.7210694278844	NA	NA	NA	79.5902941005323	84.8282797450563	95.5721031658513	89.7433094076168	95.8596108771748	85.9030725844983	89.8061044397634	87.5785014561013	88.1642139920527
7.20833333333333	90.5815742678597	88.3298800941494	83.7453417946681	NA	NA	NA	79.6000138116321	84.8412643863862	95.5493426045694	89.7438768942902	95.8480657216713	85.8760676679048	89.9160180363662	87.5977670571055	88.175901069606
7.21666666666667	90.5887455999032	88.3194467077729	83.769337656207	NA	NA	NA	79.6073039714704	84.853501044945	95.5192834462111	89.7438853163149	95.8355257922062	85.8510354381427	90.0185908871137	87.6151304052545	88.1892584465465
7.225	90.5958483600826	88.3092805650607	83.7930030055503	NA	NA	NA	79.6119474146115	84.8652219727005	95.4826860675058	89.7429525799903	95.8220800220011	85.8276543801951	90.1130474835476	87.6302772948024	88.2039453859934
7.23333333333333	90.6030004054285	88.2996401142656	83.8162862126537	NA	NA	NA	79.6137737403852	84.8766719822234	95.4406027674097	89.7408093936481	95.8078252145712	85.8054811462661	90.1989991731696	87.6428953654408	88.2196436182875
7.24166666666667	90.610296335325	88.290719557745	83.8391477220233	NA	NA	NA	79.6126665307999	84.8880872252001	95.3943423104738	89.737302616293	95.792847836211	85.7839826412972	90.276373873974	87.6526890072237	88.2360518809787
7.25	90.6178049121993	88.2826510603587	83.8615665880279	NA	NA	NA	79.6085738456202	84.8996803444133	95.345410577562	89.7323943799763	95.7772099075362	85.762568674158	90.345349256049	87.6594015464622	88.252883973295
7.25833333333333	90.6255717236571	88.2755112563851	83.8835401952969	NA	NA	NA	79.6015202423719	84.9116340177134	95.2954395484592	89.726159351396	95.7609459178694	85.7406319854346	90.4062931625127	87.6628428390617	88.2698700391218
7.26666666666667	90.6336253352657	88.2693282436526	83.9050780785927	NA	NA	NA	79.5916157088817	84.9241005193253	95.2461190423169	89.718777465185	95.7440737089687	85.7175954922245	90.4597113209271	87.6629190673619	88.2867606482294
7.275	90.6419854046125	88.264088312772	83.9261937771191	NA	NA	NA	79.579056478853	84.937203324608	95.1991359126194	89.7105233264003	95.7266169917577	85.6929613233532	90.5062029071995	87.659658396198	88.3033345947494
7.28333333333333	90.6506691636935	88.2597437848332	83.9468967091416	NA	NA	NA	79.5641171940463	84.9510380146668	95.1561120238148	89.7017567477121	95.7086313238012	85.6663560603672	90.5464256758963	87.653225722577	88.3194120360236
7.29166666666667	90.6596922858355	88.2562229087602	83.9671847795772	NA	NA	NA	79.5471380170562	84.9656726153573	95.1185326811446	89.6929128239878	95.6902206826634	85.6375671910489	90.5810701119307	87.6439231608041	88.3348728944991
7.3	90.6690643193427	88.2534399180415	83.9870401384508	NA	NA	NA	79.5285095276566	84.9811491240877	95.0876717753001	89.6844836510861	95.6715336496395	85.6065683116796	90.610838995661	87.6321777089989	88.3496753648677
7.30833333333333	90.6787838679826	88.2513013383109	84.0064310915845	NA	NA	NA	79.5086552663638	84.9974872302586	95.0645284246421	89.6769889774834	95.6527398432082	85.5735337644652	90.6364289806183	87.6185224935611	88.3638665396612
7.31666666666667	90.6888382890813	88.2497079140641	84.0253206245683	NA	NA	NA	79.4880108740637	85.0146903336338	95.0497854119562	89.6709419435101	95.6340010420729	85.5388397271748	90.65851333564	87.603577926423	88.3775817863139
7.325	90.6992076625701	88.248555644479	84.0436782336274	NA	NA	NA	79.4670009621277	85.0327537840924	95.0437938307425	89.6668166341106	95.615454052137	85.5030414672236	90.6777265019249	87.5880311691527	88.3910348355893
7.33333333333333	90.7098696126412	88.2477371468565	84.0614892259802	NA	NA	NA	79.4460177213613	85.0516743620319	95.0465840906267	89.6650220534713	95.5972116386732	85.4668195761586	90.6946509045871	87.5726078806942	88.4044991001076
7.34166666666667	90.7208025590724	88.2471412628244	84.0787562123558	NA	NA	NA	79.425404401444	85.0714587696255	95.0578963206602	89.665885995263	95.5793745852621	85.4309022082779	90.7098065731259	87.5580369945546	88.4182785793496
7.35	90.7319875505442	88.2466524275373	84.0954911881894	NA	NA	NA	79.4054424943278	85.0921292399835	95.0772185619312	89.669646059353	95.5620418162679	85.3959819725492	90.7236454036213	87.5450148420067	88.4326710137968
7.35833333333333	90.7434100491933	88.2461551164952	84.1117012326773	NA	NA	NA	79.3863401317887	85.1137249001475	95.1038252343866	89.6764410376751	95.5453092594139	85.3626475898801	90.7365521639429	87.5341708536201	88.4479316930756
7.36666666666667	90.7550615321418	88.2455435608692	84.1273735979082	NA	NA	NA	79.368222657303	85.1362968976321	95.1368152896212	89.6863027570093	95.52925807338	85.3313419296821	90.7488511539301	87.5260338564722	88.4642462088307
7.375	90.7669388887033	88.2447301076805	84.1424652640139	NA	NA	NA	79.3511290218374	85.1598973069048	95.1751518505063	89.6991558569872	95.5139392549556	85.3023445140394	90.7608130328788	87.5210024633007	88.4817158252777
7.38333333333333	90.7790406562987	88.2436480367993	84.1568992906322	NA	NA	NA	79.3350159629035	85.1845667049443	95.2177047979551	89.714830617361	95.4993603768464	85.2757684167953	90.7726568904009	87.519326720424	88.5003552139997
7.39166666666667	90.7913623192956	88.2422513674104	84.1705676066247	NA	NA	NA	79.319768358918	85.2103262897153	95.2632973093432	89.7330845839998	95.4854789390425	85.2515626853673	90.7845485880675	87.5211046617669	88.5201003036056
7.4	90.8038953198199	88.2405151786936	84.1833377812343	NA	NA	NA	79.3052126198789	85.2371757637846	95.3107562350654	89.7536216674062	95.4722069294172	85.2295174184214	90.7965992596886	87.5262914632614	88.5408221814357
7.40833333333333	90.8166332966891	88.2384371835448	84.195060535144	NA	NA	NA	79.2911305290402	85.2650938661865	95.3589656950654	89.7761015676933	95.4594256392504	85.2092766162248	90.8088637437578	87.5347158876329	88.5623414416744
7.41666666666667	90.82958349332	88.2360411884895	84.2055755478651	NA	NA	NA	79.277271974757	85.2940385557233	95.4069229503284	89.8001434500186	95.447002832509	85.1903679303578	90.821335826132	87.5460990990114	88.5844383666868
7.425	90.8427763856895	88.233383706747	84.2147147147643	NA	NA	NA	79.2633664603222	85.3239466938386	95.4537927737233	89.82533232641	95.4348059525304	85.1722508910623	90.833941517442	87.5600735597021	88.6068591178389
7.43333333333333	90.8562674359112	88.2305620752013	84.2223044540419	NA	NA	NA	79.2491342882936	85.3547344154689	95.4989510125901	89.8512326727055	95.4227127380889	85.1543730410907	90.8465367439889	87.5762022422752	88.629323331006
7.44166666666667	90.8701297760631	88.2277197813974	84.2281704747969	NA	NA	NA	79.2342981753937	85.3862977208377	95.5420038239711	89.8774083367014	95.4106239421862	85.136220760939	90.858913880511	87.5939995705323	88.6515381880493
7.45	90.884441798569	88.2250461089846	84.2321467951496	NA	NA	NA	79.2185957144878	85.4185110699314	95.5827752127524	89.903442971808	95.3984773628725	85.1173601854169	90.8708146205248	87.6129566634975	88.6732185202549
7.45833333333333	90.8992758712488	88.2227691172778	84.2340875666276	NA	NA	NA	79.2017927610731	85.4512225277558	95.621272096939	89.9289525426695	95.3862550978603	85.0974716647071	90.881942268005	87.6325723931495	88.6941077525167
7.46666666666667	90.9146918693475	88.2211418497119	84.2338799901943	NA	NA	NA	79.1836977159159	85.4842457994403	95.6576449828552	89.953585885989	95.3739774902144	85.0763778289524	90.8919681289326	87.652386487148	88.7139936923683
7.475	90.9307347945438	88.2204238131854	84.2314588360465	NA	NA	NA	79.1641764097629	85.5173507360514	95.6921525371271	89.9770184809597	95.3616879324107	85.0540582456048	90.900532382425	87.6720077776909	88.7327165315844
7.48333333333333	90.9474338060383	88.2208624489004	84.2268231770494	NA	NA	NA	79.1431653817272	85.5502559318701	95.7251237438576	89.9989480890555	95.3494407961316	85.0306471949747	90.9072444351319	87.6911335835155	88.7501710674193
7.49166666666667	90.9648011653378	88.2226795035811	84.2200523294074	NA	NA	NA	79.1206801391705	85.5826283709432	95.7569093154801	90.0190962680435	95.3373016489158	85.0064180599292	90.9116872181015	87.7095581919746	88.7663058386356
7.5	90.9828314932693	88.2260635537422	84.2113145351728	NA	NA	NA	79.0968175448413	85.6140922047524	95.787825075494	90.0372148565032	95.3253580207967	84.9817561872546	90.9134267810744	87.7271671395263	88.781119256101
7.50833333333333	91.0015019730348	88.231165210973	84.2008635098019	NA	NA	NA	79.0717545162356	85.644244765574	95.8181012391586	90.0530975005098	95.3137291092092	84.9571198787773	90.9120269921715	87.7439177705065	88.7946525689694
7.51666666666667	91.0207729437431	88.2380903437514	84.1890239387004	NA	NA	NA	79.0457449840839	85.6726773875782	95.8478510060041	90.0665979985665	95.3025621954502	84.9329937260023	90.9070676397487	87.7598152712294	88.8069825898903
7.525	91.0405883212709	88.2468898815411	84.1761716985974	NA	NA	NA	79.0191151290941	85.6989990995485	95.8770602959856	90.0776507114998	95.292013871664	84.9098422160998	90.8981621638181	87.7748944417957	88.8182183787085
7.53333333333333	91.0608769776327	88.2575493209271	84.1627148552221	NA	NA	NA	78.992255036767	85.7228603660475	95.9055895093203	90.0862816717445	95.282225547893	84.8880697874301	90.8849725056349	87.78920729418	88.8285015647502
7.54166666666667	91.0815565185395	88.2699829005989	84.1490781475377	NA	NA	NA	78.9656032853394	85.7439742831871	95.9331782178128	90.0926060652996	95.2733049482399	84.86799107939	90.8672220252753	87.8028082049067	88.8380039785695
7.55	91.102538860618	88.2840348823642	84.1356892048384	NA	NA	NA	78.9396220186642	85.7621344876138	95.9594523042133	90.0968177886851	95.265319520815	84.8498151578829	90.8447066850968	87.815733143454	88.8469178475525
7.55833333333333	91.1237358340985	88.2994860283401	84.1229631509469	NA	NA	NA	78.9147649983866	85.7772291518853	95.9839384110159	90.0991746479072	95.258299048885	84.8336471271386	90.8173002716635	87.8279808783591	88.8554423987939
7.56666666666667	91.1450643646685	88.3160614208267	84.1112844447866	NA	NA	NA	78.8914456147894	85.7892485891428	96.0060872706578	90.0999777924226	95.2522379223102	84.8195083150385	90.7849484109727	87.8395065043821	88.8637748920068
7.575	91.1664522909186	88.3334387261912	84.1009871570025	NA	NA	NA	78.8700119257791	85.7982838611224	96.0253026109299	90.0995473910945	95.2470904506684	84.8073713888645	90.7476505779884	87.8502283201335	88.872108695326
7.58333333333333	91.1878451786267	88.3512609685468	84.0923359244367	NA	NA	NA	78.8507333416268	85.804516033285	96.0409748286791	90.0982014468649	95.2427646127143	84.7971962502767	90.7054355308806	87.8600407877624	88.880633220063
7.59166666666667	91.2092127296163	88.3691573597634	84.0855112397512	NA	NA	NA	78.8338002847051	85.8081979044332	96.052526599616	90.0962427706158	95.2391246975576	84.7889471677267	90.6583385181247	87.8688284937283	88.8895283592646
7.6	91.2305525716327	88.3867694979145	84.0806043104954	NA	NA	NA	78.8193329310991	85.8096316894852	96.059477695602	90.0939529464169	95.2360047218681	84.7825868767304	90.6063846416157	87.8764836645991	88.8989512374156
7.60833333333333	91.2518888171647	88.4037773032559	84.0776256287122	NA	NA	NA	78.8073904711874	85.8091477218505	96.0615206667687	90.0915885703806	95.2332261239669	84.7780642591307	90.5495781398737	87.8829322519038	88.9090216884199
7.61666666666667	91.2732633085987	88.4199214119715	84.0765262682312	NA	NA	NA	78.7979731591758	85.8070893137613	96.0585804043692	90.089377756248	95.2306145746527	84.7753120876391	90.4879006363652	87.8881668070559	88.9198156845026
7.625	91.2947210159783	88.435019765421	84.0772249046517	NA	NA	NA	78.7910157577151	85.8038060092315	96.0508307727693	90.087519854458	95.2280150463453	84.774256191154	90.4213243849716	87.8922753620081	88.9313679040612
7.63333333333333	91.3162947696549	88.4489751117457	84.0796311310699	NA	NA	NA	78.7863780871809	85.7996531950092	96.0386633949332	90.0861913617761	95.2253044029517	84.7748296304885	90.3498387221361	87.8954554802415	88.9436752275788
7.64166666666667	91.337993110964	88.4617713396127	84.0836581732652	NA	NA	NA	78.7838411281588	85.7949935749078	96.022625314708	90.0855553872922	95.2223994435533	84.7769857438775	90.2734792477848	87.8980115448306	88.9566942426548
7.65	91.359790761735	88.473459273921	84.08922369533	NA	NA	NA	78.7831134334602	85.7901968835104	96.0033469922961	90.0857668663471	95.2192597261696	84.7807022506502	90.1923516823269	87.9003399313658	88.9703360524313
7.65833333333333	91.3816209214305	88.4841343891671	84.0962417151582	NA	NA	NA	78.7838461338325	85.7856386823836	95.9814783196671	90.0869674756781	95.2158867609851	84.7859697378547	90.1066497264161	87.902906160678	88.9844683454307
7.66666666666667	91.4033711960392	88.4939111034366	84.104608327703	NA	NA	NA	78.7856517519152	85.7817038671713	95.9576464924081	90.0892721643206	95.2123216325304	84.7927677808072	90.0166690989064	87.9062162344543	88.9989300572677
7.675	91.424883612642	88.5028998811861	84.1141825677512	NA	NA	NA	78.7881238879596	85.7787978180453	95.9324383231949	90.0927533151257	95.2086424490088	84.8010416615003	89.9228193118899	87.9107839351916	89.0135536300228
7.68333333333333	91.4459557668282	88.5111902246305	84.1247667680883	NA	NA	NA	78.7908572428676	85.7773583911207	95.9063944579048	90.0974249832208	95.2049620091246	84.8106915831897	89.8256343050006	87.9170953967957	89.0281836104399
7.69166666666667	91.4663418108656	88.5188377308703	84.1360946983777	NA	NA	NA	78.7934669604542	85.7778578933078	95.880001355192	90.103228960844	95.2014243935161	84.821576148492	89.7257823143517	87.9255727756441	89.0426820245937
7.7	91.4857564383551	88.5258542780769	84.1478340968555	NA	NA	NA	78.7956048679887	85.7807911069722	95.853678691999	90.1100297132013	95.1981983658792	84.8335229715087	89.6240739939704	87.936539535389	89.0569194415496
7.70833333333333	91.5038856771196	88.5322054757022	84.1596038455725	NA	NA	NA	78.7969709392089	85.786654307669	95.8277691862352	90.117624762714	95.1954684133724	84.8463371195696	89.5214670734459	87.9501897131286	89.0707584332622
7.71666666666667	91.5204050160522	88.5378197541948	84.1709998187191	NA	NA	NA	78.7973206114026	85.7959237482155	95.8025375485009	90.1257697433366	95.1934287254453	84.859800921468	89.4190653368255	87.966565864985	89.0840353038368
7.725	91.5350014298363	88.5426075670165	84.1816210466846	NA	NA	NA	78.7964693558387	85.8090399660927	95.7781779005738	90.1342129394825	95.1922849276065	84.8736664953144	89.3181094397299	87.9855526748736	89.0965418253009
7.73333333333333	91.5473950378467	88.5464850320786	84.1910905023104	NA	NA	NA	78.7942938563627	85.8263978829341	95.7548207594934	90.1427312785519	95.1922634751252	84.8876507521708	89.2199587742471	88.0068892426966	89.1080100893441
7.74166666666667	91.5573600462579	88.5493973734872	84.1990694984231	NA	NA	NA	78.7907279049563	85.8483370186075	95.7325316783621	90.1511571545778	95.1936259299763	84.9014408817143	89.1260661581521	88.0301958159297	89.1181056611183
7.75	91.5647475194663	88.5513398389144	84.2052677824191	NA	NA	NA	78.7857540895043	85.8751271040945	95.7113046267687	90.1593910609477	95.1966843286478	84.9147074430642	89.0379474344502	88.0550067582812	89.12643196795
7.75833333333333	91.5695091427228	88.5523741862249	84.2094523428041	NA	NA	NA	78.7793955972668	85.9069494980813	95.6910598589671	90.1674046153524	95.2018098152397	84.9271158176312	88.9571464031351	88.0808040924526	89.1325465162538
7.76666666666667	91.5717165890875	88.5526372660821	84.2114571033461	NA	NA	NA	78.771711083009	85.9438775646004	95.6716521086469	90.1752399791025	95.2094250262162	84.9383307775327	88.8851939876075	88.107053958029	89.135986728275
7.775	91.5715711894614	88.5523381067853	84.2111937874421	NA	NA	NA	78.7627923322835	85.9858588360306	95.6528898002199	90.1830065651861	95.2199796920234	84.9480149290151	88.8235601612891	88.1332510925447	89.1362993459316
7.78333333333333	91.5694004346929	88.5517441370938	84.2086622465377	NA	NA	NA	78.7527634495137	86.0327012712232	95.6345641301051	90.1908719833467	95.233921169088	84.9558234218424	88.773598627851	88.1589662583631	89.1330676683817
7.79166666666667	91.565638918843	88.5511614245258	84.2039571080455	NA	NA	NA	78.7417804157741	86.0840664772337	95.6164849106516	90.1990441147762	95.251670427898	84.9613986241312	88.7364863039212	88.1838804630449	89.1259326650804
7.8	91.5607942474873	88.5509130588053	84.1972675223627	NA	NA	NA	78.7300299126912	86.1394732909249	95.5985188227179	90.2077463180133	95.2735999622781	84.9643705235499	88.713159581409	88.2077928558245	89.1146039391585
7.80833333333333	91.5554033791699	88.5513168161109	84.188868531445	NA	NA	NA	78.7177273794102	86.1983133533838	95.5806274785191	90.2171926442223	95.3000027924243	84.9643666056697	88.7042478086642	88.2306039082119	89.0988601063487
7.81666666666667	91.5499877941573	88.5526631706823	84.1791056372221	NA	NA	NA	78.705115418755	86.259876713189	95.5629026055035	90.2275661067136	95.3310502105463	84.961029628995	88.7100047596419	88.2522879659897	89.0785440214971
7.825	91.5450140503655	88.5551971852934	84.1683760061089	NA	NA	NA	78.6924625703566	86.3233828867745	95.5455911490183	90.2389968616502	95.3667467491633	84.9540376255394	88.7302428008786	88.2728689717794	89.0535589030052
7.83333333333333	91.5408624489025	88.5591083038461	84.1571082693931	NA	NA	NA	78.6800600330932	86.3880117423409	95.5291026610286	90.2515398601104	95.4068921310392	84.9431197979194	88.7642811059126	88.2924042427116	89.0238674009347
7.84166666666667	91.5378051427143	88.5645293749062	84.1457414712024	NA	NA	NA	78.6682136292942	86.4529286987537	95.5139978485056	90.2651581336045	95.4510570285712	84.9280666823844	88.8109245609938	88.3109755887737	88.9894928496803
7.85	91.5359956342812	88.5715433253257	84.1347053519133	NA	NA	NA	78.6572311993311	86.517301182522	95.5009602551335	90.2797178621778	95.4985791348679	84.9087415831049	88.8684879071743	88.3286853538101	88.9505224030228
7.85833333333333	91.5354708902747	88.5801947342555	84.1244046495764	NA	NA	NA	78.6474082213464	86.5803081652912	95.4907512321364	90.2949949531085	95.5485847201679	84.885102959477	88.9348682809352	88.3456519766103	88.9071115282925
7.86666666666667	91.5361643412263	88.5905034737351	84.1152074738295	NA	NA	NA	78.6390134252271	86.6411480327901	95.4841524838901	90.3106879955395	95.6000351709271	84.8572376768395	89.0076556732935	88.3620001681197	88.8594856966295
7.875	91.5379248629299	88.6024773804889	84.1074361782054	NA	NA	NA	78.632273943234	86.6990476762209	95.4819091208337	90.3264348676348	95.6517909433941	84.8253924507214	89.0842649189365	88.3778477626386	88.8079337406005
7.88333333333333	91.540535705184	88.6161215658889	84.1013595907622	NA	NA	NA	78.6273605481196	86.7532711529038	95.4846852004983	90.3418352890178	95.7026815487164	84.7899884791912	89.1620761375153	88.3932963707405	88.7527931985131
7.89166666666667	91.5437296132938	88.6314443187325	84.0971860651512	NA	NA	NA	78.6243762419483	86.803126292945	95.4930329030685	90.3564811206865	95.751572345213	84.7516133606932	89.2385752391077	88.4084301888521	88.6944345623985
7.9	91.5472017558769	88.64846013296	84.0950574834187	NA	NA	NA	78.62335160044	86.847970271686	95.5073710157461	90.3699916238826	95.7974238524612	84.7109972251878	89.3114862324725	88.4233207327479	88.6332508223059
7.90833333333333	91.5506249060327	88.6671876276462	84.0950447334204	NA	NA	NA	78.6242484883155	86.8872160627725	95.5279730445655	90.3820485720313	95.8393411652626	84.6689855654963	89.3788848184747	88.4380329593152	88.5696543472108
7.91666666666667	91.5536674897456	88.687639378131	84.0971449452638	NA	NA	NA	78.6269721520509	86.9203417670699	95.5549680490687	90.3924275696406	95.8766099251882	84.6265142756463	89.4392825861874	88.4526319101714	88.5040809228935
7.925	91.5560116269618	88.7098047960031	84.1012807105359	NA	NA	NA	78.6313894641067	86.9469031755332	95.588351225081	90.4010230775497	95.9087159855535	84.584581791904	89.4916742195214	88.4671917319549	88.4369991181973
7.93333333333333	91.5573706894806	88.7336319648266	84.107301295522	NA	NA	NA	78.6373486344673	86.9665453691993	95.6279953297882	90.407862776425	95.9353499255723	84.5442102974838	89.5355455099109	88.4818075935419	88.3689210854112
7.94166666666667	91.5575072959131	88.7590158500736	84.114985722812	NA	NA	NA	78.6446958538471	86.9790071371733	95.6736574101209	90.4131058929479	95.956400434368	84.5063936868245	89.570845560588	88.4966086653186	88.30041138181
7.95	91.5562488034904	88.785797492194	84.1240487129399	NA	NA	NA	78.6532875713736	86.9841163975641	95.7249829790727	90.417023317138	95.971939848064	84.4720386930294	89.5979294571615	88.5117682338458	88.2320911556183
7.95833333333333	91.5534959280839	88.8137735945723	84.1341511696795	NA	NA	NA	78.6629997747939	86.9817817097431	95.7815121599048	90.4199640159111	95.9822049827394	84.4419106946165	89.6174788347177	88.5275058628682	88.1646336086197
7.96666666666667	91.5492254160454	88.8427138563536	84.1449159423156	NA	NA	NA	78.6737347856449	86.9719876220641	95.8426893421029	90.4223187342334	95.9875778136335	84.4165944826809	89.6304109224408	88.5440774477063	88.0987486377041
7.975	91.5434910362617	88.8723849720322	84.155948389272	NA	NA	NA	78.6854240030625	86.9547958530865	95.9078759302185	90.4244900821807	95.98856927113	84.396474006951	89.6377888519308	88.5617516674716	88.0351600967195
7.98333333333333	91.5364229918113	88.9025782359573	84.1668594804684	NA	NA	NA	78.6980256293319	86.9303461436429	95.9763674139195	90.4268681431522	95.9858045387425	84.3817275759755	89.6407421418147	88.5807750618371	87.974579163693
7.99166666666667	91.5282224094217	88.9331319530585	84.1772872172821	NA	NA	NA	78.7115190979654	86.8988515278735	96.0474174193502	90.4298061386264	95.9800033106755	84.3723325349752	89.6403999059977	88.6013321182046	87.9176739089962
8	91.5191502097994	88.9639398019993	84.1869134658371	NA	NA	NA	78.7258989455917	86.8605903469673	96.1202689227321	90.4335962458502	95.971948757192	84.3680759354898	89.6378359500796	88.6235085852725	87.8650381121532
8.00833333333333	91.5095124511508	88.9949435926247	84.1954780652784	NA	NA	NA	78.7411693766308	86.815898978945	96.1941895127588	90.4384523949005	95.962445125129	84.3685686292756	89.6340249447539	88.6472638155667	87.817166318443
8.01666666666667	91.4996443093493	89.0261154067295	84.2027943755781	NA	NA	NA	78.757339096337	86.7651641638662	96.2685065452421	90.4445064055811	95.9522694009141	84.3732613003456	89.629810569326	88.6724163023385	87.7744373536243
8.025	91.4898946500491	89.0574364670511	84.2087659056373	NA	NA	NA	78.774415181141	86.7088111535943	96.3426370284116	90.4518152998245	95.942124523276	84.3814667548841	89.6258861890473	88.6986483286514	87.737102859311
8.03333333333333	91.4806120019389	89.0888801084733	84.2133971070458	NA	NA	NA	78.7923948751521	86.6472874877955	96.416106800424	90.460370770932	95.9326035183457	84.3923971581536	89.6227851910714	88.7255318054785	87.7052803431154
8.04166666666667	91.4721307613339	89.1204037260721	84.2167910076658	NA	NA	NA	78.8112557819778	86.5810482082638	96.4885565888163	90.4701065198683	95.9241724386256	84.4052190889721	89.6208767987923	88.7525664419343	87.6789535249908
8.05	91.4647568977594	89.1519494970536	84.2191325594155	NA	NA	NA	78.8309470883582	86.5105503319702	96.5597362018197	90.4809076638072	95.9171699877401	84.4191164527803	89.6203662283632	88.77921807812	87.6579792032068
8.05833333333333	91.4587555150002	89.1834497346105	84.2206633759268	NA	NA	NA	78.8513852681441	86.4362599516388	96.6294894520582	90.4926259623994	95.9118123093299	84.4333457018059	89.6213007584846	88.8049543606308	87.6420982271515
8.06666666666667	91.4543448349493	89.2148337623101	84.2216566136732	NA	NA	NA	78.8724561648022	86.3586687016828	96.6977320969014	90.5050993277179	95.9081941553395	84.4472763054592	89.6235825943363	88.8292832747491	87.6309527312279
8.075	91.4516995338562	89.246036883623	84.2223990976187	NA	NA	NA	78.8940220467632	86.2783117607969	96.7644238941094	90.5181719410497	95.9062865143091	84.4604188873956	89.6269873898605	88.8517967794106	87.6241132564034
8.08333333333333	91.4509610808835	89.2770114996278	84.2231824079792	NA	NA	NA	78.9159297565503	86.1957787825303	96.8295350609562	90.5317095456951	95.90593628849	84.4724427901307	89.6311867694201	88.8722116444744	87.6211144767037
8.09166666666667	91.4522475441133	89.3077354944922	84.2242988668408	NA	NA	NA	78.9380164602342	86.1117130927441	96.893008995881	90.5456026270571	95.9068761205004	84.4831839867804	89.6357738202341	88.8903948317559	87.6214939103899
8.1	91.4556553864573	89.3382113770541	84.2260356883066	NA	NA	NA	78.9601116626007	86.0267998818165	96.9547270331577	90.5597543056822	95.9087496800104	84.4926480446023	89.640290128742	88.9063672367563	87.62482719981
8.10833333333333	91.461252407366	89.3684545399265	84.228662350214	NA	NA	NA	78.982036666421	85.9417460357874	97.0144849340382	90.5740589529446	95.9111477012409	84.5010098640327	89.6442525799279	88.9202903986409	87.6307548467732
8.11666666666667	91.4690677392984	89.398475897114	84.2324113127059	NA	NA	NA	79.0036045800163	85.8572547087372	97.0719895173294	90.5883837991912	95.913643454177	84.5086042384171	89.6471800332615	88.9324459787814	87.6389988696602
8.125	91.4790849047129	89.4282670940229	84.2374568451701	NA	NA	NA	79.0246235586867	85.7740011912772	97.1268731243048	90.6025654397555	95.9158214560193	84.5159020280564	89.6486203871248	88.9432146316193	87.649371774944
8.13333333333333	91.491240146444	89.4577925771473	84.2438981978721	NA	NA	NA	79.0449037388237	85.6926184279893	97.1787113319384	90.6164270459162	95.9173018404776	84.5234733670274	89.648174228279	88.9530534989628	87.6617808502582
8.14166666666667	91.5054259458882	89.4869867332917	84.2517517698562	NA	NA	NA	79.0642667304335	85.6136941823752	97.227029217219	90.6298114964491	95.9177648518393	84.5319413924267	89.6455089976956	88.9624681924748	87.6762289528971
8.15	91.5214985150708	89.5157533223198	84.2609530977151	NA	NA	NA	79.0825560444217	85.5377731703903	97.2712947627222	90.6426157006316	95.9169767585386	84.5419273615771	89.6403633212662	88.9719794916637	87.6928115354222
8.15833333333333	91.5392875740558	89.5439673474458	84.27136549628	NA	NA	NA	79.0996462539079	85.4653560633307	97.3109137111553	90.6548099696013	95.9148137279332	84.5539868239012	89.6325482968646	88.9820911741272	87.7117081802042
8.16666666666667	91.5586067498782	89.5714805345217	84.2827915733695	NA	NA	NA	79.1154474547632	85.3968924729676	97.3452453354448	90.6664344752386	95.9112755357125	84.5685398530312	89.6219521633003	88.9932674432008	87.7331655043913
8.175	91.5792612903782	89.5981301715771	84.2949868983798	NA	NA	NA	79.1299024374504	85.3327705954297	97.3736468832677	90.6775757003568	95.9064818704205	84.5858057075788	89.6085479574935	89.0059243475086	87.7574704002837
8.18333333333333	91.6010495070554	89.623749914424	84.3076771982904	NA	NA	NA	79.1429792510365	85.2733086325367	97.3955368596508	90.6883330227123	95.9006516301994	84.6057596637122	89.5923984082957	89.0204305641182	87.7849171032627
8.19166666666667	91.6237593866524	89.6481818827803	84.3205794642408	NA	NA	NA	79.1546660347236	85.2187518397279	97.4104615073302	90.6987876301973	95.8940718959669	84.6281285908898	89.5736533906901	89.0371080108627	87.8157722222712
8.2	91.6471661733794	89.6712911250126	84.3334260413272	NA	NA	NA	79.1649719911187	85.1692748718982	97.4181545161128	90.7089833042559	95.887064233353	84.6524273513524	89.5525400283137	89.0562284352909	87.8502400434043
8.20833333333333	91.6710353699333	89.6929826710714	84.3459896028722	NA	NA	NA	79.1739321191384	85.1249849481254	97.4185837981812	90.7189225894254	95.8799548828876	84.6780207191024	89.5293480922739	89.0780095153015	87.8884329819532
8.21666666666667	91.6951327797077	89.7132170278133	84.3581054115875	NA	NA	NA	79.1816110765828	85.0859208865022	97.4119777072107	90.7285751066826	95.8730534794808	84.7041919935198	89.5044120624959	89.1026138009872	87.9303545943309
8.225	91.7192408717167	89.7320177166771	84.3696875405148	NA	NA	NA	79.1881036508693	85.0520469656038	97.3988235452818	90.7378905556519	95.866641584206	84.7302089338324	89.4780897109671	89.1301492896234	87.9758969017615
8.23333333333333	91.7431773026302	89.7494685522278	84.3807364134694	NA	NA	NA	79.1935314048835	85.0232452203042	97.3798380847234	90.7468109168761	95.8609686042346	84.7553834330285	89.4507391481563	89.1606675759881	88.0248473428616
8.24166666666667	91.7668090856788	89.7657043152208	84.3913340245914	NA	NA	NA	79.1980353346381	84.9993102510768	97.3559198819379	90.7552834529648	95.8562500596202	84.779119173756	89.4226995145177	89.1941563399627	88.076903769104
8.25	91.790056768223	89.7808993046526	84.4016242248004	NA	NA	NA	79.2017646769704	84.9799480627607	97.3280967207683	90.763279765935	95.8526630930235	84.8009421076617	89.3942786399231	89.2305272557904	88.1317010347231
8.25833333333333	91.8128867065886	89.7952547556912	84.4117806753561	NA	NA	NA	79.2048636120535	84.9647805013114	97.2974744547427	90.7708209972655	95.8503376444057	84.8205152159999	89.3657458578499	89.2696061196557	88.1888475609796
8.26666666666667	91.8352950770149	89.8089843997956	84.4219703299593	NA	NA	NA	79.2074594503891	84.9533578610668	97.2651873268752	90.7780018145705	95.8493461544726	84.8376438134685	89.3373275067262	89.3111345050978	88.2479598138432
8.275	91.8572905399335	89.8222989985664	84.432321075793	NA	NA	NA	79.2096558093334	84.9451800187009	97.2323527205037	90.7850057259031	95.8496961815004	84.8522758876028	89.3092054667689	89.3547874248783	88.3086815480514
8.28333333333333	91.8788807118771	89.8353922938758	84.4428984241921	NA	NA	NA	79.2115313035706	84.9397245613904	97.2000357759754	90.7921096172727	95.851329360863	84.8644971198933	89.2815192764116	89.4002022239627	88.3706841950957
8.29166666666667	91.900064833956	89.8484308131969	84.453692779946	NA	NA	NA	79.2131408281865	84.9364796730924	97.1692250788014	90.7996768278003	95.8541278375491	84.8745176525069	89.2543707719367	89.4470084297241	88.4336546169869
8.3	91.920833357267	89.8615480152525	84.4646191691231	NA	NA	NA	79.2145159094479	84.9349757663348	97.1408169680516	90.8081364941831	95.8579257915708	84.8826497964651	89.2278296103953	89.4948490357614	88.4972806822303
8.30833333333333	91.9411719352542	89.8748399400784	84.4755315431812	NA	NA	NA	79.2156631378254	84.93480690935	97.115604896714	90.8179501033536	95.8625221524293	84.8892821546672	89.2019378628536	89.5433874651271	88.5612428383147
8.31666666666667	91.9610652710455	89.8883586655116	84.4862494776543	NA	NA	NA	79.2165634730256	84.9356378146032	97.0942669446452	90.8295715630283	95.8676929212796	84.8948590738182	89.1767125742863	89.5922998031122	88.6252140205516
8.325	91.9804991052891	89.9021038368835	84.4965899141468	NA	NA	NA	79.2171769614821	84.9372004309589	97.0773461731065	90.8434083143676	95.8732044291866	84.8998676314537	89.1521472846463	89.6412578859554	88.6888675494297
8.33333333333333	91.9994613829877	89.9160174102578	84.5063966591209	NA	NA	NA	79.2174543655114	84.939287022933	97.0652296000934	90.8597893098096	95.8788290106809	84.9048257429318	89.1282143950761	89.6899130356595	88.7518920514869
8.34166666666667	92.0179429030871	89.9299870822423	84.5155635292395	NA	NA	NA	79.2173521210778	84.9417438260923	97.0581353450915	90.8789431338519	95.8843620840378	84.9102663237599	89.1048692099106	89.7378903150159	88.8140081686637
8.35	92.0359380199125	89.943858742521	84.5240485372854	NA	NA	NA	79.2168455205288	84.9444674525013	97.0561078628258	90.9009870704793	95.8896380655176	84.9167184084263	89.0820556052657	89.7847975933873	88.8749797478157
8.35833333333333	92.0534476665687	89.9574521783386	84.5318780975734	NA	NA	NA	79.2159374880775	84.9474062250903	97.0590170333533	90.925925709516	95.8945439061169	84.9246878543515	89.0597120600205	89.8302448217266	88.9346175203025
8.36666666666667	92.0704853502049	89.9705730116259	84.5391431680771	NA	NA	NA	79.2146631351355	84.9505668598359	97.0665622231528	90.9536544585366	95.8990295938762	84.9346382450417	89.0377749811952	89.8738632102095	88.9927767384289
8.375	92.0870830676133	89.9830182484287	84.5459898673511	NA	NA	NA	79.213091610808	84.954023210616	97.0782820140147	90.9839644548859	95.9031126849036	84.9469702707289	89.0161774705768	89.9153163982551	89.0493483023322
8.38333333333333	92.1032931475571	89.9945777543037	84.5526056164347	NA	NA	NA	79.2113264773244	84.9579205791985	97.093565818904	91.0165539536841	95.906873533177	84.9619997228145	88.9948464241651	89.9543043347357	89.1042444285571
8.39166666666667	92.1191841092305	90.0050351004352	84.5592024996606	NA	NA	NA	79.2095043000131	84.9624695201234	97.1116688945943	91.0510535915582	95.9104420614661	84.9799392129184	88.9737034160255	89.9905663265349	89.1573842516943
8.4	92.1348317492631	90.0141699721351	84.5660010048488	NA	NA	NA	79.2077906396733	84.9679281331282	97.1317420763625	91.0870608747189	95.9139807439551	85.0008885569279	88.9526716790425	90.0238867391255	89.2086830827121
8.40833333333333	92.1503093094649	90.0217635513756	84.5732152242044	NA	NA	NA	79.2063738950274	84.9745770455692	97.1528857178803	91.1241694428426	95.9176676647634	85.024832186257	88.9316873964976	90.0541011887478	89.258043910211
8.41666666666667	92.1656811423149	90.0276072004078	84.5810373618005	NA	NA	NA	79.2054572593987	84.9826932804459	97.1742245781006	91.161985158572	95.9216805838016	85.051636481411	88.9107139366991	90.0811004352254	89.3053489709158
8.425	92.1810023696357	90.031512661794	84.5896210304404	NA	NA	NA	79.2052476324302	84.9925287311707	97.1949897335615	91.2001331355282	95.9261810677211	85.0810412212201	88.8897592446441	90.1048324572463	89.350452080216
8.43333333333333	92.1963227496959	90.0333214654849	84.5990679840959	NA	NA	NA	79.2059417987243	85.0042965199763	97.2145890066941	91.2382633501531	95.9312970625977	85.1126462533105	88.8688938925637	90.1253050105377	89.3931764352672
8.44166666666667	92.2116891084503	90.0329135901198	84.6094237181381	NA	NA	NA	79.2077133337079	85.0181650173919	97.2326471782516	91.2760596587982	95.9371044190275	85.1459021883595	88.8482638224358	90.1425892303377	89.4333261352866
8.45	92.2271434229812	90.0302168493582	84.6206817584854	NA	NA	NA	79.2107036443118	85.0342565048318	97.2490056593447	91.313252869648	95.9436135291591	85.180118657208	88.8280934908396	90.1568221572322	89.4707157166695
8.45833333333333	92.2427202833392	90.025215608364	84.6327905632197	NA	NA	NA	79.2150173211603	85.052646710752	97.2636867602219	91.3496320006931	95.9507693745887	85.2145004797468	88.8086793711196	90.1682053172779	89.5052096639258
8.46666666666667	92.2584467017994	90.0179545144304	84.6456552382757	NA	NA	NA	79.220718657156	85.0733637543144	97.2768373570812	91.3850445576886	95.9584662886389	85.2482078432146	88.7903755504558	90.1769973513035	89.5367556774542
8.475	92.2743403052003	90.0085353119809	84.6591296421437	NA	NA	NA	79.2278249893586	85.0963887801764	97.2886673155289	91.4193837483147	95.9665704351904	85.2804215680335	88.7735733158851	90.1835012835114	89.5653994496613
8.48333333333333	92.2904015079371	89.9971088313022	84.6730022986854	NA	NA	NA	79.2362958555247	85.121661091374	97.2993969838168	91.4525697779331	95.9749420732519	85.3103953063175	88.7586767699304	90.1880512211263	89.591278385164
8.49166666666667	92.3066028242616	89.9838640672834	84.6869869556625	NA	NA	NA	79.2460229510391	85.1490867525717	97.3092243159928	91.4845316852716	95.9834531141029	85.3374915061522	88.7460759520881	90.191002991735	89.614598483602
8.5	92.3228832260188	89.9690141986251	84.7007288741162	NA	NA	NA	79.2568268849885	85.1785469988946	97.3183120896448	91.5151888900085	95.9919988544845	85.3612074976716	88.7361189719303	90.1927264673035	89.6356005472995
8.50833333333333	92.3391519512054	89.9527801400688	84.7138295612242	NA	NA	NA	79.2684614722672	85.209904940059	97.3267875554741	91.5444297750663	96.0005049420755	85.3811958050134	88.7290862124712	90.193594439637	89.6545214404881
8.51666666666667	92.3552998483704	89.9353747295185	84.7258824605342	NA	NA	NA	79.2806228607123	85.2430123306208	97.3347467055124	91.5720910949204	96.0089302495875	85.397281236812	88.7251706355767	90.1939677776917	89.6715565781509
8.525	92.3712137830865	89.9169912946234	84.7365090141346	NA	NA	NA	79.292962943529	85.2777184183418	97.3422573587392	91.5979475091448	96.0172651642614	85.4094771434004	88.7244675557919	90.1941797729346	89.6868316842678
8.53333333333333	92.3867912898639	89.8977982161888	84.745388834015	NA	NA	NA	79.3051091938712	85.3138802455187	97.3493585075158	91.6217177742484	96.0255258862707	85.4179948980061	88.7269747298558	90.1945215651111	89.7003905660938
8.54166666666667	92.4019546631751	89.8779380983936	84.7522822288208	NA	NA	NA	79.3166912711989	85.3513704687728	97.3560597924269	91.6430863023392	96.0337466190801	85.4232315879883	88.7325996374268	90.1952312841605	89.7121981074587
8.55	92.4166631970417	89.8575289980144	84.7570447889439	NA	NA	NA	79.3273695260081	85.390077654815	97.3623465452165	91.6617331442893	96.0419685504217	85.425726237054	88.7411688457819	90.1964915031307	89.7221505380484
8.55833333333333	92.4309200143021	89.8366664228721	84.7596348571839	NA	NA	NA	79.3368580758324	85.4298981263386	97.3681889154954	91.6773661553792	96.0502209239591	85.426090574863	88.7524364344341	90.1984377138478	89.7300865922288
8.56666666666667	92.444769317531	89.815426314652	84.7601164940089	NA	NA	NA	79.3449389536448	85.470725775166	97.3735482190715	91.6897543529905	96.0584953914595	85.424929920001	88.7660924385529	90.201174089546	89.7357995993102
8.575	92.4582840527343	89.793869616436	84.7586603118	NA	NA	NA	79.351468581899	85.5124482629339	97.3783769819132	91.698763719276	96.0667271574451	85.4227704881243	88.7817745954661	90.2047872986276	89.7390521020961
8.58333333333333	92.4715497459015	89.7720477121486	84.7555413660253	NA	NA	NA	79.3563782467042	85.5549510169931	97.3826148326519	91.7043913454669	96.0747981640984	85.4200081310618	88.7990848153647	90.2093510379575	89.7395910088533
8.59166666666667	92.4846507212036	89.7500056115176	84.7511305967316	NA	NA	NA	79.3596699754179	85.5981231919586	97.3861826544954	91.7067873870434	96.0825639065653	85.4168871052304	88.8176081265886	90.2149210860709	89.7371600471898
8.6	92.4976605016351	89.7277804369005	84.7458776325833	NA	NA	NA	79.3614108264784	85.6418607583677	97.3889760250845	91.7062557848695	96.0898911474038	85.4135055618377	88.8369317292105	90.2215252325838	89.7315103931794
8.60833333333333	92.5106350926351	89.7053974919226	84.7402868131748	NA	NA	NA	79.3617271753323	85.6860667070779	97.390861887321	91.7032329703827	96.0966915716092	85.4098384701725	88.8566643654888	90.2291524855982	89.7224146577492
8.61666666666667	92.5236081419325	89.6828688110709	84.7348900492476	NA	NA	NA	79.3607963644455	85.730649580127	97.3916852528099	91.6982514586532	96.102943639263	85.4057723566032	88.8764553410481	90.2377452979381	89.7096881876298
8.625	92.5365887835811	89.6601965005047	84.730217554185	NA	NA	NA	79.3588338359127	85.7755204266312	97.391289419339	91.6918981012878	96.1087022519129	85.4011498106701	88.8960084496073	90.2471995874854	89.6932160118058
8.63333333333333	92.5495636676197	89.6373792967289	84.7267654890897	NA	NA	NA	79.3560789207654	85.8205887121321	97.3895463828306	91.6847746461943	96.1140991360328	85.3958175566717	88.9150862076034	90.2573774881413	89.6729788819294
8.64166666666667	92.5625021565152	89.6144190213702	84.7249628337784	NA	NA	NA	79.3527829611445	85.8657594032359	97.3863890022051	91.6774633734495	96.1193358972225	85.3896661111429	88.9335051893729	90.2681338250696	89.6490710611116
8.65	92.5753600246409	89.5913238877831	84.7251440082833	NA	NA	NA	79.3491990831287	85.9109341578546	97.381835822962	91.670497345581	96.1246678370135	85.3826514313232	88.9511265674491	90.2793509088784	89.6217064074135
8.65833333333333	92.5880773449083	89.5681072220133	84.7275328073584	NA	NA	NA	79.3455710450719	85.9560169551381	97.3760051665421	91.6643364324038	96.1303763336779	85.3747946643281	88.9678450244158	90.2909708512239	89.5912144943512
8.66666666666667	92.6005710610661	89.5447828967865	84.7322389323091	NA	NA	NA	79.342120957005	86.0009196223489	97.3691210252523	91.6593534684195	96.1367345405356	85.366157984389	88.9835778481387	90.3030143040819	89.5580294629233
8.675	92.6127271550942	89.5213613069224	84.7392648991941	NA	NA	NA	79.3390385883521	86.0455618571912	97.3615103492887	91.655832823408	96.1439763842248	85.3568005131353	88.9982556019834	90.3155829494735	89.52267054312
8.68333333333333	92.6243980615842	89.4978494379516	84.7485190426625	NA	NA	NA	79.3364757093079	86.0898660425195	97.3535850212336	91.6539765032478	96.1522741590363	85.3467300549916	89.0118156561216	90.3288532510052	89.4857112796654
8.69166666666667	92.6354080283804	89.4742551109474	84.7598303210936	NA	NA	NA	79.3345471646918	86.1337523886314	97.3458042850095	91.6539094188338	96.1617217464872	85.335867691506	89.0241993530868	90.3430682809202	89.4477391581758
8.7	92.64556393978	89.4505925900666	84.772962941821	NA	NA	NA	79.3333375672044	86.1771383815014	97.3386240411093	91.6556814372613	96.1723191327064	85.3240311628915	89.035352236588	90.3585257418893	89.4093129923964
8.70833333333333	92.654666391386	89.4268873632735	84.7876312093819	NA	NA	NA	79.3329100805318	86.2199410300272	97.3324478761376	91.6592731018148	96.1839596301396	85.3109379768022	89.0452264116344	90.3755578003305	89.370924364209
8.71666666666667	92.6625196365275	89.4031794204061	84.8035153479725	NA	NA	NA	79.3333130782088	86.2620776855418	97.3275933808312	91.6646115463626	96.1964257548713	85.2962319999718	89.0537850658213	90.3945038376182	89.332964481017
8.725	92.6689443486419	89.3795241803469	84.820278493254	NA	NA	NA	79.3345830790103	86.3034629382703	97.3242777628784	91.6715919674048	96.2093986068303	85.2795316043296	89.0610084265235	90.4156807860681	89.2956969627514
8.73333333333333	92.6737958016042	89.3559915965312	84.8375856954041	NA	NA	NA	79.3367466062062	86.344000866104	97.3226181412007	91.680094371171	96.2224822811165	85.2604859373829	89.0668980976658	90.4393537909218	89.2592398890964
8.74166666666667	92.6769840040147	89.3326673141707	84.8551263660754	NA	NA	NA	79.339824751579	86.3835715791957	97.3226421036683	91.6899923661206	96.2352402306086	85.2388250123391	89.0714770511653	90.465708227215	89.2235603235778
8.75	92.6784892374133	89.3096583995617	84.8726399261427	NA	NA	NA	79.3438417172509	86.422012996012	97.3243088636523	91.701157171166	96.2472324325354	85.2143966324003	89.0747865013971	90.4948258795564	89.188481127974
8.75833333333333	92.6783682771672	89.2871001386534	84.8899413607765	NA	NA	NA	79.3488367123303	86.4591045639661	97.327538005438	91.7134587528022	96.2580389621696	85.1871864822547	89.0768835171614	90.5266693729956	89.153698010611
8.76666666666667	92.6767496087747	89.2651582128872	84.9069405711009	NA	NA	NA	79.3548780788109	86.4945620937967	97.3322342447395	91.7267642268442	96.2672669947691	85.1573190014722	89.0778412024907	90.5610768786278	89.1188052656203
8.775	92.6738181626003	89.2440236205481	84.9236478549015	NA	NA	NA	79.3620765260653	86.5280476995828	97.3383005462107	91.7409340896174	96.2745536780186	85.1250411105206	89.0777506313422	90.5977674317215	89.0833300407522
8.78333333333333	92.6697935789251	89.223900694122	84.9401598021544	NA	NA	NA	79.3705923418967	86.5591914749226	97.3456458263879	91.7558171666224	96.2795775594867	85.0906929396156	89.0767239327606	90.6363585177138	89.0467755208812
8.79166666666667	92.6649094307172	89.2049905864598	84.9566266805935	NA	NA	NA	79.3806330745489	86.5876178632671	97.354197054575	91.771246280124	96.2820776749317	85.0546666696793	89.0748979307875	90.6763969706498	89.0086708246554
8.8	92.6593989150194	89.1874744852073	84.9732104344153	NA	NA	NA	79.3924419137016	86.6129702308117	97.3639159108918	91.7870374124848	96.2818706911737	85.017356142327	89.0724355855392	90.717398277678	88.9686205348521
8.80833333333333	92.6534876642128	89.1715003634693	84.9900455975769	NA	NA	NA	79.4062798707806	86.6349301308712	97.3748103804961	91.8029923936191	96.2788616139427	84.9791093052301	89.0695216453948	90.7588841215772	88.9263440662066
8.81666666666667	92.6473928560588	89.1571745964088	85.0072121434436	NA	NA	NA	79.4224062075977	86.6532315756559	97.386930135923	91.8189027133553	96.2730516851719	84.9401977455548	89.0663520174991	90.8004089673324	88.8816990660789
8.825	92.641327643454	89.1445586400287	85.0247233856483	NA	NA	NA	79.441060554208	86.6676746152131	97.400341468777	91.8345540512544	96.2645462007095	84.9008047733316	89.0631211456527	90.8415712747465	88.8346924526897
8.83333333333333	92.6355073740528	89.133671602289	85.0425271119179	NA	NA	NA	79.4624475753868	86.6781435462387	97.4150873327449	91.8497321455507	96.2535589125413	84.8610231546574	89.0600140487406	90.8820105701196	88.7854882151606
8.84166666666667	92.6301529013475	89.1245002133576	85.060515293516	NA	NA	NA	79.4867241220503	86.6846292103266	97.431143796562	91.86422836647	96.2404067876564	84.8208586692467	89.0572067426338	90.9213978027997	88.7344164005093
8.85	92.6254896184528	89.1170168625004	85.0785376777956	NA	NA	NA	79.5139904852057	86.6872467860026	97.4483849272956	91.8778442748236	96.2254899342327	84.7802418255687	89.0548717491754	90.9594288644644	88.6819782842999
8.85833333333333	92.6217443876601	89.1112028104501	85.0964168871397	NA	NA	NA	79.5442886377754	86.6862399939666	97.4665662588327	91.8903973092144	96.2092569819961	84.7390446387562	89.0531808634079	90.9958253579903	88.6288391045392
8.86666666666667	92.6191417145291	89.1070697190935	85.1139647307032	NA	NA	NA	79.5776082743476	86.6819700990816	97.4853307400293	91.9017290191106	96.1921652403498	84.6970946960395	89.0522999675559	91.0303381043782	88.5758046882958
8.875	92.6178974570197	89.1046730410712	85.1309995865848	NA	NA	NA	79.6138971720332	86.6748944482394	97.5042307723799	91.9117174766446	96.1746487031632	84.6541857843069	89.0523769694016	91.0627471638627	88.5237845668975
8.88333333333333	92.6182086412413	89.1041153620103	85.1473629503458	NA	NA	NA	79.6530701160074	86.6655394742288	97.5227548736454	91.9202963869025	96.1570999876389	84.6100913541702	89.0535277840149	91.0928588594504	88.4737468497836
8.89166666666667	92.6202414409671	89.1055405874754	85.1629316793816	NA	NA	NA	79.6950131407398	86.6544709520381	97.5403529800054	91.9274769553184	96.1398620528041	84.5645830783597	89.0558249745779	91.1205062530931	88.4266706702695
8.9	92.6241196397155	89.1091198658072	85.1776244530368	NA	NA	NA	79.7395848088132	86.6422638667964	97.556461834148	91.9333607909145	96.1232221980566	84.5174513390677	89.0592918279907	91.1455550637068	88.3835005358131
8.90833333333333	92.6299125295216	89.1150325488106	85.191404718526	NA	NA	NA	79.786618324826	86.6294742516668	97.5705318505999	91.9381349286622	96.1074052624135	84.4685258858013	89.0639033357535	91.1679071730841	88.3451040465071
8.91666666666667	92.6376210740548	89.1234481829424	85.2042830737312	NA	NA	NA	79.8359256562722	86.6166140480593	97.5820526973254	91.942050811584	96.0925687288045	84.4176959800955	89.0695936288578	91.1874927073452	88.3122336701944
8.925	92.6471650035648	89.1345117803802	85.2163200441688	NA	NA	NA	79.887300842273	86.6041294249478	97.5905748236592	91.9453960609568	96.0788042571766	84.3649263912792	89.076266363377	91.2042513297657	88.2854947209951
8.93333333333333	92.6583758334403	89.1483296311825	85.2276281205292	NA	NA	NA	79.9405185544866	86.5923848035485	97.5957280074221	91.9484652498087	96.0661471108005	84.3102645360588	89.0838032721757	91.2181131905817	88.2653233516543
8.94166666666667	92.6709991605477	89.1649557217642	85.2383704918515	NA	NA	NA	79.9953269657634	86.5816555081973	97.5972395521106	91.9515304193143	96.0545906341954	84.2538384705875	89.0920686716861	91.2289912458593	88.2519790578067
8.95	92.6847054926872	89.1843842900598	85.2487543520462	NA	NA	NA	80.0514379596914	86.57212805205	97.5949516068634	91.9548126606717	96.0441022859875	84.1958510638091	89.100912096247	91.2367894321046	88.2455518301263
8.95833333333333	92.6991062913736	89.206552027871	85.2590187491094	NA	NA	NA	80.1085194429005	86.5639033630276	97.5888319071228	91.9584608001193	96.0346399709782	84.136575491366	89.1101737462052	91.2414228780281	88.2459762030854
8.96666666666667	92.7137736006848	89.2313467846267	85.2694184648742	NA	NA	NA	80.1661944982384	86.5570007805126	97.5789706152892	91.9625450744029	96.0261666789576	84.0763524400469	89.1196958600098	91.2428434644718	88.2530446863362
8.975	92.7282644502505	89.2586179025547	85.2802065622327	NA	NA	NA	80.2240507978314	86.5513657148889	97.5655629147236	91.9670692932589	96.0186574262804	84.0155873378128	89.1293382619186	91.2410645597584	88.2664213435103
8.98333333333333	92.7421505510765	89.2881866174187	85.2916193957141	NA	NA	NA	80.2816601661144	86.546883961386	97.5488882487799	91.971995429234	96.0120936754208	83.9547474493557	89.1389922253681	91.2361792194774	88.2856599947741
8.99166666666667	92.75504942784	89.3198566673129	85.3038670209065	NA	NA	NA	80.3386035457654	86.5434011897694	97.5292986117487	91.9772680234543	96.0064492291806	83.8943597703796	89.1485871826514	91.2283684569237	88.310228997725
9	92.7666490446809	89.3534239299884	85.3171294163802	NA	NA	NA	80.3944939110309	86.5407436043973	97.507215325357	91.9828307496966	96.0016779285299	83.8350089789246	89.1580890065287	91.2179007362401	88.3395410147656
9.00833333333333	92.7767198159081	89.3886831397875	85.331556544524	NA	NA	NA	80.4489909528807	86.5387374129047	97.4831227508754	91.988636851104	95.9977105828105	83.7773300653153	89.1674927508747	91.2051268012119	88.3729830265345
9.01666666666667	92.785115950166	89.4254315979296	85.3472681426726	NA	NA	NA	80.5018054315018	86.5372266932972	97.4575545895219	91.9946551825786	95.9944602481031	83.7219877131661	89.1768148496523	91.190473324366	88.409941533175
9.025	92.7917734971294	89.4634723228818	85.3643491942195	NA	NA	NA	80.5526957555863	86.5360893317971	97.4310823699538	92.0008681022842	95.9918277064893	83.6696407526982	89.1860897159745	91.1744359168613	88.4498208042495
9.03333333333333	92.7967088455431	89.5026187541874	85.3828403991833	NA	NA	NA	80.6014627405632	86.5352495664794	97.4043139069674	92.0072594810534	95.989699095575	83.6208995062987	89.1953725446393	91.1575679177465	88.492054599414
9.04166666666667	92.8000152728884	89.542700531886	85.4027260743526	NA	NA	NA	80.6479475105414	86.5346835063514	97.3778951419212	92.013798922861	95.9879360992576	83.5762854127155	89.2047450172312	91.1404583116385	88.5361139204147
9.05	92.8018551362169	89.5835688223595	85.4239229985635	NA	NA	NA	80.6920329837846	86.5344139008156	97.3525024780187	92.0204313038433	95.9863665070199	83.5361981364379	89.2143174015639	91.123694925036	88.5815156529872
9.05833333333333	92.8024491826517	89.6251002820423	85.4462744954556	NA	NA	NA	80.7336470013977	86.5344949313175	97.3288190460891	92.0270765488521	95.9847815692538	83.5008926560686	89.2242213955551	91.1078179630313	88.6278354196205
9.06666666666667	92.802065360315	89.6671993497573	85.469554198009	NA	NA	NA	80.7727658745437	86.5349915475357	97.3074975141549	92.0336391251334	95.9829408082605	83.4704681498837	89.2345937355455	91.0932769211977	88.6747230271337
9.075	92.801007111518	89.7097993024888	85.493481692438	NA	NA	NA	80.8094173643639	86.5359574901674	97.2891190790569	92.0400247149497	95.9805812022293	83.4448730567299	89.2455588060812	91.0804047841996	88.7219172112131
9.08333333333333	92.7996006603927	89.7528619622479	85.5177477569439	NA	NA	NA	80.843681913582	86.5374165952936	97.2741599751166	92.0461601104694	95.9774270163329	83.4239337218206	89.25722021118	91.0694165410561	88.7692580680407
9.09166666666667	92.798183900994	89.7963735133707	85.5420428963435	NA	NA	NA	80.8756916749115	86.539353073265	97.2629696645878	92.0520086615889	95.9731990756724	83.4074074107461	89.269662344602	91.0604277326984	88.8166948046477
9.1	92.7971003975558	89.8403337902665	85.5660822450277	NA	NA	NA	80.9056269552312	86.5417121420986	97.2557564162325	92.0575730693864	95.9676251245543	83.3950446462877	89.2829542502398	91.0534797973411	88.8642838995893
9.10833333333333	92.7966971210254	89.8847404933494	85.5896228861821	NA	NA	NA	80.9337091661916	86.5444062283903	97.252576536673	92.0628839121137	95.9604512783331	83.3866356089082	89.2971498500307	91.0485599072461	88.9121746822853
9.11666666666667	92.7973200567433	89.9295737896837	85.6124738151402	NA	NA	NA	80.9601902817257	86.5473211906299	97.2533282601547	92.0679797718464	95.9514516776708	83.382021263549	89.3122862514151	91.0456133713839	88.9605863790478
9.125	92.799304087252	89.9747863538854	85.6345006159004	NA	NA	NA	80.9853401116574	86.5503186602677	97.257752052902	92.0728865433343	95.9404362537487	83.3810666481463	89.3283845101441	91.0445555252446	89.0097851555628
9.13333333333333	92.8029594936628	90.0202996636835	85.6556252527459	NA	NA	NA	81.0094325385015	86.5532319998058	97.2654375268092	92.0776017756521	95.9272616454139	83.3836086112647	89.3454534304902	91.0452883158733	89.0600659009935
9.14166666666667	92.8085598517184	90.066004103216	85.6758200112633	NA	NA	NA	81.0327313496242	86.5558582583432	97.2758342551773	92.0820894977521	95.9118487132415	83.3893977773196	89.363494537034	91.0477188623902	89.1117370320868
9.15	92.8163327674482	90.1117606956872	85.6950967703595	NA	NA	NA	81.0554770921907	86.5579537266943	97.2882619165484	92.0862893739353	95.8942026792233	83.3980559589817	89.3825076518002	91.0517730373524	89.1651057227361
9.15833333333333	92.8264506073832	90.1574037616059	85.7134956274578	NA	NA	NA	81.0778777284166	86.5592395623009	97.3019214242507	92.0901379873942	95.8744278940114	83.4090642695491	89.4024962590349	91.0573980756124	89.2204623165704
9.16666666666667	92.8390190178531	90.2027451397176	85.7310762843081	NA	NA	NA	81.1001048471981	86.5594182293563	97.3159161245776	92.0935948852179	95.8527317645655	83.4217844202152	89.4234697774078	91.0645514545604	89.2780600684801
9.175	92.8540658664788	90.2475813014032	85.7479122967653	NA	NA	NA	81.1222930716119	86.558196109635	97.329287953553	92.0966657485061	95.8294163051262	83.4355052790135	89.4454405346852	91.0731797773223	89.3380868547637
9.18333333333333	92.8715363059323	90.2917028508943	85.7640861597241	NA	NA	NA	81.1445380502017	86.5553050727862	97.3410641217858	92.0994158426068	95.8048580058817	83.4495035696941	89.4684164302675	91.0831980930498	89.400634662781
9.19166666666667	92.8912975076107	90.3349028760753	85.7796839615398	NA	NA	NA	81.1668918072961	86.5505178228204	97.3503078082368	92.1019676853719	95.7794803030551	83.463105949807	89.4923924329453	91.0944796307146	89.465678286962
9.2	92.9131516140542	90.3769808979226	85.7947902240141	NA	NA	NA	81.1893590536434	86.5436570585768	97.3561689251689	92.1044815547715	95.7537274198784	83.4757392231798	89.5173444364106	91.1068587808964	89.5330684682071
9.20833333333333	92.9368520257819	90.4177439041131	85.8094842297173	NA	NA	NA	81.2118987199574	86.5346017664333	97.3579301696255	92.1071264709893	95.7280461297753	83.4869610827526	89.5432281709424	91.1201427531183	89.6025374297857
9.21666666666667	92.9621178842401	90.4570095420175	85.8238383122688	NA	NA	NA	81.2344318230476	86.5232929914758	97.3550409263688	92.1100560327338	95.7028729631205	83.4964717723354	89.5699832143461	91.1341253654927	89.6737142103789
9.225	92.9886441373557	90.4946131011946	85.837917143673	NA	NA	NA	81.2568536849356	86.5097395134791	97.3471348664717	92.1133992449099	95.6786194602424	83.5041115692723	89.5975396756413	91.1486007509363	89.746147743462
9.23333333333333	93.0161082140475	90.530413702688	85.8517766555238	NA	NA	NA	81.2790475542127	86.4940236001849	97.3340350564661	92.1172633710244	95.6556510282764	83.5098502784285	89.6258258471189	91.1633778540876	89.8193332955879
9.24166666666667	93.0441755517679	90.5642953474053	85.8654631610985	NA	NA	NA	81.300896930896	86.4763059075946	97.3157525440769	92.1217388155458	95.634260350092	83.5137707341892	89.6547755670611	91.1782939225159	89.8927359648785
9.25	93.0725047199045	90.5961645738413	85.8790151718812	NA	NA	NA	81.322294748428	86.4568254422766	97.2924779962659	92.1269022353685	95.6146424186254	83.5160400394752	89.6843315071868	91.1932223919521	89.9658062116535
9.25833333333333	93.1007520715342	90.6259503699976	85.8924691421419	NA	NA	NA	81.34314909909	86.4358905043508	97.2645609262966	92.1328216317333	95.596881331603	83.5168641774982	89.7144408161467	91.2080720657873	90.0379860164265
9.26666666666667	93.1285766144894	90.6536106222484	85.9058671277889	NA	NA	NA	81.3633859133682	86.4138616553033	97.2324747780223	92.1395642046757	95.5809522860919	83.516436385327	89.7450446857916	91.2227778625157	90.1087086839902
9.275	93.1556466712627	90.6791452607765	85.9192624915533	NA	NA	NA	81.3829486500017	86.3911310018664	97.1967744602696	92.1472011031496	95.5667328340281	83.5148977527977	89.7760675060178	91.2372846859728	90.1773981728541
9.28333333333333	93.1816497674033	90.7026120413071	85.9327210985744	NA	NA	NA	81.4017959720766	86.3681003646017	97.1580570902811	92.1558054511247	95.5540170553611	83.5123212211826	89.8074108449429	91.251525729648	90.2434723250315
9.29166666666667	93.2063055715592	90.7241388263908	85.946319068039	NA	NA	NA	81.4199000124457	86.3451598145367	97.1169334535213	92.165445766389	95.5425317180053	83.5087204488077	89.8389537277729	91.2653986168179	90.3063498079849
9.3	93.2293793486529	90.7439275987649	85.9601405589724	NA	NA	NA	81.4372468337783	86.3226698657578	97.0740115659741	92.176174551064	95.5319567140068	83.504081216497	89.8705568145883	91.2787459172823	90.3654578677022
9.30833333333333	93.2506919173163	90.7622489513579	85.9742777126541	NA	NA	NA	81.4538379807321	86.3009513669696	97.0298910642639	92.1880093194459	95.5219508126994	83.4984102068723	89.9020678996545	91.2913453132307	90.4202394385291
9.31666666666667	93.2701234535202	90.7794280127519	85.9888319752031	NA	NA	NA	81.4696917926256	86.2802843758951	96.9851695972332	92.2009109463022	95.5121793672666	83.4917895411845	89.9333289723429	91.3029102307882	90.4701608761386
9.325	93.2876122797854	90.7958218343953	86.0039154706806	NA	NA	NA	81.4848453060651	86.2609134524884	96.9404646574927	92.2147715316671	95.5023385441065	83.48441859122	89.9641860909809	91.3130997286039	90.5147220455215
9.33333333333333	93.3031516727119	90.8117881538513	86.019652125887	NA	NA	NA	81.4993577995425	86.2430554136227	96.8964497851367	92.2294190273523	95.4921738540913	83.4766253689471	89.9945011824868	91.321535308784	90.553469889885
9.34166666666667	93.316785351278	90.8276499772434	86.0361769989232	NA	NA	NA	81.5133147551412	86.226905865537	96.8538950547711	92.2446339713667	95.4814939583532	83.4688427856325	90.024162575504	91.3278190201216	90.5860169891594
9.35	93.3285996261309	90.843664536283	86.0536299628677	NA	NA	NA	81.5268306242093	86.2126417274903	96.8136965536092	92.2601664238503	95.4701797264008	83.4615621154937	90.05309071177	91.3315466434028	90.6120647625284
9.35833333333333	93.3387111958825	90.8600037519904	86.0721412405578	NA	NA	NA	81.5400506402468	86.2004198399395	96.7768829921702	92.2757438340872	95.4581869186307	83.4552829266856	90.0812375996606	91.3323153856315	90.6314265417836
9.36666666666667	93.3472527411164	90.8767497836961	86.0918107815649	NA	NA	NA	81.5531518555107	86.1903731682443	96.7445978533965	92.2910709914814	95.4455432824156	83.4504731354632	90.1085820251411	91.3297317189925	90.6440463950261
9.375	93.3543602515171	90.8939061766748	86.112687901193	NA	NA	NA	81.5663415971344	86.182603351324	96.7180635854249	92.3058333513874	95.4323438851414	83.4475430936317	90.1351233291124	91.3234245468007	90.6500139613088
9.38333333333333	93.3601652965468	90.9114207670059	86.1347600792534	NA	NA	NA	81.5798506288718	86.1771678349542	96.6985355453754	92.3197157327493	95.4187460718957	83.4468302731078	90.1608737310048	91.313062690416	90.6495737252869
9.39166666666667	93.3647932118495	90.9292122974573	86.1579573500383	NA	NA	NA	81.5939195445053	86.1740653388369	96.6872529927011	92.3324375322505	95.4049613316716	83.4485891986671	90.1858479849735	91.2983729456404	90.6431229745942
9.4	93.3683653973684	90.9471934693945	86.1821708579697	NA	NA	NA	81.6087799690715	86.1732276117207	96.6853895389911	92.3437905858379	95.3912416084555	83.4529843849475	90.2100520597815	91.2791590239296	90.6311944688703
9.40833333333333	93.3710018569476	90.9652890374758	86.2072764202414	NA	NA	NA	81.6246344376565	86.1745215263816	96.6939914987835	92.3536604952929	95.3778592983976	83.4600866780384	90.2334747469136	91.2553242145324	90.6144232332082
9.41666666666667	93.3728211725073	90.9834511773563	86.2331527452091	NA	NA	NA	81.641638252937	86.1777583295998	96.7138874056419	92.3620233137169	95.365081399173	83.4698728424711	90.2560849134484	91.2268970442384	90.5934994185717
9.425	93.3739388750289	91.0016718543834	86.2596898045373	NA	NA	NA	81.6598850669837	86.1827051710075	96.7455709260635	92.3689246794093	95.3531416914534	83.4822284345714	90.2778357665969	91.194054713581	90.5691149552848
9.43333333333333	93.3744672279784	91.0199893764402	86.2867888127443	NA	NA	NA	81.6793970777733	86.1890971753992	96.7890830751405	92.3744538154925	95.3422183964749	83.496955065895	90.2986761981418	91.1571380235161	90.5419166069968
9.44166666666667	93.3745171816924	91.0384873209079	86.3143564398683	NA	NA	NA	81.700120462122	86.1966495735755	96.8439238918381	92.3787216328036	95.3324240049542	83.5137805960892	90.318565290355	91.1166536784707	90.5124742243121
9.45	93.3741992576495	91.0572850540835	86.3422960787833	NA	NA	NA	81.7219269606386	86.2050682206993	96.9090143489176	92.3818471219744	95.3238085220614	83.5323678528792	90.3374829609537	91.0732632580441	90.4812639453201
9.45833333333333	93.3736195318258	91.0765197841585	86.370500952178	NA	NA	NA	81.7446219745051	86.21405718741	96.9827200248897	92.3839527465931	95.316370687287	83.5523209515391	90.3554322772929	91.0277611475253	90.448662057722
9.46666666666667	93.3728706736789	91.0963223227217	86.3988529583164	NA	NA	NA	81.7679573232734	86.223323923721	97.0629373929324	92.3851683061761	95.3100697473324	83.5731939535443	90.372434412815	90.981044973773	90.414947684794
9.475	93.3720216243269	91.1167905100163	86.4272249875833	NA	NA	NA	81.7916455316754	86.2325830379106	97.1472289169553	92.3856410764808	95.3048352132777	83.5945054248301	90.3885208929966	90.9340803734678	90.380313731383
9.48333333333333	93.3711101687634	91.1379649317709	86.4554789105702	NA	NA	NA	81.8153737154314	86.241559705965	97.2329819500758	92.3855470344871	95.3005767588208	83.6157572626839	90.4037275762638	90.8878583340333	90.3448835346507
9.49166666666667	93.370140571265	91.1598123469573	86.4834534572144	NA	NA	NA	81.8388167768262	86.2499945984967	97.3175663728165	92.385097310536	95.2971954480945	83.6364559982813	90.4180906699839	90.8433424838642	90.308730678328
9.5	93.3690850430832	91.1822208193795	86.5109447335397	NA	NA	NA	81.8616499560097	86.2576513511803	97.3984736677224	92.3845371092227	95.2945955209199	83.6561389186272	90.4316419849663	90.8014085751592	90.2719016858434
9.50833333333333	93.367887525624	91.2050060341426	86.5376892051289	NA	NA	NA	81.8835603647819	86.2643239541563	97.473424963386	92.3841382455525	95.2926967111815	83.6744068824543	90.444402771765	90.7627839530224	90.2344404644772
9.51666666666667	93.3664713794579	91.2279252077522	86.5633590955497	NA	NA	NA	81.9042569389086	86.2698405374277	97.540437954042	92.3841876408178	95.2914462748095	83.6909569025173	90.4563781696508	90.7279958209344	90.1964097094079
9.525	93.36475233942	91.2506952671986	86.5875742863123	NA	NA	NA	81.9234780958805	86.2740644993714	97.5978535702415	92.3849714852784	95.2908264187512	83.7056004105093	90.4675531017472	90.6973369174416	90.1579045674519
9.53333333333333	93.3626543486178	91.2730128757562	86.6099266483189	NA	NA	NA	81.9409962453537	86.2768969669227	97.6443395712428	92.3867542044572	95.2908515240412	83.71825862115	90.4778891231719	90.6708567037175	90.1190595680815
9.54166666666667	93.3601245385681	91.2945737246957	86.6300072030422	NA	NA	NA	81.956619428515	86.2782814076942	97.6788930089101	92.3897568657374	95.2915521489014	83.7289383857818	90.4873238182408	90.6483797793308	90.080055540561
9.55	93.3571437940157	91.3150879901648	86.6474277398506	NA	NA	NA	81.9701920904128	86.2782067942152	97.7008530471038	92.3941429425842	95.2929473914646	83.7376990309924	90.4957761740635	90.6295434713332	90.0411322970209
9.55833333333333	93.3537293323452	91.3342911812461	86.6618350215576	NA	NA	NA	81.9815965631438	86.2767056046804	97.709923703453	92.4000160585272	95.2950117983613	83.744622071929	90.5031580929781	90.613844249131	90.002603782675
9.56666666666667	93.3499293933313	91.3519549371536	86.6729217887879	NA	NA	NA	81.990755185014	86.2738457454476	97.7062019462659	92.4074296114973	95.2976456057597	83.7497923965875	90.509387217562	90.6006890043052	89.9648642650147
9.575	93.3458162006565	91.3679030060797	86.6804395324256	NA	NA	NA	81.9976333700609	86.2697172520145	97.6902059333076	92.4164024381292	95.3006573579576	83.753291933141	90.5143967688413	90.5894508233931	89.9283773448494
9.58333333333333	93.3414840984744	91.38203093613	86.6842131161623	NA	NA	NA	82.0022446168535	86.2644148943074	97.6628977348794	92.4269294876757	95.3037656092628	83.7552006909855	90.5181430433893	90.5795238671268	89.8936495243502
9.59166666666667	93.3370531137572	91.3943225152981	86.6841529599598	NA	NA	NA	82.0046561573901	86.2580185599095	97.6256943238716	92.4389797041145	95.3066200514936	83.7556007356933	90.5206134183283	90.5703669456737	89.8611949164338
9.6	93.3326710399738	91.4048566495687	86.6802618640531	NA	NA	NA	82.004991724873	86.2505754872037	97.5804548747976	92.4524852277803	95.3088346732446	83.7545837731271	90.5218348918564	90.5615297588776	89.8314959647436
9.60833333333333	93.3285074035451	91.4138019699226	86.6726368183289	NA	NA	NA	82.0034291089825	86.2420909416314	97.52942455647	92.4673343265397	95.3100231144613	83.7522641514126	90.5218795863387	90.5526646966759	89.8049643530347
9.61666666666667	93.3247403142501	91.4214004767564	86.6614661300038	NA	NA	NA	82.0001921999326	86.2325330573927	97.4751212019476	92.4833747568642	95.3098310845286	83.7487931465848	90.5208640027061	90.5435283544209	89.7819088235964
9.625	93.3215435812819	91.4279442016173	86.6470210616781	NA	NA	NA	81.9955385187906	86.2218516463135	97.4201759555714	92.5004233810516	95.3079658549495	83.7443667965683	90.518942275561	90.5339715345362	89.7625161567322
9.63333333333333	93.3190799972634	91.4337486728367	86.6296419368065	NA	NA	NA	81.9897452541939	86.2100048035245	97.3671604263668	92.5182777770207	95.3042220182923	83.7392247364896	90.5162952448095	90.5239172693447	89.7468478055388
9.64166666666667	93.3175001418747	91.4391258281962	86.6097196014584	NA	NA	NA	81.9830975510445	86.1969853252215	97.3184296505692	92.5367314845435	95.2984981136523	83.7336438647166	90.5131158261176	90.5133341895364	89.7348527540715
9.65	93.3169414269487	91.4443588932796	86.5876726755261	NA	NA	NA	81.9758796941863	86.1828401301684	97.2759935873401	92.555592672117	95.2907971213391	83.7279317333058	90.509589694396	90.5022140580751	89.726393877099
9.65833333333333	93.3175234484293	91.4496814723372	86.5639214759051	NA	NA	NA	81.9683666074207	86.1676792426892	97.2414222957731	92.5747011354613	95.2812095168168	83.7224229164904	90.5058697813467	90.4905547414262	89.72127818707
9.66666666666667	93.3193410881677	91.4552622523808	86.5388627351166	NA	NA	NA	81.9608139064017	86.1516753586644	97.2157875885294	92.5939404763246	95.2698880492744	83.7174785577865	90.5020447149867	90.4783459743811	89.7192786735611
9.675	93.322459185204	91.4611971145212	86.5128514121046	NA	NA	NA	81.953447189898	86.1350570209761	97.1996382511088	92.6132456977738	95.2570290737065	83.7134838995486	90.4981055877432	90.4655596199085	89.7201416667274
9.68333333333333	93.3269081283992	91.4675112663356	86.4861926257653	NA	NA	NA	81.9464521539975	86.1180972372421	97.1930057167205	92.6326055458483	95.2428693860383	83.7108354530969	90.4939183087925	90.4521490315939	89.7235834279036
9.69166666666667	93.332675273678	91.4741717251494	86.4591418118946	NA	NA	NA	81.9399677088033	86.1010986560548	97.195441276826	92.6520587723873	95.2276952542878	83.7099157938417	90.4892068781245	90.4380582129559	89.7292849449241
9.7	93.3396911998495	91.4811059198961	86.4319096304608	NA	NA	NA	81.9340846832894	86.0843784622277	97.2060823892041	92.671686177003	95.211851904266	83.7110677586144	90.4835485897109	90.4232365224002	89.7368921824456
9.70833333333333	93.3478173140921	91.4882204595441	86.4046684908019	NA	NA	NA	81.9288506080638	86.0682573138504	97.2237387924489	92.6916005029888	95.1957415311229	83.7145842033301	90.476379514537	90.4076544816103	89.7460244612622
9.71666666666667	93.3568411509445	91.4954163008625	86.3775580592382	NA	NA	NA	81.9242781573887	86.053053389741	97.2469877460855	92.7119321472148	95.1798043140501	83.7207131527421	90.4670084158874	90.3913187158743	89.7562907217175
9.725	93.3664806369133	91.5025992706977	86.3506875720255	NA	NA	NA	81.920354700261	86.0390790379371	97.2742694949796	92.7328069430457	95.1644852345732	83.7296600661855	90.4546375450194	90.3742833985981	89.7673124834775
9.73333333333333	93.376397580708	91.5096868643671	86.3241336679314	NA	NA	NA	81.9170521955484	86.0266371319669	97.3039770285961	92.7543178877003	95.150194049892	83.7415731033388	90.4383879975734	90.3566528069468	89.7787512788043
9.74166666666667	93.3862210810372	91.5166135075585	86.2979360069234	NA	NA	NA	81.9143376129598	86.0160146169297	97.3345377970468	92.7764978510188	95.1372651743455	83.7565153193238	90.417325945003	90.3385713759649	89.790336885487
9.75	93.3955777039201	91.5233361045289	86.2720964825694	NA	NA	NA	81.9121829771431	86.0074724520295	97.3644865813823	92.799298891588	95.125923199118	83.7744367779825	90.3904862464584	90.3202040423474	89.801892228356
9.75833333333333	93.4041208594155	91.52984017401	86.246585413614	NA	NA	NA	81.9105721685698	86.0012352126694	97.3925284086851	92.8225819207357	95.1162613846914	83.7951548794007	90.356894132826	90.3017146946319	89.8133509533764
9.76666666666667	93.4115525557769	91.5361454987661	86.221352382323	NA	NA	NA	81.9095023681825	85.997485288203	97.417589187811	92.8461201179345	95.1082400925148	83.8183443002418	90.3155924898861	90.2832497613557	89.8247634361562
9.775	93.417635461309	91.5423095335509	86.1963382912187	NA	NA	NA	81.9089816736868	85.9963638131544	97.4388494987058	92.8696163402066	95.1017056230545	83.843538486389	90.2656844425619	90.264928002874	89.8362880497043
9.78333333333333	93.4221971062075	91.5484273262181	86.1714883104501	NA	NA	NA	81.9090256556695	85.9979762450826	97.4557581890737	92.8927306338036	95.0964221548921	83.870147409707	90.2063943535781	90.2468341469962	89.8481681292585
9.79166666666667	93.425129296838	91.5546277270191	86.1467653653663	NA	NA	NA	81.9096528330554	86.0023982247192	97.4680296727818	92.9151132586525	95.092106679475	83.8974917486296	90.1371418968494	90.2290167768747	89.8606987759285
9.8	93.4263852430512	91.5610661760341	86.1221603754182	NA	NA	NA	81.9108774264963	86.0096788967006	97.4756335757334	92.9364404638053	95.0884597760608	83.9248470361165	90.0576207428501	90.2114922544665	89.8741890421068
9.80833333333333	93.42597524527	91.5679154330984	86.097695600056	NA	NA	NA	81.9126999633208	86.0198421970065	97.4787817423808	92.9564505115012	95.0851906390812	83.9514908287199	89.9678734916741	90.1942532488656	89.8889249478925
9.81666666666667	93.4239609807991	91.575356668086	86.0734221443566	NA	NA	NA	81.9150984715486	86.0328883271729	97.4779118377352	92.9749750866722	95.082037395088	83.9767476186565	89.8683549148502	90.1772778443391	89.9051376336579
9.825	93.4204493375	91.5835717470319	86.0494153673347	NA	NA	NA	81.9180224117709	86.0487973237857	97.4736646717922	92.9919598714791	95.0787836449654	84.0000261404715	89.7599773648741	90.1605358195329	89.9229785478416
9.83333333333333	93.4155861328615	91.5927355318927	86.0257700274707	NA	NA	NA	81.9213898810746	86.0675352513762	97.4668527429869	93.007470078704	95.0752729871712	84.0208436199218	89.644134012603	90.1439925312704	89.9425026197656
9.84166666666667	93.4095467582972	91.6030077944824	86.0025952172359	NA	NA	NA	81.9250876057306	86.0890615671457	97.4584172117318	93.021680864056	95.0714208737475	84.0388334747489	89.522695567149	90.1276142699338	89.9636618058659
9.85	93.4025201270534	91.6145252807792	85.9800092275629	NA	NA	NA	81.9289734014698	86.1133343587303	97.4493702885358	93.0348584531559	95.0672178458509	84.0537388365548	89.3979760345302	90.1113756269325	89.9863112451986
9.85833333333333	93.3946884928301	91.6273937488518	85.9581338816111	NA	NA	NA	81.9328816472076	86.1403104567379	97.440725457713	93.0473421116171	95.0627184353577	84.0654000265814	89.272662841269	90.0952639547032	90.010226396258
9.86666666666667	93.3862124728008	91.6416799668027	85.9370887693867	NA	NA	NA	81.9366317873162	86.1699404368425	97.4334284256168	93.0595308100167	95.0580153519796	84.0737431203229	89.1497048461195	90.0792781919308	90.0351257146234
9.875	93.3772281543076	91.6574050813724	85.9169884902191	NA	NA	NA	81.9400381319698	86.2021609572262	97.4283044672349	93.0718657030179	95.0532047786838	84.0787717281965	89.0321532435377	90.0634246506431	90.0606948938036
9.88333333333333	93.3678549398544	91.6745410443062	85.8979446475038	NA	NA	NA	81.9429192547939	86.2368871156307	97.426026601311	93.0847992732621	95.0483548487842	84.0805617287511	88.9229641203856	90.047713013326	90.0866127320811
9.89166666666667	93.3582092471364	91.6930101931474	85.8800703067901	NA	NA	NA	81.9451071892471	86.274007011316	97.4270968696578	93.0987564051086	95.0434909408886	84.0792586528469	88.824794595911	90.0321551479397	90.1125782400823
9.9	93.3484199542019	91.7126867164204	85.8634845117192	NA	NA	NA	81.9464567895753	86.313378993945	97.4318346800509	93.1141019017353	95.0386051977482	84.0750761827764	88.7398353800253	90.016770020928	90.1383362114956
9.90833333333333	93.3386413961141	91.7333995310741	85.8483173883783	NA	NA	NA	81.9468530850261	86.3548303310892	97.4403774682018	93.1311215365921	95.0336869768041	84.0682920913312	88.6697066462518	90.0015968445319	90.163698043832
9.91666666666667	93.3290598050576	91.754937811435	85.834716854414	NA	NA	NA	81.9462135409631	86.3981578607558	97.4527026641081	93.1500102181979	95.0287600268359	84.0592390543932	88.6154180753956	89.9867135362317	90.1885526219095
9.925	93.3198912950998	91.7770603886139	85.8228551575075	NA	NA	NA	81.944485113227	86.4431345724998	97.4686697559516	93.1708582868295	95.0239088746396	84.0482926981028	88.5773815880162	89.9722514673544	90.2128616722379
9.93333333333333	93.3113719980521	91.7995083620622	85.8129322343506	NA	NA	NA	81.9416385045925	86.4895255065847	97.4880700671789	93.1936378810145	95.0192873685639	84.0358617770681	88.5554649417103	89.9583981081823	90.2366405829631
9.94166666666667	93.3037418163919	91.8220190661672	85.8051747973118	NA	NA	NA	81.9376614069809	86.5371114401706	97.5106718819825	93.218200661457	95.0151159878885	84.0223815600766	88.549072766512	89.9453867356796	90.2599330927098
9.95	93.2972231465453	91.8443398838635	85.7998313992344	NA	NA	NA	81.9325518020477	86.585713331428	97.53625503756	93.2442934683846	95.0116764221235	84.0083054557016	88.557239364456	89.9334774904114	90.2827896995845
9.95833333333333	93.2919963915522	91.866239693957	85.7971641631887	NA	NA	NA	81.9263126303961	86.6352086145471	97.5646318160549	93.2715869442946	95.0093051557975	83.9940889254729	88.578720828114	89.9229341233562	90.3052547506941
9.96666666666667	93.2881750508764	91.887514555977	85.7974389963992	NA	NA	NA	81.9189487351722	86.6855346622901	97.5956511116391	93.2997076640673	95.008384319212	83.9801672968124	88.6120801630245	89.9139999745466	90.327359194013
9.975	93.285783284745	91.9079867665671	85.8009161592353	NA	NA	NA	81.9104672409171	86.7366817029289	97.6291873385573	93.328267028113	95.009329666349	83.9669383793711	88.6557632103805	89.9068778423321	90.3491132885074
9.98333333333333	93.2847385030422	91.9275002224456	85.8078411928064	NA	NA	NA	81.9008834067658	86.7886799908387	97.6651205343995	93.3568841237758	95.0125762449933	83.9547593375622	88.7081641620157	89.9017204843347	90.3704993746532
9.99166666666667	93.2848421064551	91.945914860859	85.8184350737844	NA	NA	NA	81.89023208301	86.8415834715679	97.7033128383042	93.3852039383104	95.0185613103399	83.9439546596978	88.7676784604988	89.8986340489293	90.3914703832602
10	93.285781650855	91.96310124224	85.8328840528689	NA	NA	NA	81.8785810120829	86.8954502786605	97.7435850703898	93.4129142347799	95.0277054858632	83.934821939788	88.832741269765	89.8976847591012	90.4119574839156
10.0083333333333	93.2871457710607	91.9789365627498	85.8513313918922	NA	NA	NA	81.8660407353125	86.9503211561985	97.7857005911905	93.4397617844953	95.0403953636851	83.9276249115777	88.9018537470254	89.8988959525679	90.4318835081534
10.0166666666667	93.288450634781	91.9933043888116	85.8738716580571	NA	NA	NA	81.85276754716	87.0061989604604	97.8293638846412	93.4655643552981	95.0569685134652	83.9225753560451	88.973602997518	89.9022358712013	90.4511769028472
10.025	93.2891754262932	92.0061002023374	85.9005453327846	NA	NA	NA	81.8389590433496	87.0630338938582	97.8742338313507	93.4902123013858	95.0776986780942	83.9198134011236	89.0466798154467	89.9076077175065	90.4697851283849
10.0333333333333	93.288804007854	92.0172417032695	85.9313316577881	NA	NA	NA	81.8248446300621	87.120716469133	97.9199441191663	93.5136568543144	95.1027806456764	83.9193908928005	89.1198937240848	89.9148483771474	90.4876879184678
10.0416666666667	93.2868688773677	92.0266784828008	85.9661407859381	NA	NA	NA	81.8106734434301	87.1790746943263	97.9661235505813	93.5358902113529	95.1323163980805	83.9212557488233	89.1921827133446	89.9237330242951	90.504907969925
10.05	93.2829920042931	92.0343956114622	86.0048084595739	NA	NA	NA	81.7966996421613	87.2378706987452	98.0124150123329	93.5569235634197	95.1663023889919	83.9252385399118	89.2626153598057	89.9339820327992	90.5215153854552
10.0583333333333	93.2769172332449	92.0404106111092	86.0470953534983	NA	NA	NA	81.783163618024	87.2967955467137	98.0584930774022	93.576762673495	95.2046176489692	83.9310466683315	89.3303849819154	89.9452690769229	90.5376240377096
10.0666666666667	93.2685311534581	92.044767258921	86.0926904737571	NA	NA	NA	81.7702690878024	87.3554635135826	98.1040750260545	93.5953820401302	95.2470146833328	83.9382670588674	89.3947998027929	89.9572296084361	90.5533815478287
10.075	93.2578711945658	92.0475290011972	86.1412170728494	NA	NA	NA	81.7581593207771	87.4134078335595	98.1489219532085	93.6127067184074	95.2931147836491	83.9463748705271	89.4552758271977	89.9694714568289	90.5689572028646
10.0833333333333	93.2451206076183	92.0487728255468	86.1922422060493	NA	NA	NA	81.7468986150624	87.4700812140924	98.1928365403801	93.6286081793852	95.3424090862851	83.9547487678586	89.5113361204377	89.9815937112203	90.5845304937292
10.0916666666667	93.2305926301087	92.0485841144495	86.2452932905531	NA	NA	NA	81.7364643209689	87.5248641899282	98.2356643569708	93.6429089706035	95.394270114232	83.9626940083166	89.5626148352153	89.9932165810801	90.6002790761734
10.1	93.2147089146422	92.0470520504076	86.2998818478213	NA	NA	NA	81.7267507578438	87.5770812847713	98.2772952172633	93.6553873350333	95.4479802770243	83.9694711246912	89.608862265117	90.0040145136372	90.6163631741594
10.1083333333333	93.1979744948692	92.0442640165862	86.3555290658786	NA	NA	NA	81.7175835425513	87.6260236650044	98.3176576735725	93.6657801117401	95.5027781289575	83.9743278771235	89.6499485561473	90.0137410276417	90.6329044602885
10.1166666666667	93.1809461929371	92.0402993702657	86.411786608909	NA	NA	NA	81.7087418172714	87.6709793842464	98.3567055461044	93.6737885404853	95.5579133997805	83.9765351505804	89.685865425644	90.0222391864547	90.6499620267396
10.125	93.1641933078763	92.035225232818	86.4682498456085	NA	NA	NA	81.6999841553993	87.711272798178	98.3944003843259	93.6790907198792	95.6126973467468	83.9754276119076	89.7167258574203	90.0294377019973	90.6675149612555
10.1333333333333	93.1482574681766	92.0290955092175	86.5245642643572	NA	NA	NA	81.6910719644791	87.7463105104887	98.4306975542587	93.6813599527717	95.6665399296125	83.970448596841	89.7427615762738	90.0353362519364	90.6854617486457
10.1416666666667	93.1336212003389	92.0219523505505	86.5804262991952	NA	NA	NA	81.6817851216321	87.7756266116111	98.465547536629	93.6802845863777	95.7189730062662	83.9611970886275	89.764317301685	90.0399846989476	90.7036366762227
10.15	93.1206890697105	92.013830367605	86.6355800846189	NA	NA	NA	81.6719287698479	87.7989194820476	98.4989200780635	93.6755863715516	95.7696619420455	83.9474694919761	89.7818398368964	90.0434583639298	90.7218327317902
10.1583333333333	93.1097793059272	92.0047652862871	86.6898137138092	NA	NA	NA	81.6613336687072	87.816076428799	98.5308437895901	93.6670402695523	95.818407791408	83.9292857541009	89.7958604285484	90.0458308195892	90.739820233727
10.1666666666667	93.1011227839137	91.994806749056	86.7429585667827	NA	NA	NA	81.6498530733368	87.8271868645964	98.5614396238695	93.6544972777772	95.8651418513882	83.9068953876457	89.8069699518679	90.047151117439	90.7573575068791
10.175	93.0948672675814	91.9840311938867	86.7948918922897	NA	NA	NA	81.637359038211	87.8325452724698	98.5909268221483	93.6378998154551	95.9099139216223	83.8807669050469	89.81578693682	90.0474338354195	90.7741960453921
10.1833333333333	93.0910845228871	91.9725495567223	86.8455409956066	NA	NA	NA	81.623740906852	87.8326427377684	98.6195942757829	93.6172768966439	95.9528750316362	83.8515661016121	89.8229203872779	90.0466612373745	90.7900856796465
10.1916666666667	93.0897771492708	91.9605073537638	86.8948885895367	NA	NA	NA	81.608906949429	87.8281440463326	98.6477489556141	93.5927247922292	95.9942555192585	83.8201282004628	89.8289334712693	90.0447897803515	90.804783680747
10.2	93.0908829097698	91.9480783063195	86.9429783199973	NA	NA	NA	81.592787423516	87.8198483970751	98.6756636234624	93.5643929094953	96.034340751648	83.7874281390909	89.8343159411907	90.0417566321981	90.8180655006745
10.2083333333333	93.0942766764871	91.9354537918504	86.9899166291877	NA	NA	NA	81.5753360101411	87.8086364769818	98.7035408202499	93.5324831072691	96.0734492645835	83.7545486624711	89.8394696532097	90.0374867340348	90.8297322776399
10.2166666666667	93.0997719720179	91.9228302585361	87.0358679543855	NA	NA	NA	81.5565279055539	87.7954128169371	98.7314967614065	93.4972540984483	96.1119171503751	83.7226399114789	89.8447055804268	90.0319015606968	90.8396138952348
10.225	93.1071246570036	91.9103982510666	87.0810452619431	NA	NA	NA	81.5363561953883	87.7810549662114	98.7595598803381	93.459024458457	96.1500854826244	83.6928643724606	89.8502478756801	90.0249303711832	90.8475677380846
10.2333333333333	93.1160405326799	91.8983376318136	87.1256994256114	NA	NA	NA	81.5148299226078	87.7663780351888	98.7876753675656	93.4181761568455	96.1882838277644	83.6663293748791	89.856242624053	90.0165233469589	90.8534723001781
10.2416666666667	93.1261864994172	91.8868189461461	87.1701068047257	NA	NA	NA	81.491975391186	87.752117596566	98.815707604965	93.3751577308536	96.2268096719207	83.6440183985458	89.8627708356972	90.0066630878526	90.8572187027768
10.25	93.1372037808376	91.8760046106744	87.2145518975788	NA	NA	NA	81.4678399670442	87.7389289050738	98.8434396942774	93.3304796398489	96.2659099740299	83.6267333872762	89.869864193091	89.9953699368879	90.8587086173292
10.2583333333333	93.1487234167292	91.8660449506825	87.2593055679847	NA	NA	NA	81.4424969050578	87.7273959140006	98.8705784384326	93.2846972971076	96.305767946706	83.6150539921454	89.8775216984777	89.982698692295	90.8578658210816
10.2666666666667	93.1603850569004	91.8570701800798	87.3046042971598	NA	NA	NA	81.41604872925	87.7180403510663	98.8967736679896	93.2383848523426	96.3464950814487	83.6093140850756	89.8857267018484	89.9687273734654	90.8546607815812
10.275	93.1718568318261	91.849180800542	87.3506359365129	NA	NA	NA	81.3886266120837	87.7113224906359	98.9216518206329	93.1921031168164	96.3881318679779	83.6095950202279	89.8944638800494	89.9535419963278	90.8491387211483
10.2833333333333	93.1828506918553	91.8424378157918	87.3975330922547	NA	NA	NA	81.3603863529171	87.7076315821831	98.9448541898324	93.1463616964138	96.4306609659505	83.61573504722	89.9037337908205	89.9372237627552	90.8414364795456
10.2916666666667	93.1931295746191	91.8368559333223	87.4453719130389	NA	NA	NA	81.3315053683161	87.7072701814942	98.9660690188046	93.1015800346786	96.4740288475128	83.6273496273363	89.9135608879815	89.9198433005675	90.8317765948046
10.3	93.2025091089824	91.8324029173068	87.4941740655398	NA	NA	NA	81.3021854590029	87.7104383910881	98.9850550055416	93.0580589194432	96.5181655447439	83.6438539976221	89.9239919102286	89.9014605025973	90.8204386373358
10.3083333333333	93.2108609703569	91.8290034606949	87.5439108972485	NA	NA	NA	81.2726617572168	87.717221710782	99.0016632259096	93.0159686699347	96.5629941504824	83.6644862055969	89.9350852453287	89.8821244977593	90.8077200662621
10.3166666666667	93.2181224141429	91.8265429758459	87.5945093199049	NA	NA	NA	81.2432120058393	87.7275838068243	99.0158632642081	92.9753487829793	96.6084289406369	83.6883372051261	89.9468953139579	89.8618714433042	90.7939020994989
10.325	93.2243079753449	91.8248697987296	87.6458589639707	NA	NA	NA	81.2141587499289	87.7413658990915	99.02776857272	92.9361122701232	96.6543670716518	83.7143918550355	89.9594567290908	89.8407242071643	90.7792289277977
10.3333333333333	93.2295126667381	91.8237985641256	87.6978200217795	NA	NA	NA	81.1858621109885	87.7582954316596	99.0376508772181	92.8980548346384	96.70067957912	83.7415770322774	89.9727713488713	89.8186987738385	90.7638988955178
10.3416666666667	93.2338993492392	91.8231175175579	87.7502314044721	NA	NA	NA	81.158705583192	87.7780045234928	99.0459391389833	92.8608737032296	96.7472046142229	83.7688101585416	89.9868000730237	89.7958158724461	90.748062656373
10.35	93.2376738779898	91.8225995901714	87.8029192725061	NA	NA	NA	81.1330779039362	87.8000552146902	99.053203230089	92.8242003186278	96.7937438180702	83.7950431676063	90.0014607968563	89.7721116495726	90.731826938144
10.3583333333333	93.2410582585346	91.8220150745451	87.8557059224369	NA	NA	NA	81.1093535932061	87.8239671582522	99.0601218569583	92.7876472122917	96.8400608249049	83.8193015035141	90.0166315771253	89.747644669397	90.7152664185398
10.3666666666667	93.2442690592434	91.8211436657883	87.9084188934466	NA	NA	NA	81.0878737316654	87.8492425817455	99.0674370198901	92.7508652003371	96.8858797344608	83.8407200759324	90.0321551969413	89.7225024186965	90.6984427334187
10.375	93.2475025849283	91.8197843688546	87.9608996326179	NA	NA	NA	81.0689268816036	87.8753832904853	99.07590240275	92.7136032920842	96.9308844774082	83.8585740065611	90.0478430823191	89.6968097851583	90.6814221582971
10.3833333333333	93.2509257219673	91.8177620909427	88.0130092221281	NA	NA	NA	81.0527300914701	87.90189973907	99.0862315404136	92.6757588368115	96.9747231201808	83.872300189179	90.063481332161	89.6707362286948	90.6642832372599
10.3916666666667	93.2546713640891	91.814929392486	88.0646281253902	NA	NA	NA	81.0394115304947	87.9283187741073	99.0990449052543	92.6374059162536	97.017019528236	83.881512623214	90.0788422507831	89.6444959316679	90.6471129386569
10.4	93.2588382957116	91.8111626212792	88.1156498350517	NA	NA	NA	81.0289980041801	87.9541946430564	99.1148116127272	92.5988009412892	97.0573924685886	83.8860168523725	90.0937007489736	89.6183387927192	90.6299956613317
10.4083333333333	93.263495168158	91.8063550291659	88.1659715087286	NA	NA	NA	81.0214105653619	87.9791203539974	99.1337838908903	92.5603730746398	97.0954817240493	83.885818547857	90.1078526324438	89.5925347843584	90.6130022599647
10.4166666666667	93.2686863454647	91.8004124130642	88.215484815194	NA	NA	NA	81.0164683385982	88.0027351883666	99.1559292245361	92.5227030262545	97.1309780885843	83.8811157240392	90.1211322359842	89.5673550385237	90.5961879326343
10.425	93.2744379038141	91.7932542716829	88.2640688194634	NA	NA	NA	81.0138985122991	88.0247299948021	99.1808743724545	92.486486694669	97.1636482940336	83.8722726968414	90.1334264113461	89.5430518688141	90.579603284394
10.4333333333333	93.2807657368326	91.7848179843952	88.3115866066843	NA	NA	NA	81.0133523063651	88.0448560775224	99.2078796653296	92.4524810892065	97.1933446218187	83.8597804053957	90.1446816229913	89.5198403758435	90.5633124160694
10.4416666666667	93.2876891238814	91.7750630970241	88.3578880552952	NA	NA	NA	81.0144273824663	88.0629415416656	99.2358541061849	92.4214373540056	97.2199966512042	83.844206333352	90.1549035267835	89.4978849964348	90.5474068460578
10.45	93.2952502336672	91.7639764885626	88.4028205104352	NA	NA	NA	81.0166935394755	88.078913642885	99.2634098410443	92.3940321777675	97.2435915593251	83.826140612702	90.1641513898899	89.4772939692479	90.5320093945251
10.4583333333333	93.3035359394887	91.7515789564737	88.4462462848456	NA	NA	NA	81.0197166816865	88.092820581618	99.2889496366761	92.3708095377009	97.2641534454452	83.806152019402	90.1725300633776	89.4581244709193	90.5172690268124
10.4666666666667	93.3126945206211	91.7379303325099	88.4880619484248	NA	NA	NA	81.0230789227587	88.1048431876931	99.310781343125	92.3521401787265	97.2817322577811	83.784765069127	90.1801806565607	89.4403992330318	90.5033493441992
10.475	93.3229385035754	91.7231302710978	88.5282120632083	NA	NA	NA	81.0263949713665	88.1152889825224	99.3272530878948	92.3381996813647	97.2964068855429	83.7624562201358	90.1872691561408	89.4241291568488	90.4904131077692
10.4833333333333	93.3345291945894	91.7073140338827	88.566692335473	NA	NA	NA	81.0293241741933	88.1245691079241	99.3368984415487	92.3289615186343	97.308295957257	83.7396559691304	90.1939714104106	89.4093316192983	90.4786060172135
10.4916666666667	93.3477461647271	91.6906427996342	88.603542684005	NA	NA	NA	81.0315773726573	88.1331661481032	99.3385719787058	92.3242033759635	97.3175647981003	83.7167453195014	90.2004540019078	89.3960384104933	90.4680431223737
10.5	93.3628505657527	91.6732885413148	88.6388341707812	NA	NA	NA	81.0329201584883	88.1416007891335	99.3315523494395	92.3235298756494	97.3244221070402	83.6940460841215	90.2068524899303	89.3842957510106	90.4587992309244
10.5083333333333	93.3800511443282	91.6554163752809	88.6726525631873	NA	NA	NA	81.0331756709937	88.150399980075	99.3155992728634	92.326412311519	97.329106370203	83.6718110173608	90.2132503900101	89.3741613694108	90.4509017664496
10.5166666666667	93.3994773200049	91.6371692488741	88.7050782135509	NA	NA	NA	81.0322271051422	88.1600664814769	99.2909627581139	92.3322367076639	97.3318649754551	83.6502167460233	90.2196632747768	89.3657004841601	90.4443235044309
10.525	93.4211606744095	91.6186577711643	88.7361615453232	NA	NA	NA	81.0300169898599	88.1710512109065	99.2583468721011	92.3403502935519	97.3329306185758	83.6293565266696	90.2260297946792	89.358980497414	90.4389759188859
10.5333333333333	93.4450278383373	91.5999545292849	88.7658971471127	NA	NA	NA	81.0265426238612	88.1837313230712	99.218832376074	92.3501057003508	97.3324994153707	83.6092289953234	90.2322055023897	89.3540640675333	90.4347086844613
10.5416666666667	93.470909222099	91.581092768971	88.7942022095299	NA	NA	NA	81.0218508233325	88.1983954435397	99.1737695777335	92.3609061350839	97.3307148948773	83.5897259016416	90.2379531877337	89.3509999176854	90.431320365709
10.55	93.4985633546586	91.5620720114149	88.8209022061269	NA	NA	NA	81.0160345272296	88.2152341676539	99.1246585901323	92.3722497360252	97.3276633315758	83.5706285239233	90.2429294500047	89.3498116661001	90.4285793526023
10.5583333333333	93.5277077322756	91.5428716281713	88.845722189605	NA	NA	NA	81.0092307628527	88.2343331142268	99.0730335813745	92.3837671883195	97.323382046541	83.5516202907385	90.2466740795963	89.3504875386244	90.426250151372
10.5666666666667	93.5580433512394	91.5234692851815	88.8682813351996	NA	NA	NA	81.0016186158252	88.2556693488087	99.0203650139157	92.3952441015168	97.3178745037205	83.5323148491986	90.2486071074704	89.3529753136129	90.4241215414565
10.575	93.5892662906891	91.5038604849528	88.888091179966	NA	NA	NA	80.9934168784246	88.2791150428006	98.9679911611105	92.4066189232579	97.3111259007621	83.5122916623338	90.2480323573017	89.3571853213509	90.4220344348597
10.5833333333333	93.6210684719179	91.4840772793448	88.9045604509115	NA	NA	NA	80.9848809576085	88.3044508931889	98.917083677912	92.4179564321196	97.3031188422022	83.4911293484805	90.2441461898307	89.36300071532	90.4199042479986
10.5916666666667	93.6531329438116	91.4642041543457	88.9170085768207	NA	NA	NA	80.9762978857763	88.3313887184089	98.8686414011381	92.4294105142258	97.2938500079512	83.468431447397	90.2360538431288	89.3702911537244	90.417730379007
10.6	93.6851285049752	91.4443878556518	88.9246882821815	NA	NA	NA	80.9679782619041	88.359600765284	98.8234976515285	92.4411913731478	97.2833461142237	83.4438476066757	90.2227958022956	89.3789254127826	90.4155899809853
10.6083333333333	93.7167082913288	91.4248388863544	88.9268176920118	NA	NA	NA	80.9602439902206	88.3887522627399	98.7823269317176	92.4535421878088	97.2716760286942	83.4170979530427	90.2033846785526	89.3887813055923	90.4136198540792
10.6166666666667	93.7475167854466	91.4058247032055	88.9226203910963	NA	NA	NA	80.9534121595931	88.4185316145952	98.7456478407859	92.4667226045505	97.2589557671907	83.3880011033215	90.1768532360202	89.3997553410745	90.4119915002045
10.625	93.7772076028198	91.3876561025102	88.9113664488644	NA	NA	NA	80.9477783131649	88.44867068618	98.7138282873463	92.4809949184849	97.2453441833624	83.3564941397266	90.1423147145123	89.4117734312681	90.4108836716684
10.6333333333333	93.8054695766407	91.3706686500889	88.8924058740225	NA	NA	NA	80.9436023254297	88.4789512451602	98.6870960244775	92.4966088931656	97.2310306355104	83.3226360108431	90.0990354577297	89.4247980726799	90.4104590624883
10.6416666666667	93.8320532877571	91.3552003026061	88.8651920014334	NA	NA	NA	80.9410976737177	88.5092010166534	98.6655499082741	92.5137829293674	97.2162198964709	83.2866003774394	90.0465172081448	89.4388269077227	90.4108516963959
10.65	93.8567882791236	91.3415667250161	88.8292995486292	NA	NA	NA	80.940424902208	88.5392856934393	98.6491679625442	92.5326830878177	97.2011189467351	83.2486655963705	89.984581557955	89.4538844514115	90.4121662196575
10.6583333333333	93.8795843891168	91.3300384337716	88.7844446776301	NA	NA	NA	80.9416913211757	88.5691006787447	98.6378135497042	92.5534048150048	97.1859245554325	83.209200096702	89.9134437232347	89.4700129633709	90.4144863703559
10.6666666666667	93.900417559493	91.3208247332147	88.7305119078152	NA	NA	NA	80.9449575396368	88.5985630263013	98.631240756553	92.5759637477241	97.1708071201048	83.1686412634718	89.8337632082385	89.4872662397902	90.417887539907
10.675	93.9193075689168	91.3140664350654	88.6675866408125	NA	NA	NA	80.950248201493	88.6276022406414	98.6290977452874	92.6003000379156	97.1558898145111	83.1274731799066	89.7466659878981	89.5057074586272	90.4224432687995
10.6833333333333	93.9362972738749	91.309836182813	88.5959867253081	NA	NA	NA	80.9575623494742	88.6561504515767	98.6309298699737	92.6262942214806	97.141228021587	83.0862077002211	89.6537386679737	89.5254112574986	90.4282164026023
10.6916666666667	93.9514384447235	91.3081442554719	88.5162860205608	NA	NA	NA	80.9668796233113	88.6841375966533	98.6361889528749	92.6537867668385	97.1267958513344	83.0453646315837	89.5569950961636	89.5464682931758	90.4352389783951
10.7	93.9647840408104	91.3089480975066	88.4293245760241	NA	NA	NA	80.9781614701319	88.7114984730476	98.6442529319053	92.6825947939172	97.1124846116565	83.0054443105544	89.4588149392088	89.5689873297723	90.4434962368179
10.7083333333333	93.9763865418226	91.3121638581942	88.3362008527981	NA	NA	NA	80.991349138248	88.7381917070617	98.6544523370178	92.7125261297579	97.0981162739668	82.9668937413318	89.3618567130604	89.5930890368914	90.452926610569
10.7166666666667	93.9863032518484	91.3176768580535	88.238244403076	NA	NA	NA	81.0063610178901	88.7642228502903	98.6660961823817	92.7433946175165	97.0834720494578	82.93007376873	89.2689517392702	89.6188913069119	90.4634381992884
10.725	93.9946064364674	91.3253468229726	88.1369725200228	NA	NA	NA	81.0230921974635	88.7896627877289	98.6784949827527	92.7750381222329	97.0683304915796	82.89523338297	89.1829856526758	89.646493799977	90.4749343774441
10.7333333333333	94.0013914359552	91.3350061668197	88.0340366441946	NA	NA	NA	81.0414179267453	88.8146562126706	98.6909864664707	92.8073351895085	97.0525058417654	82.8624945941027	89.1067719739787	89.6759689802449	90.4873389776131
10.7416666666667	94.0067762324305	91.3464550903254	87.9311634246051	NA	NA	NA	81.0611987016837	88.8394175644287	98.7029713246963	92.8402128463512	97.0358792006829	82.8318496691269	89.0429219320435	89.7073582725628	90.5006126488685
10.75	94.0108918272299	91.359461341271	87.8300944529739	NA	NA	NA	81.0822826667426	88.8642145829539	98.7139603068604	92.8736410652465	97.0184190685088	82.8031709463781	88.9937158521095	89.7406660851157	90.5147563515151
10.7583333333333	94.0138682379271	91.3737711781796	87.7325273146555	NA	NA	NA	81.1045041139811	88.8893443106212	98.723622705824	92.9076168953931	97.0001902452143	82.7762336018324	88.9609821276705	89.7758466881857	90.5298044733682
10.7666666666667	94.0158215707027	91.3891313488959	87.640057257242	NA	NA	NA	81.1276803371222	88.9151080660376	98.7318165052896	92.9421453014745	96.9813525552408	82.750749617852	88.9459901364013	89.8127859578775	90.5458137697873
10.775	94.0168459232521	91.4053152527737	87.554117832396	NA	NA	NA	81.1516097979134	88.941788295847	98.7385839473256	92.9772226412167	96.9621536843099	82.7264033788792	88.9493632169265	89.8512860446239	90.5628533420336
10.7833333333333	94.0170126436219	91.4221460632164	87.475923710345	NA	NA	NA	81.1760742172931	88.9696279557766	98.7441155174435	93.0128262321418	96.9429196373823	82.7028757711386	88.9710172251061	89.8910608523366	90.580997388602
10.7916666666667	94.0163769358397	91.439513037512	87.4064224638989	NA	NA	NA	81.2008460771759	88.9988151918606	98.7487048020273	93.0489099883209	96.9240426143229	82.6798542025686	89.0101321289083	89.9317428386988	90.6003179510861
10.8	94.0149888644632	91.4573783587771	87.3462587748907	NA	NA	NA	81.2257002362095	89.0294759602523	98.7527173677454	93.0854022967412	96.9059647246436	82.6570407672655	89.0651685168191	89.9728941814823	90.6208735645095
10.8083333333333	94.0129056754981	91.4757721889864	87.2957506312185	NA	NA	NA	81.2504253543466	89.0616722705249	98.7565787581036	93.1222015359352	96.8891577191583	82.6341712727716	89.1339404867277	90.0140157659574	90.6426950579747
10.8166666666667	94.0102030933541	91.4947759442773	87.254878403428	NA	NA	NA	81.2748300139938	89.0954009756726	98.7607715667913	93.1591672972314	96.8741009825604	82.6110441418501	89.2137450798348	90.0545541434743	90.6657754326709
10.825	94.0069828768266	91.5144960355326	87.2232904890969	NA	NA	NA	81.2987409151483	89.130591410356	98.7658329893111	93.1961088079523	96.8612601614645	82.58754779187	89.3015322564303	90.0939125947615	90.6900687479856
10.8333333333333	94.0033745719757	91.5350332104348	87.2003292700672	NA	NA	NA	81.3219950098125	89.167104672992	98.7723508633953	93.2327745455922	96.8510665186764	82.5636750682754	89.394091720883	90.1314731326027	90.7154952784095
10.8416666666667	93.9995309525173	91.5564559006652	87.185079067375	NA	NA	NA	81.3444304524592	89.2047380675135	98.7809567508693	93.2688479823385	96.8438954803584	82.5395172472966	89.4882373163369	90.1666313567011	90.7419449666167
10.85	93.9956166728493	91.5787837435516	87.1764342760971	NA	NA	NA	81.3658805689888	89.243236322886	98.7923127135805	93.3039534913936	96.8400443502397	82.5152365488512	89.580976352467	90.1988412092331	90.769271938564
10.8583333333333	93.9917897113016	91.6019803939363	87.1731807776525	NA	NA	NA	81.3861727963813	89.2823097669607	98.8070890219811	93.3376729850621	96.8397111674195	82.4910253945101	89.6696517870697	90.2276656903789	90.7972789457869
10.8666666666667	93.9881780724703	91.6259510528712	87.1740798713342	NA	NA	NA	81.4051336249938	89.3216586850093	98.8259344715883	93.3695689484267	96.8429772841042	82.4670671701916	89.7520434473274	90.2528266733981	90.8257005489354
10.875	93.9848575347719	91.6505432940363	87.177943872591	NA	NA	NA	81.4226000788154	89.3610001289942	98.8494461998446	93.3992086327824	96.8497967967599	82.443512773784	89.8264193444976	90.2742405907917	90.8541989697953
10.8833333333333	93.9818359545567	91.6755551747939	87.183695317447	NA	NA	NA	81.4384358722421	89.4000899414857	98.8781443212543	93.426189044178	96.8599955212222	82.4204799513204	89.8915400182795	90.2920269938236	90.8823795044895
10.8916666666667	93.9790466852689	91.7007546516443	87.1904063213521	NA	NA	NA	81.4525472689652	89.4387349603304	98.912449841459	93.4501644014472	96.873279848231	82.3980721740383	89.9466293199942	90.3064872043165	90.9098220988721
10.9	93.9763516735044	91.725908068641	87.1973190611547	NA	NA	NA	81.4648936914958	89.476797113201	98.9526627848997	93.4708719005195	96.8892546488124	82.3764060680486	89.9913282841106	90.3180608083195	90.9361224261648
10.9083333333333	93.9735543216936	91.750810327563	87.2038501063093	NA	NA	NA	81.4754918269229	89.5141929096728	98.9989424783202	93.4881482065994	96.9074500275215	82.35563274559	90.0256446011177	90.3272713769271	90.9609364427389
10.9166666666667	93.9704202064992	91.7753087690551	87.2095814197686	NA	NA	NA	81.4844149597176	89.5508875964444	99.0512947565231	93.5019348513731	96.9273552667044	82.3359395468786	90.0499023127086	90.3346709839029	90.9840213924898
10.925	93.9667007324722	91.799314707853	87.2142410725934	NA	NA	NA	81.491788620856	89.586882541179	99.1095679841476	93.5122750764495	96.9484541543933	82.3175271387026	90.0646917576784	90.3407896804186	91.0052647109818
10.9333333333333	93.9621560795192	91.8228014664403	87.2176770381147	NA	NA	NA	81.4977821655724	89.6222006922856	99.1734558574257	93.5193022502385	96.9702534235996	82.3005675603477	90.0708210119737	90.3460943681218	91.0246935098191
10.9416666666667	93.956578226542	91.8457946276647	87.2198272018019	NA	NA	NA	81.5025973320739	89.6568784251423	99.242504232318	93.5232196712742	96.9922991242731	82.2851532473112	90.0692719633849	90.3509629961075	91.0424613797035
10.95	93.9498145510323	91.8683622157566	87.2206878249562	NA	NA	NA	81.5064572528531	89.6909655527867	99.3161210525615	93.5242749189269	97.0141827396717	82.2712482535015	90.0611629993696	90.3556802690263	91.0588149298776
10.9583333333333	93.9417864546319	91.8906064692122	87.220283184366	NA	NA	NA	81.5095982732745	89.7245278419867	99.3935894955567	93.5227325228101	97.0355430001544	82.2586548134773	90.0477167693017	90.3604532726147	91.0740484779303
10.9666666666667	93.9324945887069	91.9126522343983	87.2186418181287	NA	NA	NA	81.5122639756393	89.7576479545462	99.4740843837752	93.5188487034086	97.0560677589783	82.2470045088102	90.0302282647222	90.3654342124761	91.0884576897695
10.975	93.9220090691288	91.9346281435942	87.215785673234	NA	NA	NA	81.5147002560089	89.7904254931379	99.5566938392734	93.5128543530351	97.0754972365633	82.2357727632538	90.010028699587	90.3707354943873	91.1023007730964
10.9833333333333	93.9104526308409	91.9566429646434	87.2117340637977	NA	NA	NA	81.5171506316798	89.8229762597453	99.6404495903756	93.5049506875717	97.0936285351282	82.2243098545071	89.9884443091673	90.3764318706678	91.115772861137
10.9916666666667	93.8979860436422	91.978763310584	87.2065170312614	NA	NA	NA	81.5198501762325	89.8554281103639	99.7243656025801	93.4953144553117	97.1103206305791	82.2118867223911	89.9667522233771	90.3825561390232	91.1289950195533
11	93.8847991309198	92.0009985854514	87.2001882873389	NA	NA	NA	81.523016880646	89.8879113801455	99.8074812302608	93.4841052306144	97.1254981898084	82.1977583434319	89.9461356475671	90.3890985859887	91.1420133229614
11.0083333333333	93.8711053444946	92.0232955995851	87.1928304721636	NA	NA	NA	81.526841424958	89.920544270289	99.8889055983513	93.4714689529932	97.1391523948487	82.1812405494594	89.9276402855493	90.3960141623399	91.1548016600606
11.0166666666667	93.8571365041963	92.0455412006907	87.1845520402612	NA	NA	NA	81.5314772672254	89.9534158743366	99.9678573240018	93.4575355516717	97.1513382442914	82.1617857788786	89.9121353344825	90.4032346881572	91.1672652548969
11.025	93.8431360286631	92.0675709431596	87.1754797775929	NA	NA	NA	81.5370317224124	89.9865716166106	100.043690133867	93.4424142422467	97.16216929434	82.1390414904009	89.9002834872262	90.4106824979511	91.1792447559186
11.0333333333333	93.8293516690997	92.089182665865	87.1657530906011	NA	NA	NA	81.5435581673944	90.0200055061155	100.115900627275	93.4261946323712	97.1718103632576	82.1128816106569	89.8925236526982	90.4182836629451	91.1905227785383
11.0416666666667	93.816029713951	92.1101509707422	87.1555259125944	NA	NA	NA	81.5510507309807	90.0536597725335	100.184122347192	93.4089571634853	97.1804667189831	82.0834113371623	89.8890677346422	90.4259810517907	91.2008362383121
11.05	93.8034109312531	92.1302375572112	87.1449763542589	NA	NA	NA	81.5594433947194	90.0874284112811	100.248109080741	93.3907867329193	97.1883688452935	82.0509538939718	89.8899104027099	90.4337492265626	91.2098957389968
11.0583333333333	93.7917266498046	92.1491974825572	87.1343163054074	NA	NA	NA	81.5686142762732	90.1211610772661	100.3077088057	93.3717824095327	97.1957558695603	82.0160305871043	89.8948508342744	90.4416108752843	91.2174107994376
11.0666666666667	93.7811930490668	92.1667849760542	87.1237923210881	NA	NA	NA	81.5783946505592	90.1546677917073	100.362835149141	93.3520647433993	97.2028623113035	81.9793423725396	89.9035255375078	90.4496484903784	91.2231200869315
11.075	93.7720023090116	92.182760059189	87.1136762985477	NA	NA	NA	81.5885816549489	90.187726670487	100.413443003359	93.3317857833445	97.2099100053342	81.9417528651265	89.9154478224339	90.4580037895117	91.2268234291084
11.0833333333333	93.7643113541147	92.1968947235533	87.1042513005579	NA	NA	NA	81.5989528466769	90.2200927361472	100.459505327282	93.3111391199006	97.2171035942654	81.9042643512143	89.9300469170477	90.4668642402134	91.2284066701311
11.0916666666667	93.7582324362992	92.2089786789616	87.0957991639414	NA	NA	NA	81.6092806507488	90.2515032716151	100.500984183918	93.2903608331784	97.224626624378	81.8679775041537	89.9467032753435	90.4764414327263	91.2278515982754
11.1	93.7538309586658	92.2188272354766	87.0885928931467	NA	NA	NA	81.6193462593757	90.281679527383	100.537794935069	93.2697175525658	97.2326376689371	81.8340321974269	89.9647804103787	90.4869454505025	91.2252329205198
11.1083333333333	93.7511318827702	92.2262941870679	87.0828914258731	NA	NA	NA	81.6289539305236	90.3103301731541	100.569770106488	93.2494869891852	97.241269220412	81.803535022812	89.9836515440151	90.4985595626871	91.2207114413598
11.1166666666667	93.7501302339015	92.2312900003279	87.078933160916	NA	NA	NA	81.6379457870842	90.3371624496302	100.596636643248	93.2299408651784	97.2506308816744	81.7774834698214	90.0027175597269	90.5114205254167	91.2145300892997
11.125	93.750799924651	92.2338016501376	87.0769287714883	NA	NA	NA	81.6462147530838	90.3619016435441	100.618022819744	93.211338606947	97.2608141615642	81.7566969717958	90.021417623547	90.5256065262426	91.207011163351
11.1333333333333	93.7530987096367	92.2339067568823	87.0770549783593	NA	NA	NA	81.6537115365348	90.3843125879926	100.633501444988	93.1939289842576	97.2718939977634	81.741764292936	90.0392388984417	90.5411310931966	91.1985479746168
11.1416666666667	93.756970045482	92.231774799835	87.0794474438755	NA	NA	NA	81.6604423915396	90.4042161069677	100.642661424909	93.1779440117513	97.2839234049755	81.7330134593662	90.055728910814	90.5579408252753	91.189586917085
11.15	93.762342620411	92.2276544801637	87.0841916992234	NA	NA	NA	81.6664578200312	90.4214988783397	100.645193191596	93.1635735091848	97.2969203486199	81.7305032892564	90.0705077597727	90.5759147976544	91.1806026438577
11.1583333333333	93.7691277340762	92.2218535344725	87.0913161164251	NA	NA	NA	81.6718367790629	90.4361187976645	100.640972817478	93.1509271380499	97.3108478008828	81.7340304386259	90.0832759167508	90.5948650936689	91.1720718549645
11.1666666666667	93.7772147924871	92.2147183062112	87.1007915636334	NA	NA	NA	81.6766734198275	90.4481069479681	100.63012810999	93.1400006062008	97.3255917671616	81.7431458170903	90.0938172293807	90.6145429133602	91.1644497701375
11.175	93.7864651771263	92.206616421224	87.1125379420091	NA	NA	NA	81.6810714955663	90.4575669736031	100.613072721406	93.1306567662011	97.3409488656851	81.7571748104497	90.1020003988929	90.6346557546823	91.1581518192984
11.1833333333333	93.7967050491445	92.1979229256646	87.1264343276582	NA	NA	NA	81.6851463500453	90.4646743363046	100.590505801884	93.1226246953888	97.3566349132891	81.7752367769198	90.1077806737089	90.6548932579552	91.1535413259916
11.1916666666667	93.8077193786794	92.189009738804	87.1423286406041	NA	NA	NA	81.6890297060068	90.4696768766045	100.563384268565	93.1155180823095	97.3723140361093	81.7962657765059	90.1111984466096	90.6749519264827	91.1509219308799
11.2	93.819251325766	92.1802382365313	87.1600436879922	NA	NA	NA	81.6928715665563	90.4728943666591	100.532871945098	93.1088714321891	97.3876371036436	81.8190414664905	90.112370526134	90.6945524394037	91.1505350274781
11.2083333333333	93.8310105496838	92.1719544936442	87.1793799686656	NA	NA	NA	81.6968366871342	90.4747130151064	100.500263851643	93.1021863913667	97.4022805774998	81.8422359670962	90.1114749807375	90.7134521645897	91.1525651919001
11.2166666666667	93.8426912265222	92.1644867373756	87.2001196439943	NA	NA	NA	81.7010971416613	90.4755713605614	100.46688916044	93.0949775796352	97.4159846777114	81.8644723773351	90.1087344114616	90.7314575565015	91.1571531202787
11.225	93.8539968827472	92.1581443278618	87.2220357756086	NA	NA	NA	81.7058239610392	90.475936302323	100.434008848008	93.0868108723442	97.4285895641668	81.8843831123102	90.1044003817364	90.7484351989768	91.1644082393677
11.2333333333333	93.8646658223851	92.1532160933375	87.2449072664744	NA	NA	NA	81.7111794714419	90.4762735948421	100.402727170465	93.0773333485413	97.4400617003797	81.9006546328908	90.0987365891808	90.7643151641198	91.1744125039917
11.2416666666667	93.8744902226497	92.149964908957	87.268536502525	NA	NA	NA	81.7173102262783	90.4770210980756	100.373925759328	93.06629742608	97.4505020072797	81.9120521159931	90.0919956797228	90.779083137147	91.1872152908677
11.25	93.8833245923809	92.1486178241415	87.2927645077935	NA	NA	NA	81.724340350998	90.4785696718807	100.348220545805	93.0535790457755	97.4601343703839	81.9174302832173	90.0843870485143	90.7927652906798	91.2028257257094
11.2583333333333	93.891083447989	92.1493557299811	87.3174789928726	NA	NA	NA	81.7323661739571	90.481250557531	100.325941607353	93.0391852883862	97.4692778354105	81.9157428342863	90.0760391852693	90.8054126476532	91.221206125683
11.2666666666667	93.8977321432908	92.1523084502647	87.3426129808439	NA	NA	NA	81.7414526771309	90.4853268778914	100.307134417648	93.0232470658775	97.4783065865434	81.9060586433434	90.0669650356973	90.8170896908041	91.2422667034822
11.275	93.903276597873	92.1575570294124	87.3681332349183	NA	NA	NA	81.7516304382796	90.4909894055144	100.291577553332	93.0059975518913	97.4876037552637	81.8875852193848	90.0570375789476	90.8278717076308	91.2658634017648
11.2833333333333	93.9077558118597	92.1651392352108	87.394021283765	NA	NA	NA	81.7628916124967	90.4983581092724	100.278813318452	92.9877430945609	97.4975166055407	81.8596959703109	90.0459772777323	90.837852213802	91.2918009542938
11.2916666666667	93.9112382214391	92.1750532902789	87.4202553413485	NA	NA	NA	81.7751859627271	90.5074900523976	100.268189383034	92.968836116322	97.5083200409468	81.8219612946832	90.0333499399377	90.8471533305203	91.3198375771138
11.3	93.9138218207719	92.1872577181382	87.4468013403671	NA	NA	NA	81.7884192754884	90.5183928073041	100.258907487273	92.9496551519307	97.5201957237323	81.7741889117691	90.0185741787007	90.8559305488907	91.3496830427468
11.3083333333333	93.9156367041693	92.2016678335141	87.4736142811026	NA	NA	NA	81.802454572917	90.5310417208157	100.250074106168	92.9305900325744	97.533231661497	81.7164750973226	90.0009382586783	90.8643710111854	91.3809865934018
11.3166666666667	93.9168458339554	92.2181511190195	87.500644497156	NA	NA	NA	81.8171143581015	90.5453984285165	100.240751802131	92.912028029461	97.547438519518	81.6492583761788	89.9796256655393	90.8726870707172	91.4133217621523
11.325	93.9176394726467	92.2365247112672	87.5278421437953	NA	NA	NA	81.832182867513	90.5614273092317	100.230017216983	92.8943398895376	97.5627728452243	81.5733622728387	89.9537481800972	90.8811031663645	91.4461794124686
11.3333333333333	93.9182235487348	92.256557647738	87.5551566377708	NA	NA	NA	81.8474095287108	90.5791076195032	100.217032885721	92.877869052424	97.5791596455478	81.4900153098354	89.9223850048382	90.8898345100906	91.4789740842712
11.3416666666667	93.9188069177173	92.2779781121803	87.5825317692604	NA	NA	NA	81.8625152432083	90.5984415222315	100.201130445824	92.8629278237131	97.5965108417902	81.4008428304216	89.8846282308183	90.8990597693215	91.511060995357
11.35	93.9195920904251	92.3004831379908	87.609897455933	NA	NA	NA	81.8772017267406	90.6194596570452	100.181891598946	92.849798684912	97.6147375159402	81.3078348761152	89.8396376996789	90.9088924620219	91.5417603801227
11.3583333333333	93.9207708706956	92.3237477589319	87.6371579903026	NA	NA	NA	81.891163199391	90.6422242907014	100.159208756254	92.8387344358547	97.6337554967176	81.2132952601353	89.7867069767962	90.9193589916411	91.5703890299321
11.3666666666667	93.9225239465955	92.3474328127907	87.6641790636997	NA	NA	NA	81.9040993484639	90.6668268334494	100.133311073364	92.8299534390384	97.6534868316622	81.1197657534804	89.7253368059609	90.9303915792216	91.5962979899854
11.375	93.9250228640382	92.3711930467166	87.6907794063097	NA	NA	NA	81.9157279132839	90.6933761622381	100.104750937088	92.8236299657837	97.673860622165	81.0299160874605	89.6553097114583	90.9418378714124	91.6189117361483
11.3833333333333	93.9284332556519	92.3946881385535	87.7167318116107	NA	NA	NA	81.925795651666	90.7219788026905	100.074353386722	92.8198802818467	97.6948134872733	80.9464047276121	89.5767600832862	90.9534821107845	91.6377627950295
11.3916666666667	93.9329173145843	92.4175984049867	87.741772109373	NA	NA	NA	81.9340881190388	90.7527170127328	100.043135539268	92.8187459856755	97.7162867451648	80.8717292332832	89.4902327962224	90.965070586229	91.6525147825317
11.4	93.9386309320324	92.4396443848921	87.7656090820498	NA	NA	NA	81.9404395640795	90.78563057357	100.012209027027	92.8201776882515	97.7382189258261	80.8080872404382	89.3967213101816	90.9763343616501	91.6629668408378
11.4083333333333	93.9457104648491	92.460606583491	87.7879297584095	NA	NA	NA	81.944743108698	90.8207045499145	99.9826802278532	92.8240247884896	97.760535121452	80.757266128498	89.2976780249156	90.9870049453161	91.6690391644745
11.4166666666667	93.9542496664061	92.4803406542198	87.8084016212614	NA	NA	NA	81.9469591447625	90.8578647257096	99.9555569241275	92.8300399385259	97.7831357967827	80.7205728501134	89.1949931580921	90.9968241600819	91.6707489972866
11.425	93.9642759393538	92.4987847347348	87.8266782024756	NA	NA	NA	81.9471188169116	90.8969838261401	99.93166550633	92.8379020907829	97.8058892174073	80.6988037854193	89.0909393902593	91.0055526534141	91.6681890724094
11.4333333333333	93.9757374944272	92.5159580068838	87.8424127085169	NA	NA	NA	81.9453209509291	90.937897495108	99.9115861955554	92.847251200536	97.8286308465071	80.6922452730936	88.9880791213321	91.0129787939191	91.6615144383968
11.4416666666667	93.9885059882771	92.5319512839178	87.8552787603356	NA	NA	NA	81.9417233944849	90.9804212421035	99.8956164273274	92.8577213823918	97.8511677664932	80.7006942860056	88.8891325262667	91.0189259073774	91.6509352681264
11.45	94.0023903924433	92.546911877024	87.8649947018826	NA	NA	NA	81.9365310945376	91.0243598236561	99.8837657615352	92.8689598131176	97.8732839681053	80.7234920976477	88.7968118515084	91.023255807708	91.6367090724052
11.4583333333333	94.0171551059669	92.5610266821772	87.8713493876404	NA	NA	NA	81.9299827895008	91.0695091226243	99.8757765140178	92.8806258974667	97.8947466261647	80.75956713042	88.7136433952323	91.0258684023571	91.6191276540559
11.4666666666667	94.0325383902855	92.5745067140056	87.8742269959856	NA	NA	NA	81.9223375145232	91.1156553561655	99.8711639633153	92.8923787678203	97.9153173564718	80.8074862213313	88.6418114536061	91.0266973224342	91.5984996122353
11.475	94.0482702260908	92.5875714664399	87.873625384955	NA	NA	NA	81.9138618363722	91.1625736257814	99.869274137639	92.9038688986379	97.9347706652088	80.8655173885452	88.58304967769	91.0257021449675	91.5751344250628
11.4833333333333	94.0640881400758	92.6004284130474	87.8696626753092	NA	NA	NA	81.9048180485369	91.2100248793448	99.8693554978495	92.9147416210478	97.9529157444628	80.93170830743	88.5385824264968	91.0228612367171	91.5493342724052
11.4916666666667	94.0797481670717	92.6132474567824	87.862570258564	NA	NA	NA	81.8954538042878	91.2577513371449	99.8706351160816	92.9246469257234	97.9696129087836	81.0039787200063	88.5091068189681	91.018170517552	91.5213947087855
11.5	94.0950293095442	92.6261363861168	87.8526735816477	NA	NA	NA	81.8859950035022	91.3054723960952	99.8723883525532	92.9332468780673	97.9847785142616	81.0802164503773	88.4948071623025	91.0116488862312	91.4916119344624
11.5083333333333	94.1097313582647	92.6391226304464	87.8403647214371	NA	NA	NA	81.8766424343198	91.3528836372827	99.8739950565055	92.9402195766987	97.9983813864357	81.1583647676757	88.4953932822672	91.0033469454521	91.4602945947145
11.5166666666667	94.1236661471918	92.6521414293655	87.8260718610019	NA	NA	NA	81.8675690393	91.3996604928597	99.8749793735761	92.9452650153596	98.0104377746042	81.2364956426526	88.5101534608214	90.9933564771996	91.4277775081904
11.525	94.1366453320097	92.665029315779	87.8102295555331	NA	NA	NA	81.8589143105179	91.4454650466873	99.8750311490576	92.9481157880021	98.0210040614153	81.3128713271381	88.538016981617	90.9818203314236	91.3944330944582
11.5333333333333	94.1484719225174	92.6775251959404	87.7932534972149	NA	NA	NA	81.8507759211936	91.4899532438355	99.8740090104953	92.9485500811307	98.0301604789899	81.385995127058	88.5776253967714	90.9689438276117	91.3606756435118
11.5416666666667	94.1589405493251	92.6892831404793	87.7755242052559	NA	NA	NA	81.8432012128046	91.532783872236	99.8719306554801	92.9464046298992	98.0379870532539	81.4546449609242	88.6274101160953	90.9550087594035	91.3269550571925
11.55	94.1678450198707	92.6998979968152	87.7573815811026	NA	NA	NA	81.8361810772339	91.5736331585709	99.8689583883426	92.9415870520902	98.0445435280139	81.5178855919671	88.6856700110809	90.940387590593	91.2937406388535
11.5583333333333	94.1749893378703	92.7089393916923	87.7391282198264	NA	NA	NA	81.8296485681745	91.6122142455196	99.8653840088973	92.9340835046771	98.0498636603992	81.5750630476098	88.750641275775	90.925551587656	91.2614992751873
11.5666666666667	94.1802008450066	92.7159864355345	87.7210379426997	NA	NA	NA	81.823483815481	91.6482965427603	99.8616127089367	92.9239562928351	98.0539659003945	81.6257852509925	88.820553991337	90.9110682167583	91.2306723133319
11.575	94.1833457722831	92.7206574931013	87.7033656012124	NA	NA	NA	81.8175244410861	91.6817214149344	99.8581447339936	92.9113324537561	98.0568769066654	81.6698962451229	88.8936736104399	90.8975879735741	91.2016530770886
11.5833333333333	94.1843449765607	92.7226336690587	87.6863535193784	NA	NA	NA	81.8115790734647	91.7124127718724	99.8555515668939	92.896388713305	98.0586612739631	81.70745935515	88.9683287471113	90.8858232058838	91.1747669892762
11.5916666666667	94.1831856978818	92.7216761224768	87.6702321127429	NA	NA	NA	81.8054419869493	91.7403809971797	99.8544400227412	92.879335463797	98.0594489923145	81.7387571536209	89.0429291742641	90.8765214659329	91.1502578943303
11.6	94.1799276769028	92.7176370204496	87.6552164216169	NA	NA	NA	81.7989077570156	91.7657195851571	99.855402573339	92.8604011883183	98.0594531110803	81.7642952914979	89.1159793242542	90.8704351109933	91.1282825078938
11.6083333333333	94.1747039113609	92.71046495086	87.6415020120781	NA	NA	NA	81.7917851959024	91.7885956217572	99.8589646659646	92.8398217186605	98.0589723748406	81.7847879864499	89.1860919700359	90.8682864501076	91.1089102375308
11.6166666666667	94.167714790145	92.7002060175263	87.6292624705115	NA	NA	NA	81.783910139576	91.8092349058745	99.8655436295374	92.8178376833293	98.0583763894877	81.8011128235418	89.2520045309866	90.8707251009175	91.092123527606
11.625	94.1592138010389	92.6869999286348	87.6186485600658	NA	NA	NA	81.775157168931	91.8279018886926	99.8754245963373	92.7946987697346	98.0580757377612	81.8142383308258	89.3125970772398	90.8782763193297	91.077817155814
11.6333333333333	94.1494856770827	92.6710689218048	87.6097873097048	NA	NA	NA	81.7654498500283	91.8448765565727	99.88875046995	92.7706738943051	98.0584853084152	81.8251371308684	89.3669085590401	90.8912864283467	91.0657988917932
11.6416666666667	94.1388209369281	92.6526982591399	87.6027796322575	NA	NA	NA	81.7547671324875	91.8604326971629	99.9055237767543	92.7460680585042	98.0599915818286	81.8346989919988	89.4141488228462	90.9098748373312	91.0557948187439
11.65	94.127491124029	92.6322099739605	87.5976971938799	NA	NA	NA	81.7431429865135	91.8748215186367	99.9256229383171	92.721239868201	98.0629298562671	81.84365801534	89.4537072490493	90.9338971816404	91.0474641079592
11.6583333333333	94.115726894708	92.609935803771	87.5945794171868	NA	NA	NA	81.7306593485649	91.888261790065	99.9488351149588	92.6966064565605	98.0675682951267	81.8525465032276	89.4851605409386	90.9629212164837	91.040430133282
11.6666666666667	94.1037004187504	92.5861968936603	87.5934291186662	NA	NA	NA	81.717436499403	91.9009343113669	99.974899378908	92.6726267873572	98.0740919607955	81.8616779161777	89.5082808643728	90.9962190740016	91.0343312064652
11.675	94.0915155805628	92.5612932804997	87.5942046399025	NA	NA	NA	81.7036251939225	91.9129769764566	100.003546293173	92.6497656103923	98.0825855854349	81.8711504560344	89.5230421057425	91.032775507946	91.0288839077977
11.6833333333333	94.0792095232156	92.5355000922858	87.5968090544276	NA	NA	NA	81.6894004900738	91.9244796309864	100.034523753921	92.6284490281036	98.0930209385894	81.8808658671252	89.5296188401974	91.0713037975177	91.0239410983186
11.6916666666667	94.0667646307132	92.5090675331614	87.6010798474198	NA	NA	NA	81.6749541180495	91.9354822953094	100.067609545683	92.6090240088881	98.1052552287019	81.8905656419196	89.5283732755789	91.1102603726895	91.0195246190655
11.7	94.0541256323522	92.482225745203	87.6067826615132	NA	NA	NA	81.660483849342	91.9459795518298	100.102614213568	92.5917294497676	98.1190423754486	81.899882617955	89.519831368271	91.1478538565948	91.0158230542092
11.7083333333333	94.0412159913635	92.4551945709977	87.6136119532984	NA	NA	NA	81.6461808150007	91.9559297568254	100.139372726958	92.5766828697532	98.1340552274183	81.9083977053581	89.5046554955429	91.1820495602298	91.0131585655273
11.7166666666667	94.0279495251595	92.4281926150867	87.6212016843064	NA	NA	NA	81.6322162393535	91.9652666512725	100.17772302599	92.5638859521428	98.1499153591835	81.9156919646119	89.4836206607209	91.2105790619127	91.0119337230722
11.725	94.0142364436032	92.4014396486476	87.629147541884	NA	NA	NA	81.6187291415553	91.9739116713942	100.217477904229	92.5532471374467	98.1662260834227	81.9213899817782	89.4575953097785	91.2309701831714	91.0125686542456
11.7333333333333	93.9999874032339	92.3751536326078	87.6370368812184	NA	NA	NA	81.6058162895312	91.9817841465395	100.258403785627	92.5446115689358	98.1826038393975	81.9251936371182	89.427524097138	91.2406052350743	91.0154356800687
11.7416666666667	93.9851196308429	92.3495489023909	87.6444791701122	NA	NA	NA	81.5935238838842	91.9888060208846	100.300216824918	92.5377862248368	98.1987038409852	81.9269050516004	89.3944113588746	91.2368018482406	91.0207989184113
11.75	93.9695635026509	92.3248391254913	87.6511326107561	NA	NA	NA	81.581839322067	91.9949011057457	100.342593110044	92.5325536587263	98.2142383832768	81.9264373936811	89.3593059426872	91.2169065871918	91.0287691877254
11.7583333333333	93.9532644661981	92.3012429008681	87.6567265327477	NA	NA	NA	81.5706839284307	91.9999942582324	100.385176517314	92.5286783567439	98.2289896495704	81.9238138166142	89.3232866214352	91.1783963628962	91.0392825904245
11.7666666666667	93.9361800700337	92.2789872182344	87.6610778926614	NA	NA	NA	81.5599114860843	92.0040169974361	100.427570631841	92.5259170257165	98.2428191805142	81.9191554635749	89.287444678165	91.1189856255885	91.0521033940027
11.775	93.9182778840613	92.2583053226423	87.6640977644235	NA	NA	NA	81.5493173100441	92.0069194775371	100.469319364557	92.5240391583033	98.2556735864322	81.9126598982157	89.2528595632884	91.0367384094633	91.0668445793168
11.7833333333333	93.8995385694815	92.2394305558663	87.6657856859967	NA	NA	NA	81.5386575896456	92.0086805708138	100.509892373062	92.5228514472738	98.2675849040454	81.9045748901496	89.2205658159548	90.9301864112968	91.0829973063606
11.7916666666667	93.8799626471808	92.2225910238312	87.6662130572931	NA	NA	NA	81.5276741784831	92.009307117779	100.548682491594	92.5222145530072	98.2786641888102	81.8951743062933	89.1915139613565	90.798451955383	91.0999640522435
11.8	93.8595779241954	92.2080062414074	87.6654988442721	NA	NA	NA	81.5161200462499	92.0088199569461	100.585009611421	92.5220493662394	98.2890878796694	81.884738668305	89.1665316922642	90.6413674553469	91.1170952215117
11.8083333333333	93.8384476281097	92.1958822978008	87.6637843438382	NA	NA	NA	81.5037826253767	92.0072317053712	100.618126398831	92.5223397572538	98.2990781872518	81.8735408108904	89.1462916972103	90.4595781071475	91.1337295333466
11.8166666666667	93.816679944612	92.186402941907	87.6612164775817	NA	NA	NA	81.4905026340986	92.0045261496455	100.647227124684	92.5231355092707	98.3088793882717	81.8618389703569	89.1312901707333	90.254614176518	91.1492347977946
11.825	93.794434872107	92.1797174925585	87.6579450902273	NA	NA	NA	81.4761864790684	92.0006491640073	100.671462857863	92.5245484068423	98.3187336888114	81.8498768473605	89.1218372175014	90.028922850544	91.1630438892922
11.8333333333333	93.7719214937144	92.1759290849631	87.6541307528621	NA	NA	NA	81.4608130862454	91.9955146236781	100.689969702607	92.5267335772514	98.3288635246731	81.8378842763062	89.1180577805636	89.7858583651404	91.1746829819361
11.8416666666667	93.7493837113767	92.1750872041944	87.6499538945497	NA	NA	NA	81.4444372248928	91.9890206420355	100.701917334658	92.5298589165803	98.339464490965	81.826071602192	89.1199009427749	89.5296380851239	91.1837920533809
11.85	93.7270795916779	92.1771857528426	87.6456186283285	NA	NA	NA	81.42718858968	91.9810678603343	100.706576030249	92.5340733290575	98.3507051838425	81.8146152953895	89.1271567178062	89.2652741106065	91.1901390565551
11.8583333333333	93.7052618835696	92.1821636861816	87.6413517043142	NA	NA	NA	81.4092640863097	91.9715732064646	100.703391238368	92.5394810117587	98.3627265405725	81.8036368323197	89.1394805683178	88.9984846933757	91.1936307187173
11.8666666666667	93.6841651031161	92.1899037897387	87.6374008188026	NA	NA	NA	81.3909135856817	91.9604762404145	100.692053282772	92.5461215506876	98.3756358891819	81.7931816823543	89.156425900933	88.7355817887856	91.1943238761393
11.875	93.6639997782205	92.2002284714857	87.6340344006305	NA	NA	NA	81.3724225111157	91.9477371947882	100.672550940389	92.5539540513641	98.3894961568654	81.7832090159682	89.1774832269393	88.4833265200659	91.1924364584952
11.8833333333333	93.6449497490302	92.2128960458557	87.6315410401698	NA	NA	NA	81.3540941655506	91.9333261653421	100.645197881774	92.5628458756894	98.4043157974364	81.7735972360835	89.2021212128834	88.2487474285907	91.1883495713275
11.8916666666667	93.6271677228651	92.2276023428735	87.6302253421907	NA	NA	NA	81.3362335037531	91.9172052558643	100.610623768846	92.572567380795	98.4200473533548	81.7641578083155	89.2298219937305	88.0389242909298	91.1825927072338
11.9	93.6107669704069	92.2439900899566	87.6303984725672	NA	NA	NA	81.3191344294913	91.8993110488035	100.569729457385	92.5827940880219	98.4366000956397	81.7546471594965	89.260103443944	87.8607456790594	91.175811918244
11.9083333333333	93.5958100623304	92.261665435149	87.632363596038	NA	NA	NA	81.3030718951571	91.8795486033869	100.52361574479	92.5931167930708	98.4538648606689	81.7447766783421	89.2925248321239	87.7206486867395	91.1687240730569
11.9166666666667	93.58229834893	92.280219558585	87.6363979563175	NA	NA	NA	81.2882972238745	91.8578037527754	100.473503803754	92.6030568882054	98.4717423934493	81.7342261884792	89.3266779225246	87.6243498132612	91.1620610584725
11.925	93.5701671260945	92.2992529043905	87.6427343777499	NA	NA	NA	81.2750337844992	91.83396935816	100.42066649236	92.6120826173658	98.490166347094	81.7226601055429	89.3621700024347	87.5765791387696	91.1565149750753
11.9333333333333	93.55928887353	92.3183997537535	87.6515434181112	NA	NA	NA	81.2634717511883	91.8079731568668	100.366378298166	92.6196246981862	98.5091155035254	81.7097410632725	89.3986065836931	87.5808309265129	91.1527012043264
11.9416666666667	93.5494827237244	92.3373514976819	87.662914927404	NA	NA	NA	81.253763150164	91.7797966409446	100.311877041516	92.6250924551605	98.5286123047369	81.6951400787553	89.4355797405938	87.6391435292198	91.1511482673337
11.95	93.5405278117757	92.3558763434396	87.6768396963178	NA	NA	NA	81.2460197309088	91.7494824073971	100.258326911609	92.627892515239	98.5487084637956	81.6785486379539	89.4726633688944	87.7519251674896	91.152307344938
11.9583333333333	93.5321819077772	92.3738321650633	87.6931964004509	NA	NA	NA	81.2403152284202	91.7171329078563	100.206779676543	92.6274527277739	98.5694628458532	81.6596985019881	89.5094115084751	87.9178478558268	91.1565654102347
11.9666666666667	93.5242079450094	92.3911705364102	87.711749467698	NA	NA	NA	81.2366917057818	91.6829039649864	100.158138959725	92.6232522996011	98.5909186939648	81.638387553256	89.5453551936338	88.1338314514287	91.1642492765841
11.975	93.5164060223095	92.4079332020799	87.7321597817322	NA	NA	NA	81.2351691607383	91.6469962557419	100.113135499561	92.6148547593966	98.6130867703538	81.614501051052	89.5799983131812	88.3951291746785	91.1756173767141
11.9833333333333	93.508642733921	92.4242438441747	87.754005626021	NA	NA	NA	81.2357574613729	91.6096488193443	100.072318432678	92.6019381584198	98.6359383760475	81.5880163667192	89.6128189324516	88.6955115446383	91.190844573426
11.9916666666667	93.5008689837769	92.4402954603867	87.7768076311778	NA	NA	NA	81.2384681863917	91.5711374663665	100.036060547405	92.5843202635637	98.6594079482042	81.5589877553431	89.6432836225331	89.0275364011704	91.2100089646114
12	93.4931216492343	92.4563307859517	87.8000524744828	NA	NA	NA	81.2433227636142	91.531777214899	100.004569545062	92.5619811570407	98.6834025912604	81.5275204338994	89.670876686103	89.3828876649977	91.2330889173707
12.0083333333333	93.4855108932544	92.4726157195012	87.8232155884825	NA	NA	NA	81.2503543794489	91.4919252868174	99.9778968513625	92.5350839334615	98.7078163868431	81.4937507452314	89.6951382555565	89.7527612133098	91.2599748568709
12.0166666666667	93.4781996892688	92.4894104580708	87.8457854611106	NA	NA	NA	81.2596028762645	91.4519814310437	99.9559378041266	92.5039871930881	98.7325463302614	81.457844655528	89.7157019054954	90.1282727930591	91.290493260877
12.025	93.4713819583156	92.5069438321997	87.8672891392304	NA	NA	NA	81.2711030538486	91.4123831470809	99.9384208295243	92.4692412138794	98.7575032103393	81.4200147031101	89.7323234264897	90.5008592732176	91.3244343429578
12.0333333333333	93.4652621251815	92.5253944744794	87.8873161336499	NA	NA	NA	81.2848686379269	91.3735933416705	99.9248924049416	92.431567557147	98.7826104074609	81.3805463167224	89.7448933090756	90.8626425435562	91.3615757778712
12.0416666666667	93.4600366337046	92.5448806566888	87.9055385627622	NA	NA	NA	81.3008758207843	91.3360785492961	99.9147140660314	92.3918305201624	98.8077904376309	81.3398204035031	89.7534290345774	91.2067296620066	91.4016990649345
12.05	93.4558789183545	92.5654587670703	87.9217267338139	NA	NA	NA	81.319049711596	91.3002797897461	99.9070846870039	92.3510081803873	98.8329488916926	81.2983186803545	89.7580513212408	91.5274320817795	91.4445972850292
12.0583333333333	93.4529304906465	92.5871295266513	87.9357594608624	NA	NA	NA	81.3392552375855	91.26658352982	99.9010869033575	92.3101628474983	98.8579689149489	81.2566051424886	89.7589532025808	91.8203953547148	91.4900741641517
12.0666666666667	93.4512987601879	92.6098507619061	87.9476278705544	NA	NA	NA	81.3612927636693	91.2352997389132	99.8957457954709	92.2704053190998	98.8827213141134	81.2152895038984	89.7563693990582	92.0826374842831	91.537938139001
12.075	93.451058171549	92.6335528871064	87.9574310721548	NA	NA	NA	81.3848981751013	91.2066477567736	99.8900881767886	92.2328486146009	98.9070823863021	81.1749856301363	89.750551029047	92.3125031910244	91.5879997372203
12.0833333333333	93.4522500786874	92.6581497857751	87.965361529945	NA	NA	NA	81.4097475940135	91.1807480325844	99.8831962855556	92.1985505351226	98.93094598916	81.136275563291	89.7417476548526	92.5095518835135	91.6400781476463
12.0916666666667	93.4548807888263	92.6835398290154	87.9716800312478	NA	NA	NA	81.4354679181128	91.1576210999179	99.8742529355399	92.1684476008654	98.954221490918	81.0996829470949	89.7301953011068	92.6744015234905	91.6940134279847
12.1	93.4589220183727	92.7095999313264	87.976686831641	NA	NA	NA	81.4616544064062	91.1371968362671	99.8625751467147	92.1432879313478	98.9768189173258	81.0656549823304	89.7161097028142	92.8085490410365	91.7496748965556
12.1083333333333	93.4643173880342	92.736181660117	87.9806996375633	NA	NA	NA	81.4878946510345	91.1193334462292	99.8476345475922	92.1235751344693	98.9986306702674	81.0345528882381	89.6996865794951	92.9141866715082	91.8069584337548
12.1166666666667	93.4709935548308	92.7631159991443	87.9840428627262	NA	NA	NA	81.5137950829992	91.1038414908894	99.8290667996296	92.1095334312134	99.0195209039081	81.0066517330136	89.6811101331918	92.9940311812493	91.8657725658093
12.125	93.4788726418589	92.7902255535396	87.9870420672167	NA	NA	NA	81.5390041417662	91.0905081783026	99.8066724751001	92.1010987616941	99.0393285407978	80.9821437500225	89.6605687420878	93.051175902617	91.9260203377665
12.1333333333333	93.4878850025071	92.8173383068729	87.9900150275438	NA	NA	NA	81.5632280106296	91.0791193247448	99.7804062717214	92.097937927271	99.0578840392116	80.9611345842192	89.6382747029221	93.0889658838366	91.9875844331821
12.1416666666667	93.4979813700211	92.8442984626089	87.9932575750024	NA	NA	NA	81.5862386404158	91.0694774684672	99.7503496369883	92.099494988622	99.0750360027035	80.9436328179562	89.6144826143297	93.1108893943807	92.0503168245456
12.15	93.5091408554227	92.8709725447448	87.9970284103084	NA	NA	NA	81.6078757068975	91.0614154197914	99.7166691529876	92.1050559333869	99.0906796058106	80.9295468349605	89.5895013869118	93.1204787462953	92.1140295053698
12.1583333333333	93.5213716012904	92.8972500461025	88.0015361364964	NA	NA	NA	81.6280445146852	91.054806412354	99.6795723020792	92.1138181120168	99.1047776153905	80.9186989570775	89.5636981185268	93.1212189684879	92.1784841855381
12.1666666666667	93.5347040253697	92.9230389943028	88.0069266958748	NA	NA	NA	81.6467118750519	91.0495719877675	99.6392758757004	92.1249602828783	99.1173690002342	80.9108512837836	89.537494881059	93.1164681875267	92.2433831657792
12.175	93.5491800623138	92.9482579583335	88.0132678283882	NA	NA	NA	81.6639002334221	91.0456867511533	99.5959992603976	92.1377166130595	99.1285650430999	80.9057322092357	89.5113606127538	93.1093931215996	92.3083652200446
12.1833333333333	93.5648439616154	92.9728269899511	88.020531850308	NA	NA	NA	81.6796786883474	91.0431805304101	99.549987922654	92.1514466479137	99.1385354041583	80.9030587588602	89.4857990639379	93.1029180207357	92.3730091764065
12.1916666666667	93.5817381776226	92.9966607600684	88.0285831810631	NA	NA	NA	81.6941508106232	91.0421417632979	99.5015630383034	92.1656818677094	99.1474884182267	80.9025504687519	89.4613315166891	93.0996821536899	92.4368471690113
12.2	93.5999037116373	93.0196662589042	88.0371768639921	NA	NA	NA	81.7074409803427	91.0427233491874	99.4511814193212	92.1801386262518	99.1556501390348	80.903925289826	89.4384735630384	93.1020021974368	92.4993871498213
12.2083333333333	93.6193829622274	93.0417446569294	88.0459699482158	NA	NA	NA	81.7196811483463	91.0451458212143	99.3994827640489	92.1947044057879	99.163243814572	80.9068761715608	89.4177077756102	93.1118384550546	92.5601403507415
12.2166666666667	93.640223422296	93.0627948777309	88.0545436660886	NA	NA	NA	81.7309990369619	91.0496923185602	99.3473052904488	92.2094116766616	99.1704700858888	80.9110472155892	89.3994557323174	93.1307655158869	92.6186487505549
12.225	93.6624793827753	93.0827174423083	88.0624331475061	NA	NA	NA	81.7415076859753	91.0566950428296	99.2956600481493	92.2244089819687	99.1774906893228	80.9160338394579	89.3840541900959	93.1599490985374	92.6745091261075
12.2333333333333	93.6862083198991	93.1014199170037	88.0691614164649	NA	NA	NA	81.7512965021213	91.066515364573	99.2456643840583	92.2399292876957	99.1844192439003	80.9214106674796	89.3717412139125	93.2001328103453	92.7273912095677
12.2416666666667	93.7114609439944	93.1188261334009	88.0742738284837	NA	NA	NA	81.7604254201016	91.0795191422099	99.1984484753559	92.2562527345627	99.191319956929	80.9267659239958	89.3626552898439	93.2516413654062	92.7770492275127
12.25	93.7382673524391	93.1348890110024	88.0773683881306	NA	NA	NA	81.7689243553611	91.0960492132108	99.15505943156	92.273667661409	99.1982126432704	80.9317189762059	89.3568432930637	93.3144053013592	92.8233280897363
12.2583333333333	93.7666242519608	93.1496037647907	88.0781184659473	NA	NA	NA	81.7767992782496	91.1163973485827	99.1163844068406	92.292439233471	99.2050803027494	80.9359167484141	89.3542689663858	93.3880047396158	92.8661652551983
12.2666666666667	93.7964879406358	93.1630169495991	88.0762877033881	NA	NA	NA	81.7840438324016	91.1407768474189	99.0830982420104	92.312790452834	99.2118748497468	80.9390211631616	89.3548181000395	93.4717238501647	92.9055874436783
12.275	93.8277739954334	93.1752277253305	88.0717386013136	NA	NA	NA	81.7906519079814	91.1692965215245	99.0556285482693	92.3348906460652	99.2185214971136	80.940700407919	89.3583033927736	93.564607977586	92.9417010611166
12.2833333333333	93.8603606755187	93.1863804002579	88.0644344547905	NA	NA	NA	81.7966258661141	91.2019390477866	99.0341367136583	92.3588420699779	99.2249274484473	80.9406293170333	89.3644726642302	93.6655186681207	92.9746773484105
12.2916666666667	93.8940925174705	93.1966507789892	88.0544340916096	NA	NA	NA	81.8019796354007	91.2385496743844	99.0185261440661	92.3846597412137	99.2309972968989	80.938497446081	89.3730204643993	93.7731845908655	93.0047351727156
12.3	93.9287827648481	93.2062313663153	88.0418830436854	NA	NA	NA	81.8067402754728	91.2788402423458	99.0084848915556	92.4122479778782	99.2366498416127	80.9340208763129	89.3836000620189	93.8862468620828	93.0321240336532
12.3083333333333	93.9642160726053	93.2153191576551	88.0270069916642	NA	NA	NA	81.8109499358254	91.3224084415657	99.0035514972078	92.4413806085673	99.2418287366981	80.9269573315072	89.3958320628511	94.0032963658035	93.0571078627051
12.3166666666667	94.0001547010411	93.2241050301812	88.0101088705385	NA	NA	NA	81.8146661320044	91.3687680482571	99.0031843769059	92.4716898065283	99.2465036460872	80.9171263204784	89.409307591407	94.1229014488639	93.0799487872263
12.325	94.0363499023341	93.2327617008711	87.9915647148303	NA	NA	NA	81.8179589308426	91.4173837682457	99.006822118889	92.5026696345428	99.2506639786639	80.9044300604244	89.4235862532604	94.2436279417235	93.100890089688
12.3333333333333	94.072555858916	93.2414308039426	87.9718121055157	NA	NA	NA	81.8209075431551	91.467703870925	99.0139312717991	92.5337025612025	99.2543097397593	80.8888678979848	89.4381909796076	94.3640568856921	93.1201397871347
12.3416666666667	94.1085409675122	93.2502136204838	87.9513295890712	NA	NA	NA	81.8235989667328	91.5191865127489	99.024041288852	92.5641101793155	99.2574422268527	80.8705438792804	89.4526036317423	94.4828059785263	93.1378615804144
12.35	94.1440932469359	93.2591685923793	87.9306113205337	NA	NA	NA	81.8261276062469	91.5713197520528	99.0367667791545	92.5932170668266	99.2600532207816	80.8496704750781	89.4662644380032	94.5985592066543	93.1541805241873
12.3583333333333	94.1790200048798	93.2683141091619	87.9101432149839	NA	NA	NA	81.8285944003618	91.6236374801661	99.0518198314455	92.6204112757429	99.2621103190886	80.8265654882714	89.478574537108	94.7101046475484	93.1692000083544
12.3666666666667	94.2131433566309	93.2776338415532	87.8903826836926	NA	NA	NA	81.8311073142501	91.675733459464	99.0690160112686	92.6451894039542	99.2635411549241	80.8016380029362	89.4888997133884	94.8163731222714	93.1830172735052
12.375	94.2462937696377	93.2870837388368	87.8717393432897	NA	NA	NA	81.8337846278527	91.7272734309125	99.0882726061462	92.6671836129621	99.2642255579828	80.7753658623035	89.4965770089568	94.9164680208229	93.1957283516869
12.3833333333333	94.2783040151734	93.2965996703309	87.8545561876377	NA	NA	NA	81.8367584260611	91.7780020682051	99.1095930271067	92.686174274799	99.264003424509	80.7482684791386	89.5009285832086	95.0096833941405	93.2074211688641
12.3916666666667	94.3090053457907	93.3061041337949	87.8390956815082	NA	NA	NA	81.8401754040929	91.8277415816322	99.1330350954545	92.7020908694565	99.262695907135	80.7208737603671	89.5012843372111	95.0955146695309	93.2181577412462
12.4	94.3382274381975	93.3155117814126	87.8255352871381	NA	NA	NA	81.8441955425255	91.8763829679075	99.158671333431	92.7150002647058	99.260128713702	80.6936778998373	89.4970093294012	95.1736659595659	93.2279466189502
12.4083333333333	94.3658029043571	93.3247338590188	87.8139727729305	NA	NA	NA	81.8489903636542	91.9238739241982	99.1865546952064	92.7250822453017	99.2561479592366	80.6671043402876	89.4875299410954	95.2440523673095	93.2367109868906
12.4166666666667	94.3915751374335	93.3336814361763	87.8044376040876	NA	NA	NA	81.8547401364566	91.9702058158908	99.2166955478655	92.7325968468899	99.2506268169997	80.6414733610063	89.4723555837202	95.306791732801	93.2442630002981
12.425	94.4154071157674	93.342268917914	87.7969027378498	NA	NA	NA	81.8616273375948	92.0153994287394	99.2490432699933	92.7378505129085	99.2434657969969	80.6169894828683	89.4510965807904	95.3621816423035	93.2502946257559
12.4333333333333	94.4371897188881	93.3504198250274	87.7912925561437	NA	NA	NA	81.8698244475393	92.0594891812226	99.2834649213227	92.7411640366075	99.2345903112595	80.5937462288733	89.4234803372638	95.4106636303864	93.254390212567
12.4416666666667	94.4568492340079	93.3580743315759	87.7874874680747	NA	NA	NA	81.8794766983786	92.1025070965005	99.3197261896025	92.7428408509531	99.2239496417196	80.5717449342726	89.3893673714552	95.4527827905265	93.2560597437763
12.45	94.4743528794607	93.3651963388164	87.7853297374958	NA	NA	NA	81.8906823426342	92.1444696922639	99.357488644814	92.7431389745955	99.2115200448461	80.5509257611701	89.3487677877329	95.4891514625072	93.2547861421156
12.4583333333333	94.4897091568265	93.371778438229	87.7846336668815	NA	NA	NA	81.903473891549	92.1853707218142	99.396330933573	92.7422575179163	99.1973103159344	80.5312084728128	89.3018579611749	95.5204200471854	93.2500772049716
12.4666666666667	94.5029605636992	93.3778436074319	87.7851991466246	NA	NA	NA	81.9178043375617	92.225178606152	99.4357884622024	92.7403436876015	99.1813650154565	80.5125355480575	89.2489962032322	95.547253251205	93.2415117944907
12.475	94.514170798642	93.3834430346478	87.7868271910877	NA	NA	NA	81.9335420599917	92.2638343303776	99.4753972741319	92.737512756276	99.1637633833217	80.4949091446642	89.1907338124857	95.5703102660591	93.2287697919118
12.4833333333333	94.5234122384791	93.3886508908447	87.789338071293	NA	NA	NA	81.9504761352484	92.3012479210594	99.514728727119	92.73387078791	99.1446182237653	80.4784202678577	89.1278151061992	95.5902288788695	93.2116388536136
12.4916666666667	94.5307574813677	93.393557575212	87.7925914031014	NA	NA	NA	81.9683311343113	92.3372953329171	99.5534104365206	92.7295393305742	99.1240797383928	80.4632724463191	89.0611613099183	95.6076129119818	93.1899993386358
12.5	94.5362738504459	93.3982627540624	87.7965041556068	NA	NA	NA	81.9867884405089	92.3718186940031	99.5911355458376	92.7246841034885	99.1023423616983	80.4497979986007	88.991840577337	95.6230208868917	93.163798819352
12.5083333333333	94.540018589592	93.4028694307996	87.8010615123356	NA	NA	NA	82.0055097954502	92.4046322442768	99.6276650016691	92.7195390901568	99.0796487800002	80.4384603081747	88.9210335366146	95.6369535351551	93.1330327191815
12.5166666666667	94.5420350041734	93.40748020088	87.8063174603897	NA	NA	NA	82.024158473613	92.4355347690153	99.6628302543631	92.7144102131577	99.0562885814648	80.4298352911761	88.8500031386774	95.6498408970867	93.0977421900987
12.525	94.5423510850701	93.4121968192449	87.8123854822281	NA	NA	NA	82.042415136792	92.4643276690427	99.6965405295203	92.7096525065703	99.0325907180214	80.4245693943129	88.7800718812969	95.6620344920065	93.058028505945
12.5333333333333	94.5409820303062	93.4171233368885	87.819422958043	NA	NA	NA	82.0599886945781	92.4908369996177	99.7287900319068	92.7056308210576	99.0089082018909	80.4233185849086	88.7126058395357	95.6738085552676	93.0140749074054
12.5416666666667	94.5379377374822	93.422370416687	87.8276132145967	NA	NA	NA	82.0766246176501	92.5149363141027	99.7596577814384	92.7026789777907	98.98559561358	80.4266799416175	88.6490033722931	95.6853661887264	92.966165995967
12.55	94.5332337644001	93.4280572599902	87.837146118292	NA	NA	NA	82.0921121007704	92.5365649176419	99.7892972258629	92.7010645369552	98.9629820704289	80.4351312297244	88.5906842331674	95.6968431856489	92.91469915952
12.5583333333333	94.5269008164939	93.4343100089798	87.8481951926731	NA	NA	NA	82.1062896176972	92.5557373799431	99.8179186989378	92.700959791141	98.9413414933275	80.4489882593084	88.5390741132503	95.7083094760333	92.8601873032293
12.5666666666667	94.518988671122	93.4412573956502	87.8608908672222	NA	NA	NA	82.119048697433	92.5725453718153	99.8457721886159	92.7024232629086	98.9208624349033	80.4683764086719	88.4955819431467	95.719775098192	92.8032530905856
12.575	94.5095649594805	93.4490240306048	87.8752951019903	NA	NA	NA	82.1303368065927	92.587155606817	99.8731370606693	92.705398596593	98.9016230774348	80.4932076460355	88.4615699264272	95.731205094642	92.7446136373354
12.5833333333333	94.4987116903416	93.4577227699294	87.8913853597186	NA	NA	NA	82.1401596116755	92.5998038582545	99.9003199292687	92.7097281011513	98.8835794607341	80.5231637015302	88.4383175248804	95.7425412710825	92.6850554838133
12.5916666666667	94.4865220308105	93.4674492783022	87.9090517486053	NA	NA	NA	82.148580866548	92.6107807003721	99.927655370065	92.7151693500157	98.8665727881747	80.5576940087301	88.426981064334	95.7537259465247	92.6254020837072
12.6	94.4730993634089	93.4782802345493	87.9281054156991	NA	NA	NA	82.1557168490578	92.6204085954275	99.9554985084854	92.721409091718	98.8503551110132	80.5960330945944	88.428549995075	95.7647228765473	92.5664780211181
12.6083333333333	94.4585590807936	93.4902740791988	87.948293754978	NA	NA	NA	82.1617239963058	92.629018636643	99.9841986641945	92.7280797877715	98.8346260330775	80.6372344904266	88.4437994429219	95.7755325968552	92.5090759551113
12.6166666666667	94.4430301068752	93.5034735783973	87.9693169098062	NA	NA	NA	82.1667821021325	92.6369359565122	100.014053478263	92.7347854651256	98.8190704520104	80.6802156770774	88.4732393110317	95.7862021148507	92.4539315105752
12.625	94.4266513193449	93.5179098524602	87.9908403536051	NA	NA	NA	82.1710764277905	92.6444740479104	100.045257986734	92.7411341134354	98.8033895609235	80.7238076606365	88.5170641468287	95.7968283609978	92.4017058515101
12.6333333333333	94.4095603287865	93.5336055864288	88.0125027803	NA	NA	NA	82.1747795968605	92.6519315834545	100.077870806484	92.7467641620119	98.7873223084684	80.7668013444331	88.5751123551707	95.8075540643573	92.3529711600199
[truncated: 643 more rows]
