# Supplementary material for: Pupil responses to melanopsin-isolating stimuli as a potential diagnostic biomarker for glaucoma
Source: PLoS One. 2025 May 23;20(5):e0324373. doi: 10.1371/journal.pone.0324373 (PMC12101769; doi:10.1371/journal.pone.0324373)
Supplement: S2 File — (CSV) [file pone.0324373.s004.csv]

timeRelativeToPulseOnset	controlParticipant1	controlParticipant2	controlParticipant3	controlParticipant4	controlParticipant5	controlParticipant6	controlParticipant7	controlParticipant8	controlParticipant9	controlParticipant10	controlParticipant11	controlParticipant12	controlParticipant13	controlParticipant14	controlParticipant15
-2	101.913355840613	107.807751524481	99.5317582237218	NA	NA	NA	95.5878930233233	101.59617082445	107.773693824991	100.936446731573	101.096222325453	102.311756053241	99.215931867118	97.8215473110568	94.4368482850706
-1.99166666666667	101.958925826626	107.725912710035	98.9911295846904	NA	NA	NA	95.7095528093001	101.614764887281	107.749818484825	100.689599336087	101.036820218026	102.288977456166	99.3813572474398	97.7774475870076	94.4409987836114
-1.98333333333333	102.000349566453	107.655421861277	98.4042540963312	NA	NA	NA	95.8357639432715	101.633868504455	107.727023201342	100.424883607588	100.974248359576	102.25529972869	99.5219659311758	97.733684336154	94.4396757858333
-1.975	102.036686127219	107.598256456919	97.780684350464	NA	NA	NA	95.9631867553514	101.653406364423	107.705323702509	100.147531587395	100.908417145631	102.212001742171	99.6332399241364	97.6901847291046	94.4336288167364
-1.96666666666667	102.066684408314	107.555583504687	97.132253763788	NA	NA	NA	96.0888429254787	101.673413431983	107.684649070127	99.8638209769597	100.839312568512	102.160404356759	99.7115912660509	97.6470097543075	94.4239986482335
-1.95833333333333	102.088773099796	107.527882266993	96.4727536605531	NA	NA	NA	96.2102103053547	101.694028701765	107.664869164727	99.5808247900535	100.766997238155	102.101838668579	99.7545387633356	97.6043389363033	94.4122510205307
-1.95	102.10107203016	107.515061902391	95.8174340601126	NA	NA	NA	96.3252816711868	101.715472952559	107.645832724815	99.3060682628893	100.691613279268	102.0376220756	99.7608632819032	97.562446605934	94.4000880185419
-1.94166666666667	102.101424523418	107.516566176044	95.182342068597	NA	NA	NA	96.4325881146014	101.738012073823	107.62739888356	99.0471259113837	100.613385514711	101.969040708916	99.7307264917398	97.5216652784707	94.3893434725472
-1.93333333333333	102.087447733369	107.53146179218	94.5835567011846	NA	NA	NA	96.5311864517039	101.761911523422	107.60945524411	98.8112012090575	100.532621582555	101.897334468096	99.6657373945038	97.4823373607433	94.3818706113088
-1.925	102.056599156515	107.558509812616	94.0364193063864	NA	NA	NA	96.6206155018772	101.787390787268	107.591928262179	98.6047350097313	100.449705295101	101.823678831037	99.5689561631659	97.4447622321947	94.3794311160129
-1.91666666666667	102.00626081576	107.596220532452	93.5548520346035	NA	NA	NA	96.7008324617863	101.814587312076	107.574792689802	98.4330878688006	100.365080361951	101.749157648904	99.4448316943141	97.4091493899746	94.3835930770269
-1.90833333333333	101.93384329328	107.642892157676	93.1508085477279	NA	NA	NA	96.7721399428035	101.843534967021	107.55807964096	98.3003283567817	100.27922546778	101.674729380726	99.2990740064815	97.3755887364832	94.3956419467174
-1.9	101.83690937121	107.696633305472	92.8338584395438	NA	NA	NA	96.8351087374897	101.874155451151	107.5418776773	98.2091336853072	100.192626885124	101.601198238424	99.1384640172682	97.3440439631681	94.4165074764412
-1.89166666666667	101.713315471949	107.755370187547	92.6108929573372	NA	NA	NA	96.8904986195142	101.906257611465	107.526323029079	98.1607873099102	100.105756558931	101.529197394102	98.9706045861384	97.3143663607461	94.4467123167685
-1.88333333333333	101.56136721181	107.816841214269	92.4859425208747	NA	NA	NA	96.9391806125887	101.939540716502	107.51158044568	98.1552527973632	100.019060393063	101.45918098279	98.8036213397077	97.2863214598666	94.4863472648375
-1.875	101.37997942396	107.8785833892	92.4601025731392	NA	NA	NA	96.9820650601643	101.973599884916	107.49781779591	98.19130512762	99.9329567161366	101.391421390259	98.6458257378313	97.2596233196965	94.5350708738366
-1.86666666666667	101.168825625509	107.937916860869	92.5315700965097	NA	NA	NA	97.0200395310631	102.007933063856	107.485174437634	98.266698741525	99.8478413916121	101.32601459685	98.5053520457994	97.2339738920851	94.5921272078384
-1.85833333333333	100.928462991039	107.991935494589	92.6957959592289	NA	NA	NA	97.0539206830728	102.04195056288	107.473721073968	98.378349781515	99.7640926325243	101.262899138537	98.3897782774402	97.2091017480566	94.6563793127226
-1.85	100.660421452677	108.037509612522	92.9457521522892	NA	NA	NA	97.0844236219955	102.074989088758	107.463411472686	98.5225154307637	99.6820663906897	101.201893462933	98.3057419103516	97.1847917655601	94.7263595162754
-1.84166666666667	100.367243164295	108.071303610279	93.2722984496417	NA	NA	NA	97.1121495450975	102.106330341853	107.454034426762	98.6949637445249	99.6020783824409	101.142749387154	98.2585627550665	97.1609000365348	94.8003374894045
-1.83333333333333	100.052457659897	108.089810087531	93.6646203795604	NA	NA	NA	97.1375889316525	102.135221975395	107.445180114828	98.8911352281214	99.5243801080142	101.085208665226	98.2518935483989	97.1373526500631	94.8764055205203
-1.825	99.7204889744011	108.089402720757	94.1107060787279	NA	NA	NA	97.1611355059004	102.160898328263	107.436229712119	99.1062996199724	99.4491402498175	101.029050355488	98.2874418656426	97.1141329473135	94.9525781693434
-1.81666666666667	99.3765088791205	108.066408426975	94.597831123686	NA	NA	NA	97.1831068178575	102.182598754275	107.426366676796	99.3357090408918	99.3764356473942	100.974127574777	98.3648289358109	97.0912685647263	95.0269017079256
-1.80833333333333	99.0262595444713	108.017196375284	95.1130257741196	NA	NA	NA	97.2037688139645	102.199582655237	107.4146041723	99.5747433100614	99.3062505095072	100.920396614064	98.4816390931292	97.0688270167765	95.0975686161318
-1.8	98.6758654731242	107.938282010269	95.6435078558738	NA	NA	NA	97.2233606094668	102.211142735635	107.399824364824	99.8190398933076	99.2384838396646	100.867935558169	98.6336654945241	97.0469169350615	95.1630306230143
-1.79166666666667	98.3316479464433	107.826448614524	96.1770728955682	NA	NA	NA	97.2421132213341	102.216619363479	107.380826137387	100.064603216712	99.1729658103473	100.816943895081	98.8153085064184	97.0256878599526	95.2220993404298
-1.78333333333333	97.9999503604429	107.678891295128	96.7024364160499	NA	NA	NA	97.2602579493047	102.215417766087	107.356379660411	100.307890084625	99.1094822734983	100.767720560781	99.0200585114787	97.0053276755339	95.2740225529371
-1.775	97.6869773254597	107.493383984223	97.2095214022293	NA	NA	NA	97.2780261476522	102.207028090316	107.325290541959	100.545865968641	99.0478051660901	100.720629829183	99.240992207176	96.9860603911335	95.318528530733
-1.76666666666667	97.3986453390946	107.268460910501	97.6896812683219	NA	NA	NA	97.2956453079807	102.191047938978	107.286476880483	100.776026691698	98.9877244994241	100.676062126546	99.4712238830904	96.9681445335744	95.3558330975949
-1.75833333333333	97.1404417939331	107.003597004895	98.1358491233302	NA	NA	NA	97.3133343989514	102.167205763902	107.239054747542	100.996385015649	98.9290771199647	100.634384697518	99.7042766656175	96.9518686149285	95.3866049409997
-1.75	96.9172911712229	106.699371567707	98.5426082030702	NA	NA	NA	97.3312991896244	102.13538033893	107.182419303131	101.205427739214	98.8717706746528	100.595880140992	99.9343622470154	96.9375386392242	95.4118915784434
-1.74166666666667	96.7334293939369	106.357603826651	98.9061859921279	NA	NA	NA	97.349727313614	102.095610587458	107.116311193591	101.402051919021	98.8158027600347	100.560685658137	100.156571352421	96.9254576457258	95.4330187270225
-1.73333333333333	96.5922889747175	105.981451128754	99.2243839076895	NA	NA	NA	97.3687812803871	102.048094243471	107.040865755808	101.585490650439	98.7612721619819	100.528747417439	100.366982576073	96.9159045147214	95.4514814954754
-1.725	96.4963993832781	105.575455903743	99.4964592834997	NA	NA	NA	97.3885883837365	101.993178651874	106.956641812336	101.755241120225	98.7083779141561	100.499792007548	100.562699419568	96.909117865604	95.4688451555738
-1.71666666666667	96.4473079343533	105.145519459068	99.72297427829	NA	NA	NA	97.4092308176046	101.931346459325	106.864620417193	101.911005170101	98.6574059646046	100.473312782136	100.741826561238	96.9052839185433	95.4866661909498
-1.70833333333333	96.4455254706201	104.698778447092	99.9056220577381	NA	NA	NA	97.4307415335826	101.863194929064	106.766164615428	102.052645859014	98.6087075775451	100.448578965609	100.903397087761	96.9045267762368	95.5064325539687
-1.7	96.4904998275632	104.243370139543	100.047038657872	NA	NA	NA	97.4531088436938	101.789406604964	106.662938193675	102.180161087995	98.5626747808163	100.424679390592	101.047262956218	96.9069036171087	95.5295131242073
-1.69166666666667	96.5806210068014	103.788094446633	100.150608492915	NA	NA	NA	97.4762894641619	101.710712504119	106.556788231521	102.293675687258	98.5197173392011	100.40059936873	101.173961324028	96.9124047836371	95.5571069611599
-1.68333333333333	96.7132634300898	103.34200540773	100.220269866111	NA	NA	NA	97.500227084827	101.627853200628	106.449605667122	102.393450179753	98.4802441683355	100.375314801639	101.284568535326	96.9209538569526	95.5901918284872
-1.675	96.8848681469154	102.913982145141	100.260325719154	NA	NA	NA	97.5248706377667	101.541544881781	106.343188208646	102.479900669354	98.4446508326346	100.347885987605	101.380551428366	96.9324069898983	95.6294800523969
-1.66666666666667	97.0910619005322	102.512333850258	100.275266436465	NA	NA	NA	97.5501857805064	101.452455748072	106.239128898135	102.553621292894	98.4133148942872	100.317537293135	101.463623638722	96.9465571531296	95.6753893388292
-1.65833333333333	97.3268048207695	102.14448322051	100.26961166917	NA	NA	NA	97.5761566761563	101.36119311908	106.138740464213	102.615397250642	98.3866002178065	100.283711636129	101.535612446309	96.9631461320981	95.7280292580152
-1.65	97.5865562106045	101.816748728678	100.247773245503	NA	NA	NA	97.602779931585	101.26829662124	106.043015303415	102.666197802028	98.3648666714888	100.246094926569	101.598339528122	96.981882453601	95.7872018014716
-1.64166666666667	97.8644485935044	101.534219584992	100.213935892142	NA	NA	NA	97.6300551096938	101.174233401456	105.95261874419	102.707145538206	98.3484769568758	100.204614166393	101.653518780149	97.0024642078295	95.8524179393983
-1.63333333333333	98.1544629469957	101.300703444032	100.171952494694	NA	NA	NA	97.6579761752072	101.079396087458	105.867907720093	102.739464906568	98.337794297045	100.159416115937	101.70267617797	97.0246042892433	95.9229327809953
-1.625	98.4506008334129	101.118727820893	100.12525464163	NA	NA	NA	97.6865261619967	100.98410524514	105.788958395131	102.764418099834	98.333170749211	100.110832068574	101.747097003649	97.0480495024785	95.9977973934599
-1.61666666666667	98.7470508530807	100.989580620465	100.076782559095	NA	NA	NA	97.7156740038651	100.888614109459	105.715589693914	102.783238181651	98.3349289877174	100.059335399066	101.787801327767	97.0725840983642	96.0759199837386
-1.60833333333333	99.0383463527989	100.913375354726	100.028939446147	NA	NA	NA	97.7453705811964	100.793112142657	105.647384047578	102.797066500606	98.3433412893813	100.005500281416	101.825542273077	97.0980162800167	96.156126897563
-1.6	99.3195078339934	100.889126446072	99.9835735923041	NA	NA	NA	97.7755425374928	100.697728323079	105.583712697893	102.806901911011	98.3586113041498	99.9499667811619	101.860820226174	97.1241552655506	96.2372165678169
-1.59166666666667	99.5861603038922	100.914824729656	99.9419889611897	NA	NA	NA	97.80608497064	100.602537450645	105.523765384717	102.813573680969	98.3808644739833	99.8934103010031	101.893909650883	97.1507899289233	96.3180051764616
-1.58333333333333	99.8346176750556	100.987510120314	99.904983725423	NA	NA	NA	97.8368550943926	100.507569420058	105.466579866675	102.817744484201	98.4101489781683	99.8365064315193	101.924896671446	97.1776772939133	96.3973660937018
-1.575	100.061932323266	101.103343267386	99.8729142918878	NA	NA	NA	97.8676683243568	100.412819113848	105.411070067387	102.819933138333	98.4464426625919	99.7798853085252	101.953723280924	97.2045419398444	96.4742631804902
-1.56666666666667	100.265912652362	101.257683016228	99.8457765275383	NA	NA	NA	97.8982967540627	100.31825676036	105.356051495109	102.820538846067	98.4896573726792	99.7240855452882	101.980232785527	97.2310804662044	96.5477744666636
-1.55833333333333	100.445113352542	101.445182327859	99.8232914773083	NA	NA	NA	97.92846924238	100.223840618793	105.300264173742	102.819860543936	98.5396355591388	99.6695277940604	102.00421310261	97.2569650573366	96.6171031101776
-1.55	100.598803241533	101.659914286547	99.8049858562416	NA	NA	NA	97.9578733040555	100.12953350571	105.242400696873	102.818119228362	98.5961423937237	99.6165184965056	102.025436151295	97.2818476666597	96.6815777597344
-1.54166666666667	100.726913466249	101.895529518212	99.7902645569697	NA	NA	NA	97.9861601063359	100.03532342124	105.181145076338	102.815487732545	98.6588599657644	99.5652792905519	102.043690881124	97.3053736667445	96.7406506026845
-1.53333333333333	100.829967089001	102.14543713875	99.7784769027208	NA	NA	NA	98.0129540125991	99.9412460960502	105.115218456165	102.812118506165	98.7273864939626	99.5159907521188	102.058807634821	97.3272110679164	96.7939014416375
-1.525	100.908993842753	102.402999112015	99.7689785703802	NA	NA	NA	98.037867710365	99.8474040195402	105.043426366008	102.808157589119	98.8012402450242	99.4688367141786	102.070674360697	97.3470894431041	96.841048198131
-1.51666666666667	100.965437137018	102.661728369229	99.7611880851048	NA	NA	NA	98.0605221071543	99.7539756416094	104.964704237939	102.803745477756	98.8798686223719	99.4240356906644	102.079247150309	97.3648343176614	96.8819579963707
-1.50833333333333	101.001059397257	102.915482772114	99.7546329073838	NA	NA	NA	98.0805676134205	99.6612121173958	104.878154198085	102.799014059212	98.9626649631826	99.3818540517404	102.084556076538	97.3803851561344	96.9166548832511
-1.5	101.017849530343	103.158649641608	99.7489791486943	NA	NA	NA	98.0977037389671	99.5694245998556	104.783066579393	102.7940824634	99.0489933607166	99.3426047207061	102.086705826008	97.3937935506915	96.9453232336362
-1.49166666666667	101.017936213104	103.386314662681	99.744042920991	NA	NA	NA	98.1116959220037	99.4789672413238	104.678930236308	102.789047388039	99.1382152561946	99.3066344209924	102.08587207811	97.4052071036296	96.9683041410513
-1.48333333333333	101.003511761766	103.594404195362	99.739787895224	NA	NA	NA	98.1223880112519	99.3902185315564	104.565442613342	102.783968107896	99.2297090724702	99.274296793215	102.082295826517	97.4148491666829	96.986080442794
-1.475	100.976770900868	103.779786551843	99.7363168401241	NA	NA	NA	98.1297080789286	99.3035617960198	104.442524758716	102.778852614969	99.3228772269807	99.2459090458061	102.076276605457	97.4230011987123	96.9992495878494
-1.46666666666667	100.939865257871	103.940319599369	99.7338607740327	NA	NA	NA	98.1336679526717	99.2193678218594	104.310338005737	102.773647691159	99.4171378697215	99.2216981085784	102.068164837943	97.4299879111994	97.0084891170768
-1.45833333333333	100.894869919224	104.074839797462	99.7327626800635	NA	NA	NA	98.1343598055161	99.1379839382879	104.169297196304	102.768229605429	99.5119031646502	99.2017525630936	102.058353726789	97.4361645830122	97.0145220325111
-1.45	100.843757287433	104.183098230396	99.7334509548761	NA	NA	NA	98.1319525270144	99.05973079575	104.020076328726	102.762392742438	99.6065527988248	99.1859980539453	102.047268646218	97.4419087957604	97.0180887631597
-1.44166666666667	100.788376178601	104.265657079614	99.736400854994	NA	NA	NA	98.1266880040574	98.9849044968737	103.863599501283	102.7558377541	99.7004146113036	99.1742019720947	102.035348714484	97.44761609127	97.0199290988306
-1.43333333333333	100.730435801878	104.323761793891	99.7420864482296	NA	NA	NA	98.1188754658469	98.9137811071168	103.701007416726	102.7481632612	99.7927614815697	99.1660020504832	102.023017029726	97.4536928599753	97.0207713614541
-1.425	100.671492589113	104.359200674258	99.7509291454247	NA	NA	NA	98.1088815479206	98.846621318643	103.533598335092	102.738864863365	99.8828277583525	99.1609535846933	102.010641547183	97.4605414371035	97.0213225390739
-1.41666666666667	100.612936315492	104.374160157185	99.7632508428465	NA	NA	NA	98.0971149834703	98.7836737918193	103.362757589065	102.727342496656	99.9698414369926	99.1585884903426	101.998491797716	97.4685399908901	97.0222559936805
-1.40833333333333	100.555973789156	104.371084041828	99.7792386650413	NA	NA	NA	98.0840069523702	98.7251771535139	103.189893897798	102.712915664788	100.053062384661	99.1584707777031	101.986697325521	97.478020778823	97.0241974891695
-1.4	100.501612506996	104.352545296057	99.7989233722882	NA	NA	NA	98.0699892340958	98.671361959925	103.01639039052	102.694849556309	100.131815574854	99.1602333890882	101.97521379557	97.4892460770867	97.0277110142523
-1.39166666666667	100.450649110352	104.321137355604	99.8221675708935	NA	NA	NA	98.0554719526972	98.6224525211214	102.843567629129	102.672395983341	100.205511671389	99.1635928846254	101.963800461713	97.502381763047	97.033285443639
-1.38333333333333	100.403665337293	104.279387736528	99.8486579383664	NA	NA	NA	98.0408226044429	98.5786655453751	102.672655625958	102.644846033215	100.273653499744	99.1683468009392	101.952008747866	97.5174736805362	97.0413229634838
-1.375	100.361030834791	104.229691095174	99.8778998409749	NA	NA	NA	98.0263490258228	98.5402021342525	102.504779240347	102.61158633556	100.335833101508	99.1743615639458	101.939180973955	97.5344353101696	97.0521297884001
-1.36666666666667	100.322912209735	104.174256030263	99.9092206053574	NA	NA	NA	98.0122886943268	98.5072320749898	102.34096351474	102.572152908382	100.391724040534	99.1815569517184	101.9244605266	97.5530530759643	97.0659100164543
-1.35833333333333	100.289288336856	104.115062626706	99.9417924460049	NA	NA	NA	97.9988043764299	98.4798732043801	102.182152896728	102.526278959217	100.441067974464	99.1898840860895	101.906813746189	97.5730081341254	97.0827649031685
-1.35	100.259970620447	104.05383158349	99.9746819401888	NA	NA	NA	97.9859848079378	98.4581717179553	102.029222893307	102.47393218882	100.483654904656	99.1992922795627	101.885059367556	97.5939079668983	97.1027005713158
-1.34166666666667	100.234627015684	103.992006592135	100.006922583317	NA	NA	NA	97.9738502059845	98.4420882943385	101.882966885528	102.415334389563	100.519305169967	99.2096933268508	101.857900831263	97.6153221158297	97.1256438475215
-1.33333333333333	100.212809939597	103.930750489055	100.037597408281	NA	NA	NA	97.9623630071223	98.4314917328897	101.744063990232	102.350956999744	100.547864747634	99.22094026093	101.823961036896	97.6368185355236	97.1514598874817
-1.325	100.193987155976	103.870954577416	100.065914365852	NA	NA	NA	97.9514426125741	98.4261608471381	101.613050710777	102.281494226253	100.56921727565	99.2328316303324	101.781821488677	97.6579969652323	97.1799643531873
-1.31666666666667	100.177573849395	103.813259698384	100.09125968889	NA	NA	NA	97.9409814877349	98.4257943155143	101.490310960278	102.207822899583	100.583305369244	99.2451437397895	101.730066527401	97.6785160126002	97.2109279024065
-1.30833333333333	100.162965276339	103.758086526423	100.113222677821	NA	NA	NA	97.9308608638251	98.4300252948725	101.376073971789	102.130958369327	100.590151031803	99.2576852873652	101.667333129383	97.6981119034217	97.2440754615911
-1.3	100.149568661312	103.705671008665	100.131594709697	NA	NA	NA	97.9209663501777	98.4384381105505	101.27039490346	102.052011143652	100.589871215054	99.2703601300746	101.592370118331	97.7166092965132	97.2790858545063
-1.29166666666667	100.136831196603	103.656099854187	100.146350556449	NA	NA	NA	97.9112042925273	98.4505881592612	101.173107428838	101.972145539864	100.582689628761	99.2832210852114	101.504113180173	97.7339274128605	97.3155964280687
-1.28333333333333	100.124261456762	103.609341468867	100.157619792445	NA	NA	NA	97.9015179004213	98.466025502081	101.083768791962	101.892541215047	100.568942126913	99.2965013267906	101.401777994161	97.7500829948082	97.3532107418592
-1.275	100.111442238181	103.56526946361	100.165653949046	NA	NA	NA	97.8919007019461	98.4843175039865	101.001634338853	101.814356765198	100.549068828776	99.3106145988135	101.284965579529	97.7651858992899	97.3915050260232
-1.26666666666667	100.098033649321	103.523677738287	100.170794635661	NA	NA	NA	97.8824055260771	98.505064091251	100.925683583995	101.738691091819	100.523591271724	99.3261215180098	101.153768474362	97.7794217873913	97.4300347264919
-1.25833333333333	100.083768233541	103.484288246123	100.173447100986	NA	NA	NA	97.8731473123686	98.5279029461679	100.854688447699	101.666539909424	100.493080842713	99.3436695539498	101.008864433026	97.7930223409736	97.4683448655611
-1.25	100.068442612924	103.446755924138	100.174060853833	NA	NA	NA	97.8642972139447	98.5525072134266	100.787297242925	101.598751105056	100.458125626844	99.3639252142104	100.851584582577	97.8062302614847	97.5059845202126
-1.24166666666667	100.051910448253	103.410677868004	100.173116760309	NA	NA	NA	97.8560677878464	98.5785811582267	100.722116086485	101.535985589658	100.419299013222	99.3875171284356	100.683946090927	97.8192686474544	97.5425238216915
-1.23333333333333	100.034079259466	103.375612017334	100.171119453842	NA	NA	NA	97.8486936714234	98.6058581295856	100.657787940012	101.478689401676	100.377131649152	99.4149963858316	100.508642479939	97.8323232348074	97.5775719582341
-1.225	100.014909768922	103.341105683879	100.168592404994	NA	NA	NA	97.842412998837	98.6341019203546	100.593081883855	101.427081460152	100.332089224928	99.4468116474864	100.328985192969	97.8455399971215	97.6107949223207
-1.21666666666667	99.9944153546546	103.306730332504	100.166071283783	NA	NA	NA	97.8374513470816	98.663109987487	100.526999705872	101.381157407793	100.28455901571	99.4832973910947	100.148792544735	97.8590293682567	97.6419332992598
-1.20833333333333	99.9726612802062	103.27211715076	100.164092245937	NA	NA	NA	97.8340076238509	98.6927160778608	100.458884212229	101.340704668268	100.234845931908	99.524673267373	99.9722298504047	97.8728653029653	97.6708206438872
-1.2	99.9497627630709	103.236987638346	100.163173821407	NA	NA	NA	97.8322429308668	98.7227911644121	100.388497777228	101.305324024003	100.183175317167	99.5710486818439	99.8036124416171	97.8870792395757	97.6973990737661
-1.19166666666667	99.9258786586277	103.201174604777	100.163791375374	NA	NA	NA	97.8322758278729	98.7532436716215	100.316050277381	101.274458328427	100.129698878821	99.6224269027297	99.6471871127233	97.9016575024006	97.7217254333538
-1.18333333333333	99.9011999501302	103.164630215864	100.166344328511	NA	NA	NA	97.8341857185863	98.7840195032837	100.242179703981	101.247431637708	100.074502183675	99.678707832385	99.5069085879379	97.91654565213	97.7439648823757
-1.175	99.8759371429767	103.127419138375	100.171121196928	NA	NA	NA	97.8380215380178	98.8151005381461	100.167900356723	101.223498941207	100.017612580031	99.7396919455012	99.386229222412	97.9316593530299	97.7643761431917
-1.16666666666667	99.8503111746372	103.089698213553	100.178271706341	NA	NA	NA	97.8438112664785	98.8465001723965	100.094527632992	101.201900744996	99.9590039357582	99.8050868745634	99.2879232979919	97.946903055062	97.7832952856579
-1.15833333333333	99.8245494798121	103.051687220337	100.187792796952	NA	NA	NA	97.8515694634143	98.878255323649	100.02358282553	101.181910931942	99.8985944236851	99.8745147633193	99.2139656920403	97.9621946556772	97.8011207827784
-1.15	99.7988867748535	103.013634960397	100.1995282598	NA	NA	NA	97.86130188175	98.9104149974401	99.956686722887	101.162864794637	99.8362387267454	99.9475161456609	99.1654722844932	97.9774900033014	97.8182994563126
-1.14166666666667	99.7735683474838	102.975783899818	100.21317740147	NA	NA	NA	97.8730081373278	98.9430266524702	99.8954564976121	101.144162303051	99.7717211405112	100.023548134578	99.1426949084272	97.9928046390436	97.8353149474924
-1.13333333333333	99.7488518070535	102.938337882234	100.228308740338	NA	NA	NA	97.8866846740727	98.9761219845435	99.8414180779155	101.125255110636	99.7047561971679	100.101980717846	99.145059695715	98.0082336731133	97.8526809267683
-1.125	99.7250040676193	102.901437924898	100.244376643364	NA	NA	NA	97.9023296511125	99.0097025572557	99.7959403444944	101.105632292329	99.634999965207	100.182097756365	99.1712407247797	98.0239659357737	97.8709381198773
-1.11666666666667	99.7022929452335	102.865148319069	100.260739951651	NA	NA	NA	97.9199503655036	99.0437247238943	99.7601881021328	101.084815871234	99.5620701314824	100.263105667302	99.2192613308982	98.040283954299	97.8906536938311
-1.10833333333333	99.6809746534803	102.829452027755	100.276681989312	NA	NA	NA	97.9395726046931	99.0780840117772	99.7350806580846	101.062368542013	99.4855686957739	100.344148769138	99.2866139185274	98.0575462455943	97.9124224679169
-1.1	99.6612803792833	102.794253885053	100.291430076962	NA	NA	NA	97.9612490420492	99.1126008478201	99.7212486588432	101.037909084083	99.4051021080124	100.424327231594	99.3703888076534	98.0761574074223	97.9368656507535
-1.09166666666667	99.6434054274897	102.759391618977	100.304172527436	NA	NA	NA	97.9850622931245	99.1470110282289	99.7190028455849	101.011129975713	99.3202992839297	100.50271071087	99.4674028005918	98.0965337184554	97.9646196596431
-1.08333333333333	99.6275014072336	102.724655418094	100.314076674638	NA	NA	NA	98.0111189046882	99.1809657651645	99.7283351138318	100.98181356089	99.2308300891379	100.578344755292	99.5743194439349	98.1190669299	97.9963127352748
-1.075	99.6136708966613	102.689815059782	100.320317643868	NA	NA	NA	98.0395327560177	99.2140450963217	99.7489528949873	100.949842035954	99.1364230634831	100.650255934431	99.6877575609547	98.1440859668866	98.0325345750903
-1.06666666666667	99.6019663486914	102.654650388027	100.322124402361	NA	NA	NA	98.0704003547434	99.245782645751	99.7803260096881	100.915195655494	99.0368791718679	100.717463021415	99.8043906759737	98.1718206338722	98.0738052383313
-1.05833333333333	99.5923939959888	102.618979033657	100.318838710096	NA	NA	NA	98.1037749012543	99.2756953485313	99.8217235668101	100.87793822015	98.9320820530185	100.778995022608	99.9210410595159	98.2023752395735	98.1205462901304
-1.05	99.584920003343	102.582676650717	100.30997394295	NA	NA	NA	98.1396461647819	99.3033139183179	99.8722362244916	100.838196318759	98.8220086995879	100.833911290922	100.034766498366	98.2357152329109	98.1730548912024
-1.04166666666667	99.5794759322937	102.545688133586	100.295260030227	NA	NA	NA	98.1779288115271	99.3282134476453	99.9307966621249	100.796142332845	98.7067438982104	100.881317404557	100.142933704731	98.2716641600401	98.2314798882491
-1.03333333333333	99.5759614683429	102.508031114402	100.274666560731	NA	NA	NA	98.2184586957005	99.3500444929577	99.9962109981342	100.751986247285	98.5864995704958	100.920374407534	100.243275376149	98.3099103267086	98.2957983273005
-1.025	99.5742423004259	102.469794191297	100.248402973091	NA	NA	NA	98.2609974792604	99.3685632210948	100.06720229536	100.705972474113	98.4616380891588	100.950308015604	100.33393230206	98.3500259132868	98.3657947333979
-1.01666666666667	99.5741440228744	102.431131283343	100.21689872772	NA	NA	NA	98.3052471202271	99.3836548200273	100.142460658515	100.658377468934	98.3326972529899	100.970429321379	100.413481285804	98.3914985525786	98.4410507588757
-1.00833333333333	99.5754472996301	102.39225271203	100.180768151928	NA	NA	NA	98.3508736050839	99.3953432682761	100.220692507616	100.609511018733	98.2004156999751	100.980173213739	100.480947125406	98.4337698789012	98.5209521681016
-1	99.5778885464049	102.353414380661	100.140765105798	NA	NA	NA	98.3975348885044	99.4037865398271	100.300657128438	100.559724344547	98.0657602006014	100.9791487109	100.535797150455	98.4762716888039	98.604715046674
-0.991666666666667	99.5811655007211	102.31490562656	100.097731992744	NA	NA	NA	98.4449056056491	99.4092613599867	100.381178111606	100.509419994463	97.9299566442858	100.967183752947	100.577919139376	98.5184494801991	98.6914287597157
-0.983333333333333	99.5849460347168	102.277033708562	100.052547625687	NA	NA	NA	98.4926930682251	99.4121404403166	100.461129922562	100.459054534688	97.7945231555397	100.944345860884	100.607585642669	98.5597681486413	98.78010900924
-0.975	99.5888822863384	102.240102937048	100.006078646702	NA	NA	NA	98.5406439794167	99.4128636163726	100.539415345868	100.409129792956	97.6612996869302	100.910933514932	100.625409874494	98.5997056205586	98.8697506477041
-0.966666666666667	99.5926335870642	102.204390912249	99.9591378979292	NA	NA	NA	98.5885459319223	99.4119060420252	100.614950086658	100.3601743442	97.5324673453441	100.867450505264	100.63229969205	98.6377477345854	98.9593710493095
-0.958333333333333	99.5958966989686	102.170129295458	99.9124525542367	NA	NA	NA	98.6362287515427	99.4097479587746	100.686660916083	100.312718384052	97.4105510926672	100.814582451981	100.629413353084	98.673393318556	99.0480421761736
-0.95	99.5984355996566	102.137495668971	99.8666462608041	NA	NA	NA	98.683568128273	99.406849223676	100.753499569941	100.267263180458	97.2983984674373	100.753186379333	100.618114818575	98.7061697134374	99.134917510422
-0.941666666666667	99.6001028500517	102.10661526629	99.8222382465412	NA	NA	NA	98.7304908481157	99.4036291826803	100.814472932484	100.224244347072	97.199128370654	100.684289472199	100.599925132575	98.7356568010912	99.2192593063749
-0.933333333333333	99.6008493368637	102.077565323752	99.7796563946959	NA	NA	NA	98.7769788250143	99.4004506127137	100.868684010905	100.183990807925	97.1160494993208	100.609086169104	100.576471352467	98.7615176975176	99.3004619109896
-0.925	99.6007227146931	102.050377291972	99.739256086576	NA	NA	NA	98.8230683498683	99.3976061678844	100.915377664008	100.146689630902	97.0525510568219	100.528927408711	100.549437671941	98.7835312075798	99.3780617056417
-0.916666666666667	99.5998566239053	102.025037504621	99.7013361522676	NA	NA	NA	98.8688423526933	99.3953072231249	100.953990678305	100.112371504782	97.0119678164433	100.445301612975	100.52052127561	98.8016200175786	99.4517296887009
-0.908333333333333	99.5984543307035	102.001488293518	99.6661464601636	NA	NA	NA	98.914416755368	99.3936777586134	100.984203002147	100.080923164219	96.9974227510509	100.359805536181	100.49139171129	98.8158711752343	99.5212501036804
-0.9	99.5967707774859	101.979630630818	99.6338868912504	NA	NA	NA	98.9599250594452	99.3927573333748	101.005974819687	100.052119147909	97.0116520031462	100.274101764441	100.463650381349	98.8265468198576	99.5864927208819
-0.891666666666667	99.595096581661	101.959328985727	99.604701436335	NA	NA	NA	99.0055053182056	99.3925153429735	101.019548382022	100.025659603427	97.0568181738251	100.189865147288	100.438788156222	98.8340822181535	99.6473877038586
-0.883333333333333	99.593746260237	101.940418623398	99.5786717140986	NA	NA	NA	99.0512903895563	99.3928759404215	101.025407765852	100.001203125564	97.1343240694694	100.108724001139	100.418143793506	98.8390683783469	99.7039079949228
-0.875	99.5930494950309	101.922714251692	99.5558135659924	NA	NA	NA	99.0973992043906	99.3937505580393	101.024216474484	99.9783881448927	97.2446479051878	100.032198069446	100.402869046858	98.8422204786354	99.7560572490374
-0.866666666666667	99.593341406254	101.906017161363	99.5360796602114	NA	NA	NA	99.1439268411724	99.3950709022879	101.016761926448	99.9568427443484	97.3872237978735	99.961633185812	100.393904059923	98.8443387713328	99.8038584673355
-0.858333333333333	99.5949491001256	101.890117752664	99.5193693577617	NA	NA	NA	99.1909343549072	99.3968120931666	101.003915379697	99.9361874486091	97.5603870188441	99.8981381977753	100.391961653271	98.8462696835866	99.847340984973
-0.85	99.5981749303255	101.874793448929	99.5055449225497	NA	NA	NA	99.2384416939036	99.3989998670884	100.986593523369	99.9160362513838	97.7613945798309	99.8425354098456	100.39751685693	98.8488698711874	99.8865281264766
-0.841666666666667	99.6032779005085	101.859806029948	99.4944504425999	NA	NA	NA	99.2864253225163	99.4017050262878	100.965707865996	99.8960030204883	97.986519310757	99.7953324194622	100.410798207138	98.8529726224916	99.9214304489407
-0.833333333333333	99.610453958482	101.844902844829	99.4859274690567	NA	NA	NA	99.3348190550589	99.4050318341257	100.942103043549	99.8757212520662	98.2312050884823	99.7567139068216	100.43177770612	98.8593594086706	99.9520475072253
-0.825	99.6198170974807	101.8298229056	99.4798224911425	NA	NA	NA	99.3835169611941	99.4091028038443	100.916500043427	99.854877962434	98.4902671720469	99.7265481231219	100.46015904403	98.8687405745634	99.9783769793555
-0.816666666666667	99.6313862224514	101.814304829329	99.475986469966	NA	NA	NA	99.4323799321283	99.4140392529827	100.889463793575	99.8332524153017	98.7581213459281	99.7044062117943	100.495367922539	98.8817431866687	100.000428202894
-0.808333333333333	99.6450833112754	101.798092458215	99.4742717285628	NA	NA	NA	99.4812472846994	99.4199398579675	100.861401718217	99.8107463625904	99.0290253133874	99.6895939587163	100.536548664252	98.8989020202534	100.018239278753
-0.8	99.6607441595699	101.780936218806	99.4745317209276	NA	NA	NA	99.5299506145484	99.4268628859044	100.832584465424	99.7873948369325	99.2973165761047	99.6811921523531	100.582567687978	98.9206546405601	100.031899961848
-0.791666666666667	99.6781374172672	101.762590989527	99.4766245272735	NA	NA	NA	99.5783242757173	99.4348160161129	100.803180315426	99.763352258566	99.5576337492532	99.6780996293231	100.632021499448	98.9473404373646	100.041580664099
-0.783333333333333	99.6969856103638	101.74281390957	99.4804166637088	NA	NA	NA	99.626209548452	99.4437531365076	100.773304766608	99.7388575831954	99.8051125325623	99.6790755118765	100.683245667073	98.9791949708466	100.047560558228
-0.775	99.7169836441259	101.721367748474	99.4857834980479	NA	NA	NA	99.6734540995044	99.4535762501129	100.743085896753	99.714191404489	100.035551483227	99.6827817001271	100.734321435629	99.0163307893199	100.050243951627
-0.766666666666667	99.7378132000769	101.69803279052	99.4926044970008	NA	NA	NA	99.7199091035239	99.4641426176933	100.712730675385	99.6896391191546	100.245543388773	99.6878305423721	100.783080188166	99.0587073229617	100.050159319259
-0.758333333333333	99.7591544137813	101.672623705308	99.5007541455908	NA	NA	NA	99.7654253705857	99.475277425867	100.682565560416	99.6654680192875	100.432566036379	99.6928434939411	100.827111704391	99.1061006792941	100.047942780251
-0.75	99.7806978398168	101.645005053156	99.5100930684356	NA	NA	NA	99.8098508056951	99.4867898652462	100.653034038369	99.6419215840853	100.595025828359	99.6965224834907	100.863784413982	99.158082213058	100.04430983207
-0.741666666666667	99.8021578639503	101.615101844574	99.5204659809463	NA	NA	NA	99.8530315581565	99.4984897622392	100.624658130836	99.6192313847725	100.732250335988	99.6977268052834	100.890283251625	99.2140101252864	100.040018289991
-0.733333333333333	99.8232855401062	101.582905023317	99.5317104491038	NA	NA	NA	99.8948158330663	99.5102031409071	100.597984745452	99.5976399723089	100.844429328899	99.6955400602213	100.903667109832	99.2730363221531	100.03582694104
-0.725	99.8438783939676	101.548472378327	99.5436756134278	NA	NA	NA	99.9350566567022	99.5217845025787	100.573529933846	99.577418738586	100.932508497322	99.6893129861529	100.900945772715	99.3341307181914	100.032455515356
-0.716666666666667	99.8637866365511	101.511925206333	99.5562460840841	NA	NA	NA	99.9736115612345	99.5331222493992	100.551723335438	99.5588636236152	100.998046789955	99.6786806401203	100.879176266603	99.3961257386253	100.030547236227
-0.708333333333333	99.8829165763931	101.473442613368	99.5693625533236	NA	NA	NA	100.010340981173	99.5441360212478	100.532859396297	99.5422659010348	101.043053578096	99.6635647523267	100.835579523014	99.4577817975032	100.03063138048
-0.7	99.9012319020754	101.43325541842	99.5830294928324	NA	NA	NA	100.04510879785	99.5547692472471	100.51706943978	99.5278732348786	101.069822593587	99.644171774233	100.767677219432	99.5178685874807	100.033088062449
-0.691666666666667	99.9187521424417	101.391637760131	99.597305535489	NA	NA	NA	100.077786471811	99.5649814361585	100.504320505907	99.515857617786	101.080777608013	99.6209866623526	100.67344620364	99.5752511993444	100.038125053828
-0.683333333333333	99.9355463511191	101.348892447398	99.6122810280444	NA	NA	NA	100.108259115376	99.5747420612718	100.49443298142	99.5062938810727	101.078343612363	99.5947547069402	100.551486085986	99.6289672798108	100.045774816293
-0.675	99.9517212013984	101.30532932755	99.6280522648675	NA	NA	NA	100.136431302841	99.5840253973328	100.487108055768	99.4991479431234	101.064855005706	99.5664440565982	100.401192322465	99.6782810614177	100.055908731173
-0.666666666666667	99.9674050410201	101.261239366382	99.6446996384392	NA	NA	NA	100.16223186241	99.5928060347926	100.481960920247	99.4942827540946	101.042504367506	99.5371842661167	100.222921413227	99.7227056782023	100.068256382158
-0.658333333333333	99.9827304627234	101.216868528094	99.6622708704374	NA	NA	NA	100.185617126219	99.6010564975153	100.478554452314	99.4914890285498	101.013324012299	99.5081798343255	100.01813036467	99.7619980657673	100.082419623451
-0.65	99.9978190386012	101.172397433298	99.6807673961409	NA	NA	NA	100.20657172482	99.6087481061339	100.476427614304	99.490530831501	100.979185153058	99.4806088440672	99.7894720109736	99.7961393977832	100.0978815147
-0.641666666666667	100.012773035424	101.127932452249	99.7001350884308	NA	NA	NA	100.225106801574	99.6158543443432	100.475115852245	99.4911881381768	100.941799797943	99.4555296308051	99.5408310148092	99.8253108144835	100.1140184856
-0.633333333333333	100.027676075218	101.083507801271	99.7202642065991	NA	NA	NA	100.241256658323	99.6223559655196	100.474160946941	99.4932885983096	100.902716712072	99.4338147408006	99.2772893723678	99.849867769293	100.130122679364
-0.625	100.042598678549	101.039092284508	99.7410005107957	NA	NA	NA	100.255075571073	99.6282487415101	100.47310975972	99.4967280098304	100.863309962369	99.4161141448797	99.0050103049289	99.8703129927382	100.145433783893
-0.616666666666667	100.05760170235	100.994596197174	99.7621630600834	NA	NA	NA	100.266636383329	99.6335543803717	100.47150935812	99.5014749835762	100.824761750214	99.4028412764628	98.7310274240835	99.8872659677526	100.159174052999
-0.608333333333333	100.072733266295	100.949879608888	99.7835621585581	NA	NA	NA	100.276031605946	99.6383319545099	100.468908461691	99.5075546649307	100.788041358257	99.394178808218	98.4629340992398	99.9014279917211	100.170579812033
-0.6	100.088019625874	100.904764304668	99.8050137484291	NA	NA	NA	100.283376455164	99.6426844119508	100.464866745402	99.5150161832215	100.753884267521	99.3901011192119	98.2084940872958	99.9135466146267	100.178926495146
-0.591666666666667	100.103453725764	100.859048803527	99.8263503392317	NA	NA	NA	100.288811081062	99.6467555868773	100.45896631195	99.5238968756693	100.722779175715	99.3904060205104	97.9752240684446	99.9243843040343	100.183549918971
-0.583333333333333	100.118985695552	100.812524360394	99.8474308584886	NA	NA	NA	100.292499030647	99.6507179390955	100.450817755414	99.5341947659016	100.694970725122	99.3947493893813	97.770006777748	99.9346932301726	100.183870678886
-0.575	100.134518502582	100.764990894355	99.8681511830304	NA	NA	NA	100.294622655799	99.6547561103393	100.440050937033	99.5458566545662	100.670481286598	99.4026834161483	97.5987779146607	99.9451967257149	100.179428025911
-0.566666666666667	100.149909935636	100.71627348453	99.8884541240128	NA	NA	NA	100.295378149328	99.6590516699003	100.42628487634	99.5587857913083	100.649148277904	99.4137033557093	97.46630715926	99.9565762487628	100.169922736317
-0.558333333333333	100.164979111222	100.666239612781	99.9083353740586	NA	NA	NA	100.294970557222	99.6637721420836	100.409087099134	99.5728621249458	100.630669242076	99.4273030431833	97.3760719367006	99.9694589485786	100.155257697415
-0.55	100.179513921299	100.61481492585	99.9278422029275	NA	NA	NA	100.293607476776	99.6690670411092	100.387945821291	99.5879564471815	100.614650464977	99.4430301911193	97.3302071801525	99.9843998836472	100.135558918305
-0.541666666666667	100.193277748113	100.56199424294	99.947064091386	NA	NA	NA	100.29149121155	99.6750728764071	100.362276934261	99.6039271340971	100.600659801466	99.4605273047211	97.3295109704104	100.001855300213	100.111167200632
-0.533333333333333	100.2060182403	100.50784496293	99.9661175890815	NA	NA	NA	100.288810837768	99.6819248306109	100.33147434464	99.6206079141846	100.58828046273	99.4795476712569	97.3734901867493	100.022147762814	100.08260729262
-0.525	100.217483056661	100.45250072658	99.9851285715866	NA	NA	NA	100.285736483	99.6897690409851	100.29499426737	99.6378008214168	100.577156250066	99.4999479987417	97.4604348523616	100.045430750634	100.050551064388
-0.516666666666667	100.227443527293	100.396145195468	100.004213478943	NA	NA	NA	100.282416362886	99.6987703379026	100.252450251225	99.6552789979962	100.567021861298	99.5216696691407	97.5875141156937	100.071665965591	100.015786382791
-0.508333333333333	100.235720358368	100.338988604483	100.023460626066	NA	NA	NA	100.278973802234	99.7091137303361	100.203689997953	99.6727981825393	100.557719096924	99.54471659727	97.7508906536492	100.100625786771	99.9791924900778
-0.5	100.242202425397	100.28124133046	100.042913523687	NA	NA	NA	100.275501872475	99.7210003930465	100.14883059906	99.6901160973019	100.549199901983	99.5691278105993	97.9458522763508	100.131923873898	99.9417169344281
-0.491666666666667	100.246852497481	100.223088827127	100.062558098974	NA	NA	NA	100.272057685628	99.7346402314089	100.088248464361	99.7070147978758	100.541513835236	99.5949439812769	98.1669610954078	100.165062908976	99.9043493083523
-0.483333333333333	100.249700177048	100.16467137043	100.082315509903	NA	NA	NA	100.268660004232	99.7502433195472	100.022541172985	99.7233141042844	100.534779888449	99.6221730210262	98.4082227204027	100.199482615308	99.8680889040355
-0.475	100.250828291884	100.106070691718	100.102042146958	NA	NA	NA	100.265291042879	99.7680114033997	99.9524821624577	99.7388669690441	100.529147867785	99.6507579255451	98.6632778624565	100.234599080707	99.8339070028799
-0.466666666666667	100.250359233337	100.047304952145	100.121536819751	NA	NA	NA	100.261901574459	99.7881297434393	99.8789772006984	99.7535413413482	100.524755635356	99.6805473396102	98.9256143053015	100.269836699662	99.8027092612724
-0.458333333333333	100.248442673163	99.9883332048642	100.140553063376	NA	NA	NA	100.25841864613	99.8107593087867	99.8030207328779	99.7672034628822	100.521687120237	99.7112727882178	99.1887909093663	100.304657313277	99.7753038693008
-0.45	100.245243519661	99.9290687326767	100.158814328924	NA	NA	NA	100.254754851215	99.8360296575997	99.7256482943135	99.7797142436825	100.519936358629	99.742539127115	99.4466619452874	100.338588382961	99.7523757860718
-0.441666666666667	100.240931347827	99.869398177589	100.176030906245	NA	NA	NA	100.250818558235	99.864034498131	99.6478842744299	99.7909397991617	100.519383468049	99.7738334799204	99.693590404134	100.371245914329	99.7344622670121
-0.433333333333333	100.235673448955	99.8092025348896	100.191917778697	NA	NA	NA	100.246525863664	99.8948318954446	99.5706892273516	99.8007710904348	100.519787385516	99.8045555091937	99.9246391550873	100.402343854855	99.7219257231662
-0.425	100.229631290316	99.7483773776287	100.206212527084	NA	NA	NA	100.241814537001	99.9284468685106	99.4949152484751	99.8091485327764	100.52079800228	99.8340670104847	100.135727591364	100.431686762968	99.7149278701526
-0.416666666666667	100.222959316911	99.6868519346054	100.218692746934	NA	NA	NA	100.236658638714	99.9648708158712	99.4212793933264	99.8160897856377	100.521986965677	99.86175224849	100.32374174857	100.459152334318	99.7134165608004
-0.408333333333333	100.215806030777	99.6246076206103	100.229192389657	NA	NA	NA	100.231081385706	100.004054415231	99.3503631544342	99.8217176973098	100.522890827521	99.8870748362714	100.486588849777	100.484673231232	99.717134093857
-0.4	100.208316479406	99.5616937101931	100.237615672268	NA	NA	NA	100.225162427635	100.045896281033	99.2826355865607	99.8262809636347	100.523055707058	99.9096148634042	100.623191505337	100.508222245899	99.7256455405663
-0.391666666666667	100.200633353332	99.4982335189195	100.243947000886	NA	NA	NA	100.219035711707	100.090233796683	99.2184815843619	99.830158144555	100.522076054901	99.929078809762	100.733422682447	100.529798624114	99.7383787296957
-0.383333333333333	100.192894563434	99.4344161462117	100.24825620501	NA	NA	NA	100.212877302054	100.136841019878	99.1582153771047	99.8338414139666	100.519628330087	99.9452917702689	100.817989746896	100.549411202219	99.754669827788
-0.375	100.185228334267	99.3704764038166	100.250699352412	NA	NA	NA	100.206886255309	100.185433201151	99.1020795460601	99.8379042911795	100.515501420289	99.9581891880984	100.87828314147	100.567057035262	99.7738134769829
-0.366666666666667	100.177748750886	99.3066695975117	100.251515689991	NA	NA	NA	100.201263923844	100.235674077956	99.0502491002892	99.8429600525044	100.509618905872	99.9678187910175	100.91621191528	100.582699741523	99.7951149345438
-0.358333333333333	100.170553509901	99.2432456200538	100.251020100215	NA	NA	NA	100.196196770161	100.287182338412	99.0028579926161	99.849618330078	100.502045699548	99.9743520523691	100.934049756941	100.596252635014	99.8179366341818
-0.35	100.1637242367	99.180424999909	100.249588607	NA	NA	NA	100.191844037671	100.339536321152	98.9600479135314	99.8584469983361	100.492977472226	99.9780949245732	100.934306422401	100.607567404825	99.8417310418465
-0.341666666666667	100.157330740685	99.1183796686223	100.247635435421	NA	NA	NA	100.1883287694	100.392279054578	98.9220218859907	99.8699395599818	100.482716843691	99.9794860056592	100.919625612349	100.616431158097	99.866055993389
-0.333333333333333	100.151440180892	99.057219456597	100.245584384583	NA	NA	NA	100.185732316121	100.444925550672	98.8890751444526	99.8844832917063	100.471640342549	99.9790778728183	100.892702079432	100.622581857121	99.890575220526
-0.325	100.146127816819	98.9969835468722	100.243840112122	NA	NA	NA	100.184094269104	100.496971985444	98.8615804224488	99.9023291940568	100.460161210245	99.9775058319275	100.856211185332	100.625746348413	99.9150512162244
-0.316666666666667	100.141484427187	98.9376371122789	100.242764120004	NA	NA	NA	100.183417986827	100.547906427244	98.8399302420031	99.9235716966084	100.448696681593	99.9754513486604	100.812748582396	100.625690899687	99.9393349850424
-0.308333333333333	100.137618894485	98.8790741415193	100.242657855115	NA	NA	NA	100.183679530578	100.597221990865	98.8244674858453	99.9481444759204	100.437644354286	99.9736067604095	100.764780962598	100.622273484875	99.963352115629
-0.3	100.134655228231	98.821126344559	100.243753728855	NA	NA	NA	100.18483778675	100.644432460396	98.815438341115	99.9758324977814	100.427362740427	99.9726473992756	100.714608720249	100.615495196687	99.9870851450913
-0.291666666666667	100.132720996398	98.7635769325308	100.246214250562	NA	NA	NA	100.186844570177	100.68908825878	98.8129779911923	100.006296267325	100.418151892071	99.9732125070532	100.664338778438	100.605548039668	100.010555823259
-0.283333333333333	100.131926396797	98.7061777753608	100.250137607486	NA	NA	NA	100.189653446556	100.730789194281	98.8171174813143	100.039103312809	100.410239547578	99.9758862595119	100.615863544537	100.592851598485	100.033811481259
-0.275	100.132339984388	98.6486685930188	100.255565242952	NA	NA	NA	100.193225772952	100.769190957051	98.8277983569816	100.073760991839	100.403780400295	99.9811693225549	100.570842710554	100.578070162047	100.056916878629
-0.266666666666667	100.13397072589	98.5907966885683	100.262487283891	NA	NA	NA	100.197534191752	100.804004848474	98.8448902478011	100.109745667341	100.398869681936	99.9894433471435	100.530687004229	100.562102875593	100.079949353542
-0.258333333333333	100.136761509883	98.5323351540854	100.27084487487	NA	NA	NA	100.202565917756	100.834993025905	98.8682095925018	100.146529788434	100.395566424143	100.000941178198	100.496542903064	100.546042125692	100.102994011453
-0.25	100.140590436744	98.4730974712734	100.280530495523	NA	NA	NA	100.208328259379	100.861963362079	98.8975319121165	100.183611999251	100.393919150186	100.015737246173	100.469276241283	100.531103079212	100.126137195399
-0.241666666666667	100.145273242242	98.4129469726451	100.29138772987	NA	NA	NA	100.214857761694	100.884767724097	98.9325826543555	100.220548488208	100.393987582058	100.033765077216	100.449454797571	100.518537160373	100.149458574024
-0.233333333333333	100.150565618127	98.3518002059671	100.303212802799	NA	NA	NA	100.222231985111	100.903304274962	98.9729951601848	100.256976882579	100.395858031497	100.054853803413	100.437332685878	100.509545192863	100.173024272774
-0.225	100.156169674383	98.2896239740484	100.315760608994	NA	NA	NA	100.230579112351	100.917521268153	99.0182438462948	100.292626926862	100.399652787398	100.078765584963	100.432838532698	100.50519879571	100.196883805168
-0.216666666666667	100.161748828361	98.2264272844125	100.328755973553	NA	NA	NA	100.240079577847	100.927420064617	99.0675834044065	100.32731785229	100.4055319044	100.105219905954	100.435567201966	100.506372274872	100.221071401172
-0.208333333333333	100.166952229836	98.162252559336	100.341907779776	NA	NA	NA	100.250958097207	100.933056802666	99.1200308138122	100.360943746215	100.413683792775	100.133902653263	100.444774671908	100.513691668619	100.245610376505
-0.2	100.171445779596	98.0971732690976	100.354922359006	NA	NA	NA	100.263469103149	100.934542286175	99.174406288045	100.393449479701	100.424303111496	100.164467563115	100.459377787701	100.527512789614	100.270518521111
-0.191666666666667	100.174943519719	98.031302310366	100.367514311983	NA	NA	NA	100.277879023672	100.932039451238	99.2294157518216	100.424803281683	100.43755774857	100.196538215272	100.47796342087	100.547932412185	100.295811578841
-0.183333333333333	100.177233441195	97.9648068860515	100.379415574081	NA	NA	NA	100.294446397695	100.925759399665	99.283742881636	100.454972797204	100.453549132318	100.229712356599	100.498812689229	100.57482353444	100.321500604608
-0.175	100.178194333242	97.8979199328922	100.390383764702	NA	NA	NA	100.31339951447	100.915958236858	99.3361329168191	100.483906969421	100.472274212583	100.263565520097	100.51994430872	100.607880651622	100.347581298284
-0.166666666666667	100.177801411818	97.8309407283296	100.400208909653	NA	NA	NA	100.334912941834	100.902934774302	99.385466807964	100.511521991294	100.49360087567	100.297651823967	100.53917808515	100.646662529581	100.374020865876
-0.158333333333333	100.176119627758	97.7642237632426	100.408717218192	NA	NA	NA	100.35908710728	100.887026397624	99.4308234523737	100.537691674287	100.517266223104	100.33150636813	100.554215819777	100.690622098145	100.400751484067
-0.15	100.173288016937	97.698159165105	100.41577323728	NA	NA	NA	100.385935895653	100.868601031342	99.4715238138786	100.562247448658	100.542900093257	100.364660167052	100.562733139944	100.739119791502	100.42767246586
-0.141666666666667	100.169502695519	97.6331482866882	100.421283168563	NA	NA	NA	100.415384607538	100.848045430659	99.5071575345694	100.584993075741	100.570067086457	100.396674957878	100.562474096122	100.791429848837	100.454654980992
-0.133333333333333	100.16500455279	97.5695765404985	100.425198678493	NA	NA	NA	100.447276515393	100.825751158143	99.5375985705676	100.605733024101	100.598311252695	100.427192018349	100.551341897782	100.84675650755	100.481543157671
-0.125	100.160072143229	97.5077852439952	100.427517146374	NA	NA	NA	100.481385262732	100.802100234545	99.5630119953707	100.624305191867	100.627186207741	100.45597877316	100.527481485666	100.904268732355	100.508150153621
-0.116666666666667	100.155015611636	97.4480460044282	100.428276870886	NA	NA	NA	100.517432380296	100.777453144915	99.5838478051196	100.640603295784	100.656264996677	100.482956890899	100.489350186229	100.963147945822	100.534251987742
-0.108333333333333	100.15016559316	97.390542072989	100.427549571333	NA	NA	NA	100.555108872037	100.752140616654	99.6008148460251	100.654579863737	100.685138233347	100.508202637802	100.435773793666	101.0226377792	100.559584688704
-0.1	100.145853886642	97.335358061986	100.425432341382	NA	NA	NA	100.594097471567	100.726457782027	99.6148290797209	100.6662358968	100.713411507908	100.531919826993	100.365989954271	101.082087619921	100.583849764889
-0.0916666666666667	100.142388945632	97.2824755342548	100.422040982464	NA	NA	NA	100.634092349276	100.700659780433	99.626936969348	100.675611103902	100.740705942152	100.55439459328	100.279684436703	101.140984643223	100.606727982924
-0.0833333333333333	100.1400321567	97.231773223604	100.417507718603	NA	NA	NA	100.674815321707	100.67496187808	99.6382233794342	100.682781709765	100.766661205678	100.575945752527	100.177022832344	101.198969464223	100.627896553919
-0.075	100.138979485084	97.1830348266667	100.411984294936	NA	NA	NA	100.716029418655	100.649548126409	99.6497186667222	100.687863456033	100.790940944795	100.596883401196	100.058672505178	101.25583099955	100.647045366297
-0.0666666666666667	100.139351530115	97.1359669635574	100.405647889132	NA	NA	NA	100.757550852031	100.624588502434	99.6623220289808	100.691015195564	100.813241403371	100.617484163827	99.9258044819852	101.311482979886	100.6638924708
-0.0583333333333333	100.141192676627	97.0902249765842	100.398707219291	NA	NA	NA	100.799258782933	100.600261623907	99.6767571400203	100.692440402361	100.833302876374	100.63798677642	99.7800660543895	101.365936716775	100.678201947397
-0.05	100.144476876927	97.0454412261275	100.39140860597	NA	NA	NA	100.841101273308	100.576780699251	99.6935655847396	100.692385306554	100.850921316262	100.658605149846	99.6235197772307	101.419284658182	100.689805697032
-0.0416666666666667	100.149117728317	97.0012527589591	100.384042327693	NA	NA	NA	100.883097577779	100.554419178535	99.71312685614	100.691132012695	100.865955459101	100.679547899452	99.4585500097652	101.471691306943	100.69862743476
-0.0333333333333333	100.154983018858	96.9573288205035	100.376948240793	NA	NA	NA	100.925338590026	100.533529807274	99.7356881494206	100.688984679616	100.878325340653	100.70103214712	99.2877428143669	101.523374762662	100.704706396205
-0.025	100.16191405548	96.9133980213209	100.370518524222	NA	NA	NA	100.967985077851	100.514552197227	99.7613978747583	100.686250705956	100.888001871902	100.723288311788	99.113747236785	101.574570353349	100.7082193714
-0.0166666666666667	100.169747328995	96.8692722303577	100.365195285596	NA	NA	NA	101.011260509029	100.498007873982	99.7903435536867	100.683224387754	100.894991790381	100.746558945188	98.9391258218381	101.625486458166	100.709498720549
-0.00833333333333333	100.178334378736	96.8248661620149	100.361461191526	NA	NA	NA	101.055437878669	100.4844828547	99.8225869886762	100.680178780153	100.899324117103	100.771091107749	98.7662025493994	101.676270916856	100.709039981273
0	100.187557607541	96.7802155024881	100.359821877695	NA	NA	NA	101.100824953498	100.474597995483	99.8581852149664	100.677364860817	100.901042848391	100.797118793838	98.5969171924819	101.726997722541	100.707491548165
0.00833333333333333	100.197342357962	96.7354942032512	100.360780657257	NA	NA	NA	101.147752155634	100.468969879524	99.8971938318094	100.675016014079	100.900207392274	100.824835349367	98.432694022883	101.777670552647	100.705626488464
0.0166666666666667	100.207666765151	96.6910250954893	100.36480934985	NA	NA	NA	101.196563434857	100.468168037476	99.9396573367842	100.673358726431	100.896898380469	100.854358716885	98.274329988686	101.828235908729	100.704304965689
0.025	100.218572003779	96.6472756314604	100.372319810144	NA	NA	NA	101.247608307164	100.472674409699	99.9855939948155	100.672629437627	100.8912247432	100.885692371884	98.1219060158911	101.878601835499	100.704433452522
0.0333333333333333	100.230173854502	96.6048345302708	100.383636553313	NA	NA	NA	101.301232619871	100.482847713186	100.034979547686	100.67309288493	100.883328590116	100.918685774897	97.9747275610958	101.928659846031	100.706918729663
0.0416666666666667	100.242671049135	96.5643709318232	100.398967602944	NA	NA	NA	101.357765528214	100.498891440154	100.087724866753	100.675053374475	100.873384701546	100.953000289306	97.8313041183624	101.978306601908	100.712612456245
0.05	100.256343557088	96.5265817912069	100.418372787116	NA	NA	NA	101.417501483903	100.520821959791	100.143643651507	100.67885091078	100.861592316089	100.988084277692	97.6893765103317	102.027460448389	100.722246367786
0.0583333333333333	100.271537341966	96.4921356540226	100.441730829291	NA	NA	NA	101.480677735451	100.548432525301	100.202419369829	100.684841504824	100.848160024805	101.023151431023	97.5459959783001	102.076069574083	100.736361407949
0.0666666666666667	100.288635413337	96.46162052592	100.468703768682	NA	NA	NA	101.547447766361	100.581249836201	100.263583271384	100.693370361858	100.833287132846	101.057150396913	97.3976561800009	102.12411315413	100.755232758196
0.075	100.308015848751	96.4354989282997	100.498694738718	NA	NA	NA	101.617849346116	100.618482897133	100.326505516176	100.704746430484	100.817144214219	101.088722559658	97.240478647576	102.171597336352	100.778789858704
0.0833333333333333	100.329998438264	96.4140684172806	100.530799314354	NA	NA	NA	101.691764773994	100.658967593785	100.39039320777	100.719217298137	100.799853082801	101.11615631126	97.0704461646019	102.218544959014	100.806530604756
0.0916666666666667	100.354784392969	96.3974255528786	100.563757679576	NA	NA	NA	101.768872640733	100.701111462021	100.454282515678	100.736938313831	100.781465442468	101.137344793422	96.8836656235633	102.26497825242	100.837433204081
0.1	100.382397033218	96.3854333745631	100.595916514075	NA	NA	NA	101.848594530763	100.742842413692	100.517009633965	100.757932180426	100.761941440351	101.149750332403	96.676633316049	102.310894522581	100.869874291421
0.108333333333333	100.412631186677	96.3776918464503	100.625204435258	NA	NA	NA	101.930042607556	100.781566406659	100.577152729607	100.782037656264	100.741131393135	101.150386918195	96.446476217625	102.356233454434	100.901562147688
0.116666666666667	100.445013307087	96.3735086578093	100.649119415721	NA	NA	NA	102.011972511239	100.814140658175	100.632945734418	100.808848120597	100.718762362327	101.135841849038	96.1911445379599	102.400837845169	100.929489155678
0.125	100.478769513238	96.3718696464967	100.664726793998	NA	NA	NA	102.092743758514	100.836866554139	100.682171674651	100.837643971446	100.694427217179	101.102353387062	95.9095282166938	102.444416903726	100.949905861298
0.133333333333333	100.512799980204	96.3714136422894	100.668670665618	NA	NA	NA	102.170289962968	100.845502683846	100.722056377876	100.867323867747	100.667572355721	101.045944100882	95.6014723624079	102.486521911685	100.958324513575
0.141666666666667	100.545660677497	96.3704192706557	100.657203651415	NA	NA	NA	102.242101690379	100.835300563646	100.749196014328	100.896339498675	100.637482007714	100.962591760371	95.2676942253657	102.526535459927	100.94956527247
0.15	100.575553167332	96.3668074532611	100.626238572011	NA	NA	NA	102.305224215825	100.801072309269	100.759548757604	100.922639079394	100.60325904232	100.848412026574	94.9096555088521	102.56366789724	100.917854796568
0.158333333333333	100.600322577106	96.3581574361155	100.571422031725	NA	NA	NA	102.356271897345	100.737300175128	100.748500646452	100.943623795661	100.563805215346	100.699829775616	94.5294694876374	102.596953684021	100.856976594896
0.166666666666667	100.617464148745	96.3417338675774	100.488225550823	NA	NA	NA	102.391459922126	100.638288265439	100.710988632685	100.95611879707	100.51780755504	100.513721707964	94.1298873853528	102.625242486418	100.760463049228
0.175	100.624139115367	96.3145270157575	100.372047915341	NA	NA	NA	102.406653485633	100.498346452556	100.641647527176	100.95636087186	100.463736689867	100.287518620025	93.7143512962107	102.647183190769	100.621814464597
0.183333333333333	100.617201829269	96.2733095357394	100.218324504569	NA	NA	NA	102.397436125986	100.311993837578	100.53495806517	100.940011707421	100.399857540316	100.019260615942	93.2870710019273	102.66120376806	100.434730708953
0.191666666666667	100.593241289493	96.2147093235814	100.022641122788	NA	NA	NA	102.359200988781	100.074171006325	100.385400135601	100.90221140041	100.324249020229	99.7076057002208	92.8530759526712	102.665494255837	100.19334499336
0.2	100.548639944555	96.1352947849986	99.7808496307719	NA	NA	NA	102.287267976436	99.7804529209606	100.187630496015	100.8376796405	100.234828046236	99.3518058611373	92.4181914246116	102.658002158568	99.8924543826485
0.208333333333333	100.479651642395	96.0316688876667	99.4891835441122	NA	NA	NA	102.17702622847	99.4272558224467	99.9366983416354	100.740855509098	100.129374383508	98.9516742266597	91.9888911354371	102.636448213146	99.5277421614405
0.216666666666667	100.382498928916	95.9005680806428	99.1443722801691	NA	NA	NA	102.024096039542	99.0120279261522	99.6282924441994	100.606058072781	100.005559090262	98.5075586151833	91.5719987994028	102.598365176942	99.0959816557601
0.225	100.253487002938	95.738959906717	98.7437505476447	NA	NA	NA	101.824498798236	98.5334067982643	99.258991276302	100.427655431946	99.8609849717313	98.0203198125602	91.1742484787802	102.541157303861	98.5952055482827
0.233333333333333	100.089129493731	95.5441320422433	98.2853578694886	NA	NA	NA	101.574821409342	97.9913261310402	98.8264775543191	100.200240579169	99.6932449042556	97.4913049163559	90.8017525621226	102.462178831006	98.024824122742
0.241666666666667	99.8862806535276	95.3137680494003	97.7680241319384	NA	NA	NA	101.272363224819	97.3870630062555	98.3296868408176	99.9188171070813	99.4999970858709	96.9223114482248	90.4594479874973	102.358830045638	97.3856788356893
0.25	99.642267214838	95.0460102468911	97.1914372267606	NA	NA	NA	100.915255293287	96.7232239939022	97.7688778559615	99.5789945790863	99.2790526087971	96.3155505548795	90.1505931020663	102.22866131205	96.6800226285275
0.258333333333333	99.3550105891794	94.7395138043502	96.5561878675968	NA	NA	NA	100.502543050258	96.0036702445496	97.1456284287595	99.1771869249715	99.0284684972873	95.673626103897	89.876382629672	102.069467892535	95.9114266093695
0.266666666666667	99.0231284648142	94.39349428253	95.8637873039918	NA	NA	NA	100.034226923913	95.2333839206597	96.4627679510765	98.7107998066673	98.7466362286396	94.9995376600791	89.6357382187395	101.879364472778	95.0846230955921
0.275	98.6460061685336	94.0077647456945	95.1166558145353	NA	NA	NA	99.5112610317562	94.418284827266	95.7242615324322	98.1783876198549	98.4323573919851	94.2966925517429	89.4253026862025	101.656841149914	94.2053030754282
0.283333333333333	98.2238331574478	93.5827551389675	94.3180817595069	NA	NA	NA	98.9355150387426	93.5650130391022	94.9350711682835	97.5797625909829	98.0849040652152	93.5689001644559	89.2396238561317	101.400805866727	93.2798874580637
0.291666666666667	97.757605938606	93.1195099590072	93.4721528474736	NA	NA	NA	98.3097058929033	92.6806949391631	94.1010190414889	96.9160448745317	97.7040628274298	92.8203330294664	89.0714870558493	101.110612449874	92.3152869610341
0.3	97.249100779807	92.6196667225409	92.5836624047028	NA	NA	NA	97.6373054137666	91.7727069172123	93.2286554280391	96.1896486283702	97.2901600639463	92.0554573940431	88.9123533629251	100.786071370458	91.3186622050224
0.308333333333333	96.7008178377115	92.0854201871799	91.6579929494473	NA	NA	NA	96.9224286428804	90.8484489535331	92.3251145118536	95.4042061167256	96.8440693401429	91.2789422648127	88.7528678757136	100.427443816507	90.2971966258105
0.316666666666667	96.1158974890585	91.5194739607581	90.7009804872556	NA	NA	NA	96.1697075458335	89.915140751591	91.3979502196895	94.5644402647961	96.3672028132491	90.495553196669	88.583403924304	100.035422601657	89.2578948041386
0.325	95.4980121405668	90.9249778106935	89.718766512721	NA	NA	NA	95.384154986104	88.9796511544215	90.4549617295515	93.6760006847487	95.8614833298135	89.7100378239394	88.3946040365347	99.6111043490278	88.2074140131307
0.333333333333333	94.8512406623187	90.3054496946102	88.7176458238334	NA	NA	NA	94.5710245405359	88.0483650575257	89.5040188079335	92.7452771601627	95.3292933600383	88.9270150463834	88.1778749830818	99.1559549177242	87.1519310747687
0.341666666666667	94.1799344018641	89.6646846892086	87.7039163065377	NA	NA	NA	93.7356730095483	87.1270844597397	88.5528923428463	91.7792018625823	94.7734059689118	88.1508784435526	87.9258010840589	98.6717664474561	86.0970443940814
0.35	93.4885822039271	89.0066567779595	86.6837355688161	NA	NA	NA	92.8834329843723	86.2209565453102	87.6090987728267	90.7850492990262	94.1969086982036	87.3857157077516	87.6324554382836	98.1606072527459	85.0477106176868
0.358333333333333	92.7816799158853	88.3354221144721	85.6629886747041	NA	NA	NA	92.0194999540134	85.3344226693417	86.6797629554605	89.7702402907352	93.6031271694682	86.6352416457651	87.29360296218	97.6247712517157	84.0082135705575
0.366666666666667	92.0636107503698	87.6550310815886	84.6471710024783	NA	NA	NA	91.1488343138795	84.4711856783294	85.7714919845797	88.7421547511797	92.995548982053	85.9027455037701	86.9067972719596	97.0667308596282	82.9821613154641
0.375	91.3385444331489	86.9694515932096	83.6412912172684	NA	NA	NA	90.2760775084704	83.6341974028913	84.8902564127129	87.7079579891035	92.37774484157	85.1910527482691	86.4713771756342	96.489089408351	81.9725075010638
0.383333333333333	90.6103610764764	86.2825019955268	82.6497991380442	NA	NA	NA	89.4054823094356	82.8256699062607	84.0412922335669	86.6744428813547	91.7532835943166	84.5024950860736	85.9883702843363	95.8945260904232	80.9815935624838
0.391666666666667	89.8826007802226	85.5977920825061	81.6765410526579	NA	NA	NA	88.5408574588045	82.0471105981847	83.2290400986754	85.6478874023123	91.1256428744188	83.8388804631266	85.4603138921001	95.2857303736713	80.0112063308789
0.4	89.1584356529884	84.9186739544196	80.7247421877954	NA	NA	NA	87.6855279593942	81.2993773361351	82.4571225321179	84.6339308511176	90.4981235578234	83.2014593751481	84.8910095954157	94.6653323916678	79.0626438259158
0.408333333333333	88.4406587514018	84.2482056030498	79.7970124254705	NA	NA	NA	86.8423145872162	80.5827492258479	81.7283438593163	83.6374797913945	89.8737759778032	82.5908900111169	84.2852375597428	94.0358453286144	78.1367844298237
0.416666666666667	87.7316842680235	83.5891266397091	78.8953693510296	NA	NA	NA	86.0135363930972	79.8970084649748	81.0446945633268	82.6626566407092	89.2553396245525	82.007209226511	83.6484625971597	93.3996334996131	77.2341583441658
0.425	87.0335553769666	82.9438416315576	78.0212750516627	NA	NA	NA	85.2010363147565	79.241526694007	80.4073481717103	81.7127990008776	88.6451944428316	81.4498184104198	82.9865606059062	92.7589058110931	76.3550198583994
0.433333333333333	86.3479592340195	82.3144070913409	77.1756860074202	NA	NA	NA	84.4062254904629	78.6153496554569	79.8166470495073	80.7905079688221	88.045323646497	80.9174955465718	82.3055832504579	92.1157262449231	75.4994167344839
0.441666666666667	85.6762494623649	81.7025232307218	76.3591145794084	NA	NA	NA	83.6301395538023	78.0172769331552	79.272082772492	79.8977292490841	87.4572909476839	80.4084464666903	81.611569751528	91.4720373926539	74.6672520958173
0.45	85.0194739694871	81.1095359360857	75.5716976466319	NA	NA	NA	82.8735000487835	77.4459353961044	78.7722821581676	79.0358421957141	86.8822359581644	79.9204025518718	80.9104086713325	90.8296938310306	73.8583329466069
0.458333333333333	84.3784038137155	80.5364518994826	74.8132661318298	NA	NA	NA	82.1367746630373	76.8998446646827	78.3150032163401	78.2057397671708	86.320889939474	79.4507586806231	80.2077449891996	90.19049367293	73.0724005975866
0.466666666666667	83.7535606097358	79.9839622026526	74.0834099439421	NA	NA	NA	81.4202298592345	76.3774738898992	77.8971363511547	77.4078967816864	85.7736114680541	78.9967333439128	79.508921337546	89.5561949344142	72.3091459873139
0.475	83.1452438237664	79.452466075065	73.3815361345801	NA	NA	NA	80.7239703033817	75.8772922797008	77.5147160658756	76.642428243299	85.2404390942889	78.555528908938	78.818943727508	88.928512087874	71.5682203757573
0.483333333333333	82.5535610559536	78.942090660071	72.7069212897222	NA	NA	NA	80.0479649260527	75.3978173496155	77.1629710664449	75.9091375679266	84.721155965203	78.1244730643964	78.1424669258795	88.3090942701374	70.849248953749
0.491666666666667	81.9784627661389	78.4527093641755	72.0587604643874	NA	NA	NA	79.3920661616143	74.9376631898222	76.8364475596708	75.2075574347916	84.2153608143299	77.7011307961087	77.4837946286554	87.6994892136115	70.1518447383678
0.5	81.4197803603598	77.9839646824667	71.4362145087568	NA	NA	NA	78.7560290075825	74.495587114099	76.5292223434615	74.5369920118909	83.7225398968113	77.2833867338513	76.8468867229287	87.101102270973	69.4756160760695
0.508333333333333	80.8772651741245	77.5352989232516	70.8384544625453	NA	NA	NA	78.1395311124512	74.0705293649288	76.2351892880631	73.8965705192315	83.2421323605329	76.8695019464774	76.235363771407	86.5151634069862	68.8201669258563
0.516666666666667	80.3506242147374	77.1059909004484	70.2646975484359	NA	NA	NA	77.542191278477	73.6616404868617	75.9483710248916	73.2853124452338	82.7735804235231	76.4581465190828	75.6524970429196	85.9427128114711	68.185094230137
0.525	79.8395471791043	76.6951941722343	69.7142295658225	NA	NA	NA	76.9635835899313	73.2682921542084	75.663201501157	72.7021875284137	82.31636191183	76.0484088351309	75.1011736142439	85.3846095014616	67.5699836099196
0.533333333333333	79.3437214907928	76.3019742810946	69.1864125758836	NA	NA	NA	76.4032468109802	72.89006686586	75.374749690473	72.1461475776624	81.8700115776229	75.6397832229022	74.5838331733952	84.8415566129727	66.9744002360107
0.541666666666667	78.8628357760946	75.9253445764552	68.6806794842602	NA	NA	NA	75.8606923266592	72.5267246609262	75.078882959389	71.6161240827734	81.4341385168134	75.2321335211094	74.1023835766803	84.3141285249492	66.3978758061992
0.55	78.396573534213	75.5643007654034	68.1965179721821	NA	NA	NA	75.3354142448541	72.1781517250557	74.7723790789681	71.1110080396493	81.0084406306467	74.8256272852014	73.6581098788615	83.802789272177	65.8399001065823
0.558333333333333	77.9445991748325	75.2178553340731	67.733446505914	NA	NA	NA	74.8269007000664	71.8443006390532	74.4529917051624	70.6296339421521	80.5927128861414	74.4206404473917	73.2515931446518	83.3079026823202	65.2999238777706
0.566666666666667	77.506539731055	74.8850727403882	67.2909845921174	NA	NA	NA	74.3346417426189	71.5251333527482	74.119469187318	70.1707798532892	80.1868473335083	74.0176428451413	72.8826534518449	82.8297368720638	64.7773715441238
0.575	77.0819664343512	74.5651022717956	66.868620028365	NA	NA	NA	73.858131045555	71.2205764415484	73.7715280897458	69.7331835440213	79.7908258670158	73.617084150794	72.550328088853	82.3684606652222	64.2716600370485
0.583333333333333	76.6703808425044	74.2572018549014	66.4657791079729	NA	NA	NA	73.3968632205528	70.9304928557349	73.4097852183027	69.3155683036098	79.4047088693889	73.2193011395776	72.2528896081193	81.924131045028	63.78222183205
0.591666666666667	76.2712105278083	73.9607479146033	66.0818081700422	NA	NA	NA	72.9503304358753	70.6546678191012	73.0356528525942	68.9166727791815	79.0286222880885	72.8244616102574	71.9879014268193	81.4966809962974	63.3085281485533
0.6	75.8838184801468	73.6752313179611	65.7159721334695	NA	NA	NA	72.5180201450109	70.3928038492737	72.6512053507847	68.5352838894338	78.6627422926631	72.4325519118118	71.752306142137	81.0859218326326	62.8501049485807
0.608333333333333	75.5075276619202	73.4002425490054	65.3674679723888	NA	NA	NA	72.0994140667913	70.1445207110108	72.2590301010807	68.1702735377651	78.3072749417705	72.0434068115436	71.5425430637002	80.6915635738237	62.4065363206528
0.616666666666667	75.1416575995642	73.1354510963637	65.0354457431859	NA	NA	NA	71.6939892845105	69.9093564051202	71.8620793121025	67.8206366106183	77.962431054123	71.6567748255982	71.3546918373651	80.3132426373201	61.9774540618205
0.625	74.7855656749304	72.8805859847746	64.7190331343133	NA	NA	NA	71.3012225798786	69.6867654260943	71.4635384739331	67.4855240253155	77.6283999910255	71.2724084658735	71.1846376319581	79.9505446930657	61.5625154355896
0.633333333333333	74.4386858257385	72.6354226341382	64.4173650479112	NA	NA	NA	70.9205977030905	69.4761146562061	71.066717479614	67.1642622286476	77.3053251288255	70.8901646412725	71.0282516976375	79.6030191701786	61.1613752448209
0.641666666666667	74.1005602263178	72.399776433761	64.1296176314698	NA	NA	NA	70.5516144732468	69.2766832797424	70.6749551526453	66.8563494409108	76.9932802482953	70.5100964344092	70.8815757576023	79.2701875362959	60.77365948407
0.65	73.7708599776861	72.1735017798154	63.8550408068679	NA	NA	NA	70.1937983772283	69.0876721392315	70.2915221758969	66.5614236916978	76.6922473261333	70.1325181237264	70.7409885173668	78.9515471457578	60.398941609914
0.658333333333333	73.4493909962502	71.9564944027773	63.5929827372498	NA	NA	NA	69.8467086008569	68.9082200202125	69.9195181388296	66.2792099529026	76.4021003342212	69.7580338300526	70.6033286176069	78.6465709467776	60.0367177293947
0.666666666666667	73.1360854633977	71.7486905082883	63.3429011660402	NA	NA	NA	69.5099425637256	68.7374210476926	69.5617718048044	66.0094639498092	76.1225978345093	69.3875309491829	70.4659605117251	78.3547033463165	59.6863818749001
0.675	72.8309834847132	71.5500565312933	63.1043581725069	NA	NA	NA	69.183136201427	68.5743435872265	69.2207549353055	65.7519293049773	75.8533835816113	69.0221425385914	70.3267898844683	78.0753539099655	59.3472099772899
0.683333333333333	72.5342093166452	71.3605718904507	62.8770004862887	NA	NA	NA	68.8659595599842	68.4180574307203	68.8985150654575	65.5063158043946	75.5939963013001	68.6631779335434	70.1842470137993	77.8078937036615	59.018360635941
0.691666666666667	72.2459432750306	71.1802126981042	62.660534023975	NA	NA	NA	68.558108048372	68.267672506484	68.5966330370223	65.2722987915669	75.3438897374423	68.3120208382466	70.0372548845143	77.5516615066828	58.6988924152776
0.7	71.9663888500695	71.0089409192696	62.4547013171179	NA	NA	NA	68.259293421312	68.1223815667121	68.3162116591888	65.0495342097554	75.1024581049978	67.9700074755369	69.8851905803306	77.3059826945624	58.387789861782
0.708333333333333	71.6957380415944	70.846698203835	62.2592641591121	NA	NA	NA	67.9692408709315	67.9814935411619	68.0578924186259	64.8376774341872	74.8690606149064	67.6383127432706	69.727840954051	77.0701949602288	58.0839904003506
0.716666666666667	71.4341429405197	70.6934020887812	62.0739872462796	NA	NA	NA	67.6876936073236	67.8444499738451	67.8218854470854	64.6363930424282	74.6430436128711	67.3178732502211	69.56535135865	76.8436719385478	57.7864100895442
0.725	71.1817000485513	70.5489434330152	61.8986179297254	NA	NA	NA	67.4144189968256	67.7108274060321	67.6080006044032	64.4453524900966	74.423761252753	67.0093625088564	69.3981691216968	76.6258387180327	57.4939716024606
0.733333333333333	70.9384467892405	70.4131847142952	61.7328630254401	NA	NA	NA	67.1492097692851	67.5803333034643	67.4156810757813	64.2642261541441	74.2105955237472	66.7132148864875	69.2269857064175	76.4161777805146	57.2056385149684
0.741666666666667	70.7043655545573	70.2859578679276	61.576369530241	NA	NA	NA	66.8918789223538	67.4528002716383	67.2440459444191	64.0926759864968	74.002978725175	66.429679899167	69.0526803480597	76.2142289916706	56.9204563645762
0.75	70.4793904241217	70.1670602474948	61.4287173527963	NA	NA	NA	66.642250505256	67.3281780375847	67.0919425294003	63.9303508160396	73.8004223828927	66.1588863283506	68.8762672701424	76.0195886192252	56.63759718459
0.758333333333333	70.2634117845889	70.0562487172547	61.2894293174591	NA	NA	NA	66.4001485472925	67.2065194009	66.9580049591375	63.7768836742404	73.6025513548194	65.9009062519363	68.6988501959009	75.8319084103398	56.3564046138035
0.766666666666667	70.0562760504095	69.9532321781989	61.1579973197238	NA	NA	NA	66.1653867477161	67.0879574429525	66.8407121966871	63.6318900174953	73.4091353433753	65.6558174159505	68.5215870125733	75.6508933768885	56.0764396301809
0.775	69.8577819172961	69.8576627213476	61.033915704485	NA	NA	NA	65.937763191097	66.9726764585624	66.7384330240375	63.4949667117253	73.2201096770151	65.423758150265	68.3456623245965	75.4762968675115	55.7975257265725
0.783333333333333	69.6676758706116	69.7691264774524	60.9167097904217	NA	NA	NA	65.71706343877	66.8608833674939	66.6494482625758	63.3656910665561	73.0355819355587	65.2049605619986	68.1722636941333	75.3079085476425	55.5197872640551
0.791666666666667	69.4856469471674	69.687135714989	60.8059514348251	NA	NA	NA	65.5030703861147	66.7527849293197	66.5719586943113	63.2436176520026	72.8558234347805	64.999749858292	68.0025613377717	75.1455301244804	55.243674671395
0.8	69.3113199588684	69.6111237413084	60.7012595563387	NA	NA	NA	65.2955744248361	66.6485708968462	66.504101616822	63.1282726110103	72.681242873735	64.8085126636636	67.8376923802463	74.9889421647074	54.969974708633
0.808333333333333	69.1442500831357	69.5404444519208	60.6022880892664	NA	NA	NA	65.0943779431267	66.5484007256032	66.4439878014894	63.0191514121021	72.5123411802989	64.6316504019909	67.6787466485159	74.8378745848143	54.6998049383243
0.816666666666667	68.9839252875456	69.474379292739	60.5087078031145	NA	NA	NA	64.899294077659	66.4523935987424	66.3897479687021	62.9157299357849	72.3496565784508	64.4695324242584	67.5267484272797	74.6919923229706	54.4345909779194
0.825	68.8297818075877	69.4121550220335	60.4201897099239	NA	NA	NA	64.7101445391944	66.360624406396	66.3395748643764	62.8174915520958	72.1937164527109	64.3224528217829	67.3826305211742	74.5509013749379	54.1760275176248
0.833333333333333	68.6812312117191	69.3529728897186	60.336394013558	NA	NA	NA	64.5267602364964	66.2731289374298	66.2917618585667	62.7239598997099	72.0450050157796	64.1905873040551	67.2472003470471	74.4141748133882	53.926024175259
0.841666666666667	68.5376903248096	69.2960452956474	60.2569638523806	NA	NA	NA	64.3489837262052	66.1899182835417	66.2447447838274	62.6347262327367	71.9039410862797	64.0739491353625	67.1210998366668	74.281391228519	53.6866328974469
0.85	68.3986052271556	69.2406357854844	60.1815221684363	NA	NA	NA	64.1766700632153	66.1109954816607	66.1971454979994	62.5494725411184	71.7708553590525	63.9723518309895	67.0047614699669	74.1521740393053	53.4599522038687
0.858333333333333	68.2634676975193	69.1861006559946	60.1096715489792	NA	NA	NA	64.0096845362849	66.0363642526233	66.1478128121623	62.4679970049502	71.6459635488893	63.8853880016119	66.8983647833755	74.0262244695602	53.2480087731576
0.866666666666667	68.1318281702842	69.1319286800815	60.0409977914538	NA	NA	NA	63.8478988634847	65.9660262090149	66.0958632001654	62.3902364271424	71.5293412609297	63.8124262511655	66.8018022925685	73.9033460633174	53.0526248658178
0.875	68.0033087391358	69.0777717209921	59.9750781425799	NA	NA	NA	63.6911882335043	65.8999718633441	66.0407229140316	62.3162694502159	71.4209093767084	63.7526228454477	66.7146661751439	73.7834589062351	52.8752869704139
0.883333333333333	67.8776158104514	69.0234595149502	59.9114953907489	NA	NA	NA	63.5394304628945	65.8381725056776	65.9821604256536	62.246294400734	71.3204335962787	63.704943298405	66.6362639678416	73.6666012003113	52.7170330239498
0.891666666666667	67.7545494368061	68.9689955117902	59.849858148007	NA	NA	NA	63.392507489875	65.7805746078955	65.9202904342488	62.180593042708	71.2275345806089	63.6681847825034	66.5656653416169	73.5529171990424	52.5783711663132
0.9	67.6340074094328	68.9145346800059	59.7898245554126	NA	NA	NA	63.2503086642857	65.7270933255466	65.8555399979097	62.1194916044526	71.1417011830061	63.6409918587275	66.501774980411	73.4426319601143	52.4592368553153
0.908333333333333	67.5159838517787	68.8603488804125	59.7311235786836	NA	NA	NA	63.1127339070952	65.677603392598	65.7885844420646	62.0633199798915	71.0623000032439	63.6218737454013	66.4434195571246	73.3360157604327	52.3589899223819
0.916666666666667	67.4005610494721	68.8067876400174	59.673568913654	NA	NA	NA	62.9796929193107	65.6319302483257	65.7202686062922	62.0123701343323	70.9885787848546	63.609242412366	66.3894330272118	73.2333472732432	52.2764474360765
0.925	67.2878924671935	68.7542395372433	59.6170647769361	NA	NA	NA	62.8510964579181	65.5898431788113	65.6515260561387	61.9668618949473	70.9196666628863	63.6014778075325	66.3387267927943	73.1348875590714	52.2099440766269
0.933333333333333	67.1781765630551	68.7030965341276	59.5616055991113	NA	NA	NA	62.7268396975546	65.5510491193644	65.5833051281388	61.9269234392869	70.8545798829201	63.5970047275256	66.2903373923919	73.0408670605248	52.1574108906998
0.941666666666667	67.0716231410826	68.6537231531847	59.5072704705038	NA	NA	NA	62.6067834546347	65.5151881114799	65.5165091310229	61.8925849997139	70.7922439393337	63.594361410663	66.2434497135404	72.9514749243075	52.1164648747941
0.95	66.9684161402659	68.6064319785945	59.4542116698241	NA	NA	NA	62.490740555997	65.4818347043711	65.4519545349979	61.8637784093832	70.7315375084421	63.5922538933613	66.1973965724403	72.8668408129299	52.0845073563613
0.958333333333333	66.8686781442033	68.5614664598055	59.4026371380876	NA	NA	NA	62.3784702355783	65.4505080998546	65.390344673444	61.8403396721938	70.6713526380991	63.589600148388	66.1516368515152	72.7870118215093	52.0588348843336
0.966666666666667	66.7724415876203	68.5189926838977	59.352786899928	NA	NA	NA	62.2696782724999	65.4206915041973	65.3322537737181	61.8220191401895	70.6106571586161	63.5855580068623	66.1057161011164	72.7119358302974	52.0367630804619
0.975	66.6796319696622	68.4791020903151	59.3049040634564	NA	NA	NA	62.1640206297194	65.3918595595414	65.2781209472918	61.8084995565752	70.5485450247092	63.579517964249	66.0592158930051	72.6414576693086	52.0157548916496
0.983333333333333	66.5900687601722	68.4418251172566	59.2592047506948	NA	NA	NA	62.0611125933176	65.363508453147	65.2282580496084	61.7994120307473	70.484268662685	63.5710519491936	66.0116994934781	72.5753223560064	51.9935405884919
0.991666666666667	66.5034858209729	68.4071522242381	59.2158538161826	NA	NA	NA	61.9605467151218	65.335179870717	65.1828710193576	61.7943427482646	70.4172572721669	63.5598329973014	65.9626624390274	72.5131764085137	51.9682176141381
1	66.4195654746587	68.3750557270601	59.1749505829106	NA	NA	NA	61.8619186782275	65.3064735712329	65.1420860514639	61.7928357672335	70.3471270474565	63.5455520887017	65.9114993290993	72.4545652709521	51.9383199258269
1.00833333333333	66.3379746798854	68.3455051733038	59.1365248608261	NA	NA	NA	61.7648556955997	65.277051052529	65.1059700921457	61.7944001237577	70.2736834327587	63.527853179823	65.8574989737077	72.3989316759323	51.9028507052668
1.01666666666667	66.258393034553	68.318471940274	59.1005418651552	NA	NA	NA	61.6690415656294	65.2466369421509	65.0745431983672	61.7985206519539	70.1969123088637	63.5062978229628	65.7998746409255	72.3456238299578	51.8612802556725
1.025	66.180529482217	68.2939238649139	59.0669139566487	NA	NA	NA	61.5742344756822	65.2150231041216	65.0477894603318	61.804668247445	70.1169621903199	63.480362071689	65.7378268988861	72.2939223770221	51.8135177293313
1.03333333333333	66.1041311350947	68.2718142063682	59.0355163820437	NA	NA	NA	61.4802747989081	65.1820764870484	65.0256721120436	61.8123138007265	70.0341252399493	63.4494606158967	65.6706291515314	72.2430882675761	51.759865468768
1.04166666666667	66.0289892041251	68.2520708318393	59.0062049325037	NA	NA	NA	61.3870813671326	65.1477490568156	65.0081493292123	61.8209557014231	69.9488223919845	63.4129882072459	65.5977239128409	72.1924236987973	51.7009588125246
1.05	65.9549456507184	68.2345912861421	58.9788355343597	NA	NA	NA	61.2946385236522	65.1120865874282	64.9951813223784	61.8301607584678	69.8615900899718	63.3703666278602	65.5188188361069	72.1413308613441	51.6376908283472
1.05833333333333	65.8819014803677	68.2192451312007	58.9532861437258	NA	NA	NA	61.202979989484	65.0752317056698	64.9867215944402	61.8396036549646	69.7730612603744	63.3210869687412	65.4339701008906	72.0893556978918	51.5711261252563
1.06666666666667	65.8098228039212	68.2058807053375	58.9294784509721	NA	NA	NA	61.1121746394584	65.0374176322646	64.9826929257007	61.8490877527659	69.6839347157816	63.2647447465652	65.3436380919733	72.0362163445289	51.5024128461928
1.075	65.7387385621074	68.1943342598731	58.9073941218773	NA	NA	NA	61.0223153445373	64.9989534293188	64.9829561765638	61.8585407027672	69.5949336327592	63.2010750248737	65.2487032445679	71.9818215045136	51.4326995170936
1.08333333333333	65.6687297811912	68.1844405308958	58.8870813622662	NA	NA	NA	60.9335098911065	64.9602049267315	64.9872831999835	61.86799143343	69.5067597685794	63.1299948331996	65.1504386977594	71.9262767132291	51.3630597568904
1.09166666666667	65.5999180725145	68.1760412608805	58.8686512281135	NA	NA	NA	60.8458731443018	64.9215739874113	64.9953460282278	61.877541033952	69.4200532901614	63.0516489684245	65.0504443868345	71.8698718531373	51.2944293208956
1.1	65.5324605897976	68.1689872023946	58.8522653986482	NA	NA	NA	60.7595203600929	64.8834746030507	65.0067338058754	61.8873357992356	69.33536996998	62.9664452779936	64.9505516342043	71.8130478586812	51.2275622358138
1.10833333333333	65.4665514845799	68.1631336946241	58.8381179075297	NA	NA	NA	60.6745621080303	64.846303694087	65.0210002546425	61.8975427305888	69.2531825850425	62.8750710113833	64.8527091528591	71.7563472449252	51.1630102480665
1.11666666666667	65.4024242031159	68.1583345905438	58.8264147037246	NA	NA	NA	60.5911006476506	64.8104101504274	65.0377263929142	61.9083248929774	69.1738981219596	62.7784977575941	64.7588612158353	71.7003584280437	51.1011226821848
1.125	65.340348974799	68.1544377748391	58.8173544917836	NA	NA	NA	60.5092268152405	64.7760717382902	65.056569201801	61.9198164381137	69.0978705067835	62.6779838599832	64.6708281117993	71.6456668136519	51.0420568162093
1.13333333333333	65.280624703586	68.1512815362122	58.8111101674403	NA	NA	NA	60.4290180520596	64.7434879514577	65.0772732975395	61.9320994972187	69.0253944430923	62.575066619598	64.5901984482185	71.5928223133629	50.9857876933726
1.14166666666667	65.2235678894401	68.1486912913101	58.8078085999766	NA	NA	NA	60.3505399669315	64.71278808376	65.0996440970819	61.9451860537399	68.9566836846885	62.4715295198779	64.5182414394767	71.5423219306607	50.93211383624
1.15	65.169498629118	68.1464787185064	58.8075116407393	NA	NA	NA	60.2738517494427	64.6840457637498	65.1234955296158	61.9590079973182	68.8918484509654	62.3693383198524	64.4558462122454	71.4945973076184	50.8806674021398
1.15833333333333	65.1187209214044	68.1444462094267	58.8102058974103	NA	NA	NA	60.1990118910252	64.6572902009794	65.1485904528575	61.9734171561934	68.8308825046302	62.2705454945348	64.4034939626478	71.4500015572665	50.8309424490894
1.16666666666667	65.0714975361738	68.1423988661797	58.8158063505487	NA	NA	NA	60.1260797013542	64.6325088461306	65.1745966278808	61.9881950339374	68.7736594506794	62.1771642512763	64.3612642650932	71.4087992196548	50.7823469470801
1.175	65.0280242134348	68.140163265852	58.8241728389018	NA	NA	NA	60.0551109266663	64.6096406404316	65.2010757585616	62.0030710429425	68.7199340719624	62.0910214163184	64.3288708592523	71.3711633006667	50.7342700095567
1.18333333333333	64.9884081276481	68.1376071016858	58.8351340030957	NA	NA	NA	59.9861499484764	64.5885633020542	65.2275036213964	62.0177476641678	68.6693479310059	62.0136101805902	64.3057190621139	71.3371776853074	50.6861470596412
1.19166666666667	64.9526539878993	68.1346519701278	58.8485109896738	NA	NA	NA	59.9192222941612	64.5690831586634	65.2533079611066	62.0319302401845	68.6214400294717	61.9459683740752	64.2909751736614	71.3068418690564	50.6375077428962
1.2	64.920660703768	68.131275556208	58.8641338419337	NA	NA	NA	59.854328665676	64.5509359885268	65.2779184605783	62.04535963927	68.5756631414149	61.8886001579592	64.2836373437782	71.280076883587	50.5880008424651
1.20833333333333	64.8922282173366	68.1275046209932	58.8818476887609	NA	NA	NA	59.7914404695615	64.5337996802948	65.3008268434445	62.0578469895327	68.5314075309163	61.8414469593959	64.2826004461488	71.2567332957324	50.5374003167674
1.21666666666667	64.8670681696712	68.1234013047738	58.9015109161014	NA	NA	NA	59.7304980550231	64.5173124588852	65.3216411003757	62.0693060636793	68.4880327155066	61.8039070312725	64.2867122241849	71.2366040576103	50.485600995026
1.225	64.8448118750194	68.1190436952577	58.9229914898179	NA	NA	NA	59.6714119621455	64.5010897493683	65.3401106138603	62.0797746024891	68.4449052126107	61.7748979005274	64.2948193544967	71.2194446627026	50.4326084756315
1.23333333333333	64.8250160430251	68.1145039731124	58.9461688524674	NA	NA	NA	59.614064903581	64.4847360791793	65.3561157243559	62.0894213510443	68.4014397361428	61.752948763146	64.3058022395214	71.2050010061934	50.3785221474076
1.24166666666667	64.8071720907271	68.1098330015266	58.9709433436112	NA	NA	NA	59.5583123150261	64.4678535244271	65.3696347272849	62.0985433781295	68.3571412737398	61.7363087902328	64.3186009633132	71.1930432708344	50.3235127745181
1.25	64.7907233152165	68.1050592591704	58.9972456125959	NA	NA	NA	59.5039816955804	64.4500528376895	65.38070411528	62.107554183402	68.3116436214845	61.723062831192	64.332240231535	71.1833988834263	50.2678026197174
1.25833333333333	64.7750894090252	68.1002013221372	59.0250368074404	NA	NA	NA	59.4508722813894	64.4309718495153	65.3893806854367	62.1169570822544	68.2647370408304	61.711248736015	64.345861639562	71.175971804138	50.2116545003326
1.26666666666667	64.7596950758004	68.0952864789632	59.0542995448991	NA	NA	NA	59.3987565509379	64.4102981004782	65.3957111564087	62.1273041041453	68.2163754197539	61.6989704065423	64.3587635988836	71.170740318835	50.1553663847643
1.275	64.7439989683033	68.0903679940204	59.0850274134275	NA	NA	NA	59.3473853714917	64.3877889364398	65.3997202707558	62.1391490357277	68.1666577450882	61.6845034319841	64.370438629738	71.1677394800377	50.0992633589176
1.28333333333333	64.7275192606714	68.0855363599562	59.1172182427011	NA	NA	NA	59.2964986426703	64.3632871147467	65.4014285012353	62.153004252734	68.1157912489596	61.6663923054379	64.3805949364563	71.1670396321562	50.0436854654731
1.29166666666667	64.7098540647011	68.0809227738445	59.15087085708	NA	NA	NA	59.2458410125011	64.3367346160497	65.4008939608698	62.1693079150039	68.06405156287	61.643534725998	64.3891550740934	71.1687229158213	49.9889771569381
1.3	64.6906979875225	68.076694926157	59.1859850338503	NA	NA	NA	59.195178950583	64.3081853078313	65.3982554818181	62.1884018591527	68.0117511665638	61.6152449422532	64.3962306017701	71.1728518228587	49.9354807033094
1.30833333333333	64.66985594737	68.0730455860152	59.2225654496744	NA	NA	NA	59.1443148900288	64.2778135055481	65.3937586424455	62.2105123581257	67.9592201943652	61.5812906949517	64.402074516573	71.1794311624877	49.8835278390597
1.31666666666667	64.6472522082159	68.0701756407502	59.2606275206152	NA	NA	NA	59.0930963629594	64.2459150975488	65.3877694198659	62.2357268603973	67.9068002181797	61.5419037345893	64.4070168667719	71.1883779927493	49.8334240187025
1.325	64.6229315357632	68.0682759793528	59.3002016943666	NA	NA	NA	59.0414198406253	64.212899422648	65.3807913097725	62.2639716557682	67.8548488902816	61.4977674507208	64.4113936589107	71.1995159232309	49.7854267086739
1.33333333333333	64.5970513579736	68.067513655361	59.3413354279826	NA	NA	NA	58.9892295231005	64.1792721593492	65.3734866248969	62.2950015725233	67.8037467922278	61.4499839470614	64.4154801763258	71.2125960667713	49.7397234292727
1.34166666666667	64.5698666229438	68.0680249194264	59.3840924984704	NA	NA	NA	58.9365115139366	64.1456099689529	65.3666820451606	62.3284053342223	67.7538919273343	61.4000163546962	64.4194358619181	71.2273294089697	49.6964164996267
1.35	64.5417100280171	68.069912484653	59.4285465717549	NA	NA	NA	58.8832840964687	64.1125261050408	65.361336264822	62.3636229707157	67.7056731902984	61.3496018489098	64.4232636846022	71.2434125273416	49.6555216974289
1.35833333333333	64.5129683289123	68.073241922066	59.4747670994099	NA	NA	NA	58.8295865985274	64.0806277671923	65.3584641646736	62.3999749048769	67.6594300482169	61.3006454553085	64.4267851368967	71.2605410125315	49.6169825528878
1.36666666666667	64.4840547219943	68.07803656358	59.5228018703048	NA	NA	NA	58.7754710793329	64.0504706240038	65.359031919544	62.436706705147	67.6154156119117	61.2551146056977	64.4296308117583	71.2784149661933	49.5806929604826
1.375	64.4553798186587	68.0842767480501	59.5726639622882	NA	NA	NA	58.7209986401461	64.0225170481144	65.3638447004835	62.4730482391408	67.5737760595168	61.214939963886	64.4312460131051	71.2967411942599	49.546517735695
1.38333333333333	64.4273252882822	68.0919085634284	59.6243263226709	NA	NA	NA	58.6662381731027	63.9971029302107	65.3734433101065	62.5082747233728	67.5345477497542	61.1819104148827	64.4309118864008	71.315235241623	49.5143046393149
1.39166666666667	64.40022361571	68.1008598677548	59.6777205584686	NA	NA	NA	58.6112652618715	63.9744184600621	65.3880209482083	62.5417542023654	67.4976649548991	61.1575574042813	64.427781369981	71.3336263599855	49.4838881547935
1.4	64.3743459972416	68.1110566202864	59.7327367031917	NA	NA	NA	58.5561608137456	63.954508105531	65.4073706725388	62.5729780527097	67.4629690166687	61.1430438854231	64.4209251330161	71.3516683645341	49.4550920578778
1.40833333333333	64.349897458168	68.1224351550993	59.7892269248725	NA	NA	NA	58.5010092925703	63.9372896774122	65.4308768855745	62.6015836125847	67.4302117385241	61.1390797038861	64.4093812925481	71.3691595593924	49.4277378891319
1.41666666666667	64.3270155630883	68.1349509024013	59.8470183040751	NA	NA	NA	58.445896388766	63.9225855024421	65.457565957269	62.6273762849514	67.3990523644742	61.145876354401	64.3922058934489	71.3859711239458	49.4016576165039
1.425	64.3057704470188	68.1485846509737	59.905933957227	NA	NA	NA	58.3909068246935	63.9101565394856	65.486219413302	62.6503483022775	67.3690563556797	61.1631412218292	64.3685249074894	71.4020728729251	49.3767031654491
1.43333333333333	64.2861677366613	68.1633446741872	59.965815975443	NA	NA	NA	58.336123249915	63.8997325753579	65.5155302465677	62.6706834604188	67.3397073247853	61.1901033124397	64.3375900384149	71.417539067586	49.3527518336032
1.44166666666667	64.2681563295095	68.1792636207803	60.0265436584849	NA	NA	NA	58.2816266457594	63.8910348806569	65.5442677654932	62.6887378002187	67.310436903405	61.225564294879	64.2988392447549	71.4325260446926	49.3297134552803
1.45	64.2516396844604	68.1963933824576	60.0880421829665	NA	NA	NA	58.2274988819126	63.8837916397435	65.5714146726841	62.7049980244119	67.2806682544545	61.26797487045	64.2519593932272	71.4472307955398	49.3075417174655
1.45833333333333	64.2364883169655	68.2148007457985	60.1502780508592	NA	NA	NA	58.1738275919844	63.8777500218997	65.596248474184	62.7200313502844	67.2498667332984	61.3155339603151	64.1969464005028	71.4618485794832	49.2862461667067
1.46666666666667	64.2225534351442	68.2345617421667	60.2132421087547	NA	NA	NA	58.1207104463984	63.872687542302	65.6183588207358	62.7344396428058	67.2175925757201	61.3662973201934	64.1341608591863	71.4765425124976	49.2659014207421
1.475	64.2096816413609	68.2557536191191	60.2769268481725	NA	NA	NA	58.068253739218	63.8684209469332	65.6376163609983	62.7488230411523	67.1835479218787	61.4182789967819	64.0643809208303	71.4914286260753	49.2466515001227
1.48333333333333	64.1977279202915	68.2784481503132	60.3413057862218	NA	NA	NA	58.0165628163712	63.864810145348	65.6541232649028	62.7637554375754	67.147608721685	61.4695419499635	63.9888511832617	71.5065759997834	49.2287054661641
1.49166666666667	64.1865639450566	68.3027085159489	60.4063196116623	NA	NA	NA	57.9657273870404	63.8617575371603	65.6681735147839	62.7797735536202	67.1098369533123	61.5182885346745	63.909316804586	71.5220195520345	49.2123200737425
1.5	64.1760814803085	68.3285887080238	60.471871410678	NA	NA	NA	57.9158087090095	63.8592035965502	65.6802341476948	62.7973755106163	67.070473810537	61.5629587686069	63.8280257123019	71.5377763893879	49.1977709221458
1.50833333333333	64.1661916378763	68.3561357075561	60.5378316052332	NA	NA	NA	57.866834438162	63.8571173418134	65.6909359859865	62.8170174020706	67.0299152214639	61.6023281189428	63.7476822750788	71.5538534075572	49.1853206573173
1.51666666666667	64.1568196635664	68.3853939481633	60.6040502455671	NA	NA	NA	57.8188009670659	63.8554808664913	65.7010533902406	62.8390974145698	66.9886720483873	61.6355823120833	63.6713387267127	71.570244220518	49.1751924623401
1.525	64.147895166449	68.4164080898831	60.6703720751527	NA	NA	NA	57.7716787601403	63.8542730985076	65.7114696216319	62.8639280009632	66.947319590885	61.6623450927175	63.6022174785334	71.5869263501793	49.1675510957053
1.53333333333333	64.13933929114	68.4492215890806	60.7366503434529	NA	NA	NA	57.7254180606972	63.8534620102151	65.7231456999603	62.8917075713216	66.9064400147898	61.682650729097	63.5434745456457	71.6038676725097	49.1624899595372
1.54166666666667	64.1310521547649	68.4838721382359	60.8027561451705	NA	NA	NA	57.679955712353	63.8530083672249	65.7371058328093	62.9225039497342	66.8665613843081	61.6968768989064	63.4979374883693	71.6210386718833	49.16002168813
1.55	64.1229050140195	68.5203851235303	60.8685806142199	NA	NA	NA	57.6352234034668	63.8528747775355	65.7544297943044	62.9562544685522	66.828104683234	61.7056665008745	63.4678644998021	71.6384209017464	49.1600698431872
1.55833333333333	64.1147392565797	68.5587661740448	60.9340319400001	NA	NA	NA	57.5911561186479	63.8530321655359	65.7762306389694	62.9927814526327	66.7913543861149	61.7098587284463	63.4547632790615	71.6560081022848	49.1624625246559
1.56666666666667	64.1063688781384	68.5989953391968	60.9990353819043	NA	NA	NA	57.5477000858427	63.8534587690046	65.8036027866641	63.0318187670049	66.7564567882656	61.7104278494984	63.4592862727778	71.6738050079332	49.1669328687866
1.575	64.0975814972094	68.6410249332047	61.0635415054216	NA	NA	NA	57.5048194021631	63.8541300505491	65.8375432491805	63.0730407928924	66.7234377029812	61.7084170886079	63.4812012048483	71.6918282060195	49.1731308863177
1.58333333333333	64.0881390709933	68.6847799425818	61.127535656082	NA	NA	NA	57.4624991468344	63.855003191663	65.8788668968773	63.11608252271	66.6922310780003	61.7048677318664	63.5194311235985	71.7101066610252	49.1806452287852
1.59166666666667	64.0777856171794	68.7301575355258	61.1910359983389	NA	NA	NA	57.4207437187534	63.8560036708333	65.928141363713	63.1605462566904	66.6627104941158	61.7007579818629	63.5721583166861	71.7286772389597	49.1890275950421
1.6	64.0662656210075	68.777022773449	61.2540768107448	NA	NA	NA	57.3795720401434	63.857019746584	65.9856559853715	63.2060028260553	66.6347119980874	61.6969614117046	63.6369817704274	71.7475724943289	49.1978124715514
1.60833333333333	64.053347454531	68.8251999439326	61.3166865325451	NA	NA	NA	57.3390129441186	63.857905081262	66.0514257750924	63.2519993278772	66.6080441013082	61.6942215951055	63.7111088057104	71.7668004929283	49.2065303381281
1.61666666666667	64.0388429910158	68.8744624094513	61.3788731212058	NA	NA	NA	57.2991037358745	63.8584841492473	66.1252262230134	63.2980772534683	66.5824953476077	61.6931328095626	63.7915553002222	71.7863204984131	49.2147184388747
1.625	64.0226197129783	68.9245267744418	61.4406224941863	NA	NA	NA	57.2598927741174	63.8585556546747	66.2066533286215	63.343794911459	66.5578510195228	61.6941203064337	63.8753315119031	71.8060223943453	49.2219358762198
1.63333333333333	64.00460748713	68.9750556202738	61.5019063565547	NA	NA	NA	57.2214444502767	63.8578966701887	66.2951984242617	63.3887478551429	66.5339174818333	61.6974256089712	63.9596000939842	71.8257188031431	49.2277866915271
1.64166666666667	63.9848031179072	69.0256684849117	61.5626918582995	NA	NA	NA	57.1838444160796	63.8562741422356	66.3903211799793	63.432590519937	66.5105422142871	61.7031103652874	64.0418015890936	71.8451564707991	49.2319479173384
1.65	63.9632732716233	69.0759591872997	61.6229500089086	NA	NA	NA	57.1472036816767	63.853465347417	66.491500758769	63.4750660555589	66.4876190472838	61.7110851380348	64.1197464709424	71.8640479410046	49.234195966939
1.65833333333333	63.9401553293845	69.1255194308406	61.6826647833538	NA	NA	NA	57.1116601099861	63.8492824040383	66.5982467011558	63.5160408588285	66.465078529572	61.7211554079706	64.1916749594034	71.8821168693756	49.234424887278
1.66666666666667	63.9156562035108	69.173967708932	61.7418439930759	NA	NA	NA	57.0773747799563	63.8435936188139	66.7100647241574	63.5555299138219	66.4428728032611	61.7330712560036	64.2562892882814	71.8991434945568	49.2326506752827
1.675	63.890048886329	69.2209779906877	61.8005306250851	NA	NA	NA	57.0445210289886	63.8363356606341	66.8263930664084	63.5937029029801	66.4209632991197	61.7465713161409	64.3127645097728	71.9149958080556	49.2289993690287
1.68333333333333	63.8636671736084	69.2663014572362	61.8588132156609	NA	NA	NA	57.0132668963847	63.8275155342463	66.9465300373074	63.6308732941167	66.3993112164594	61.7614171392759	64.3607394529578	71.929638244024	49.223683079509
1.69166666666667	63.8368996971771	69.3097780972353	61.9168329476431	NA	NA	NA	56.9837548185471	63.8172066831017	67.0695621168441	63.6674795160136	66.3778673029501	61.7774172770602	64.4002828889659	71.9431181310328	49.216971225437
1.7	63.8101820039069	69.3513386894637	61.9747837315209	NA	NA	NA	56.9560832114355	63.8055428852874	67.194299300692	63.7040642510415	66.3565620136912	61.7944421775161	64.4318304489147	71.9555374188963	49.20916240866
1.70833333333333	63.7839833670566	69.3910001602915	62.0329037484869	NA	NA	NA	56.9302928538843	63.7927089658871	67.3192339787658	63.741251115655	66.3353011276407	61.8124308449241	64.4560979009921	71.9670225470737	49.2005594620034
1.71666666666667	63.7587864517452	69.4288574642536	62.0914615337986	NA	NA	NA	56.9063590032721	63.7789259093095	67.442538612163	63.7797139408002	66.3139680211318	61.8313899150343	64.4739852829772	71.9777030526273	49.1914480739251
1.725	63.7350591780365	69.4650730343475	62.1507414475929	NA	NA	NA	56.8841899173	63.7644309782037	67.5621014043048	63.8201332298993	66.2924271090762	61.8513876130102	64.4864847254114	71.9876990230547	49.1820793728585
1.73333333333333	63.7132182975801	69.4998638704658	62.2110306434349	NA	NA	NA	56.8636320112817	63.7494583165086	67.6755925968452	63.8631389543035	66.2705251334163	61.8725476192477	64.4945988645841	71.9971121243359	49.1726602966541
1.74166666666667	63.6935878902263	69.5334869391359	62.2726054440971	NA	NA	NA	56.8444803507113	63.7342290647267	67.7805690234198	63.9092499793683	66.2480959053424	61.8950503441304	64.499274425267	72.0060200885411	49.1633571139185
1.75	63.67636231045	69.566224589661	62.3357152356787	NA	NA	NA	56.8264933377167	63.7189565481786	67.874635119242	63.9588293069507	66.2249752028178	61.9191463405951	64.501354158094	72.0144777445226	49.1543101860205
1.75833333333333	63.6615850205868	69.5983727767758	62.4005679100916	NA	NA	NA	56.8094113189599	63.7038612633389	67.955658724429	64.0120677423659	66.2010236997513	61.9451726328466	64.5015479497209	72.0225241431152	49.1456483440002
1.76666666666667	63.649150022618	69.6302326268676	62.467324196785	NA	NA	NA	56.7929773378601	63.6891831582713	68.0220058309937	64.0689906453433	66.1761490063614	61.9735502818403	64.5004220735027	72.0301925881192	49.1374920337257
1.775	63.6388247392988	69.6621013137043	62.5361030337588	NA	NA	NA	56.7769562100426	63.675182158994	68.0727413559483	64.1294735545403	66.150318294466	62.0047473429412	64.4984027766764	72.03752053241	49.1299458483076
1.78333333333333	63.6302852282618	69.6942591978221	62.6069931760608	NA	NA	NA	56.7611482203497	63.6621260260763	68.1077487884051	64.193257427378	66.1235569352982	62.0392106136822	64.4957879282248	72.0445584268563	49.1230908318214
1.79166666666667	63.6231512148743	69.7269554754739	62.6800653396425	NA	NA	NA	56.7453957429698	63.6502708491801	68.1277413368203	64.2599615826493	66.0959342421696	62.0772880344998	64.4927614944716	72.0513786823731	49.1169840931021
1.8	63.6170135872898	69.7603958146212	62.7553817313466	NA	NA	NA	56.7295839128277	63.6398417493522	68.1341655268297	64.3290987206892	66.0675431900052	62.1191689995832	64.4894082622682	72.0580823973875	49.111662032738
1.80833333333333	63.6114551305238	69.7947340201329	62.8330004859369	NA	NA	NA	56.7136380085869	63.6310184840881	68.1290249620506	64.4000978467375	66.0384828126157	62.164856723442	64.4857284125302	72.0647963811644	49.1071406933049
1.81666666666667	63.6060676543178	69.8300699751636	62.9129719159627	NA	NA	NA	56.6975192459768	63.6239262745464	68.1146652913231	64.4723330166393	66.0088486894577	62.2141721331566	64.4816534036544	72.0716569161462	49.1034148465663
1.825	63.6004662533947	69.8664548403698	62.9953245204681	NA	NA	NA	56.6812198433039	63.6186318706898	68.0935621886644	64.5451495587435	65.9787323995458	62.2667891005569	64.4770648239815	72.0787867562669	49.1004606202291
1.83333333333333	63.594301040132	69.9039008877677	63.0800425638975	NA	NA	NA	56.6647590250484	63.6151458940049	68.0681503395525	64.6178834377669	65.9482286514661	62.3223025919955	64.4718164318507	72.0862755040243	49.0982418478805
1.84166666666667	63.5872689596422	69.942392048001	63.1670417711081	NA	NA	NA	56.6481823146239	63.613430124174	68.040720979958	64.6898761204935	65.9174478237457	62.3803193796107	64.4657580584532	72.0941679230106	49.0967184421003
1.85	63.5791277157498	69.9818930600426	63.2561505426396	NA	NA	NA	56.6315655710291	63.613406752583	68.0133900499138	64.7604901751262	65.8865305637445	62.4405450653549	64.4587586894486	72.1024590930751	49.095855971572
1.85833333333333	63.569709365823	70.0223571890597	63.3471007196473	NA	NA	NA	56.6150219699332	63.6149690204818	67.9881056551445	64.8291284798322	65.855662551701	62.5028381233291	64.4507256849166	72.1110967209901	49.0956342914229
1.86666666666667	63.5589285029953	70.0637337283441	63.4395291855706	NA	NA	NA	56.5987064442105	63.6179944060908	67.9666484888525	64.8952522554876	65.8250895689877	62.5672168290748	64.4416181794296	72.1199938172791	49.0960520920131
1.875	63.5467821609571	70.1059759562263	63.5329898333105	NA	NA	NA	56.5828124704714	63.6223599023536	67.9506001660241	64.9583895229158	65.7951292997405	62.6338266692263	64.4314540207992	72.1290502606565	49.0971269628771
1.88333333333333	63.5333420808591	70.1490479452696	63.6269726948557	NA	NA	NA	56.5675605823536	63.6279559602984	67.9412925491786	65.0181338618708	65.7661719190065	62.7028862316842	64.4203109392825	72.1381740662853	49.0988941899516
1.89166666666667	63.5187408317558	70.1929278267844	63.7209259591374	NA	NA	NA	56.5531820627186	63.6346943714162	67.9397664207366	65.0741417185983	65.7386665678335	62.7746245361699	64.4083232467415	72.1472946655807	49.101406160866
1.9	63.5031523116983	70.2376069292164	63.8142782781227	NA	NA	NA	56.5399023600804	63.6425076607172	67.9467559997229	65.126133074486	65.7130989154692	62.849212313753	64.3956735029292	72.1563693255445	49.1047294324743
1.90833333333333	63.4867683550759	70.2830864888792	63.9064604712493	NA	NA	NA	56.5279276401881	63.6513414401237	67.962701501337	65.1738944950587	65.6899635401948	62.9266885484963	64.3825773801719	72.165387043489	49.1089367618859
1.91666666666667	63.4697768481378	70.3293752319042	63.9969257870165	NA	NA	NA	56.517435855283	63.661144361812	67.987775652732	65.2172862837465	65.669728465146	63.0068956904222	64.3692644301704	72.1743709811534	49.114096411697
1.925	63.4523476896101	70.3764911691816	64.0851664598156	NA	NA	NA	56.5085715820855	63.6718610488134	68.0218928017395	65.2562601618514	65.6527900702728	63.0894434236434	64.3559630042188	72.1833801879251	49.1202625472016
1.93333333333333	63.4346296710595	70.4244681034157	64.170724348721	NA	NA	NA	56.5014425101773	63.6834289570064	68.0646806745786	65.2908903481517	65.6394234595677	63.1737083874625	64.3428948372594	72.1925133241938	49.1274672292279
1.94166666666667	63.4167583352395	70.4733626720688	64.2531969139432	NA	NA	NA	56.4961159235919	63.6957746687745	68.1154320747743	65.3214098777793	65.6297376946685	63.2588613062753	64.3302766224756	72.2019135551979	49.1357109719182
1.95	63.3988728712939	70.5232551833487	64.3322428320963	NA	NA	NA	56.4926157884028	63.7088061739363	68.173073472503	65.3482358280912	65.6236450058675	63.3439089150539	64.3183222845902	72.211767295839	49.1449493854716
1.95833333333333	63.3811369478657	70.5742407511217	64.407590676395	NA	NA	NA	56.4909228268823	63.722403470491	68.2361753814066	65.3719719831113	65.6208492278645	63.4277436127117	64.3072410258418	72.2222908382507	49.1550794493917
1.96666666666667	63.3637558531544	70.6264141749777	64.4790511621878	NA	NA	NA	56.4909788690157	63.736412488341	68.3030053547735	65.393390323481	65.6208524722957	63.5092024302128	64.2972289504305	72.2337091327458	49.165934251763
1.975	63.3469834151719	70.6798544800062	64.5465314840181	NA	NA	NA	56.4926943987014	63.7506446356144	68.3716071974839	65.4133981813596	65.6229757701091	63.5871392358342	64.2884568004872	72.2462372439818	49.1772925561293
1.98333333333333	63.3311164318045	70.7346100163606	64.6100494731782	NA	NA	NA	56.4959570266277	63.7648806422719	68.4398902232799	65.4329945920355	65.6263932063699	63.6605033257776	64.2810606607621	72.2600681528119	49.1889024346603
1.99166666666667	63.3164784218484	70.7906804704083	64.6697437818445	NA	NA	NA	56.5006378009337	63.7788760856267	68.5057257006681	65.4532169854409	65.6301835551376	63.7284058060966	64.275141796892	72.2753583779919	49.2005130446147
2	63.3033959127462	70.8479956308424	64.7258745233917	NA	NA	NA	56.5065922567969	63.7923668850293	68.5670555749874	65.4750815831434	65.633399557766	63.7901583820317	64.2707773263593	72.2922013633651	49.2119065912802
2.00833333333333	63.2921708659912	70.9063980620707	64.7788100519509	NA	NA	NA	56.5136557519445	63.8050759340219	68.6220102181005	65.4995254962668	65.6351453419052	63.8452818117505	64.2680393797422	72.3105920225919	49.2229222429345
2.01666666666667	63.283053953195	70.9656378365797	64.8289999119055	NA	NA	NA	56.5216362208964	63.8167247434359	68.6690199041603	65.5273591877563	65.6346476285835	63.8934914719221	64.267017724706	72.3303987846516	49.2334646390458
2.025	63.2762222952214	71.0253810490345	64.876938706673	NA	NA	NA	56.5303096740424	63.8270529556844	68.7069070112527	65.5592312362905	65.6313106481682	63.9346752506279	64.2678386192366	72.3513567126872	49.2434932221123
2.03333333333333	63.2717621068614	71.0852282442973	64.9231286624933	NA	NA	NA	56.539423241875	63.8358446713277	68.7349575143616	65.5956008815456	65.6247513187124	63.9688823771285	64.2706722603828	72.3730828070647	49.2529967255371
2.04166666666667	63.2696570627191	71.1447386209049	64.9680478188623	NA	NA	NA	56.5487067073465	63.842956505088	68.7529738027092	65.636714727085	65.6148129912272	63.9963313668313	64.2757245453385	72.3951069950694	49.261965028986
2.05	63.2697863212597	71.2034577091321	65.0121269201134	NA	NA	NA	56.5578894942572	63.8483390819854	68.76130323987	65.6825882767314	65.6015569570508	64.017424176486	64.2832149974707	72.4169117894339	49.2703710807001
2.05833333333333	63.2719348546602	71.2609462432975	65.0557353448454	NA	NA	NA	56.5667186635702	63.8520447695151	68.7608295990835	65.7329955474619	65.5852372685413	64.0327430099695	64.293347521408	72.437975078663	49.2781697267362
2.06666666666667	63.2758121732049	71.3168063272135	65.0991752120344	NA	NA	NA	56.5749731325655	63.8542217521585	68.7529169599943	65.7874704788298	65.5662700587931	64.0430171595795	64.3062793802352	72.4578119129027	49.2853127063794
2.075	63.2810715550738	71.3707012299933	65.1426806777099	NA	NA	NA	56.5824707309109	63.8551006979044	68.7393038982577	65.8453211368538	65.5452047027222	64.049066825724	64.3220878253009	72.4760119855001	49.2917718968639
2.08333333333333	63.2873258376866	71.4223691799964	65.1864178505532	NA	NA	NA	56.5890690447106	63.8549792509118	68.7219523487586	65.9056551070898	65.5226961904471	64.051742948944	64.3407323032751	72.4922696369662	49.2975606763552
2.09166666666667	63.2941628015039	71.4716354798974	65.2304830529834	NA	NA	NA	56.5946635518298	63.8542052267028	68.7028656305796	65.9674184850503	65.4994764607594	64.0518816377757	64.3620179945677	72.5064030514119	49.3027490192155
2.1	63.3011661175274	71.518425370809	65.2749013409127	NA	NA	NA	56.5991844023843	63.853156861214	68.6839076485786	66.0294550408	65.4763255045304	64.0502821643185	64.3855752800318	72.5183604693038	49.3074741260951
2.10833333333333	63.3079453752318	71.5627734801623	65.3196278885615	NA	NA	NA	56.6025912440385	63.852219650429	68.6666617998105	66.0905865642148	65.4540431764769	64.0477042491261	64.4108671169128	72.5282147597288	49.3119455368361
2.11666666666667	63.3141727379839	71.6048228003897	65.3645519836466	NA	NA	NA	56.6048668664024	63.8517624824012	68.6523486786226	66.1497040637303	65.4334199495265	64.0448672115747	64.4372224720105	72.5361501596934	49.3164353620912
2.125	63.3196179032312	71.6448107479472	65.4095021344975	NA	NA	NA	56.6060118610224	63.8521166358828	68.641794597697	66.2058515022923	65.4152026216532	64.042432402802	64.4638823296583	72.5424441671336	49.321244724905
2.13333333333333	63.3241711155066	71.6830450362448	65.4542529665474	NA	NA	NA	56.6060416255406	63.8535597741719	68.6354320908339	66.2582862776365	65.4000519571161	64.0409700820204	64.4900444963627	72.5474457933025	49.3266528905098
2.14166666666667	63.3278474808883	71.7198725707611	65.4985366424545	NA	NA	NA	56.6049856749735	63.8563063433621	68.6333195393149	66.3065130423957	65.3884965280571	64.0409307869095	64.5149015950147	72.5515490860619	49.332871173182
2.15	63.3307732169026	71.7556444571501	65.5420601046531	NA	NA	NA	56.6028882996506	63.860504970512	68.6351777596672	66.3502953702957	65.3808939288517	64.0426350822077	64.5376747322586	72.5551594906582	49.3400212153425
2.15833333333333	63.3331603162882	71.7906825867815	65.5845256547732	NA	NA	NA	56.5998081912674	63.8662414210059	68.6404438172092	66.3896471393466	65.3774076770125	64.0462774417466	64.5576462794429	72.5586542435369	49.3481420760291
2.16666666666667	63.3352765072929	71.8252553882465	65.6256510498049	NA	NA	NA	56.595814566369	63.8735447767372	68.6483355005171	66.4248056913323	65.3780026825342	64.0519324063958	64.5741901780483	72.5623446905214	49.357218732201
2.175	63.3374155317184	71.8595686545046	65.6651869708481	NA	NA	NA	56.5909808009174	63.8823956245	68.6579182836423	66.4561949612195	65.3824618420808	64.059555005316	64.5867945980094	72.5664515556015	49.3672176788922
2.18333333333333	63.339872335633	71.893770158722	65.7029299173922	NA	NA	NA	56.585380335035	63.892736183341	68.6681738191419	66.4843849098398	65.3904221528779	64.0689761863523	64.5950735587958	72.5710992165269	49.378114566245
2.19166666666667	63.3429267643896	71.9279593902138	65.7387280532469	NA	NA	NA	56.579088208362	63.9044823531818	68.6780723052801	66.5100455774984	65.4014185219519	64.0799020270596	64.598768804605	72.5763256978897	49.3899093949597
2.2	63.3468350396831	71.9621945116428	65.7724803158581	NA	NA	NA	56.572185581202	63.9175371037949	68.686646643907	66.5338958035143	65.4149222508531	64.0919250934918	64.5977471002088	72.58210243555	49.4026354222297
2.20833333333333	63.351824582543	71.9964948768712	65.8041326648447	NA	NA	NA	56.5647608862144	63.9318039492178	68.6930627099814	66.5566560648125	65.4303719361303	64.1045476789952	64.5919998204832	72.5883615679769	49.4163653209737
2.21666666666667	63.3580902635468	72.0308420540283	65.833675096407	NA	NA	NA	56.556904721318	63.9471983584994	68.6966813313262	66.5790176713548	65.4472001671109	64.1172108262842	64.5816498807244	72.5950265504066	49.4312093043378
2.225	63.3657943658236	72.0651853546009	65.86114046105	NA	NA	NA	56.5487025225223	63.9636536755509	68.697107939839	66.6016317221426	65.4648550865023	64.1293264969294	64.5669650649659	72.6020364010701	49.4472978894615
2.23333333333333	63.3750699934665	72.0994573061268	65.8866047646801	NA	NA	NA	56.5402315178541	63.9811183427638	68.6942219697129	66.6251082293287	65.4828150912241	64.1403137288392	64.5483710632609	72.6093567650735	49.4647498504006
2.24166666666667	63.3860218657466	72.1335967217907	65.9101883629974	NA	NA	NA	56.531564288523	63.9995453040895	68.6881771745536	66.6500129186162	65.5005995538974	64.1496337002185	64.5264564807181	72.616978681409	49.4836364697192
2.25	63.3987195230958	72.1675697316074	65.9320568584248	NA	NA	NA	56.5227765888126	64.0188793393654	68.6793705097779	66.676858350754	65.5177774842635	64.156814041914	64.5019645813486	72.6249083169553	49.5039559352979
2.25833333333333	63.4131851733112	72.2013811231713	65.9524193241935	NA	NA	NA	56.5139570695691	64.0390484679888	68.668385053508	66.7060922914996	65.5339711649066	64.1614602988681	64.4757700170507	72.6331507342542	49.5256253767882
2.26666666666667	63.4293816336261	72.2350752509715	65.971519817138	NA	NA	NA	56.5052176105002	64.0599628117209	68.6559182825264	66.7380835059592	65.548852999407	64.1632610424976	64.4488423049334	72.6416931373352	49.5484895564694
2.275	63.4472034056491	72.2687308234509	65.9896187818322	NA	NA	NA	56.4967006556565	64.0815216255421	68.6427124228703	66.7731034302646	65.5621400066199	64.1619922741522	64.422200650726	72.6504942807895	49.5723387845495
2.28333333333333	63.4664725819302	72.3024562763279	66.006966950503	NA	NA	NA	56.4885782725125	64.1036253116142	68.6295029882959	66.8113075345061	65.5735934487881	64.1575212994229	64.3968655299224	72.6594850741434	49.5969259938628
2.29166666666667	63.4869415268185	72.3363896662358	66.0237805947476	NA	NA	NA	56.4810409909318	64.126185819635	68.6169880199601	66.8527249766158	65.5830258119095	64.1498082602532	64.3738107000521	72.6685829930391	49.6219761198777
2.3	63.5083034945962	72.3706982778763	66.0402260907109	NA	NA	NA	56.4742798513944	64.1491305550828	68.6058050056237	66.8972619628278	65.5903080284036	64.1389073913623	64.3539180960299	72.6777169436952	49.6471881126609
2.30833333333333	63.5302108731947	72.405568172253	66.0564161610715	NA	NA	NA	56.468468369463	64.1724001019577	68.5965043477649	66.9447175069906	65.595369410542	64.1249716378092	64.3379386073535	72.6868510640327	49.6722355566285
2.31666666666667	63.5522973074733	72.4411803489853	66.0724159869458	NA	NA	NA	56.4637508104333	64.1959440470766	68.5895226570729	66.994806225775	65.5981913867821	64.1082571845066	64.3264592837826	72.695996201228	49.6967724566439
2.325	63.5741969737906	72.4776809535235	66.0882555419266	NA	NA	NA	56.4602398292894	64.2197195692136	68.5851654316291	67.0471806023821	65.598798987992	64.0891203665644	64.3198731171797	72.705207613914	49.7204474497291
2.33333333333333	63.5955581461932	72.5151571384832	66.1039439637402	NA	NA	NA	56.4580227373342	64.2436930338773	68.5836054704575	67.1014455744244	65.5972489984244	64.0680072105447	64.3183503728591	72.714574222235	49.7429258051424
2.34166666666667	63.6160547786948	72.5536259222978	66.11948249174	NA	NA	NA	56.4571726421702	64.2678391428308	68.5849002035931	67.1571654434804	65.5936129685824	64.0454435650371	64.3218198039924	72.7242030103816	49.7639162809353
2.35	63.6353991908326	72.5930364984975	66.1348747428225	NA	NA	NA	56.4577590544093	64.292132346768	68.5890259423231	67.213872006521	65.5879602041223	64.0220315599639	64.329970793707	72.7342001278119	49.7832002366778
2.35833333333333	63.6533537669177	72.6332825967937	66.1501358494327	NA	NA	NA	56.4598541017558	64.3165322928379	68.5959199181169	67.2710825262866	65.5803505367829	63.9984510870227	64.3422782712404	72.7446533172437	49.8006604488224
2.36666666666667	63.6697387482044	72.6742209458565	66.1653022826413	NA	NA	NA	56.463533437846	64.3409718474895	68.605522309819	67.3283261537525	65.5708426114633	63.9754595927908	64.3580417468139	72.7556214937856	49.8163025158058
2.375	63.6844356068518	72.7156919886398	66.1804417742976	NA	NA	NA	56.468871983014	64.3653553090492	68.6178174391133	67.3851688167154	65.5595155723001	63.9538826457755	64.376428094934	72.7671300345752	49.8302576826612
2.38333333333333	63.6973860106773	72.7575382015991	66.1956613383834	NA	NA	NA	56.4759354471906	64.3895665259063	68.6328693215907	67.4412291455801	65.5464970224844	63.9345919886248	64.3965132795218	72.7791641842994	49.8427609828908
2.39166666666667	63.7085868047281	72.7996145811285	66.2111123524605	NA	NA	NA	56.4847702262531	64.4134799992417	68.6508368407401	67.496187325801	65.5319892590646	63.9184735466284	64.417324344771	72.7916598477402	49.854111198284
2.4	63.7180840967381	72.8417886965136	66.2269923835982	NA	NA	NA	56.4953937517097	64.4369682100753	68.6719592211413	67.5497922131273	65.5162878038556	63.9063907048358	64.4378841406386	72.8045005685032	49.8646298805094
2.40833333333333	63.7259699477776	72.8839339511441	66.2435422760443	NA	NA	NA	56.5077848006341	64.459902800467	68.6965176155112	67.6018689579961	65.4997888765026	63.8991485026149	64.4572565025083	72.8175245667951	49.8746347719426
2.41666666666667	63.7323808141483	72.9259224141549	66.2610360586781	NA	NA	NA	56.5218725731716	64.482151707481	68.7247849258211	67.6523274189288	65.4829843010383	63.8974645578054	64.4745851746957	72.8305347050809	49.8844280925325
2.425	63.7374934170872	72.9676203214833	66.2797641030787	NA	NA	NA	56.5375261990108	64.5035775980211	68.7569771500581	67.7011710446057	65.4664442555124	63.9019488445758	64.4891215054233	72.8433062322281	49.8942892913991
2.43333333333333	63.741515178671	73.0088859453015	66.3000158983129	NA	NA	NA	56.5545499759476	64.5240433549443	68.7932190886342	67.7485046311487	65.450789425585	63.913085593806	64.500239948598	72.8555976295759	49.9044648051903
2.44166666666667	63.7446700615575	73.0495699736079	66.3220709342626	NA	NA	NA	56.5726891440798	64.5434260813795	68.8335260495466	67.7945378506609	65.4366525106848	63.9312064849551	64.50744073577	72.8671708379606	49.9151537537003
2.45	63.747182601609	73.0895209258994	66.3462006665486	NA	NA	NA	56.5916453618772	64.5616343746698	68.8777886562172	67.8395795212436	65.4246279783178	63.9564509165102	64.5103400496608	72.8778170256372	49.9264926531213
2.45833333333333	63.7492624926451	73.1285987678783	66.3726770931481	NA	NA	NA	56.6110964449756	64.5786204887431	68.9257491583859	67.8840180127365	65.4152145192719	63.9887202194117	64.5086538535723	72.8873770667773	49.9385469556053
2.46666666666667	63.7510921888991	73.1666965280009	66.4017811359675	NA	NA	NA	56.6307166231143	64.5943819132029	68.9769731988292	67.9282899165973	65.4087636035509	64.0276394869952	64.5021841200811	72.8957496761152	49.9513159040739
2.475	63.7528211552948	73.2037638116806	66.4338065425675	NA	NA	NA	56.6501978107968	64.6089511292293	69.0308305398179	67.9728471839315	65.405447428054	64.0725369285793	64.4908110258919	72.9028877807052	49.9647474173726
2.48333333333333	63.7545694311901	73.2398223591873	66.469058080807	NA	NA	NA	56.6692724819815	64.6223754465205	69.0864933767722	68.0181304018536	65.4052476662358	64.1224396702233	64.4744906782663	72.9087888335339	49.9787540355179
2.49166666666667	63.756439745973	73.2749653838934	66.5078433040365	NA	NA	NA	56.6877351670953	64.6346943772472	69.1429545559644	68.0645449377556	65.4079577041046	64.1760800843001	64.4532599181526	72.9134881834113	49.9932242155659
2.5	63.7585340403753	73.309337782752	66.5504559595577	NA	NA	NA	56.7054577020588	64.6459269290506	69.1990705233665	68.1124344818578	65.4131957586843	64.2319124453485	64.4272516260548	72.91706339695	50.008027486609
2.50833333333333	63.7609687264548	73.3431005297166	66.5971511065364	NA	NA	NA	56.7223949987906	64.65607684227	69.2536352985582	68.162053413846	65.4204334204724	64.2881482932973	64.3967208828464	72.9196478356802	50.0230134927581
2.51666666666667	63.763884964291	73.3763886804121	66.6481175773005	NA	NA	NA	56.738581012757	64.665151332525	69.3054800119006	68.2135427482782	65.4290402221113	64.3428251218799	64.3620763692758	72.9214412915601	50.0380066298113
2.525	63.767454200732	73.4092761343602	66.7034549735998	NA	NA	NA	56.7541169806011	64.6731791616414	69.3535777381795	68.2669162368614	65.4383357997992	64.3939222108228	64.3239076671585	72.9227058728723	50.0528005543718
2.53333333333333	63.7718789428473	73.4417580036217	66.763157397216	NA	NA	NA	56.7691559213285	64.6802148944266	69.3971361776702	68.3220645652559	65.4476418884792	64.4395205631603	64.2829991367839	72.9237452210183	50.0671576468467
2.54166666666667	63.7773841299203	73.4737536158367	66.8271020241897	NA	NA	NA	56.7838879921387	64.6863264108073	69.4356764511219	68.3787779647735	65.4563347564009	64.4779742232198	64.2403224246819	72.9248717656878	50.0808166004259
2.55	63.7841956557663	73.5051252903882	66.8950425663225	NA	NA	NA	56.798528961525	64.6915736986166	69.4690989797416	68.4367759998542	65.4638986467285	64.5080437920167	64.1970033394207	72.9263672245122	50.0935073784246
2.55833333333333	63.7925109981831	73.5357053151294	66.9666110443716	NA	NA	NA	56.813309937383	64.6959918851026	69.4977237111961	68.4957300286528	65.4699714634402	64.5289609196174	64.1542672397307	72.9284440928706	50.1049681453799
2.56666666666667	63.8024708765461	73.5653245840179	67.041329737654	NA	NA	NA	56.8284637236829	64.6995880466778	69.5222845625344	68.5552706047018	65.4743714489529	64.5404295564215	64.113375687082	72.9312186544217	50.1149592720214
2.575	63.8141378718057	73.5938364844942	67.1186309613179	NA	NA	NA	56.8442046300705	64.702351323967	69.5438692821623	68.6149842501137	65.4771007685125	64.5425917220769	64.0755683224399	72.9347005720391	50.1232767297247
2.58333333333333	63.827486327919	73.6211308365138	67.1978822704327	NA	NA	NA	56.8607041401159	64.7042681701973	69.5638154663389	68.6744136151665	65.4783267360572	64.5359803640347	64.0420176663455	72.9387957082245	50.1297703354248
2.59166666666667	63.8424079278703	73.6471383811026	67.2784186419667	NA	NA	NA	56.8780689306752	64.7053364545817	69.5835820154262	68.7330733542536	65.4783433961932	64.5214640434044	64.0137971689194	72.9433185910953	50.1343672065373
2.6	63.8587332628604	73.6718307969878	67.3595837135259	NA	NA	NA	56.896325911316	64.7055770258581	69.6046089322002	68.7904820378347	65.4775219378866	64.5001763440702	63.991858785146	72.9480157715396	50.1370966554834
2.60833333333333	63.8762623558486	73.6952184026859	67.4407745939491	NA	NA	NA	56.9154148273757	64.7050405657928	69.6281744497134	68.8462007292671	65.4762623280257	64.4734258216127	63.9770159173264	72.9526011207551	50.1381115864119
2.61666666666667	63.8947924871475	73.71734334622	67.5214767179744	NA	NA	NA	56.9351878578438	64.703805238248	69.6552650480694	68.8998685754969	65.4749552179347	64.4425964482919	63.9699291594028	72.956797761821	50.1377001646481
2.625	63.9141343625255	73.7382678486156	67.601278985716	NA	NA	NA	56.9554172819407	64.7019636159961	69.6864771854039	68.9512265945234	65.4739584537091	64.4090593953891	63.9710935899469	72.9603763499671	50.1362832971383
2.63333333333333	63.9341163248894	73.7580606571519	67.6798721809584	NA	NA	NA	56.9758128470328	64.6996020175322	69.7219629841609	69.0001207812546	65.4735886006914	64.374111226327	63.9808265209405	72.9631827968051	50.1343970644933
2.64166666666667	63.9545823537164	73.7767838787372	67.7570405890133	NA	NA	NA	56.9960474974758	64.6967759483206	69.7614264916963	69.0464847403622	65.4741228617804	64.338936502434	63.9992554790997	72.9651559279185	50.1326602976698
2.65	63.9753874152676	73.7944802832891	67.8326532968974	NA	NA	NA	57.0157857107601	64.6934860656656	69.8041742208563	69.0903163822947	65.4758043271236	64.3045831284562	64.0263078100002	72.9663363583278	50.131729560216
2.65833333333333	63.9963896202755	73.811162182613	67.9066566029729	NA	NA	NA	57.0347085357342	64.6896627101561	69.8492128478958	69.1316647849458	65.478845785422	64.2719433358685	64.0617034444468	72.9668642280722	50.1322488824322
2.66666666666667	64.0174402548792	73.8268052046193	67.9790673041312	NA	NA	NA	57.0525346409583	64.6851655464134	69.8953753404175	69.1706278717128	65.4834307272448	64.2417417455972	64.104952331323	72.9669643323844	50.1348035845174
2.675	64.0383772203377	73.8413511054871	68.0499645923963	NA	NA	NA	57.0690397302481	64.6797973238144	69.9414593536482	69.2073484209302	65.4897111349182	64.2145360642965	64.1553590321032	72.9669202202049	50.1398842109087
2.68333333333333	64.0590282404757	73.8547209239149	68.1194765509262	NA	NA	NA	57.0840729218028	64.6733277245312	69.9863655634231	69.2420016755986	65.4978008104977	64.1907359061212	64.2120359448679	72.9670401640931	50.1478622153092
2.69166666666667	64.0792258750121	73.8668339972955	68.187761149773	NA	NA	NA	57.0975645274101	64.6655262489405	70.0292149407061	69.27478114953	65.5077650238549	64.1706391799422	64.2739240869503	72.9676215568764	50.158975857605
2.7	64.0988292362376	73.8776263130431	68.2549866942658	NA	NA	NA	57.1095217907542	64.6562027373861	70.0694238406488	69.3058914290852	65.5196139984708	64.1544744202711	64.3398213853802	72.9689235980054	50.17332377394
2.70833333333333	64.117743026274	73.8870646981302	68.3213149061898	NA	NA	NA	57.120014724542	64.6452484680526	70.106738641079	69.335548113068	65.5333115667374	64.1424336251185	64.4084219739333	72.9711536222335	50.1908653526194
2.71666666666667	64.1359276490073	73.8951546656101	68.3868858792894	NA	NA	NA	57.1291571321944	64.6326685415684	70.1412503207067	69.3639766291291	65.5488013697818	64.1346889626422	64.478369781356	72.9744657217584	50.2114292890533
2.725	64.1534002700636	73.9019400840894	68.451805337525	NA	NA	NA	57.1370872461134	64.6186007058578	70.1733989049117	69.3914024151334	65.5660362422485	64.1313974041865	64.5483246909091	72.9789697999756	50.2347316792006
2.73333333333333	64.1702284601971	73.9074971573025	68.5161365440731	NA	NA	NA	57.1439511564258	64.6033196108813	70.2039543214832	69.4180355175226	65.5849905717343	64.1327010828911	64.6170339119236	72.9847505300685	50.260400240656
2.74166666666667	64.1865161320766	73.9119282952067	68.579896528582	NA	NA	NA	57.1498909983686	64.5872255576773	70.2339530139364	69.4440621516411	65.6056476909159	64.1387286623127	64.6833985439663	72.9918936482459	50.2879958666667
2.75	64.2023819319383	73.9153586029964	68.643054054374	NA	NA	NA	57.1550371324481	64.570818546502	70.2645863985493	69.4696515465941	65.6279708375249	64.149597072172	64.7465274808798	73.0005135241645	50.3170258967307
2.75833333333333	64.2179341327966	73.9179338795481	68.7055295942658	NA	NA	NA	57.1595020878566	64.5546636319362	70.2970630171946	69.4949705182321	65.6518715265051	64.1654062898223	64.8057763711877	73.010774317218	50.3469518136073
2.76666666666667	64.2332481557079	73.9198181524467	68.7672000085552	NA	NA	NA	57.1633771821427	64.539356185774	70.3324752548397	69.5201892099086	65.6771837513653	64.1862191697521	64.8607727944789	73.0228992141294	50.3771968313638
2.775	64.2483519905952	73.9211903337426	68.8279071199204	NA	NA	NA	57.1667355239843	64.5254919485875	70.3716871024161	69.545470902745	65.7036471466151	64.2120288475757	64.9114262825021	73.0371667170627	50.4071567371948
2.78333333333333	64.2632246500562	73.9222418678615	68.8874651165297	NA	NA	NA	57.1696418171223	64.5136414635359	70.4152481878668	69.5709541245433	65.7309023591588	64.2427276956927	64.9579175491236	73.0538943438655	50.4362155921105
2.79166666666667	64.2778112714714	73.9231780719948	68.9456643639425	NA	NA	NA	57.1721642282216	64.5043266045539	70.4633460348788	69.596738555429	65.758502273431	64.2780891563675	65.0006628149899	73.0734066781655	50.4637670564935
2.8	64.2920515740668	73.9242246454918	69.0022751574088	NA	NA	NA	57.1743838193653	64.4979983452549	70.5158116880027	69.6228773109588	65.7859378808831	64.3177608628945	65.0402561956301	73.0959855219651	50.4892415819872
2.80833333333333	64.305910596271	73.9256372103296	69.0570548335514	NA	NA	NA	57.1764010040869	64.4950176827925	70.5721783004099	69.6493724033198	65.8126713466549	64.3612598632308	65.0773986994319	73.1218117018602	50.5121378372171
2.81666666666667	64.319399197779	73.9277073989497	69.1097567709847	NA	NA	NA	57.178339670113	64.4956425449382	70.6317736252129	69.6761760495058	65.838169007005	64.4079650649445	65.1128234898977	73.1509182168433	50.5320532112734
2.825	64.3325773835216	73.930759745617	69.1601385112653	NA	NA	NA	57.1803485726816	64.5000217356428	70.693824050138	69.7032045765269	65.8619308519148	64.4571132381487	65.1472260739997	73.1831696021632	50.5487076740446
2.83333333333333	64.3455421566972	73.9351395109452	69.2079698107238	NA	NA	NA	57.1826001081997	64.5081948449394	70.7575563478167	69.7303624607164	65.8835130985417	64.5078108562634	65.1812060020318	73.2182702144815	50.5619598954452
2.84166666666667	64.3584083001405	73.9411953794479	69.2530447681249	NA	NA	NA	57.1852865877411	64.5200950069635	70.8222895994427	69.7575633711089	65.9025418729544	64.5590663196291	65.2152232758677	73.2557951275442	50.5718178227015
2.85	64.3712916207861	73.949260060908	69.295200672942	NA	NA	NA	57.188612877607	64.535551727693	70.8875141485062	69.7847355932865	65.9187247900228	64.6098355018773	65.2495691918326	73.2952305062838	50.5784428103858
2.85833333333333	64.3843009071658	73.959630005845	69.3343398024926	NA	NA	NA	57.1927859191219	64.5542961758747	70.9529637297839	69.8118073280845	65.9318726313849	64.6590699145916	65.2843499547792	73.3360077125679	50.5821434475516
2.86666666666667	64.3975400959349	73.9725458293832	69.3704452873369	NA	NA	NA	57.1980042285538	64.5759741757087	71.0186914593691	69.8386747495568	65.9419341492671	64.7057560850049	65.3194833619205	73.377523953724	50.5833591947827
2.875	64.4111169916412	73.9881753829715	69.4035843814496	NA	NA	NA	57.2044488417871	64.6001658541412	71.0851471487195	69.8651611164743	65.9490301688335	64.7489364797611	65.3547116501267	73.4191564420641	50.5826385010552
2.88333333333333	64.4251514274649	74.0065990323873	69.4338996483029	NA	NA	NA	57.212274906994	64.62640353197	71.1532294423295	69.89098210189	65.9534650927401	64.7877141745274	65.3896325448471	73.4602809565698	50.5806136320858
2.89166666666667	64.4397769597221	74.0277959299952	69.4615939172856	NA	NA	NA	57.221604198383	64.6541823772096	71.2242755023216	69.9157357162626	65.9557026347169	64.8212547942099	65.423745689285	73.5002968876567	50.5779702288812
2.9	64.4551347064395	74.051634713164	69.4869158759498	NA	NA	NA	57.2325191489371	64.6829684111207	71.2999699724294	69.9389269251554	65.9563092446352	64.8487962004012	65.456508019045	73.5386532364929	50.5754104160745
2.90833333333333	64.4713617417536	74.0778755202507	69.5101508587252	NA	NA	NA	57.2450570244015	64.7122125658939	71.3821885538521	69.9600227485561	65.955881170975	64.8696678430592	65.4873916082647	73.5748705428666	50.5736117954078
2.91666666666667	64.4885777612668	74.1061855731888	69.5316164939013	NA	NA	NA	57.2592024603157	64.7413726556916	71.4728072730158	69.9785212437681	65.9549770632229	64.88331763952	65.5159391001445	73.6085557975734	50.5731884097702
2.925	64.5068725776676	74.1361635018512	69.5516583629893	NA	NA	NA	57.2748782236628	64.769936857722	71.5735007043676	69.9940109963059	65.9540744531182	64.8893410113773	65.5418137049736	73.6394097008185	50.574662816907
2.93333333333333	64.5262953855917	74.1673662410091	69.5706414369948	NA	NA	NA	57.2919356338733	64.7974418466226	71.6855452603329	70.0062045410946	65.9535543915322	64.8875048071026	65.5648416133184	73.6672321115735	50.5784551274781
2.94166666666667	64.5468471867078	74.1993342648171	69.5889377672496	NA	NA	NA	57.3101475363982	64.8234825051291	71.809648081212	70.0149480661983	65.9537059641632	64.877761132313	65.5850429446074	73.6919350366474	50.584884486801
2.95	64.568478917064	74.231611990013	69.6069129088292	NA	NA	NA	57.3292077090517	64.8477129263475	71.9458212636918	70.0202218865065	65.9547407648489	64.8602468775102	65.6026450819815	73.7135647636349	50.5941710074962
2.95833333333333	64.5910968690532	74.2637614454157	69.6249114238566	NA	NA	NA	57.3487396677269	64.8698419768885	72.0933063205357	70.0221408940597	65.9568121615655	64.8352647577529	65.6180727010786	73.7323224096184	50.6064285593648
2.96666666666667	64.6145741092482	74.2953685109972	69.6432419712693	NA	NA	NA	57.3683149597082	64.8896298252657	72.2505414864967	70.0209523512774	65.9600370528429	64.8032491779583	65.6319128309577	73.748567009349	50.6216483878145
2.975	64.6387639059644	74.326041830404	69.662165357642	NA	NA	NA	57.3874779157868	64.9068899435028	72.415167111855	70.0170252150116	65.9645157524715	64.7647312377184	65.6448604534883	73.7627922037977	50.639683327587
2.98333333333333	64.6635108707028	74.355406804409	69.6818875440147	NA	NA	NA	57.4057726551064	64.9214962415575	72.584069852328	70.0108335128277	65.9703441330616	64.7203204400424	65.6576561018203	73.7755799813073	50.660243871125
2.99166666666667	64.688658071669	74.383099838145	69.7025551971485	NA	NA	NA	57.4227688768208	64.9333928637619	72.7534649678753	70.0029441382641	65.9776167843343	64.6707110841132	65.6710252801358	73.7875422939403	50.6829089631151
3	64.7140517044057	74.408767956623	69.7242506486047	NA	NA	NA	57.4380837566665	64.9426046996444	72.9190192692589	69.9940147386039	65.9864249080013	64.6167033187498	65.6856228759837	73.7992638886815	50.7071480996759
3.00833333333333	64.7395462171051	74.4320751677318	69.7469853107337	NA	NA	NA	57.4513981082811	64.9492467855956	73.0760278481265	69.98479366431	65.9968516530209	64.55921931253	65.7019834239351	73.8112578781464	50.7323543655892
3.01666666666667	64.7650116583598	74.4527127925643	69.7706927966892	NA	NA	NA	57.4624671073002	64.9535301491699	73.2196584471814	69.976104950188	66.0089653505247	64.4993048327097	65.7204819683238	73.8239370847744	50.7578911002954
3.025	64.7903426782456	74.4704113624527	69.7952257021191	NA	NA	NA	57.4711279507141	64.9557602442406	73.3452637409329	69.9688068037284	66.0228112297495	64.438119032272	65.7413130936311	73.8375986944794	50.7831489683294
3.03333333333333	64.8154655559468	74.4849556768249	69.8203617357127	NA	NA	NA	57.4773061225656	64.9563237232394	73.4487428565661	69.9637270210051	66.0384023852477	64.3769124594114	65.7644914723139	73.8524225442302	50.8075992286766
3.04166666666667	64.8403374907623	74.4962056917274	69.8458230228461	NA	NA	NA	57.4810192008153	64.9556649915884	73.5269066375803	69.9615881251457	66.0557121858646	64.3169870367593	65.7898692750092	73.8684828268716	50.830827075656
3.05	64.8649342534863	74.5041222118046	69.8713075978424	NA	NA	NA	57.4823759641608	64.9542625111426	73.5777746126259	69.9629361327507	66.0746730690931	64.2596384790455	65.8171629628187	73.8857660086997	50.8525429848562
3.05833333333333	64.8892289395278	74.508792122159	69.8965273669271	NA	NA	NA	57.4815700445849	64.9526141336515	73.6007385389702	69.9680867467009	66.0951851227885	64.2060943774912	65.8459859211526	73.9041868938126	50.8725835699481
3.06666666666667	64.9131714188391	74.5104464292706	69.9212450483153	NA	NA	NA	57.4788693659547	64.9512301644208	73.5965710438785	69.9770994711275	66.1171300603345	64.1574675829634	65.8758860002109	73.9236028289619	50.8909099298205
3.075	64.9366770534409	74.5094657796498	69.9453033859914	NA	NA	NA	57.4746033132851	64.9506252076557	73.5672986345561	69.9897813966039	66.1403797225749	64.1147388094907	65.9063841431281	73.9438299457128	50.9076003820953
3.08333333333333	64.9596247276319	74.506370585744	69.9686412054596	NA	NA	NA	57.469149114513	64.9513020398377	73.5159767816087	70.0057139585485	66.1647931997226	64.0787623355973	65.9370069744046	73.9646611060753	50.9228315169118
3.09166666666667	64.9818593534367	74.5017949731571	69.9912942501139	NA	NA	NA	57.4629179888178	64.9537275369518	73.4464115588576	70.0242938800388	66.190209748448	64.0502717192359	65.9673082127654	73.9858833809588	50.936845771432
3.1	65.003196034743	74.4964469878579	70.0133844925913	NA	NA	NA	57.4563400015482	64.9583050941643	73.3628708322826	70.0447860839898	66.2164492303719	64.0298705692535	65.9968811011295	74.0072941714775	50.9499085537978
3.10833333333333	65.0234240013583	74.4910621262723	70.03510427466	NA	NA	NA	57.4498454954888	64.9653488016974	73.269816017869	70.0663920185858	66.2433227303828	64.018011896715	66.0253699485516	74.0287123446335	50.9622611405651
3.11666666666667	65.0423072247261	74.4863584054806	70.0566994485368	NA	NA	NA	57.4438435863094	64.9750635781001	73.171667043425	70.0883298008272	66.2706464612419	64.0149728060127	66.0524861731801	74.0499804666987	50.9740765719576
3.125	65.0595822121488	74.4829972553999	70.078452453334	NA	NA	NA	57.4387027790022	64.9875331725578	73.0725966114715	70.1099132471607	66.2982517899221	64.0208270791364	66.0780266417133	74.0709617067616	50.9854269481357
3.13333333333333	65.0749610066655	74.4815515786062	70.1006636602316	NA	NA	NA	57.4347391534674	65.0027152877781	72.9763464193435	70.1306197631454	66.3259899280895	64.0354209159812	66.1018894089262	74.0915391015302	50.9962722330773
3.14166666666667	65.0881488054112	74.4824839526482	70.1236287878404	NA	NA	NA	57.4322125710895	65.0204418945387	72.8860718937695	70.1501425295857	66.3537337072115	64.0583599805264	66.1240841834451	74.1116212532876	51.0064772802551
3.15	65.0988765756061	74.4861391702636	70.1476132336342	NA	NA	NA	57.4313258524586	65.0404240706263	72.8042386878714	70.1684184912943	66.3813771639933	64.089012969583	66.1447356647875	74.1311541739814	51.0158549566848
3.15833333333333	65.1069392376198	74.4927516667916	70.1728275294955	NA	NA	NA	57.4322209468887	65.0622621997867	72.7325920694087	70.1856216868635	66.4088304979847	64.1265335774293	66.1640781197153	74.1501337859126	51.0242241310893
3.16666666666667	65.1122294589495	74.502463550474	70.1994087247271	NA	NA	NA	57.4349710319429	65.0854608769326	72.6721999022784	70.2021233603183	66.4360089623937	64.1699012031779	66.1824420140471	74.1686087727856	51.0314650539958
3.175	65.1147623559788	74.5153477796907	70.2274117312948	NA	NA	NA	57.4395737951255	65.1094459511955	72.6235538180224	70.2184341814053	66.4628176817345	64.2179781752017	66.2002348399999	74.1866663612971	51.0375561520643
3.18333333333333	65.1146897055062	74.5314327969097	70.2568125870513	NA	NA	NA	57.4459518270569	65.1335838747354	72.5867097728161	70.2351445059865	66.4891363349862	64.269578605376	66.2179175402706	74.204401786051	51.0425874011116
3.19166666666667	65.1123029972504	74.5507265325221	70.2875213692809	NA	NA	NA	57.4539606282111	65.1572074620681	72.5614448391626	70.2528697126548	66.5148079412532	64.3235423328431	66.2359792295707	74.2218786049764	51.0467562554606
3.2	65.1080244715302	74.5732370733833	70.3193996304155	NA	NA	NA	57.4634004909775	65.1796502344777	72.5473975346222	70.27220124265	66.5396346597779	64.3788046424744	66.2549147938027	74.2390918720457	51.0503534023986
3.20833333333333	65.1023856318574	74.5989855962657	70.3522780127565	NA	NA	NA	57.4740298091488	65.2002859014959	72.5441581328151	70.2936644122906	66.5633807558499	64.4344520415606	66.2752075337725	74.2559483554091	51.0537424877352
3.21666666666667	65.0959952276379	74.6280078694796	70.3859709943072	NA	NA	NA	57.4855809159159	65.2185669318773	72.551293425745	70.3176880792728	66.5857794085534	64.4897587347417	66.2973144524511	74.2722722214596	51.057337235413
3.225	65.0895008056128	74.6603434246623	70.4202864790793	NA	NA	NA	57.4977798441331	65.2340575465096	72.5683190592983	70.344593534139	66.6065373212116	64.5441999570473	66.3216500555235	74.2878318990632	51.0615785051057
3.23333333333333	65.0835470701902	74.696014213915	70.4550304668575	NA	NA	NA	57.5103669883708	65.2464592875716	72.5946507869543	70.3746045935581	66.6253346879154	64.5974376498262	66.3485658424032	74.3023730040726	51.0669118484668
3.24166666666667	65.0787335525047	74.7349985680598	70.4900098535709	NA	NA	NA	57.5231125093322	65.2556293166112	72.6295627523372	70.4078677683715	66.6418285157122	64.6492814863531	66.3783262688659	74.315641804184	51.0737674217627
3.25	65.0755754254213	74.7772099177384	70.5250365572268	NA	NA	NA	57.5358239678687	65.2615912495394	72.6721686589815	70.4444648757845	66.6556722021223	64.6996407750539	66.4110874850987	74.3273946536769	51.0825467200847
3.25833333333333	65.0744721479436	74.822487500526	70.559934355022	NA	NA	NA	57.5483493601044	65.2645365597952	72.7214331247774	70.4844114759206	66.6665545853838	64.7484879325975	66.4468873082373	74.3374016167708	51.0936175297098
3.26666666666667	65.0756882716094	74.8706000466599	70.5945476706166	NA	NA	NA	57.5605802234518	65.2648141022994	72.7762105718904	70.5276496410033	66.6742468482394	64.7958477773631	66.4856496771446	74.3454557032397	51.107312797299
3.275	65.0793505688589	74.921259812252	70.6287497611283	NA	NA	NA	57.5724580069611	65.2629085512286	72.8352978801645	70.5740455150516	66.6786418718873	64.8418117439679	66.5272001218063	74.3513920552053	51.1239306607302
3.28333333333333	65.085463502684	74.9741439582568	70.6624478410651	NA	NA	NA	57.5839839657698	65.2594146405944	72.8974902321527	70.6233947034212	66.6797794998141	64.8865616670639	66.5712867515912	74.3551135665016	51.1437381058668
3.29166666666667	65.0939393098624	75.0289209195569	70.6955864627406	NA	NA	NA	57.5952291392583	65.2550169737331	72.961645356677	70.6754339451696	66.6778587281503	64.9303857013071	66.617602878314	74.3566180469792	51.166978706756
3.3	65.1046343033024	75.085279781118	70.7281552495643	NA	NA	NA	57.606340560227	65.2504797424301	73.0267615542837	70.7298583589802	66.673237130981	64.9736776264935	66.6658104220743	74.3560230058421	51.1938797607422
3.30833333333333	65.1173829469488	75.1429590934351	70.7602053637529	NA	NA	NA	57.617543103168	65.2466414479805	73.0920520084611	70.7863441977701	66.6664183070694	65.0169178330112	66.7155652321913	74.3535804870689	51.2246544108073
3.31666666666667	65.1320238519731	75.2017699838162	70.7918705595883	NA	NA	NA	57.6291381481273	65.244406541009	73.156985399054	70.8445735242389	66.6580337823103	65.0606373128586	66.7665442891507	74.3496720437766	51.2594974608391
3.325	65.1484155848099	75.2616110258006	70.823383767391	NA	NA	NA	57.6414999437527	65.2447300483463	73.2212816103253	70.9042546066155	66.6488258164545	65.1053733442658	66.8184723303065	74.3447832814256	51.298576775189
3.33333333333333	65.1664444554672	75.3224770283101	70.8550843818459	NA	NA	NA	57.6550711367143	65.2485953242701	73.2848770101966	70.9651372405134	66.6396291055956	65.1516345069383	66.871143983163	74.3394713552517	51.3420255782885
3.34166666666667	65.1860296083221	75.3844653398639	70.8874175219517	NA	NA	NA	57.6703579051001	65.2569865378247	73.3478789897113	71.0270323150885	66.6313449565351	65.1998876476601	66.9244376518634	74.3343394438529	51.3899415195981
3.35	65.2071308831014	75.4477811468255	70.9209268679903	NA	NA	NA	57.6879212110297	65.2708585285081	73.4105204112418	71.0898471507702	66.6249074251719	65.2505606378611	66.9783198077111	74.3300198121409	51.4423955267564
3.35833333333333	65.2297612288937	75.5127406450931	70.9562405084922	NA	NA	NA	57.708360218463	65.2911071975485	73.4731187786153	71.1536349715584	66.6212472280423	65.3040431995794	67.0328414900566	74.3271595233328	51.499450437158
3.36666666666667	65.2540000715152	75.5797698629128	70.9940511165334	NA	NA	NA	57.7322891843	65.318544282594	73.5360428375115	71.2186407380788	66.6212575419624	65.3606726001593	67.0881300894548	74.326404923462	51.5611865094318
3.375	65.2800004471009	75.6493979199744	71.0350946125868	NA	NA	NA	57.7603142118682	65.3538805019091	73.5996861298802	71.2853259680248	66.6257633762195	65.4207029511765	67.1443795252261	74.3283829771822	51.6277283676243
3.38333333333333	65.3079839165469	75.722245605667	71.0801288217825	NA	NA	NA	57.7930165743333	65.3977175043826	73.6644468119054	71.3543690080162	66.6354994787812	65.4842713959824	67.201842870903	74.3336795713931	51.6992686931954
3.39166666666667	65.3382234004737	75.799011343104	71.1299094944464	NA	NA	NA	57.8309443714108	65.4505452097853	73.7307155552598	71.4266457957598	66.6511028101869	65.5513836090328	67.2608316812523	74.3428205129958	51.7760866267233
3.4	65.3710199102713	75.8804555981217	71.1851633027623	NA	NA	NA	57.8746081165362	65.5127426452369	73.7988706113809	71.5031957620249	66.6731190667688	65.6219326090654	67.3217235607915	74.3562619407678	51.8585581299645
3.40833333333333	65.4066806907768	75.9673823886597	71.2465638510442	NA	NA	NA	57.9244754484371	65.5845831099736	73.8692740062003	71.5851787058802	66.7020151413544	65.6957463921548	67.3849760414473	74.3743902015267	51.9471527284086
3.41666666666667	65.4455045545757	76.060615768595	71.3147184136969	NA	NA	NA	57.9809655338245	65.6662427948349	73.9422651742981	71.6738330968572	66.738189262751	65.7726491744694	67.4511427162432	74.3975264049366	52.0424123409297
3.425	65.4877763976349	76.1609707533307	71.3901675731852	NA	NA	NA	58.0444471554746	65.7578103800521	74.0181548007526	71.7704439596698	66.7819791702426	65.8525207746313	67.5208861510005	74.4259325301871	52.1449152172612
3.43333333333333	65.5337686564659	76.2692201294103	71.4733936832015	NA	NA	NA	58.1152424627153	65.8592981380116	74.0972234721635	71.8763166216974	66.8336757497708	65.9353415131669	67.5949818328447	74.4598196096175	52.2552353677658
3.44166666666667	65.5837453856153	76.386060952009	71.564832375407	NA	NA	NA	58.1936350526095	65.9706572593961	74.179726117311	71.9927448672208	66.8935451931219	66.0212150252438	67.6743096514344	74.4993581977366	52.3739075549286
3.45	65.6379651148639	76.5120860835919	71.6648824729776	NA	NA	NA	58.279880440152	66.0917967231972	74.2658973239074	72.1209675545733	66.9618524420387	66.1103720965124	67.759832641001	74.5446865403635	52.5014028123164
3.45833333333333	65.6966809549945	76.6477639801068	71.7739103518885	NA	NA	NA	58.3742181376212	66.2226004842045	74.355950421399	72.2621177481939	67.0388739939191	66.2031667134968	67.8525648043459	74.5959112722165	52.6381179546521
3.46666666666667	65.760139586234	76.7934265011852	71.8922451885362	NA	NA	NA	58.4768837355907	66.362937034834	74.4500675238831	72.4171736613457	67.1248933681868	66.3000692854775	67.9535316689571	74.6531040720118	52.7843817932614
3.475	65.8285816865328	76.9492637491691	72.0201646052744	NA	NA	NA	58.5881158516384	66.5126581486755	74.5483815158553	72.5869218571247	67.2201828446291	66.4016518261501	68.0637291376061	74.7163039067589	52.9404749191567
3.48333333333333	65.9022436233262	77.1153248755653	72.1578751671478	NA	NA	NA	58.7081520329689	66.671588695738	74.6509510637341	72.7719404817397	67.3249810755562	66.5085612780723	68.1840862552448	74.785527756365	53.1066546175086
3.49166666666667	65.9813575111127	77.2915222445323	72.3054934581217	NA	NA	NA	58.8372129566749	66.8395145128346	74.7577332419014	72.9726025782927	67.4394743992014	66.6214829644011	68.3154355023689	74.8607831428032	53.2831752489451
3.5	66.0661467360967	77.4776371591404	72.4630314458628	NA	NA	NA	58.9754797228893	67.0161758924934	74.8685653876495	73.1890923470338	67.5637849588812	66.7410971477314	68.4584917289139	74.9420772491325	53.4702930588356
3.50833333333333	66.1568155992494	77.6733299595608	72.630388979626	NA	NA	NA	59.1230698490203	67.2012698163613	74.9831664752373	73.4214272812611	67.6979645942732	66.8680347331176	68.6138388712864	75.0294246256923	53.6682489870381
3.51666666666667	66.2535337831504	77.8781581321133	72.8073545039362	NA	NA	NA	59.2800172426458	67.3944587851063	75.1011565027237	73.6694810407093	67.8419900123304	67.0028426991743	68.7819226707185	75.1228556282756	53.8772372312331
3.525	66.3564188352422	78.0915998093898	72.9936113522201	NA	NA	NA	59.4462621969425	67.5953814978016	75.2220855454648	73.9329981207433	67.9957567068233	67.145961617339	68.9630483734698	75.2224219022026	54.0973739535823
3.53333333333333	66.4655220322351	78.313076263688	73.1887470218678	NA	NA	NA	59.6216557765802	67.8036616909823	75.3454700070225	74.2115904145933	68.1590785674588	67.2977003594457	69.1573840191409	75.3281934293147	54.3286738589533
3.54166666666667	66.5808225837693	78.541971048082	73.3922671940422	NA	NA	NA	59.8059774389597	68.0189145900665	75.470840831705	74.5047152817386	68.3317027562716	67.4581947756645	69.364969480779	75.4402483559444	54.5710386913976
3.55	66.7022310466522	78.7776467927421	73.6036169965433	NA	NA	NA	59.9989600131602	68.2407526484208	75.5978056034809	74.8116441805384	68.5133368492689	67.6273644517127	69.5857289147779	75.5586660311613	54.824262490466
3.55833333333333	66.8295987124944	79.0194589958199	73.8222066312114	NA	NA	NA	60.2003164570003	68.46879223046	75.7261147218286	75.1314337971102	68.7036741883707	67.804898602806	69.819483595155	75.6835328631209	55.0880525596559
3.56666666666667	66.9627299373741	79.2667660941311	74.0474343696505	NA	NA	NA	60.4097650501849	68.7026618913789	75.8557118610511	75.4629125829921	68.9024068498198	67.9902858692749	70.065963503301	75.8149584738105	55.3620575200477
3.575	67.1013974732705	79.5189381942465	74.2787013742629	NA	NA	NA	60.6270493158285	68.9420115314861	75.9867499585702	75.8046930893716	69.1092267773196	68.1828788101468	70.3248160890493	75.9530907991997	55.6458944731255
3.58333333333333	67.2453617877003	79.7753674332238	74.5154168297543	NA	NA	NA	60.8519484283093	69.1865190237544	76.1195655499235	76.1552114933987	69.3238237595532	68.3819760293982	70.595609602947	76.0981209760254	55.9391722760723
3.59166666666667	67.3943929145179	80.0354798990483	74.7569954228566	NA	NA	NA	61.0842764170395	69.4358887623041	76.2546212625965	76.5127863898885	69.545886438726	68.5869051495782	70.8778296981314	76.2502763582861	56.2415110744143
3.6	67.5482913549814	80.2987461416743	75.0028516206319	NA	NA	NA	61.3238715670536	69.6898390819917	76.3924398940259	76.8756869166695	69.7751032618628	68.7970909049072	71.1708722589062	76.4098064254145	56.5525591334014
3.60833333333333	67.7069046553527	80.5646868237679	75.2523959181587	NA	NA	NA	61.5705787947212	69.9480818082243	76.5335511374864	77.2422040717404	70.0111597299349	69.0120982322138	71.4740393446724	76.5769669839928	56.8720046381267
3.61666666666667	67.8701364470124	80.8328712381044	75.5050362091812	NA	NA	NA	61.8242290926217	70.2103011828605	76.6784556201789	77.6107199511709	70.2537356561719	69.2316479277245	71.7865443523813	76.752002665085	57.1995744695289
3.625	68.0379449343869	81.1029077249087	75.7601842768244	NA	NA	NA	62.0846211331618	70.47613785246	76.8275991095679	77.9797660869637	70.5025056071655	69.455607695374	72.1075264581227	76.9351243033194	57.5350147751437
3.63333333333333	68.2103295513679	81.3744272278017	76.017265701548	NA	NA	NA	62.3515077277123	70.7451791689406	76.9813520890831	78.3480621307827	70.7571411376876	69.6839646215596	72.4360689797023	77.1264813548794	57.8780596714706
3.64166666666667	68.3873074150675	81.647064959776	76.2757305465792	NA	NA	NA	62.6245858063009	71.0169545918158	77.1399973692772	78.7145330442407	71.0173170918965	69.9167860861277	72.7712170913418	77.3261334577109	58.2283994882596
3.65	68.5688849177075	81.920445709274	76.5350619512953	NA	NA	NA	62.9034888454294	71.2909369438535	77.3037283064832	79.0783109892392	71.282725897807	70.1541760083025	73.1119943187172	77.5340237619494	58.5856544369197
3.65833333333333	68.7550325396826	82.1941734824308	76.7947811430184	NA	NA	NA	63.1877844935769	71.56655264189	77.4726521654121	79.4387310382909	71.5530937314921	70.3962334863676	73.4574184409562	77.7499552601276	58.9493539652266
3.66666666666667	68.9456689657441	82.4678241121011	77.0544482516593	NA	NA	NA	63.4769806964251	71.8432015091385	77.6467896782964	79.7953265380209	71.8281869145818	70.6430193450837	73.8065166851601	77.9735743381234	59.3189214341185
3.675	69.1406554993412	82.7409443105937	77.3136586614491	NA	NA	NA	63.7705403691181	72.120281926429	77.8260706709962	80.1478250872652	72.1078074383704	70.8945339170811	74.1583406025477	78.2043684857279	59.6936675396316
3.68333333333333	69.3397989166757	83.0130628426153	77.5720374941557	NA	NA	NA	64.0679026942383	72.3972146225053	78.0103368376052	80.4961445628079	72.3917860846689	71.1507089898885	74.5119815163879	78.4416846974708	60.0727993657671
3.69166666666667	69.5428598406632	83.2837128671353	77.829237652083	NA	NA	NA	64.3685077948506	72.6734581263424	78.19936132799	80.8403873017311	72.6799772995656	71.4114141649075	74.8665860402423	78.6847718784819	60.4554461549235
3.7	69.7495630627102	83.5524577041385	78.0849443099397	NA	NA	NA	64.6718185423847	72.9485114786118	78.3928812952978	81.1808250608326	72.9722540138072	71.6764694801258	75.2213691123214	78.9328432503743	60.840692580693
3.70833333333333	69.9596077117981	83.8189137345628	78.338883273955	NA	NA	NA	64.9773340526404	73.2219064268222	78.5906280672218	81.5178654822611	73.2685013653417	71.945651696582	75.5756225686431	79.1851450166695	61.2276096976728
3.71666666666667	70.1726767562183	84.0827684173069	78.5908285644237	NA	NA	NA	65.2845960560181	73.49319697232	78.7923402953441	81.8520002250034	73.5686077118372	72.2186918378988	75.9287206173334	79.4410119402212	61.6152801449125
3.725	70.3884448927296	84.3437908555407	78.8406061681358	NA	NA	NA	65.5931923221502	73.7619534346661	78.9977573999602	82.1837463254088	73.8724483224544	72.4952747618788	76.2801241753998	79.6998950217182	62.0028158741746
3.73333333333333	70.606583855501	84.6018304792795	79.0880924468698	NA	NA	NA	65.9027566645812	74.0277630817574	79.2066042584408	82.5135929115331	74.1798599489975	72.7750478279259	76.6293819945425	79.9613595671469	62.3893660545732
3.74166666666667	70.826764830766	84.8568020337957	79.3332059751029	NA	NA	NA	66.2129617465095	74.2902350328529	79.4185819568345	82.8419579506695	74.4906113045324	73.0576303285636	76.9761240369083	80.2250626798289	62.7741166547075
3.75	71.0486576063933	85.1086598282539	79.5758920566829	NA	NA	NA	66.5235041412665	74.549006723727	79.6333717984957	83.1691565195486	74.8043763490089	73.3426111442477	77.3200453562714	80.4907193841263	63.1562864202682
3.75833333333333	71.2719270954176	85.3573671251161	79.8161011044863	NA	NA	NA	66.8340858421969	74.8037514682298	79.8506494407078	83.4953855230131	75.1207143135656	73.6295356064005	77.660882597816	80.7580620053701	63.5351220382775
3.76666666666667	71.4962300012702	85.6028678042138	80.0537646219592	NA	NA	NA	67.1443975939947	75.0541873329543	80.0701009172138	83.820728244993	75.4390592281349	73.9178971474943	77.998385880026	81.0267972994774	63.9098944771303
3.775	71.7212144149232	85.8450673006561	80.2887735896136	NA	NA	NA	67.4541071603183	75.3000860173388	80.2914320325276	84.1451703249454	75.7587230695562	74.2071477810987	78.3322884411478	81.296568650028	64.2799018706765
3.78333333333333	71.9465232869881	86.0838281807272	80.5209630488407	NA	NA	NA	67.7628538588978	75.5412796576047	80.5143629784885	84.4686105896987	76.078915060528	74.496725469523	78.6622791774238	81.5669299651965	64.6444852350063
3.79166666666667	72.1718020522749	86.3189826748619	80.7501044375602	NA	NA	NA	68.0702510355134	75.7776641647527	80.7386027562409	84.7908574631314	76.3987734102228	74.7860831146025	78.9879866540257	81.8373328589964	65.003057673194
3.8	72.3967099318597	86.5503590911005	80.9759045101412	NA	NA	NA	68.3758966536119	76.0091987160961	80.9638071508689	85.1116161141819	76.7174010090149	75.0747064560329	79.308981820141	82.1071257094265	65.3551415337468
3.80833333333333	72.6209317477345	86.7778141928263	81.1980085768905	NA	NA	NA	68.6793882366803	76.2359016252485	81.1895343093158	85.4304798009212	77.0338994218992	75.3621226948675	79.624801072015	82.3755666117107	65.70040753631
3.81666666666667	72.8441871721673	87.0012642338657	81.4160089701944	NA	NA	NA	68.9803376779598	76.4578428016705	81.4152149612793	85.7469373266181	77.3474036734489	75.6479111179215	79.934985157774	82.6418551336459	66.0387110351845
3.825	73.0662384400829	87.2207109963769	81.6294637879343	NA	NA	NA	69.2783850070151	76.6751333601871	81.6401485615766	86.06040016582	77.657124219745	75.9317209264689	80.2391249641031	82.9051837012227	66.3701175504428
3.83333333333333	73.286898017692	87.4362602556931	81.8379287050848	NA	NA	NA	69.5732124819379	76.8879142536247	81.8635252563132	86.3702440169955	77.9623963338355	76.2132922794241	80.5369044224311	83.1648023714	66.6949068065857
3.84166666666667	73.5060330382664	87.6481286174071	82.0409972983098	NA	NA	NA	69.8645585136854	77.0963465606247	82.0844649238497	86.6758550867087	78.2627268490353	76.4924778142739	80.8281331994757	83.4200845973856	67.0135484794878
3.85	73.7235611642605	87.856634994611	82.2383414760833	NA	NA	NA	70.1522291891585	77.3006046732794	82.3020657849663	86.976671017989	78.5578235875586	76.7692630745077	81.1127651526095	83.6705795143991	67.3266513788618
3.85833333333333	73.9394366612553	88.0621781223045	82.4297450776598	NA	NA	NA	70.4361076959782	77.5008714452968	82.515458835895	87.272208788711	78.8475976066042	77.0437766693121	81.3909016920287	83.9160425811538	67.6348949341024
3.86666666666667	74.1536319074136	88.2652079213429	82.6151261898266	NA	NA	NA	70.7161646513948	77.6973346668668	82.7238618101734	87.5620757240455	79.132141080796	77.3162779705985	81.6627815430828	84.1564447299173	67.938955369273
3.875	74.3661227237773	88.4661985750039	82.7945453544298	NA	NA	NA	70.9924692891713	77.89018600602	82.926624409593	87.8459633799752	79.4116959554743	77.5871202552405	81.9287598809896	84.3919608127493	68.2394373392507
3.88333333333333	74.5768834815245	88.6656244542266	82.9681982475266	NA	NA	NA	71.2651956125874	78.0796223288906	83.1232638799149	88.1236291757616	79.6866279900644	77.8566997968762	82.1892809662239	84.6229369896341	68.5368162282861
3.89166666666667	74.7858914673625	88.8639353589244	83.1363936025614	NA	NA	NA	71.5346166609192	78.2658460165751	83.3134994107171	88.3948766719393	79.957408316031	78.1254033748095	82.4448476955441	84.849842571266	68.8313939140474
3.9	74.9931342326612	89.0615302999296	83.299520435553	NA	NA	NA	71.8010857292924	78.4490600976663	83.497288182366	88.6595442374964	80.2245959222946	78.3935605406363	82.6959886889234	85.0732167125719	69.1232737599089
3.90833333333333	75.1986137328825	89.2587344239366	83.4580108582708	NA	NA	NA	72.0650096623331	78.6294568211748	83.67484587595	88.9175019837105	80.4888155280559	78.6614069363961	82.9432231391133	85.2936154084327	69.412362234267
3.91666666666667	75.4023461751536	89.4557843385825	83.6123040555066	NA	NA	NA	72.3268198713767	78.8072030545708	83.8466294737659	89.1686498356357	80.7507277125456	78.9290685637522	83.1870267183455	85.5115587566845	69.6984008600303
3.925	75.6043593842162	89.6528223325642	83.7628154259709	NA	NA	NA	72.5869429316524	78.9824288385894	84.0132847596633	89.4129118956503	81.0109897597947	79.1965680648212	83.4278035496008	85.7274816277378	69.9810230106151
3.93333333333333	75.8046871174251	89.8498963498096	83.9099139745906	NA	NA	NA	72.8457710988596	79.1552231743987	84.1755857811222	89.6502283031483	81.2702110609867	79.4638393623598	83.6658685811547	85.9416948921734	70.2598187881853
3.94166666666667	76.0033589701089	90.0469642681077	84.0539093546866	NA	NA	NA	73.1036355241921	79.3256368823281	84.3343910965741	89.8805494886028	81.5289125021117	79.7307361620343	83.9014432266008	86.154362359413	70.5343892239783
3.95	76.2003890635142	90.2439036352097	84.1950480621993	NA	NA	NA	73.360786489145	79.4936911748967	84.4906206852148	90.1038363613889	81.7874971536792	79.9970298803909	84.1346636973665	86.3654954080727	70.8043813708017
3.95833333333333	76.3957687681696	90.4405275389623	84.3335174494278	NA	NA	NA	73.6173821384688	79.6593905922191	84.6452401914852	90.3200655906856	82.0462322897669	80.2623992021169	84.3655977598317	86.5749652942463	71.0695056600442
3.96666666666667	76.5894634901688	90.6366057679674	84.4694554470362	NA	NA	NA	73.873482732199	79.8227371582102	84.7992381465773	90.529237496441	82.3052399361901	80.5264163447207	84.5942646883055	86.7825297456998	71.3295406712527
3.975	76.7814089324915	90.8318888140813	84.6029635118204	NA	NA	NA	74.1290468977721	79.9837419723139	84.953592170557	90.7313851424956	82.5644956114499	80.7885383809633	84.820654011393	86.9878667388702	71.5843328511492
3.98333333333333	76.9715048466121	91.0261304186259	84.7341208789251	NA	NA	NA	74.3839301175771	80.1424330413256	85.1092277576134	90.9265817925616	82.8238358716048	81.0481118656211	85.044740647164	87.1906072239466	71.8337976399
3.99166666666667	77.1596091927335	91.2191050522122	84.862997692425	NA	NA	NA	74.6378882008184	80.2988595231612	85.2669736874761	91.1149417584732	83.0829735229016	81.3043935703088	85.266495953951	87.39036094531	72.0779225838307
4	77.3455369685249	91.4106205325642	84.989663362546	NA	NA	NA	74.8905873961944	80.4530899579998	85.4275171899401	91.2966129107501	83.341518308707	81.5565839079369	85.4858936731404	87.5867340291959	72.3167695865166
4.00833333333333	77.5290667891857	91.6005285522488	85.1141878085176	NA	NA	NA	75.1416215704179	80.6052006627501	85.5913631171412	91.471764981889	83.5990014797485	81.8038665043734	85.702909744999	87.7793416382612	72.5504746252863
4.01666666666667	77.7099564758354	91.7887335021963	85.2366371606121	NA	NA	NA	75.3905370475364	80.7552550548167	85.7588026227713	91.6405798863041	83.8549040846016	82.0454489196963	85.9175182242604	87.96782208249	72.7792440380699
4.025	77.8879663523157	91.9751953479562	85.357068545246	NA	NA	NA	75.6368648591102	80.9032818097129	85.9298974208853	91.8032489885533	84.1086881840593	82.2806034548629	86.1296873252161	88.1518566301892	73.0033458145481
4.03333333333333	78.0628862800358	92.1599226596269	85.4755278540847	NA	NA	NA	75.8801574070504	81.0492620017965	86.1044869338587	91.9599782948007	84.3598264102224	82.5087081056298	86.3393775379337	88.331191703166	73.223094071778
4.04166666666667	78.2345604970324	92.3429575188889	85.592050070753	NA	NA	NA	76.1200242531304	81.1931297350258	86.2822217357434	92.1109950563756	84.6078249168925	82.7292844808389	86.5465419133539	88.5056557666065	73.4388253401009
4.05	78.4029035948869	92.5243571850386	85.7066583536573	NA	NA	NA	76.356163002922	81.3347821421635	86.4626126628258	92.2565453216198	84.8522411073626	82.9420238893247	86.7511283985493	88.6751677839034	73.6508673813247
4.05833333333333	78.5679030637935	92.7041764257466	85.8193598399927	NA	NA	NA	76.5883852000719	81.4740907882106	86.6450762962591	92.3968794501214	85.0927025408674	83.1467908646242	86.9530828373524	88.8397410294512	73.8595063224256
4.06666666666667	78.7296098204613	92.88245363679	85.9301398096249	NA	NA	NA	76.8166375137403	81.6109092514069	86.8289697167174	92.5322354228705	85.3289299984108	83.3436013171356	87.1523501983275	88.9994855517252	74.0649625161707
4.075	78.8881242380772	93.059202390225	86.0389566897697	NA	NA	NA	77.0410136746519	81.7450761356413	87.0136232200392	92.6628336256264	85.5607579600143	83.5325847916324	87.348873890273	89.1546063219485	74.2673836081769
4.08333333333333	79.0435851855388	93.2344063386244	86.1457405210158	NA	NA	NA	77.2617505686946	81.8764152887628	87.1983767539717	92.7888848405582	85.7881389695397	83.7139473157211	87.5425958477866	89.3053918784331	74.4668549364237
4.09166666666667	79.1961639258753	93.4080145799065	86.2503984633962	NA	NA	NA	77.4792065364582	82.0047363801203	87.3826159617816	92.9105985317938	86.0111244178598	83.8879499112575	87.7334586858012	89.4521920714159	74.6634192002138
4.1	79.3460603364008	93.5799389842961	86.3528287165505	NA	NA	NA	77.6938254611313	82.1298405767248	87.5658060256554	93.0281829164014	86.2298302164532	84.0549056455746	87.9214073953059	89.5953885108019	74.8570957660106
4.10833333333333	79.4934988572798	93.7500582090864	86.452939151922	NA	NA	NA	77.9060922827626	82.2515360658217	87.7475272085804	93.1418446361964	86.4444042826917	84.2151823392876	88.1063875803735	89.7353650882869	75.0478956932666
4.11666666666667	79.6387233821793	93.9182309879662	86.5506650596038	NA	NA	NA	78.1164853878479	82.3696638080825	87.9275104917557	93.2517969443888	86.6550053002312	84.3691977061782	88.288340802414	89.8724867021462	75.2358342970442
4.125	79.781991248515	94.0843167234759	86.6459831156077	NA	NA	NA	78.325431590411	82.4841271527018	88.1056617999923	93.3582731162144	86.8617925522073	84.5174087688718	88.4672005175087	90.0070907375329	75.4209431899097
4.13333333333333	79.923565328483	94.2481973108026	86.7389210119061	NA	NA	NA	78.5332706590087	82.5949158760533	88.2820623325357	93.4615372064076	87.0649252930984	84.6603054895693	88.6428919649901	90.1394902967919	75.6032811183541
4.14166666666667	80.0637023921019	94.4097921758968	86.8295614346959	NA	NA	NA	78.7402351251283	82.7021182602555	88.4569410102612	93.5618892887523	87.2645691959381	84.7984109670671	88.8153365526563	90.2699835924776	75.7829406240936
4.15	80.2026391671407	94.5690615209939	86.918038852782	NA	NA	NA	78.9464456610724	82.8059201702309	88.6306247424976	93.6596666441072	87.4609043437958	84.9322804138248	88.9844580587359	90.39886235066	75.9600465886129
4.15833333333333	80.3405819852546	94.725999995471	87.0045305523408	NA	NA	NA	79.1519176255235	82.9065933111936	88.8034781050311	93.7552389017684	87.6541312266418	85.0624895663906	89.1501884073056	90.5264151659165	76.1347454122794
4.16666666666667	80.4777044800653	94.8806280656807	87.0892456563208	NA	NA	NA	79.3565747346513	83.0044764618365	88.9758477078578	93.8489871331808	87.8444747252661	85.1896102799738	89.3124731140332	90.6529261463023	76.3071884491287
4.175	80.6141504108082	95.0329869263666	87.1724145611761	NA	NA	NA	79.5602679765535	83.0999545307257	89.1480253959215	93.9412617852835	88.0321854814608	85.3141798055615	89.4712754817618	90.7786704213354	76.4775155924399
4.18333333333333	80.7500338398735	95.1831381306741	87.2542786086971	NA	NA	NA	79.7627976802305	83.1934381064646	89.3202312409019	94.0323357123304	88.2175375945844	85.4366706295675	89.6265767024247	90.9039085204069	76.6458437242667
4.19166666666667	80.8854326891159	95.3311661871011	87.335077684254	NA	NA	NA	79.963935550886	83.2853427104899	89.492602230755	94.1223789860723	88.4008221381634	85.5574624100096	89.7783708232149	91.0288823889736	76.8122624201404
4.2	81.0203798297519	95.4771813576771	87.4150338414873	NA	NA	NA	80.1634445498502	83.3760681257046	89.6651770287812	94.2114661871945	88.5823358057622	85.6768189376853	89.9266563915088	91.153813484776	76.9768377087463
4.20833333333333	81.154859420679	95.6213194955807	87.4943341230506	NA	NA	NA	80.3610968347808	83.4659809854847	89.8378844169123	94.2996077795065	88.7623673145712	85.7948765537999	90.0714268964561	91.2788998515327	77.1396221192342
4.21666666666667	81.288813105794	95.7637365525535	87.5731201025635	NA	NA	NA	80.5566900412449	83.5554019584628	90.0105462277625	94.3867941275527	88.941189222068	85.9116456642436	90.2126613276343	91.4043084676138	77.300665373013
4.225	81.4221554068982	95.9045967624836	87.6514883886674	NA	NA	NA	80.7500599649511	83.6445955933167	90.182895092001	94.4730421392969	89.1190602220121	86.0270227497262	90.3503161443241	91.5301609027183	77.4600224027765
4.23333333333333	81.5547927331894	96.0440549022631	87.729498418684	NA	NA	NA	80.9410876843785	83.7337616229915	90.3546025512147	94.5584308403642	89.2962337130884	86.140813442464	90.4843204268893	91.6565134830424	77.6177637852662
4.24166666666667	81.6866379900625	96.1822360506601	87.8071798256493	NA	NA	NA	81.1297020878061	83.8230291175263	90.5253117279029	94.6431118678631	89.4729632541669	86.252768257289	90.6145767460102	91.7833369973428	77.773994838816
4.25	81.8176162125996	96.3192197609605	87.8845353380192	NA	NA	NA	81.3158797888439	83.9124550320171	90.6946612955108	94.7272903443654	89.6494993808809	86.3626277291857	90.7409702343471	91.9105010284297	77.9288804835228
4.25833333333333	81.9476633902961	96.4550351530575	87.9615416785724	NA	NA	NA	81.4996428744831	84.002026712327	90.862285201287	94.8111863426595	89.8260800847266	86.4701694667968	90.8633855196048	92.0377641465779	78.0826646656362
4.26666666666667	82.0767242222134	96.5896681885414	88.0381520797416	NA	NA	NA	81.681054701989	84.0916670996639	91.0277840308672	94.8949957553592	90.0029214322817	86.5752492014548	90.9817270305727	92.164771633835	78.2356737033771
4.275	82.204752426245	96.7230766382318	88.1142999444648	NA	NA	NA	81.8602146724068	84.1812425451768	91.1906773171227	94.97886486285	90.1802130136728	86.6778317891608	91.0959369641773	92.2910668668988	78.3883015949051
4.28333333333333	82.3317122774182	96.8552064993334	88.1899014919287	NA	NA	NA	82.0372525734766	84.2705731546346	91.3503521764524	95.0628820521535	90.3581178029199	86.7780135277608	91.2060079121702	92.4161191377668	78.5409848980226
4.29166666666667	82.4575783925816	96.9860054368894	88.2648576823164	NA	NA	NA	82.2123230391584	84.3594437312854	91.5060248346228	95.1470825401681	90.5367719736583	86.8760359656786	91.3119897242725	92.5393601563832	78.6941771970459
4.3	82.582333792987	97.1154302161797	88.3390568500546	NA	NA	NA	82.3856015630765	84.4476135189895	91.6567289510112	95.2314595159423	90.7162822873992	86.9722835952287	91.4139895511587	92.6602178220421	78.8483278394578
4.30833333333333	82.7059681524337	97.2434460231817	88.4123786726554	NA	NA	NA	82.5572835314624	84.534825717087	91.8013355258197	95.3159759374727	90.8967251957114	87.0672567552205	91.5121635402057	92.7781414655046	79.0038630632579
4.31666666666667	82.8284769977875	97.370019116365	88.4847013113533	NA	NA	NA	82.7275854586011	84.6208193316419	91.9385971279099	95.400573230967	91.0781532391179	87.1615234622859	91.6067021105607	92.8926190021409	79.1611660509447
4.325	82.949862324441	97.4951074519814	88.5559146816119	NA	NA	NA	82.8967452886904	84.7053446454793	92.0672055620467	95.4851760491053	91.2606082173006	87.2556677059669	91.6978151214351	93.0031898887812	79.3205552728241
4.33333333333333	83.070135413699	97.6186524981627	88.6259394292503	NA	NA	NA	83.0650197831655	84.788180903396	92.185861735304	95.5696965543055	91.4441349705267	87.350249960751	91.7857234996597	93.1094583561581	79.4822628174316
4.34166666666667	83.1893208088522	97.7405727352405	88.6947460123488	NA	NA	NA	83.2326793559759	84.8691529964356	92.2933672245953	95.6540433825601	91.6287893259709	87.4457789970765	91.8706595801415	93.2111091419566	79.6464160381413
4.35	83.3074581706685	97.8607591347402	88.7623669452725	NA	NA	NA	83.4000013621814	84.9481450367676	92.3887401730629	95.738135572993	91.8146370706932	87.5426849909395	91.9528736475659	93.307925808708	79.8130278237063
4.35833333333333	83.4245992199991	97.9790737978934	88.8288982521037	NA	NA	NA	83.5672635454052	85.0251116208926	92.4713327235562	95.8219170101184	92.0017443434952	87.6412939689508	92.0326421613622	93.399811074132	79.9819989097963
4.36666666666667	83.5407992575742	98.0953527584979	88.8944901312739	NA	NA	NA	83.734738970454	85.1000873522447	92.5409093393308	95.9053696650339	92.1901605264113	87.7418136642576	92.1102730678219	93.4868072153161	80.1531293100719
4.375	83.6561039327192	98.2094129669237	88.959329706283	NA	NA	NA	83.9026902333482	85.1731907835161	92.5976591391983	95.9885279990666	92.3798940896986	87.8443353081963	92.1861044928269	93.5691115283936	80.3261317820971
4.38333333333333	83.7705323181594	98.3210636389769	89.0236200191828	NA	NA	NA	84.0713580561485	85.2446172331891	92.6421495024307	96.0714942338167	92.5708850026555	87.9488448198245	92.2604953986313	93.6470796728618	80.5006423274102
4.39166666666667	83.8840592224448	98.4301226547401	89.0875599092799	NA	NA	NA	84.2409415954013	85.314620222354	92.6752507490128	96.1544472647642	92.7629832896778	88.0552328348609	92.3338099151384	93.7212124975754	80.6762277151905
4.4	83.9966017766277	98.5364358199539	89.1513305401369	NA	NA	NA	84.4115732811525	85.3834872600212	92.6980614992523	96.237635777788	92.9559438856237	88.1632967249108	92.4063997051242	93.7921280158823	80.8523919135043
4.40833333333333	84.1080147385823	98.6398923098041	89.2150930043119	NA	NA	NA	84.5832951720338	85.4515154922767	92.7118534429456	96.3213533987008	93.1494403112592	88.2727356289758	92.478588755128	93.8605227561039	81.0285826495261
4.41666666666667	84.2180962197693	98.7404301239104	89.2789947569762	NA	NA	NA	84.7560436217271	85.5189892522758	92.7180417736706	96.4059033171926	93.343092409908	88.3831461078172	92.550661317984	93.9271252369492	81.2042015108103
4.425	84.3266031162232	98.8380310725066	89.3431770867354	NA	NA	NA	84.9296453129388	85.5861605758232	92.718177091581	96.4915637187341	93.5365020650267	88.4940265372561	92.6228507091371	93.9926447307997	81.3786237215783
4.43333333333333	84.4332744304446	98.9327097779941	89.407778288469	NA	NA	NA	85.1038235852734	85.6532348758826	92.713946631489	96.5785638144085	93.7292905476753	88.6047956230204	92.6953289662745	94.0577237574831	81.5512303162783
4.44166666666667	84.5378596930869	99.0245027369514	89.4729333174476	NA	NA	NA	85.2782122032072	85.7203639855233	92.7071622990335	96.6670736404112	93.9211290744781	88.7148276709836	92.7682012039877	94.1229091503	81.7214486296228
4.45	84.6401472638209	99.1134616364444	89.5387727797315	NA	NA	NA	85.4523746705213	85.7876463318693	92.699708649518	96.7572027376718	94.1117540992596	88.8235001781196	92.8415074507116	94.188652291034	81.8887935072331
4.45833333333333	84.7399860625744	99.1996507986228	89.60542262964	NA	NA	NA	85.625828386103	85.8551308521941	92.6934427412826	96.8490020239527	94.3009644351332	88.9302390713067	92.9152307005615	94.2553311465598	82.0529003060981
4.46666666666667	84.8372981953472	99.2831457232429	89.6730047632057	NA	NA	NA	85.7980721318255	85.9228215420733	92.6900684407274	96.9424669769572	94.4886060096993	89.0345464317909	92.9893083686936	94.323275931087	82.213539859987
4.475	84.9320848772725	99.3640301093003	89.7416370891479	NA	NA	NA	85.968614002861	85.9906829331035	92.6910194884118	97.0375401134677	94.6745534450782	89.1360089629552	93.0636452097556	94.3927884404595	82.370610255362
4.48333333333333	85.0244276611292	99.4423908517471	89.8114296681234	NA	NA	NA	86.1369970555548	86.0586478364693	92.6973740683409	97.1341103148685	94.8586939945468	89.2342983777842	93.1381260667328	94.4641547896869	82.524111148822
4.49166666666667	85.1144847437994	99.518313754693	89.8824747662416	NA	NA	NA	86.3028208586966	86.1266262029473	92.7098107471966	97.2320094392586	95.0409162311586	89.3291755675603	93.2126273844417	94.5376520327793	82.6741132781086
4.5	85.2024828517251	99.5918847701372	89.954832851542	NA	NA	NA	86.4657576955618	86.194512210373	92.7286106817301	97.331007327859	95.2211052519484	89.4205013299044	93.2870290968205	94.6135486375666	82.8207326684574
4.50833333333333	85.2887047786282	99.6631978845235	90.0285192469698	NA	NA	NA	86.6255627391947	86.2621881185577	92.7537040249093	97.4308055352784	95.3991452029433	89.5082452606236	93.361229678339	94.6920985955051	82.9641130597015
4.51666666666667	85.373469640641	99.7323637649712	90.1034955595179	NA	NA	NA	86.7820779870112	86.3295260914636	92.7847473372939	97.5310338283717	95.5749295134157	89.5924810702122	93.4351633330431	94.7735273390219	83.1044183651235
4.525	85.4571047026786	99.7995122008414	90.179668052404	NA	NA	NA	86.9352301052412	86.3963901414577	92.8212129091726	97.6312573582565	95.7483780008368	89.6733659063506	93.5088142127645	94.8580086243308	83.2418348741392
4.53333333333333	85.5399144539563	99.864787515434	90.2568929652647	NA	NA	NA	87.0850235265506	86.4626400354891	92.8624747413882	97.7309993947956	95.9194556544936	89.751112717219	93.5822234152327	94.9456362940662	83.3765758293363
4.54166666666667	85.6221547195641	99.92834054041	90.3349856692515	NA	NA	NA	87.2315318286989	86.5281390829267	92.907885435157	97.8297791246427	96.0881854977331	89.8259656664661	93.6554880951949	95.0363982930969	83.5088777771903
4.55	85.7040162573678	99.9903206506838	90.413729297697	NA	NA	NA	87.374890381096	86.5927664985496	92.9568440383424	97.9271608921335	96.2546513708089	89.8981819316214	93.7287543410994	95.1301580671261	83.6389865102478
4.55833333333333	85.7856215778406	100.050871656255	90.4928824867176	NA	NA	NA	87.5152907864736	86.6564313716885	93.0088501014448	98.0228067088614	96.4189901205805	89.9680202908267	93.8022054503808	95.2266432204124	83.7671403071815
4.56666666666667	85.8670387494789	100.110134932794	90.5721897636179	NA	NA	NA	87.652975542724	86.7190828952015	93.06353326164	98.1165196200424	96.581373056942	90.035739870917	93.8760463199094	95.3254402038692	83.8935573035106
4.575	85.948309502214	100.16825900489	90.6513955364352	NA	NA	NA	87.7882313393598	86.7807136889089	93.1206563791525	98.2082672491145	96.7419793263096	90.1016126262673	93.9504855721215	95.4259990360389	84.0184267830501
4.58333333333333	86.0294809451983	100.225411267437	90.7302575291303	NA	NA	NA	87.9213799785378	86.8413569641367	93.1801054257541	98.2981798230006	96.9009701313911	90.1659474258104	94.0257194076249	95.5276570040426	84.141901304921
4.59166666666667	86.1106299570836	100.281787724365	90.8085549340707	NA	NA	NA	88.0527666078336	86.9010793282339	93.2418792331391	98.3865214706288	97.0584732026937	90.2291172047365	94.1019212717104	95.629686213974	84.2640887639556
4.6	86.1918749847954	100.337617500791	90.8860901884483	NA	NA	NA	88.1827460658798	86.9599699546559	93.3060790070797	98.4736391804472	97.2145782004282	90.2915761847109	94.1792383078561	95.7313565006315	84.3850464813847
4.60833333333333	86.2733751604037	100.393159228502	90.9626867938132	NA	NA	NA	88.3116684431684	87.018126570706	93.3728900914417	98.5599004210407	97.3693354325472	90.3538552631555	94.257792160567	95.8319939128356	84.5047803141115
4.61666666666667	86.3553201368542	100.44868842601	91.038187333566	NA	NA	NA	88.43986434939	87.0756394726485	93.4425546120299	98.645633390314	97.522751131143	90.4165341206162	94.3376805027514	95.9310179441708	84.6232494173421
4.625	86.4379160311488	100.504479507907	91.1124552979025	NA	NA	NA	88.567630067698	87.1325762951771	93.5153470977532	98.7310801950636	97.6747807585232	90.4802013285683	94.4189767423498	96.0279552908962	84.7403745314031
4.63333333333333	86.521371068922	100.560789207205	91.1853807049238	NA	NA	NA	88.6952136020277	87.1889708476098	93.5915707281372	98.8163666200353	97.8253285100143	90.5454179832472	94.5017273311807	96.1224397768799	84.8560471827994
4.64166666666667	86.6058799138458	100.617845584739	91.2568852229796	NA	NA	NA	88.8228044132448	87.2448166464405	93.6715779681597	98.9014873737603	97.974258790953	90.6126945320524	94.5859481180176	96.2142096657088	84.9701380737033
4.65	86.6916044007984	100.67584203127	91.3269220791495	NA	NA	NA	88.9505296571991	87.3000629598163	93.7557958984507	98.9863043047523	98.1214158509448	90.682480461956	94.6716224581463	96.3031073376077	85.0825049644839
4.65833333333333	86.7786517380263	100.734934925823	91.3954698697307	NA	NA	NA	89.0784565903487	87.354612245236	93.8447248273612	99.0705569082497	98.2666400092779	90.7551603842459	94.758703639473	96.3890770820123	85.1930008912704
4.66666666666667	86.8670542021081	100.795245705224	91.46252327766	NA	NA	NA	89.2065982695192	87.4083206842242	93.9388883681618	99.15388660942	98.4097700103239	90.8310503994856	94.8471225844499	96.4721523583239	85.3014801795517
4.675	86.9567553185044	100.856868533364	91.5280849482253	NA	NA	NA	89.3349203377157	87.4610047936076	94.0387409222384	99.2358742440558	98.5506302577071	90.9103927202318	94.9367981275767	96.5524297380265	85.4077995686103
4.68333333333333	87.0476068492297	100.919881320258	91.5921615605998	NA	NA	NA	89.4633478537915	87.5124558688599	94.1445676234349	99.3160842097252	98.6890108365563	90.9933543784339	95.0276439275595	96.6300374353941	85.5118183405833
4.69166666666667	87.1393774350216	100.984353312198	91.6547637540167	NA	NA	NA	89.5917704320063	87.562460777198	94.2564134520915	99.3941056902062	98.8246507034311	91.0800409741352	95.1195680045191	96.7051126903187	85.613403417938
4.7	87.2317690595861	101.050343920603	91.7159059163794	NA	NA	NA	89.7200435801533	87.6108249050087	94.3740507236793	99.4695852222421	98.9572313089134	91.1705257338374	95.2124657435923	96.7777993791211	85.7124374990487
4.70833333333333	87.3244361770128	101.117894736666	91.7756017198641	NA	NA	NA	89.8479865609964	87.6573925815592	94.4969724737714	99.5422494247196	99.0863833105712	91.2648763440849	95.3062095894351	96.8482645414132	85.8088233329509
4.71666666666667	87.417005806716	101.187020489708	91.8338551574056	NA	NA	NA	89.9753801745607	87.7020621222755	94.6243993913675	99.6119149047252	99.2117054928117	91.3631626407422	95.4006392359471	96.9167190819792	85.9024832439992
4.725	87.5090994271686	101.257701764475	91.8906504879313	NA	NA	NA	90.1019682030867	87.7447961675201	94.7552951953226	99.6784801704697	99.3327924604971	91.4654470292609	95.4955561555747	96.9834274119063	85.9933586054251
4.73333333333333	87.6003549150399	101.32987907051	91.9459447947883	NA	NA	NA	90.2274641395566	87.7856291481345	94.8883916965837	99.7419011222855	99.4492651847505	91.571770593846	95.5907240589572	97.0487017893329	86.0814118144646
4.74166666666667	87.6904445690027	101.403448752792	91.9996648167529	NA	NA	NA	90.3515625650351	87.8246709910075	95.0222275750782	99.8021621294458	99.560798059406	91.6821426257802	95.6858738032244	97.1128855132139	86.16663118615
4.75	87.7790874527922	101.478263189651	92.0517074499047	NA	NA	NA	90.4739540010401	87.8621051110214	95.1552008520724	99.8592562068518	99.6671402808691	91.7965348486615	95.7807108343779	97.1763298433459	86.2490392066114
4.75833333333333	87.8660567964026	101.554136659861	92.1019416537808	NA	NA	NA	90.5943425612008	87.8981807548716	95.2856311627039	99.9131784969193	99.7681345061149	91.9148810644231	95.8749244021458	97.2393686994053	86.3287019414528
4.76666666666667	87.9511839279476	101.630855474956	92.15020928077	NA	NA	NA	90.712464560825	87.9332015149511	95.4118282988024	99.9639277025169	99.863735048708	92.0370814687456	95.9681976090038	97.3022959033839	86.4057337830584
4.775	88.0343606753043	101.708189639674	92.1963250637464	NA	NA	NA	90.8281041935365	87.967513083885	95.5321647087542	100.01150900497	99.9540242967908	92.1630075288944	96.0602160126835	97.3653488817835	86.4802912227345
4.78333333333333	88.115541535986	101.785903439587	92.2400797400557	NA	NA	NA	90.9411032637787	88.0014921270213	95.6451534233579	100.05593703683	100.039228290891	92.2925028861089	96.1506721959376	97.428699790435	86.5525536496686
4.79166666666667	88.194744767769	101.863763524073	92.281250065295	NA	NA	NA	91.0513650799202	88.0355333739247	95.7495360655631	100.097242280429	100.119735275827	92.4253753047572	96.2392665260642	97.4924531183367	86.6226966690716
4.8	88.2720505064374	101.941544657552	92.3196159407824	NA	NA	NA	91.158853916802	88.0700313250597	95.8443793219217	100.135483726458	100.196115106961	92.5613738032149	96.3257087696256	97.5566489855716	86.6908667354634
4.80833333333333	88.3475955851532	102.019033349546	92.3549834801335	NA	NA	NA	91.2635913376667	88.1053590146798	95.929165485538	100.17076330267	100.269130232585	92.7001526044162	96.4097258321782	97.6212724553139	86.757162654522
4.81666666666667	88.4215666372225	102.09602875204	92.3872131805769	NA	NA	NA	91.3656517586155	88.1418492867598	96.0038534888919	100.203232259774	100.339730872181	92.841235892673	96.4910763474253	97.6862696071621	86.8216273152787
4.825	88.4941924373197	102.172340854039	92.4162502198907	NA	NA	NA	91.4651600558088	88.1797808845885	96.0688894839098	100.233087730551	100.409033661595	92.9839998394859	96.5695682277381	97.7515693224526	86.8842531899406
4.83333333333333	88.5657341100964	102.247787538799	92.442150349282	NA	NA	NA	91.5622913586444	88.2193699118765	96.1251616114805	100.260571461215	100.478286263178	93.1276787162681	96.6450739479348	97.8171062057397	86.9450013698563
4.84166666666667	88.6364708135228	102.322192013777	92.4650948721413	NA	NA	NA	91.6572700473736	88.2607686590504	96.1739081151316	100.2859804511	100.548819741136	93.2713892417315	96.717540360659	97.8828377810621	87.0038284755021
4.85	88.7066802583295	102.39537996611	92.4853925677389	NA	NA	NA	91.7503644635412	88.3040730184434	96.2165925701899	100.309682054365	100.621990121742	93.4141622719905	96.7869938909175	97.9487507955753	87.0607149630142
4.85833333333333	88.7766164547877	102.467175577465	92.5034696348996	NA	NA	NA	91.8418756912451	88.3493356239679	96.2547640210973	100.332118904784	100.699112659826	93.554977097069	96.853543191908	98.0148555787452	87.115689557126
4.86666666666667	88.8464881009497	102.537399169098	92.5198481824803	NA	NA	NA	91.932121477866	88.3965793568655	96.2899232685226	100.353798082926	100.781395280159	93.6927992525535	96.9173779791299	98.0811705026549	87.168844772471
4.875	88.9164408656837	102.605870702264	92.5351142579118	NA	NA	NA	92.0214185624756	88.4458071717352	96.3234085847256	100.375269381548	100.869878134441	93.826619769886	96.9787605770792	98.1477007282544	87.2203409567741
4.88333333333333	88.9865484153556	102.672419258039	92.5498792083022	NA	NA	NA	92.1100677778164	88.4970062979422	96.3563003844528	100.397101059358	100.965382286711	93.9554915583699	97.0380085876496	98.2144173910842	87.2704003828439
4.89166666666667	89.0568158685212	102.736894641905	92.5647385762124	NA	NA	NA	92.1983460462772	88.5501463767242	96.3893392980884	100.419858424455	101.068465504247	94.0785621953095	97.0954700154188	98.2812434532889	87.3192953994139
4.9	89.1271922266004	102.799177481454	92.5802315040838	NA	NA	NA	92.2865063716867	88.605173051982	96.4228583331084	100.444085210479	101.179383553299	94.1951047293304	97.151494909331	98.348050040504	87.3673366462747
4.90833333333333	89.1975841836895	102.85918596652	92.5968052550986	NA	NA	NA	92.3747816960537	88.6620003998452	96.4567399319686	100.470284370213	101.298062751318	94.3045464912776	97.2064092813921	98.4146640982771	87.414867007656
4.91666666666667	89.2678682762259	102.916878308216	92.6147906190267	NA	NA	NA	92.4633862908251	88.7205061410721	96.4904135710485	100.498893742305	101.424095996631	94.4064936908492	97.2604951760853	98.4808855387405	87.4622616009517
4.925	89.3379035227723	102.972250861903	92.6343899390807	NA	NA	NA	92.5525121102446	88.7805323834513	96.5229056995394	100.530256769429	101.556770791982	94.5007481812587	97.3139767427136	98.5465097939112	87.5099290513193
4.93333333333333	89.407545567928	103.025333170909	92.6556754409888	NA	NA	NA	92.6423221054754	88.841892025078	96.5529424221386	100.56459955583	101.695126312416	94.5873113717711	97.3670107553565	98.6113504442333	87.5583088507254
4.94166666666667	89.4766592931917	103.076182088026	92.6785966512991	NA	NA	NA	92.732942455973	88.9043782450469	96.5790895648961	100.602029114259	101.838028272572	94.6663702391069	97.4196815681587	98.6752562986363	87.6078604892917
4.95	89.5451253621202	103.124876866007	92.7029974221144	NA	NA	NA	92.8244539560136	88.9677726912634	96.5999049804505	100.642555852212	101.984248805277	94.7382648176524	97.4720012435922	98.7381194784651	87.6590410178333
4.95833333333333	89.6128385220993	103.171515558299	92.7286411675122	NA	NA	NA	92.9168844369658	89.0318480528877	96.6140819180406	100.686128159092	102.132540263812	94.8034426365469	97.5239142796874	98.7998778578811	87.7122720053241
4.96666666666667	89.6797001568682	103.216211023403	92.7552404239645	NA	NA	NA	93.0102065168235	89.0963645111561	96.6205737650633	100.73266306415	102.281695710147	94.862408393851	97.5753055086917	98.8605216184623	87.7679021402089
4.975	89.7456111887138	103.259084186967	92.7824861881919	NA	NA	NA	93.1043432653957	89.1610652222798	96.6186974690436	100.782065297154	102.430594368072	94.9156765141759	97.6260111977908	98.9201102290161	87.8261709617256
4.98333333333333	89.810470499504	103.300254228479	92.8100716163915	NA	NA	NA	93.1991806470389	89.2256773155014	96.6082091398117	100.834235008498	102.57823523604	94.963729767283	97.6758351196476	98.9787944917546	87.8871763307816
4.99166666666667	89.8741792262516	103.339828005895	92.8377049454474	NA	NA	NA	93.2945838407472	89.2899200543251	96.5893378319365	100.889062604849	102.723764148175	95.0069823753912	97.7245696896916	99.0368315719526	87.9508520096669
5	89.9366474611911	103.377891884293	92.8651117826775	NA	NA	NA	93.3904136391248	89.3535161777135	96.5627672331822	100.946405822599	102.866496595118	95.0457480564149	97.772017772087	99.0945840318697	88.0169649065392
5.00833333333333	89.9978005493195	103.414508663955	92.8920331033918	NA	NA	NA	93.4865380164759	89.4162012230923	96.5295707222152	101.006051268454	103.005932895339	95.0802180337287	97.8180094174309	99.1524984942671	88.0851341304741
5.01666666666667	90.0575850439561	103.449720801933	92.9182251078505	NA	NA	NA	93.5828354281584	89.4777287933283	96.4911176826717	101.067674468782	103.141760510341	95.1104536941028	97.8624119318265	99.2110615531729	88.1548635281436
5.025	90.1159741120295	103.483558632129	92.9434620491457	NA	NA	NA	93.6791912774508	89.5378734336482	96.4489701674887	101.13081459587	103.273841339772	95.1363952210513	97.9051352263409	99.2707350240514	88.2255764987714
5.03333333333333	90.1729687991769	103.516050375316	92.9675398909769	NA	NA	NA	93.7754927669832	89.5964339669915	96.4047857406479	101.194871984422	103.402186564862	95.1578832198377	97.9461334143234	99.3318811990384	88.2966458231306
5.04166666666667	90.2285918384976	103.547230204809	92.9902794389509	NA	NA	NA	93.8716260590325	89.6532389340232	96.3602380603046	101.259127051585	103.526925754945	95.174688296583	97.9854021808932	99.3946962800106	88.3674165896377
5.05	90.2828762587331	103.577141538963	93.0115300940744	NA	NA	NA	93.9674757249954	89.7081537830597	96.3169535976438	101.322773244825	103.648276077636	95.1865497732902	98.0229723394922	99.4591707104022	88.4372242975323
5.05833333333333	90.3358539205175	103.605834666403	93.0311770425451	NA	NA	NA	94.0629249017212	89.7610882816161	96.2764444305895	101.384956434966	103.766512599522	95.1932307769321	98.0589007954122	99.5250846542065	88.5054126576741
5.06666666666667	90.3875459844316	103.633359963961	93.0491534225598	NA	NA	NA	94.1578558092498	89.8120026950131	96.2400192692282	101.444817463354	103.88194033137	95.1945872696256	98.0932599476422	99.5920295762821	88.5713554789172
5.075	90.4379552668948	103.659759871626	93.0654535782331	NA	NA	NA	94.2521514006971	89.8609112535646	96.2086819587252	101.501537538306	103.99487239207	95.190631539353	98.1261272641806	99.6594379136967	88.63448341275
5.08333333333333	90.4870625730554	103.685062747373	93.0801383090288	NA	NA	NA	94.3456986074083	89.9078813314614	96.1830441350822	101.554384789471	104.10561726548	95.1815709293813	98.1575782132812	99.7266105076286	88.6943122223014
5.09166666666667	90.5348303321589	103.709279575335	93.0933259696945	NA	NA	NA	94.4383923760511	89.9530281458505	96.1632728249373	101.602757093289	104.214471174005	95.1678193306405	98.1876850698041	99.7927441042502	88.7504687100358
5.1	90.5812146149296	103.732403410998	93.1051728345402	NA	NA	NA	94.5301390767866	89.9965067807909	96.1490860231763	101.646213878734	104.32170900287	95.1499862266828	98.2165205245786	99.8569644386174	88.8027123605658
5.10833333333333	90.6261824642898	103.754411302674	93.1158517046668	NA	NA	NA	94.6208593942013	90.038503851615	96.1398035083504	101.684490566953	104.427573173089	95.1288409097848	98.2441619131741	99.9183650843573	88.8509498485993
5.11666666666667	90.6697280788595	103.775266845767	93.1255361618773	NA	NA	NA	94.7104923383024	90.0792301853512	96.1344452127177	101.717496006229	104.532264859089	95.1052499567727	98.2706920554145	99.9760471014085	88.8952372150617
5.125	90.7118825178101	103.794921486762	93.1343942086883	NA	NA	NA	94.7990008229555	90.1189141434897	96.1318554627806	101.745299751542	104.635939387878	95.0801015443781	98.2961952019789	100.029155224376	88.9357680085685
5.13333333333333	90.7527168652826	103.813316850193	93.1425914837104	NA	NA	NA	94.8863773399938	90.157793862474	96.1308300298925	101.768114807505	104.738705192775	95.0542407329922	98.3207496754719	100.076912765605	88.9728520111347
5.14166666666667	90.7923420821862	103.830392991719	93.1503007443411	NA	NA	NA	94.9726476498538	90.1961080534569	96.1302253872855	101.786276652253	104.840628438379	95.0284304249509	98.3444210611581	100.11866136447	89.0068900242796
5.15	90.8309072333208	103.846103610609	93.1577109819166	NA	NA	NA	95.0578700191035	90.2340876224391	96.1290346033666	101.800218722358	104.941747244818	95.0033364838209	98.3672590262089	100.153905694167	89.0383483396796
5.15833333333333	90.8685957427539	103.860433753475	93.1650278629259	NA	NA	NA	95.1421277999804	90.2719496832474	96.126431707895	101.810448508993	105.042095662331	94.9795302915796	98.3892971845419	100.18235451254	89.0677363869683
5.16666666666667	90.9056202681849	103.873414710338	93.1724613219048	NA	NA	NA	95.2255154684927	90.3098919483006	96.1218040489204	101.817530298722	105.14173119798	94.9575028326448	98.4105534566355	100.203950181555	89.0955889968366
5.175	90.942217652278	103.885133401853	93.1802039901136	NA	NA	NA	95.3081209752647	90.3480843632637	96.1147884579347	101.822074730658	105.240755991565	94.9376831367041	98.4310304953381	100.218884748309	89.1224503545621
5.18333333333333	90.9786435544123	103.895735042804	93.1884069738792	NA	NA	NA	95.390008875035	90.3866584753974	96.1053050321216	101.8247277478	105.339323036943	94.9204550008062	98.450718104142	100.227600207274	89.1488555102795
5.19166666666667	91.0151646920487	103.905417780362	93.1971567431006	NA	NA	NA	95.4712097102399	90.4256990902088	96.0935661088182	101.826152447059	105.437624816914	94.9061683176094	98.4695988081723	100.230767103275	89.1753078668099
5.2	91.0520476069711	103.914419284849	93.2064555981072	NA	NA	NA	95.5517198262857	90.4652421425966	96.080046614061	101.827004066481	105.535870586399	94.895141556174	98.4876553842066	100.229239819634	89.2022543961086
5.20833333333333	91.089545281209	103.922998005294	93.2162099400587	NA	NA	NA	95.6315112699022	90.5052785619885	96.065423463075	101.827900863263	105.634264494697	94.8876543450342	98.5048776273848	100.223996311175	89.2300634146938
5.21666666666667	91.1278844373632	103.931412746834	93.2262310612715	NA	NA	NA	95.7105482912401	90.5457618292038	96.0504988697497	101.82939244407	105.732993249751	94.8839324360742	98.5212658949491	100.216074042273	89.2590108434749
5.225	91.1672557791425	103.939902830766	93.2362494509632	NA	NA	NA	95.7888068199224	90.5866185001964	96.0361182574942	101.831928430688	105.832223148087	94.8841265960431	98.5368314751303	100.206509751717	89.2892784639205
5.23333333333333	91.2078077025128	103.948670456222	93.2459379479736	NA	NA	NA	95.8662915669515	90.6277617845833	96.0230940514774	101.835833415046	105.932102087563	94.8882857616721	98.5515965264369	100.196285205434	89.3209628698283
5.24166666666667	91.2496423204842	103.957867801318	93.2549366920466	NA	NA	NA	95.9430437657323	90.6691058808888	96.0121443907902	101.84129557555	106.032762349031	94.8963287247687	98.5655958277752	100.186280366895	89.3540900892795
5.25	91.2928121626597	103.96759066694	93.2628753632549	NA	NA	NA	96.0191375796524	90.7105764512822	96.0038472553644	101.848372920682	106.134318663103	94.9080257676808	98.5788805158731	100.177237309602	89.3886321912413
5.25833333333333	91.337318054054	103.977877312071	93.2693924193053	NA	NA	NA	96.0946710530281	90.7521131223212	95.9986088842287	101.857012175334	106.236856051676	94.9230013615535	98.5915227472729	100.169737644762	89.4245261164193
5.26666666666667	91.3831105111946	103.988709395309	93.27415372841	NA	NA	NA	96.1697581267432	90.7936628549746	95.9966482645469	101.867070073845	106.340408106141	94.940757955136	98.6036175974459	100.164192826151	89.4616955791894
5.275	91.430094522089	104.000013038174	93.2768732802542	NA	NA	NA	96.244522053507	90.8351668708347	95.9979969810716	101.878331851872	106.444934174735	94.9607132023417	98.6152771556567	100.160843392659	89.5000754557728
5.28333333333333	91.4781347692187	104.011659489364	93.2773366585319	NA	NA	NA	96.3190858610806	90.8765466209249	96.0025108683263	101.89052780497	106.550304451375	94.9822448836159	98.6266168825593	100.159763617287	89.5396368099962
5.29166666666667	91.5270603129513	104.023466029567	93.2754247131367	NA	NA	NA	96.3935560908013	90.9176954684735	96.0098907759838	101.903348832611	106.656295519968	95.0047379402621	98.6377400988807	100.160872500248	89.5804064250894
5.3	91.5766708380087	104.035199353195	93.2711331612323	NA	NA	NA	96.468000880905	90.9584814694181	96.0197108821083	101.916462061148	106.762595102638	95.0276229177497	98.6487252383776	100.163954290668	89.6224704691457
5.30833333333333	91.6267461586535	104.046584292105	93.2645853885651	NA	NA	NA	96.5424292548981	90.9987612240375	96.0314544999966	101.929529389859	106.868816607251	95.0503945665711	98.6596155500683	100.168686627771	89.6659563056043
5.31666666666667	91.6770588514293	104.057318657885	93.2560384334983	NA	NA	NA	96.6167790751173	91.0383983891542	96.0445584472789	101.942228682625	106.974523711577	95.072608846266	98.6704085464132	100.174667943584	89.7109972619382
5.325	91.7273894890604	104.06709146635	93.2458823460877	NA	NA	NA	96.6909158603377	91.0772787991575	96.0584638192373	101.954272055042	107.079260470699	95.0938672589383	98.6810439007132	100.181438595317	89.7576930872314
5.33333333333333	91.7775436579801	104.075600145798	93.2346300813062	NA	NA	NA	96.7646408750543	91.1153175992854	96.0726663299673	101.965417401755	107.182581157777	95.1137983724617	98.6913920540032	100.188499356674	89.8060795333456
5.34166666666667	91.82736831724	104.082563378064	93.2228935566671	NA	NA	NA	96.8377068523865	91.152458121646	96.0867596523803	101.975476246834	107.284078307918	95.1320426060707	98.701247519626	100.195332453491	89.8561127750561
5.35	91.8767642276962	104.087728190053	93.2113455225938	NA	NA	NA	96.9098391074983	91.1886645675522	96.1004685941011	101.984321166891	107.383410559472	95.1482463742053	98.7103275056735	100.20142448325	89.907663129916
5.35833333333333	91.9256927602839	104.09087202862	93.2006723306633	NA	NA	NA	96.9807586308748	91.2239118278608	96.1136717744487	101.991887624308	107.48033045091	95.1620702016205	98.7182719829084	100.206289656569	89.9605096698028
5.36666666666667	91.9741774752375	104.091802326512	93.1915238739106	NA	NA	NA	97.0502044997116	91.258176876803	96.126417392966	101.998162711871	107.574708451636	95.1732085273801	98.724641861107	100.209495409889	90.0143349538118
5.375	92.0223017127673	104.090355879768	93.1844652759594	NA	NA	NA	97.1179543797537	91.2914355181328	96.1389384634853	102.003163678689	107.666547028408	95.1814123015104	98.7289153810605	100.210691556695	90.0687254025618
5.38333333333333	92.0702029311516	104.086398667497	93.1799343565206	NA	NA	NA	97.18384248223	91.3236655267559	96.1516692591542	102.006919477652	107.755981484519	95.1865037858563	98.7304835494091	100.209638420457	90.1231802105181
5.39166666666667	92.1180636465863	104.079826426346	93.1782093756916	NA	NA	NA	97.2477741846414	91.3548542319605	96.1652553232482	102.009467190435	107.843270787751	95.1883792666038	98.7286447574868	100.206225839933	90.1771252388217
5.4	92.166099580022	104.070568023837	93.1793905167256	NA	NA	NA	97.3097359024368	91.3850069811	96.1805461424605	102.010864445858	107.928783448889	95.1870060772473	98.722600750051	100.200479278973	90.2299257481875
5.40833333333333	92.2145472111616	104.058594179034	93.1833960807924	NA	NA	NA	97.3697991705784	91.4141532938391	96.1985649844808	102.011208698739	108.01297827315	95.1824240634816	98.7114587363695	100.192555612307	90.2808946202499
5.41666666666667	92.2636513041041	104.043930417588	93.1899726117168	NA	NA	NA	97.4281188162779	91.442348957206	96.2204546352996	102.010651526967	108.096375441706	95.1747557245449	98.6942436546921	100.182728963775	90.3292976813777
5.425	92.3136486622199	104.026668029575	93.198718464569	NA	NA	NA	97.4849238900305	91.46967425821	96.2473994739655	102.009400056946	108.179516484957	95.1642204305755	98.6699226421986	100.171362883795	90.3743606248901
5.43333333333333	92.364744907545	104.006966027727	93.2091213848221	NA	NA	NA	97.5404992351773	91.4962307179425	96.2805326768237	102.00770354407	108.262917264446	95.1511434644149	98.6374439765048	100.158870502181	90.4152807943094
5.44166666666667	92.4170888489477	103.985041359151	93.2206084805382	NA	NA	NA	97.5951591838235	91.5221383952096	96.3208452914352	102.005828661212	108.347018946369	95.1359544039117	98.5957925858918	100.145672117703	90.451245053984
5.45	92.4707548287035	103.961149361735	93.2326009144191	NA	NA	NA	97.6492190528876	91.5475325025668	96.3691075128883	102.004029996637	108.432141008617	95.119175856282	98.5440610266873	100.132159664492	90.4814550339967
5.45833333333333	92.5257397711943	103.935559019689	93.2445619754787	NA	NA	NA	97.7029695867056	91.5725571766384	96.4258020140585	102.00252255266	108.518441695198	95.1014052258989	98.4815309249124	100.118671393336	90.5051606126882
5.46666666666667	92.5819727841225	103.908528526161	93.2560310411157	NA	NA	NA	97.7566558225756	91.597357531145	96.4910690926097	102.001464683489	108.605892323907	95.0832914350109	98.407756980978	100.105474419663	90.521699456251
5.475	92.6393298838029	103.88028626193	93.2666443229169	NA	NA	NA	97.8104601167769	91.6220723598369	96.5646651388959	102.000958730337	108.694270675878	95.065508143655	98.3226431245886	100.092751627772	90.5305376887008
5.48333333333333	92.6976480814387	103.851020135567	93.2761481577229	NA	NA	NA	97.8644904598862	91.6468271030119	96.645932415369	102.001065722308	108.783176350159	95.0487245832737	98.2265002599652	100.080591676849	90.531309087523
5.49166666666667	92.756738568021	103.820875185666	93.2844075470148	NA	NA	NA	97.9187757205504	91.6717249043158	96.733781235296	102.001820559056	108.872065968599	95.0335754754994	98.1200789385805	100.068983902485	90.5238547876443
5.5	92.8164022319517	103.789957222679	93.2914071179925	NA	NA	NA	97.9732673914829	91.6968349234014	96.8267004720165	102.003238667644	108.96029891498	95.0206306865484	98.0045755009009	100.057823990197	90.5082628615282
5.50833333333333	92.8764478385851	103.758339700079	93.2972421826782	NA	NA	NA	98.0278464571253	91.7221797912648	96.9228206150138	102.005316946073	109.047182487909	95.0103639285449	97.8816144964429	100.046936994379	90.4848987298325
5.51666666666667	92.9367076798592	103.726071148878	93.3021033116892	NA	NA	NA	98.0823354943089	91.7477251727505	97.0200370143216	102.008035236915	109.132012446237	95.0031245165793	97.7532130483169	100.036116006191	90.4544145582957
5.525	92.9970462626468	103.6931806584	93.3062606757484	NA	NA	NA	98.1365164569625	91.7733720147833	97.1161712371892	102.011358441678	109.214111455038	94.9991232850546	97.6217320972556	100.025165266818	90.4177314318747
5.53333333333333	93.0573638008296	103.659679842368	93.310050855025	NA	NA	NA	98.1901524938246	91.7989505434462	97.2091342850015	102.015235592751	109.29286590343	94.998441583881	97.4898152384949	100.013935873107	90.3759968476735
5.54166666666667	93.1175990091995	103.62556297013	93.3138636282304	NA	NA	NA	98.2430108289425	91.824218645463	97.297065783046	102.019596293057	109.367756588302	95.0010603893344	97.36031367097	100.00234821216	90.3305282741385
5.55	93.1777326878727	103.590810356999	93.3181246617566	NA	NA	NA	98.2948838718292	91.8488699993602	97.3784428400187	102.02434861025	109.43837939383	95.0068945371351	97.2361982502271	99.9904019667317	90.2827584303465
5.55833333333333	93.2377894034848	103.555398506413	93.3232718096571	NA	NA	NA	98.3456049990289	91.8725531901624	97.4521603238286	102.029378843082	109.504457278933	95.0158160457366	97.1204624335247	99.9781775820586	90.2341963789764
5.56666666666667	93.2978329339825	103.519314404099	93.3297258032638	NA	NA	NA	98.3950559674371	91.8948977327313	97.5175759033746	102.034548386138	109.565847575208	95.0276624378089	97.0160200249306	99.965830952128	90.1864098006528
5.575	93.3579531924066	103.482568140148	93.3378594071319	NA	NA	NA	98.44316700801	91.915542446814	97.5745098636964	102.039686440451	109.622546360848	95.0422357070276	96.925600060386	99.9535804378899	90.1410217306007
5.58333333333333	93.4182469192628	103.445200766515	93.3479706401671	NA	NA	NA	98.489913886265	91.9341629903135	97.6232085454652	102.044588257341	109.674687665827	95.0592958356577	96.8516397001044	99.9416849217619	90.0997072621822
5.59166666666667	93.4787976818354	103.407288485404	93.360263883687	NA	NA	NA	98.5353151549967	91.950495975096	97.6642996828295	102.049031799354	109.72253244188	95.0785492813674	96.7961769072686	99.9304132193535	90.0641781401688
5.6	93.5396591803453	103.368945392152	93.374839612522	NA	NA	NA	98.5794301905119	91.9643579804034	97.6987585678754	102.052813650298	109.766443176437	95.0996338138556	96.7607468632654	99.9200099556378	90.0361530375001
5.60833333333333	93.6008417509929	103.330324135686	93.3916919655078	NA	NA	NA	98.622357039586	91.9756577964522	97.7278774406556	102.055791704227	109.806846606326	95.1221039438291	96.7462864944859	99.9106655731731	90.0173191524643
5.61666666666667	93.6623009064336	103.291610258863	93.4107132724636	NA	NA	NA	98.6642287696065	91.9843988586024	97.7532180124735	102.057921358669	109.844194421014	95.1454249659082	96.7530540966678	99.9024932097268	90.0092903991117
5.625	93.7239292732673	103.253007709124	93.4317042965428	NA	NA	NA	98.7052075974838	91.990669527165	97.7765337667637	102.059277511402	109.87893090338	95.1689828662416	96.7805794783327	99.8955108404823	90.0135621491012
5.63333333333333	93.7855548817346	103.214719901177	93.4543880439919	NA	NA	NA	98.7454766639924	91.9946234072088	97.7996609356304	102.060057628706	109.911467191814	95.1921064124766	96.8276649714916	99.8896309028585	90.0314593680721
5.64166666666667	93.8469473489034	103.176934247164	93.4784248056499	NA	NA	NA	98.7852300907757	91.9964563159063	97.8243860891552	102.060565569283	109.942156503018	95.2140895239648	96.8924488662329	99.8846639043282	90.06407621086
5.65	93.9078313716999	103.139814422442	93.5034277184052	NA	NA	NA	98.8246636457058	91.9963861342737	97.8523047379405	102.061184407084	109.97126971538	95.2342114022054	96.9725265358754	99.8803376061458	90.1122073967731
5.65833333333333	93.9679059085534	103.103499313674	93.5289803539606	NA	NA	NA	98.8639685687814	91.9946382312707	97.8846925480169	102.062350677237	109.998977621306	95.2517642018418	97.0651132191267	99.8763252269536	90.1762721866059
5.66666666666667	94.0268653912483	103.068105357767	93.5546587673502	NA	NA	NA	98.9033284633375	91.9914371606545	97.9224119033935	102.064535915386	110.025345681031	95.2660934212851	97.1672281306582	99.8722749851854	90.256232599668
5.675	94.0844165301437	103.033729635269	93.5800590318118	NA	NA	NA	98.9429168175047	91.9870042945941	97.9658660829951	102.068230990673	110.050339985139	95.2766452552605	97.2758787240962	99.8678373843204	90.3515129937772
5.68333333333333	94.1402859618559	103.000452575654	93.6048265047053	NA	NA	NA	98.9828930346556	91.981557985604	98.0150029588743	102.073926202098	110.073837205589	95.2830125883522	97.3882257451403	99.8626909267367	90.4609369086704
5.69166666666667	94.1942203694782	102.968340009657	93.6286782775867	NA	NA	NA	99.0233970404918	91.9753106810451	98.0693653345319	102.082085228971	110.095633573762	95.2849705895974	97.5017138368928	99.8565679431177	90.5827008232011
5.7	94.2459857775519	102.937445705784	93.6514126502233	NA	NA	NA	99.0645448303898	91.9684608700779	98.1281766845151	102.093114183474	110.115454477069	95.2824898832385	97.6141589625682	99.8492765532073	90.7143986515132
5.70833333333333	94.2953726094383	102.907817008335	93.6729078110003	NA	NA	NA	99.1064275200543	91.9611841600418	98.1904414735316	102.10732695959	110.132968377591	95.2757206486772	97.7237935303513	99.8407094256744	90.8531020153787
5.71666666666667	94.3422078714447	102.879503785041	93.6931157757096	NA	NA	NA	99.1491138662568	91.953629533023	98.2550390295401	102.124911585782	110.147807486769	95.2649575308699	97.8292791792248	99.830834830991	90.995497279832
5.725	94.386370056113	102.85256674957	93.7120532662936	NA	NA	NA	99.1926535236581	91.945922167432	98.3207981588452	102.145907702578	110.159596807069	95.2506055763352	97.9296988925611	99.819675201636	91.1380766584768
5.73333333333333	94.4278023105164	102.827082156452	93.7297868268118	NA	NA	NA	99.2370784045112	91.9381701893217	98.3865485629089	102.170203388195	110.167989943055	95.2331578891083	98.0245343416055	99.8072817810512	91.2773694612768
5.74166666666667	94.4665231195109	102.803144129008	93.7464118278937	NA	NA	NA	99.282401247199	91.9304740261514	98.4511498639386	102.197550153839	110.172704028987	95.2131805862809	98.1136294791107	99.7937111439728	91.4101850252536
5.75	94.5026337105511	102.780866971862	93.7620306348533	NA	NA	NA	99.3286111424069	91.9229387102265	98.5135008200614	102.227586296743	110.173543302918	95.1912994442686	98.1971419652459	99.7790073686634	91.5338304624354
5.75833333333333	94.5363184415405	102.760388000649	93.776737308362	NA	NA	NA	99.3756660430807	91.915687225252	98.5725357020859	102.259856199974	110.170405513028	95.1681889472331	98.2754857284041	99.7631930623881	91.6462673268619
5.76666666666667	94.5678348882253	102.741870051644	93.790612478741	NA	NA	NA	99.423484347138	91.9088707017613	98.6272214603825	102.293820116966	110.163273934874	95.1445642583464	98.3492680019431	99.7462702296371	91.7461830166853
5.775	94.5974940600364	102.725501625783	93.8037256687275	NA	NA	NA	99.4719401167235	91.9026722916211	98.6765700599933	102.3288630429	110.152202718133	95.1211731435169	98.4192249157687	99.7282298858723	91.8329742097098
5.78333333333333	94.6256346795024	102.711492064035	93.8161392674329	NA	NA	NA	99.5208656113276	91.8973036518328	98.7196714065561	102.364316212661	110.137301518245	95.0987866058915	98.4861611150545	99.7090692291988	91.9066625052577
5.79166666666667	94.6525975747567	102.700061687997	93.827910909166	NA	NA	NA	99.5700601752066	91.892994402095	98.7557392302627	102.399492440254	110.11872091842	95.0781921044413	98.5508972173024	99.6888138186773	91.9677756086396
5.8	94.6787055351375	102.69142956789	93.8390947149664	NA	NA	NA	99.6193010492625	91.889975794796	98.7841551751853	102.433724349962	110.096638599254	95.0601919760399	98.6142242263	99.6675380659838	92.0172240072793
5.80833333333333	94.7042510891569	102.685800741224	93.8497425723021	NA	NA	NA	99.6683531679154	91.8884600471441	98.8045007655828	102.466395865339	110.071248201781	95.0455999153884	98.6768610568381	99.6453759994959	92.0561882834156
5.81666666666667	94.7294929267836	102.683353677241	93.8599061202778	NA	NA	NA	99.7169786557478	91.888618136649	98.8165762492325	102.496963607499	110.042754463918	95.0352237540089	98.7394125110989	99.622520256979	92.086021382384
5.825	94.7546599722221	102.684229481885	93.8696407981361	NA	NA	NA	99.7649478742304	91.890562000628	98.8204112256691	102.524969994357	110.011377442475	95.0298335441867	98.8023292490186	99.5992143677578	92.1081690827288
5.83333333333333	94.779958410801	102.688523375839	93.8790132866755	NA	NA	NA	99.8120520940122	91.8943372956537	98.8162744807593	102.550053821279	109.977366427996	95.0301289607611	98.8658757997384	99.5757420515885	92.1241110724608
5.84166666666667	94.8055757090562	102.696277153534	93.8881102789323	NA	NA	NA	99.858115779467	91.899927230093	98.8046852068611	102.571962090593	109.941021259036	95.0367199266059	98.9301130252642	99.5524107687764	92.1353186154144
5.85	94.8316795188607	102.707471657819	93.8970427401882	NA	NA	NA	99.9030061517291	91.9072618706983	98.7864153045989	102.590561545728	109.902715635171	95.0501196270229	98.9948973091155	99.5295280613061	92.1432190657816
5.85833333333333	94.8584139898937	102.722019181779	93.9059417137493	NA	NA	NA	99.9466395249304	91.916228239457	98.7624717450123	102.605847828208	109.862914515748	95.070741853493	99.0598949834338	99.5073788726426	92.1491596205774
5.86666666666667	94.8858968142788	102.739756675134	93.9149478358303	NA	NA	NA	99.9889860117543	91.9266833171982	98.73406127046	102.617950803192	109.822177012992	95.098901434722	99.1246091924004	99.4862141317821	92.1543707624697
5.875	94.9142169061931	102.760443149838	93.9241987761663	NA	NA	NA	100.030073792676	91.9384747295744	98.7025446274423	102.627131708073	109.781139508487	95.1348165094154	99.1884163436635	99.4662502787519	92.1599346591404
5.88333333333333	94.9434297187563	102.783765496988	93.9338155082905	NA	NA	NA	100.069991505906	91.9514676271081	98.6693802172963	102.633767852297	109.740480299964	95.1786004031853	99.2506095703189	99.4476715236323	92.1667606456119
5.89166666666667	94.9735495074149	102.809353740934	93.9438869090993	NA	NA	NA	100.108885936506	91.9655691283682	98.6360545151362	102.638326599957	109.700871766244	95.2302339871394	99.3104465059971	99.4306296029663	92.1755650152281
5.9	95.0045427421809	102.836803232783	93.9544546759706	NA	NA	NA	100.146953484999	91.9807423400391	98.604006743277	102.641333757318	109.662928238396	95.2895314183339	99.3671980949129	99.4152406843841	92.1868522927101
5.90833333333333	95.0363280551894	102.865699382257	93.9655016754114	NA	NA	NA	100.184425323624	91.9970082998498	98.5745679254514	102.64333879543	109.627161017822	95.3561225197018	99.4201947010339	99.4015809731031	92.2008996513659
5.91666666666667	95.0687840932302	102.895639528473	93.9769459778847	NA	NA	NA	100.221546225323	92.0144385824237	98.5489312324157	102.644878226568	109.593950666689	95.4294573220708	99.4688659821173	99.3896835014617	92.2177521048415
5.925	95.1017620674244	102.926248823382	93.9886426117582	NA	NA	NA	100.258548426925	92.0331414152904	98.5281506216986	102.646440892985	109.563535878472	95.508817508901	99.5127715276498	99.3795370046901	92.2372378408968
5.93333333333333	95.13509864475	102.957193048263	94.0003930726388	NA	NA	NA	100.295625871169	92.0532431721018	98.5131504772847	102.648439135472	109.536011035698	95.593323925559	99.5516205247335	99.3710853743029	92.2590064112478
5.94166666666667	95.1686255895047	102.988194540983	94.011958407003	NA	NA	NA	100.332916124518	92.0748666150417	98.5047311809625	102.651188503293	109.511330356726	95.6819481413059	99.585281706876	99.3642286542483	92.2825821690118
5.95	95.2021737039442	103.019053440731	94.0230716473784	NA	NA	NA	100.37049332207	92.0981076449872	98.5035645394506	102.654899044161	109.489322144866	95.7735389987619	99.6137864903572	99.3588302519887	92.3074200582772
5.95833333333333	95.2355721697934	103.049669659604	94.0334509337441	NA	NA	NA	100.408369698955	92.1230151781109	98.5101811497776	102.659679488392	109.469713151193	95.8668592679759	99.6373251156156	99.3547327960731	92.3329543578226
5.96666666666667	95.2686486306834	103.080057538611	94.0428172801796	NA	NA	NA	100.446501483378	92.1495811301928	98.5249537538492	102.665549485129	109.452159429393	95.9606165577628	99.6562319701619	99.3517804109652	92.3586381769797
5.975	95.3012348007814	103.110347745085	94.0509156991916	NA	NA	NA	100.484796720729	92.177743279511	98.5480757480539	102.672450199911	109.436280994037	96.0534791213214	99.6709582641526	99.3498439531518	92.38397451707
5.98333333333333	95.3331780739057	103.140777579205	94.0575332459818	NA	NA	NA	100.523124665721	92.207395913652	98.5795354703664	102.68024651699	109.421698469434	96.1440816087393	99.6820365517928	99.3488457022837	92.4085388725157
5.99166666666667	95.3643564533161	103.171673786618	94.0625109096783	NA	NA	NA	100.561327145386	92.2384013000403	98.6190974978044	102.688723152834	109.408068361712	96.2310360043102	99.6900453747732	99.3487784768379	92.4319941185693
6	95.3946930328353	103.203428064498	94.065752856293	NA	NA	NA	100.599230975604	92.2705997260174	98.6663055295597	102.697582180834	109.395109915522	96.3129619184248	99.6955792141995	99.3497140927277	92.4540999129154
6.00833333333333	95.4241670852896	103.236463352147	94.067237154321	NA	NA	NA	100.636658531666	92.3038192476435	98.7205122364171	102.706445307737	109.382615600115	96.388536587589	99.6992225640214	99.3517982915673	92.4747164760639
6.01666666666667	95.4528205795733	103.271194446781	94.0670277666638	NA	NA	NA	100.673434199687	92.3378858438191	98.7809314319252	102.714858202502	109.370445351983	96.4565515113229	99.7015253243762	99.3552303684588	92.4937995576786
6.025	95.4807590464098	103.307991486447	94.0652830766252	NA	NA	NA	100.709387636853	92.3726331316026	98.8467031213392	102.722294740696	109.358513855841	96.5159635048943	99.7029813098235	99.3602274841474	92.5113863158712
6.03333333333333	95.5081453516902	103.347152217697	94.062253447782	NA	NA	NA	100.744357379241	92.4079091603606	98.9169576889784	102.72816495401	109.346778704703	96.5659362964335	99.7040149776492	99.3669795634009	92.5275773735161
6.04166666666667	95.535186854593	103.388884002278	94.0582624774256	NA	NA	NA	100.778198004832	92.4435778349854	98.9908618840602	102.731835024349	109.335232323921	96.6058726768569	99.7049782101849	99.3756061245215	92.5425203333693
6.05	95.5621183575275	103.433294869177	94.0536750036828	NA	NA	NA	100.810790789441	92.4795160384466	99.0676346673718	102.732665244507	109.323901080979	96.6354375149983	99.7061528083108	99.3861257402422	92.5563964246652
6.05833333333333	95.589182303953	103.48039216898	94.0488620766132	NA	NA	NA	100.842054212818	92.5156103676918	99.1465337521098	102.730062668341	109.312854584987	96.6545727442875	99.7077522496631	99.3984440771451	92.569411165251
6.06666666666667	95.6166064754057	103.530086866767	94.0441715911962	NA	NA	NA	100.87194945937	92.5517549231784	99.2268203640011	102.723536645797	109.302222423405	96.6635045737013	99.7099202512329	99.4123610523468	92.5817909177607
6.075	95.6445813699495	103.582203648507	94.0399074313902	NA	NA	NA	100.900477528915	92.5878474234552	99.3077069552122	102.712745845329	109.292209550012	96.6627383096531	99.7127292122161	99.4275918768476	92.5937851838074
6.08333333333333	95.6732424074925	103.636498812299	94.0363170305595	NA	NA	NA	100.927668540917	92.6237813350592	99.3882946187507	102.697532741847	109.283099876047	96.6530344787295	99.7161837088173	99.4437930610756	92.605669415443
6.09166666666667	95.7026619079794	103.692685209305	94.0335867990426	NA	NA	NA	100.953568442871	92.6594356442187	99.4675226141303	102.677944830086	109.275242361486	96.6353694095849	99.7202319523199	99.4605877607207	92.6177413468343
6.1	95.7328521474065	103.750459127428	94.0318445024903	NA	NA	NA	100.978228565635	92.6946660426316	99.5441610042517	102.65423905784	109.269022269705	96.6108918026445	99.7247836341548	99.4775930577513	92.6303081590095
6.10833333333333	95.7637765775113	103.809523491798	94.0311668801139	NA	NA	NA	101.001699074468	92.7293006544512	99.6168555204453	102.626867986911	109.264825413703	96.5808782396447	99.7297297727032	99.4944539683869	92.6436656542767
6.11666666666667	95.7953638218245	103.869605383396	94.0315890959709	NA	NA	NA	101.024025159261	92.7631419210573	99.6842018439358	102.596454193221	109.263004055744	96.5466792974325	99.7349616678057	99.5108805105226	92.6580718722996
6.125	95.8275190814342	103.930469161233	94.0331116256592	NA	NA	NA	101.045246318574	92.7959747456175	99.7448218688472	102.563760041629	109.263853528996	96.5096541074738	99.7403893934077	99.5266764696489	92.6737214226369
6.13333333333333	95.8601302568681	103.99192611588	94.0357028947141	NA	NA	NA	101.065399131585	92.8275805912905	99.7974332991	102.529650477543	109.267605963196	96.471104102383	99.7459604254507	99.5417517644831	92.6907303742302
6.14166666666667	95.89307050645	104.053839337933	94.0393009882773	NA	NA	NA	101.084522434648	92.8577579466497	99.8409161078679	102.495041065942	109.274436918367	96.4322184893701	99.7516755572323	99.5561175202393	92.7091372529689
6.15	95.9262013693195	104.116122614852	94.04381960006	NA	NA	NA	101.102664133386	92.8863480638383	99.8743776265849	102.460830415374	109.284471224821	96.3940383658985	99.7575972116993	99.5698658995966	92.7289167802415
6.15833333333333	95.9593788969113	104.178734133226	94.0491606740288	NA	NA	NA	101.119888914516	92.9132604678722	99.8972147723218	102.427827997542	109.297778875324	96.3574422220996	99.7638474943705	99.5831398171431	92.74999823532
6.16666666666667	95.9924631783746	104.241665364925	94.05523215423	NA	NA	NA	101.13628432796	92.938491184711	99.9091709183185	102.39669313292	109.314364560762	96.3231508675421	99.7705966751695	99.5961029926493	92.7722810683621
6.175	96.0253312473576	104.304924541964	94.0619656528803	NA	NA	NA	101.151962972995	92.9621306069017	99.9103833818366	102.367894042833	109.334159845528	96.2917430790738	99.7780433264485	99.6089211223654	92.7956450604115
6.18333333333333	96.0578919419273	104.368516616258	94.0693275703246	NA	NA	NA	101.167061586648	92.9843625538363	99.9014170724785	102.341685582919	109.357022412524	96.2636706253859	99.786386617106	99.6217571602713	92.81995939075
6.19166666666667	96.0900988462315	104.432424282259	94.077320692315	NA	NA	NA	101.181739570684	93.0054577424297	99.8832787882552	102.318101895251	109.382741398851	96.2392650160468	99.7957943312158	99.6347739916316	92.8450952859952
6.2	96.1219566549328	104.496593543541	94.0859783343106	NA	NA	NA	101.196178812777	93.0257640543059	99.8573999865371	102.296965821939	109.411048792056	96.2187352081662	99.8063761682174	99.6481346818547	92.8709383269846
6.20833333333333	96.153518045313	104.560924009864	94.095354377735	NA	NA	NA	101.210585447669	93.0456941857849	99.8255709902687	102.27791975195	109.441640914509	96.2021638689849	99.8181722399702	99.6619959304605	92.8973950018416
6.21666666666667	96.1848714702677	104.625261009302	94.1055110915282	NA	NA	NA	101.225192386413	93.0657108910117	99.7898213074321	102.260475953238	109.474212376942	96.1895135052348	99.8311580063741	99.6764976006089	92.9243966365569
6.225	96.2161233776921	104.68938625652	94.1165067758885	NA	NA	NA	101.240259051222	93.0863114959691	99.7522641764312	102.244075653874	109.508496274328	96.180646908134	99.8452582584374	99.6917548763082	92.9519042718394
6.23333333333333	96.2473796287533	104.753008443864	94.1283866810891	NA	NA	NA	101.256064915364	93.1080137611974	99.7149370506999	102.228144863132	109.544297121134	96.1753562719816	99.8603629628957	99.7078583803401	92.9799094293643
6.24166666666667	96.2787294220612	104.815760605327	94.1411791832328	NA	NA	NA	101.272896783619	93.1313438112058	99.6796658627371	102.212140412638	109.581505050527	96.173392335581	99.8763431056756	99.7248808377935	93.0084249379039
6.25	96.3102321117844	104.877210237382	94.1548948590673	NA	NA	NA	101.29103181502	93.1568257537839	99.6479679986231	102.195586106773	109.620089383197	96.1744892530401	99.8930670965832	99.742883410371	93.0374690168358
6.25833333333333	96.3419068745366	104.936881999697	94.1695242604542	NA	NA	NA	101.310717803697	93.1849716163751	99.6209962999736	102.178101125678	109.66007692045	96.1783873722624	99.9104170455716	99.7619179919901	93.0670522382108
6.26666666666667	96.3737275097029	104.994288480125	94.1850328822815	NA	NA	NA	101.332152667797	93.2162685922695	99.5995208162214	102.159419323085	109.701520488128	96.1848583809815	99.9283025874202	99.7820272016789	93.0971737148768
6.275	96.4056253193905	105.048963251879	94.20135531616	NA	NA	NA	101.355466830589	93.2511596381519	99.5839439473784	102.139395343651	109.744462266377	96.1937334736006	99.9466691693167	99.8032436166873	93.1278241693168
6.28333333333333	96.4375003243738	105.100489660266	94.2183923733227	NA	NA	NA	101.380711913826	93.2900146628216	99.5743400358901	102.117997991587	109.788898021496	96.204931658965	99.9654978985937	99.8255872218477	93.1589895792101
6.29166666666667	96.4692368340309	105.148519737232	94.2360151345371	NA	NA	NA	101.407856211919	93.3330932016062	99.5705070896934	102.095297805631	109.834747501861	96.2184850045672	99.984795360809	99.8490609800376	93.1906535764316
6.3	96.500717008528	105.192781752648	94.2540772899472	NA	NA	NA	101.436785224236	93.3805030721646	99.5720230236946	102.071456041874	109.88183302719	96.2345564585956	100.004574372326	99.8736480073215	93.2228014536598
6.30833333333333	96.5318289331287	105.233079437042	94.2724319338282	NA	NA	NA	101.46730611405	93.4321595978605	99.5783032796615	102.046717056876	109.92986919797	96.2534440188379	100.024829725545	99.8993132538982	93.2554256657776
6.31666666666667	96.5624709649205	105.269287415461	94.2909462617357	NA	NA	NA	101.499155935351	93.4877476211339	99.5886586073489	102.021400445833	109.978468622355	96.2755654605963	100.045513394946	99.9260072947025	93.2885272731156
6.325	96.5925553740377	105.301345795143	94.3095110544407	NA	NA	NA	101.532013112745	93.5466864668001	99.6023593518036	101.995886524266	110.027164565183	96.3014215297708	100.066509893676	99.9536688218032	93.3221092974273
6.33333333333333	96.6220112801795	105.32925532097	94.3280466092969	NA	NA	NA	101.565511549108	93.6080960282452	99.618715310641	101.970591511432	110.075445523354	96.331540588198	100.087609847664	99.9822267947375	93.3561649091218
6.34166666666667	96.6507841334431	105.353074408121	94.3465071676043	NA	NA	NA	101.599257379295	93.670761101551	99.6371629841493	101.945935282361	110.122795576511	96.3664101033534	100.108482293572	100.011604788024	93.3906680517009
6.35	96.6788299665995	105.372917870049	94.3648843317632	NA	NA	NA	101.632848393408	93.7330939843963	99.6573304081066	101.922307695298	110.16873628471	96.4064028325351	100.128648931718	100.041727471445	93.425573391391
6.35833333333333	96.7061064626722	105.388953804533	94.3832091458563	NA	NA	NA	101.665895265472	93.7931007276449	99.679051352246	101.900036397428	110.212866483493	96.4517108643372	100.147462571573	100.072526749536	93.4608269046773
6.36666666666667	96.732564995143	105.401394661914	94.4015506251449	NA	NA	NA	101.698042352429	93.8483593913916	99.7023256831525	101.879355549426	110.254895042943	96.502299566459	100.164090079605	100.103944981168	93.4963825472911
6.375	96.7581464384496	105.410481855861	94.4200079970453	NA	NA	NA	101.728984632352	93.896018390682	99.7272452874512	101.860377550067	110.294661749784	96.5578854432269	100.177499212947	100.135934179954	93.5322191711807
6.38333333333333	96.7827812670449	105.416464969111	94.4386980540211	NA	NA	NA	101.75847813218	93.9328213901085	99.7539087775245	101.843074993201	110.33214484735	96.6179393720666	100.18644818318	100.168449801336	93.568351827751
6.39166666666667	96.8063921976971	105.419576815874	94.4577431290638	NA	NA	NA	101.786343955785	93.9551631435763	99.7823433262977	101.827278512652	110.367456843167	96.6817157704729	100.189478436951	100.201435169218	93.6048305450825
6.4	96.8288958363631	105.420009447288	94.4772639127816	NA	NA	NA	101.812467741601	93.9591792180483	99.8124500318226	101.81269014479	110.400830342768	96.7483001187799	100.184915344632	100.23479463853	93.6417239126968
6.40833333333333	96.8502015517259	105.417899928203	94.4973762113018	NA	NA	NA	101.836795909089	93.9408713007567	99.8439836423933	101.79891201464	110.432595987448	96.8166636858188	100.170883718904	100.268362349835	93.6790942693605
6.41666666666667	96.8702104829754	105.41333076426	94.5181865792499	NA	NA	NA	101.859329767207	93.8962672534323	99.8765617814005	101.785493117751	110.463155405801	96.8857215197483	100.145342308254	100.30187970348	93.7169747563174
6.425	96.888819988427	105.40634152607	94.5397821122516	NA	NA	NA	101.880119535673	93.8216117632256	99.9096870854863	101.771989940203	110.492950877547	96.9543929898523	100.106137717966	100.334991919951	93.7553517863603
6.43333333333333	96.9059361536747	105.396944011323	94.5622147230263	NA	NA	NA	101.899260738465	93.7135802982638	99.9427746166873	101.758025375783	110.522433164291	97.0216587207484	100.051080073644	100.367265428418	93.794150617663
6.44166666666667	96.9214904576516	105.385135262609	94.5854855024458	NA	NA	NA	101.916894068479	93.5695064615072	99.9751920931682	101.74333209128	110.552030909146	97.0866054546563	99.9780467325532	100.398219625378	93.8332243226623
6.45	96.9354526755041	105.370908394244	94.6095351495825	NA	NA	NA	101.933207441363	93.3876119940608	100.006312712188	101.727777601991	110.582123678459	97.1484539428481	99.8851163014966	100.427362833266	93.8723500206261
6.45833333333333	96.94783672119	105.354265103275	94.6342421499692	NA	NA	NA	101.948437151035	93.167228649635	100.035558133278	101.711372543308	110.61301725637	97.2065689974718	99.7707248839089	100.454223380018	93.9112351106621
6.46666666666667	96.9587028398948	105.335230627339	94.6594261701948	NA	NA	NA	101.96286511444	92.9089974340077	100.062411439815	101.694261455525	110.644921269387	97.2604569677704	99.633830407367	100.478371608068	93.9495338811502
6.475	96.9681578276725	105.313865653668	94.6848543240891	NA	NA	NA	101.976810701377	92.6150234979631	100.086409439701	101.676696955024	110.677933221907	97.3097620122045	99.4740714905428	100.499435549138	93.986872787785
6.48333333333333	96.9763494803256	105.290268885123	94.7102520396585	NA	NA	NA	101.990617431821	92.2889613542943	100.107137154147	101.659002446793	110.712032547949	97.3542680575987	99.2919107344522	100.517117234832	94.0228800882818
6.49166666666667	96.9834532226731	105.264569395725	94.7353222517438	NA	NA	NA	102.004636320817	91.936006582871	100.124228709356	101.641530214816	110.747085436151	97.3939013973365	99.0887546375542	100.531213750652	94.0572135183972
6.5	96.9896560026866	105.236914028159	94.7597726789566	NA	NA	NA	102.019208013628	91.5627722075045	100.137364919481	101.624622181408	110.782860519001	97.4287235919855	98.8670391126448	100.541639400584	94.0895804175256
6.50833333333333	96.9951448209509	105.207456961668	94.7833446528508	NA	NA	NA	102.034645047253	91.1770353111833	100.146268013818	101.608580015837	110.819054869898	97.458908087984	98.6302624004427	100.548440408479	94.1197488485807
6.51666666666667	97.0001017854582	105.176354927885	94.805834093678	NA	NA	NA	102.051214879275	90.7873617839338	100.150704351791	101.593647237662	110.855327665219	97.4847029223632	98.3829455012382	100.551795018992	94.1475528555643
6.525	97.0047015621663	105.143766826368	94.8270981925365	NA	NA	NA	102.06912472668	90.4026472669694	100.150502457829	101.580001542744	110.891337639036	97.5063933718296	98.1305068412652	100.551996847627	94.172896797495
6.53333333333333	97.0091063928058	105.109855666229	94.8470488746379	NA	NA	NA	102.08851080368	90.0316330405921	100.145586508306	101.567754244667	110.926780554942	97.5242830375671	97.8790442908077	100.549425663502	94.1957622254943
6.54166666666667	97.0134565885523	105.074791961516	94.865641195577	NA	NA	NA	102.109435359328	89.6824615823121	100.136020071881	101.556953578858	110.961423767197	97.5387014274826	97.6350229162636	100.544514939742	94.2162175705407
6.55	97.0178577991443	105.03875756745	94.8828653674348	NA	NA	NA	102.131892586146	89.3623288951157	100.122047714559	101.547587416904	110.99513536194	97.5500265903159	97.4048842249123	100.537724528236	94.2344283464441
6.55833333333333	97.0223695640318	105.001948934237	94.8987442743953	NA	NA	NA	102.155820381058	89.0772671423705	100.104115093161	101.539581997571	111.027903429287	97.5586990739846	97.1946259267309	100.529520510469	94.250664352319
6.56666666666667	97.0270006185197	104.964579662978	94.9133312830798	NA	NA	NA	102.181113658508	88.8320590986766	100.08285129041	101.532800497399	111.059838626173	97.5652105227143	97.0094272624777	100.520359428255	94.2652999099587
6.575	97.031713831474	104.926882056735	94.9267040882841	NA	NA	NA	102.207637384349	88.6302616374911	100.059013577429	101.527050923551	111.091155497537	97.5700700322557	96.8533855660433	100.510673063338	94.2788037680176
6.58333333333333	97.0364391171563	104.889106231201	94.9389574964323	NA	NA	NA	102.235238879671	88.4743057345256	100.033412869391	101.52210636586	111.122135866559	97.5737657267791	96.7293878444155	100.500851743201	94.2917169351796
6.59166666666667	97.0410891804048	104.851515760619	94.9502013102683	NA	NA	NA	102.263757927426	88.3656422263806	100.006844240771	101.517728973835	111.15308518624	97.5767389325346	96.6390988724488	100.491229274469	94.3046193171864
6.6	97.0455726782118	104.814381035564	94.960564890826	NA	NA	NA	102.2930347442	88.3049094696491	99.9800396853398	101.513687122717	111.184294461133	97.5793760917926	96.5830293589339	100.482076215291	94.3180894688068
6.60833333333333	97.0498026195798	104.777971723278	94.9702042749761	NA	NA	NA	102.322918615167	88.2921039106668	99.9536471160199	101.509764392357	111.21601562477	97.5820080514433	96.5606521672268	100.473603801083	94.3326639850071
6.61666666666667	97.0537024452656	104.742547269393	94.9793075882605	NA	NA	NA	102.35327734982	88.3267359258902	99.9282275792285	101.505767339969	111.248450264418	97.5849022510255	96.5705461131132	100.465973808854	94.3488031354693
6.625	97.0572134494387	104.708345070017	94.988097922821	NA	NA	NA	102.38400282622	88.4079550479384	99.9042574753948	101.501537674563	111.281744905312	97.588245105084	96.6105552719561	100.459308798178	94.3668682637193
6.63333333333333	97.060303667039	104.675570023617	94.9968336691847	NA	NA	NA	102.415009191646	88.5346331661986	99.8821256171108	101.496967740347	111.315985083713	97.5921259299007	96.677955338713	100.453700814791	94.3871133621843
6.64166666666667	97.0629759122433	104.64438902002	95.0058045783913	NA	NA	NA	102.446226847714	88.7054005628974	99.8621245408861	101.492015576813	111.35118681568	97.5965376859838	96.769619396695	100.449219680098	94.4096883785484
6.65	97.0652742662021	104.614929032653	95.0153222932657	NA	NA	NA	102.477599030875	88.9186352239786	99.8444479749025	101.486718026407	111.387292359028	97.6014017268773	96.8821761584101	100.445923750225	94.4346488994492
6.65833333333333	97.0672891570134	104.587275322993	95.0257061115806	NA	NA	NA	102.509084987249	89.1724098704926	99.8292058052091	101.481199767707	111.424178245505	97.6066093695642	97.0121556188233	100.443876221375	94.4619674942445
6.66666666666667	97.069159145941	104.56146920521	95.037264979514	NA	NA	NA	102.540668288663	89.4644051564281	99.8164461145936	101.475671359382	111.461675928604	97.6120654826717	97.1561182063408	100.44316551261	94.491544681188
6.675	97.0710667848288	104.537508240883	95.0502765113313	NA	NA	NA	102.572365574275	89.7918020191926	99.8061601672054	101.470412025558	111.499596937293	97.6177245082851	97.3107627248043	100.44391990078	94.5232210520869
6.68333333333333	97.0732278266552	104.515351776792	95.0649652194338	NA	NA	NA	102.604231327506	90.1511705571067	99.7982629690015	101.465744261448	111.537753480551	97.6236172292619	97.4730090019976	100.446305056867	94.5567933380058
6.69166666666667	97.0758746987679	104.49493229472	95.0814839100071	NA	NA	NA	102.636356379291	90.5383758285989	99.7925632249473	101.462011310379	111.575972123008	97.6298673130735	97.6400549084934	100.450504296973	94.5920325976776
6.7	97.0792367093473	104.476170765607	95.0999023119218	NA	NA	NA	102.668859584769	90.9485218540144	99.7887362396596	101.459562072865	111.614103715017	97.6366945487981	97.8094104344683	100.456693243344	94.6286977371653
6.70833333333333	97.0835217966933	104.458992543193	95.1202037439852	NA	NA	NA	102.70187469697	91.3759556445496	99.7863040293664	101.458741473163	111.65203075638	97.644405243422	97.9789118904162	100.465020541127	94.6665402738109
6.71666666666667	97.088903550731	104.443339226176	95.14228639279	NA	NA	NA	102.735537473283	91.8143509165272	99.7846268416299	101.459881803027	111.689668613887	97.6533759322405	98.1467194185753	100.475598952694	94.7053035729784
6.725	97.0955122898869	104.429172404087	95.1659661303358	NA	NA	NA	102.769976926534	92.2568782183919	99.7829126448958	101.463293471686	111.726957834371	97.6640356620982	98.3113018143352	100.488505838139	94.7447234794508
6.73333333333333	97.1034273208953	104.416467421074	95.1909814406379	NA	NA	NA	102.805309683498	92.696446206462	99.7802429781975	101.469258439773	111.76385038989	97.6768465194218	98.4714123861599	100.503789185722	94.784535360146
6.74166666666667	97.112671235435	104.405199150411	95.2170020096482	NA	NA	NA	102.841633766185	93.1259803286102	99.7756049174513	101.478028147276	111.800295293047	97.6922801563115	98.6260574840299	100.521474276254	94.8244889399602
6.75	97.1232095938746	104.395326369853	95.2436404881823	NA	NA	NA	102.879020250551	93.5386965802033	99.7679267254028	101.489822852552	111.836226610266	97.7107921065798	98.7744581932504	100.541567771271	94.8643688364507
6.75833333333333	97.1349566716003	104.386781819365	95.2704657358404	NA	NA	NA	102.917504852568	93.9283286881243	99.7561300028981	101.50482874712	111.871554310082	97.7327969574683	98.9160080417734	100.564058394516	94.9040136786532
6.76666666666667	97.1477844620647	104.379469522936	95.29701743762	NA	NA	NA	102.957082430315	94.289278365904	99.7392106079807	101.523191699725	111.90615753623	97.7586410203929	99.0502328538336	100.588914562021	94.9433242338033
6.775	97.161532999823	104.373267086232	95.3228235020246	NA	NA	NA	102.997705561389	94.6166782745746	99.7163416043352	101.545008356935	111.939879046116	97.7885687555341	99.1767596284742	100.616079978793	94.9822564060792
6.78333333333333	97.1760229890354	104.368032655056	95.3474194271912	NA	NA	NA	103.039286738272	94.9063770884419	99.6869729752871	101.570315938037	111.972519279569	97.8226892501046	99.2952997162073	100.645469199496	95.0208024323976
6.79166666666667	97.1910714796801	104.363617024938	95.3703656889234	NA	NA	NA	103.081703405126	95.1548681610582	99.6508990715179	101.599081781233	112.003830898655	97.8609515337435	99.4056479185601	100.676965797605	95.0589672323933
6.8	97.2065087366388	104.359877984119	95.3912605213611	NA	NA	NA	103.124805127825	95.359186494161	99.6082771017132	101.63119398516	112.033518037951	97.9031308512082	99.5076940375036	100.710423498487	95.0967484457493
6.80833333333333	97.2221934109906	104.356691947274	95.409749687303	NA	NA	NA	103.16842230042	95.5167966915893	99.559601436188	101.666455595592	112.061245152437	97.9488263203092	99.6014404012615	100.745665871783	95.1341261900776
6.81666666666667	97.2380235150582	104.353959052855	95.4255365619926	NA	NA	NA	103.212375458949	95.625492097248	99.5056535859606	101.704584067879	112.086658440012	97.9974707532393	99.687018659376	100.782479309631	95.1710614615134
6.825	97.2539406753223	104.351600245243	95.4383944134398	NA	NA	NA	103.256483729912	95.6833216470081	99.447445622488	101.745213742615	112.10941974961	98.0483502583728	99.7646989933755	100.820600872446	95.2074984811743
6.83333333333333	97.2699262195617	104.349548163183	95.4481800564543	NA	NA	NA	103.300571972473	95.6885546525274	99.3861640903754	101.787896092208	112.12924723172	98.1006312033895	99.8348863747321	100.859709847491	95.2433687560036
6.84166666666667	97.2859920001612	104.34773558984	95.4548440760887	NA	NA	NA	103.344477691425	95.639689020179	99.3231173156306	101.832096683439	112.145951066224	98.153393831692	99.8981036730407	100.899429047146	95.2785973618892
6.85	97.3021729182694	104.346083716946	95.4584307106731	NA	NA	NA	103.388057789806	95.5355063919817	99.2596920586868	101.877195202778	112.159452969156	98.2056688571647	99.9549657711765	100.939333387597	95.3131120402243
6.85833333333333	97.3185254377327	104.344490909382	95.4590651733808	NA	NA	NA	103.431193357822	95.3751752864283	99.1973248496244	101.92249512417	112.169784732631	98.2564718768922	100.006148452187	100.978962775444	95.3468540486412
6.86666666666667	97.335128858641	104.342823801519	95.4569338985447	NA	NA	NA	103.473791492484	95.1584003603434	99.1374831200833	101.967244353193	112.177067583678	98.3048353421731	100.052354709451	101.017842107251	95.3797882588302
6.875	97.3520832769589	104.340913790565	95.4522654998369	NA	NA	NA	103.515785662944	94.8856116434812	99.0816375903819	102.010665214939	112.181478189383	98.3498418542788	100.094283385553	101.055510253972	95.4119110393526
6.88333333333333	97.3695024081181	104.338561221091	95.4453160046725	NA	NA	NA	103.557136947808	94.5581806105749	99.0312056372269	102.051990527797	112.183208839381	98.3906610605817	100.132606915161	101.091552832713	95.4432574843919
6.89166666666667	97.3875034823894	104.335547583243	95.4363561674065	NA	NA	NA	103.597836407069	94.1786422546139	98.9874633695179	102.090501297002	112.182428741734	98.4265890628012	100.167961132425	101.125632576016	95.4739100067146
6.9	97.4061956879	104.331653122939	95.4256565463501	NA	NA	NA	103.637906352645	93.7508962278203	98.9514488117489	102.125563305401	112.179252874276	98.4570859841556	100.20094288416	101.157517050732	95.5040066379801
6.90833333333333	97.4256668161681	104.32667476135	95.4134703561369	NA	NA	NA	103.677398640186	93.2803568795896	98.9238903298086	102.156662461466	112.173724407577	98.481802932741	100.232108006699	101.187104392357	95.5337450763084
6.91666666666667	97.4459694869255	104.320440005492	95.4000208411023	NA	NA	NA	103.716390432891	92.7740217714665	98.9051860330057	102.183438668971	112.165812985459	98.5005884998792	100.261964951087	101.214441028561	95.5633800780597
6.925	97.467111070024	104.312815949108	95.3855001108274	NA	NA	NA	103.754978224623	92.2404274127183	98.8954386713223	102.205715021346	112.155426391596	98.5134729956769	100.290963028505	101.239723544562	95.5932132645843
6.93333333333333	97.4890497334671	104.303715335824	95.3700785416842	NA	NA	NA	103.793268935216	91.6894587458098	98.8945293635662	102.223515694883	112.142432066061	98.5206393787208	100.319476628632	101.263284666852	95.6235749154103
6.94166666666667	97.5116956427018	104.293102681641	95.3539173306297	NA	NA	NA	103.831366194796	91.1319906499306	98.9021996303167	102.237065971975	112.126685883706	98.5223923526842	100.347789207805	101.285569186327	95.6547989048106
6.95	97.5349166068	104.281002040049	95.3371782013694	NA	NA	NA	103.869353134389	90.5793841189949	98.9181072364769	102.246772049303	112.108064925149	98.5191312458254	100.376081749891	101.307104863539	95.6871949896042
6.95833333333333	97.5585483742486	104.267504185302	95.3200288505223	NA	NA	NA	103.907277699699	90.0429201478831	98.9418324003204	102.253183777783	112.086497441668	98.5113250044287	100.404427773128	101.328473319173	95.7210255668676
6.96666666666667	97.5824084585931	104.252768871677	95.3026441016549	NA	NA	NA	103.945146150886	89.5332814653279	98.9728378031494	102.256948587371	112.061979916608	98.4994848843713	100.432794334472	101.350284382513	95.7564925934991
6.975	97.6063117209012	104.237020479409	95.285202264909	NA	NA	NA	103.982924483036	89.0601624194585	99.0104128523975	102.258767101303	112.03457642456	98.4841336670475	100.461049540238	101.37315055711	95.7937338324066
6.98333333333333	97.6300854395968	104.220538964925	95.267877247869	NA	NA	NA	104.020543567714	88.63203074882	99.0536390482247	102.259357521124	112.004408079032	98.4657757331645	100.488978757041	101.397657107292	95.8328226977472
6.99166666666667	97.6535800594585	104.20364974996	95.2508285840749	NA	NA	NA	104.057904779641	88.256024288831	99.1013944130561	102.259428720742	111.971644471286	98.4448750088027	100.51630907836	101.424330829867	95.8737677009379
7	97.6766735579284	104.186716323251	95.2341924249672	NA	NA	NA	104.094884565803	87.9379511671477	99.1523841613276	102.259656246784	111.936500424665	98.4218462076284	100.542735447345	101.453612694914	95.9165129609728
7.00833333333333	97.6992726409037	104.170135510595	95.2180769400882	NA	NA	NA	104.131336828079	87.6823600141483	99.2051703533981	102.260654678609	111.899235482956	98.3970627088792	100.56793878285	101.485833741926	95.9609443126702
7.01666666666667	97.7213156791007	104.154329518554	95.2025639759119	NA	NA	NA	104.167093090241	87.492647559484	99.2581943659905	102.262944173823	111.860156825866	98.3708814153076	100.5915908491	101.521192466087	96.0069024841866
7.025	97.7427784401132	104.139728666189	95.1877149193057	NA	NA	NA	104.201962949855	87.3711740533229	99.3098144352665	102.266914831102	111.819626781021	98.3436771116888	100.613347735506	101.559736432077	96.0541980292939
7.03333333333333	97.7636799390824	104.126744803552	95.1735762084726	NA	NA	NA	104.235738561906	87.3193635809231	99.3583754663336	102.272795597265	111.778069465284	98.315874036724	100.63283594442	101.601351099922	96.1026199283848
7.04166666666667	97.7840851979098	104.115740472585	95.1601810779164	NA	NA	NA	104.268205001859	87.3377759872619	99.4023004112255	102.280635879155	111.735969350038	98.287967408008	100.64963262439	101.645756532989	96.1519352273193
7.05	97.8041028659175	104.106999480428	95.1475476425598	NA	NA	NA	104.299155181673	87.4261454636692	99.4401783309426	102.290308024803	111.693862112002	98.2605331034607	100.663241360987	101.692516319069	96.2018853511448
7.05833333333333	97.823877816999	104.100703987815	95.135677048012	NA	NA	NA	104.328406123092	87.5833836845683	99.4708327853877	102.301532050757	111.652323358004	98.2342238323244	100.673068297722	101.741066601955	96.2521874408154
7.06666666666667	97.8435810941192	104.096922865443	95.124556141613	NA	NA	NA	104.355813929968	87.8075453363035	99.4933716403654	102.31391310268	111.611956366218	98.2097504173558	100.678404130596	101.790765411369	96.3025438941835
7.075	97.8633986311524	104.095613643081	95.1141655727073	NA	NA	NA	104.381286105538	88.0957570912015	99.5072295062073	102.326978367845	111.57337370875	98.1878498074281	100.678414371957	101.8409491804	96.3526550677028
7.08333333333333	97.8835168353806	104.096636113864	95.1044895168971	NA	NA	NA	104.404789586308	88.4441184632708	99.5122076097801	102.340206432062	111.537168894766	98.1692464179258	100.672138509689	101.890979095325	96.4022269630809
7.09166666666667	97.9041039213214	104.09977267405	95.0955222523099	NA	NA	NA	104.426353134814	88.8475915538478	99.5085011731665	102.353050704263	111.503881523835	98.1546182385224	100.658499921444	101.940268547257	96.4509711873193
7.1	97.9252910745285	104.104750898364	95.0872705881173	NA	NA	NA	104.446065375349	89.2999047813516	99.4967002823452	102.364960706657	111.473965115449	98.1445771386278	100.636329192865	101.988294011267	96.4986016809428
7.10833333333333	97.9471588815403	104.111266334601	95.079755247948	NA	NA	NA	104.464070845589	89.7935018934869	99.4777607292567	102.375400891986	111.447765451553	98.1396633279294	100.604402927479	102.03459466824	96.5448331896567
7.11666666666667	97.9697304151047	104.119004285245	95.0730143170933	NA	NA	NA	104.480564421674	90.3195708560278	99.4529499356221	102.383865134898	111.425510000547	98.1403461384948	100.561500079598	102.0787649454	96.5893817064779
7.125	97.9929701605388	104.127657711952	95.0671080034619	NA	NA	NA	104.49578313621	90.8681871156661	99.4237704786006	102.389888125234	111.407302292235	98.1470189563103	100.506476857095	102.120446894896	96.6319645022838
7.13333333333333	98.0167889366408	104.136938303539	95.0621201607167	NA	NA	NA	104.509995115394	91.4285967611195	99.3918623806545	102.393056477021	111.393114626524	98.159973133851	100.438356419689	102.15933127878	96.6722991928525
7.14166666666667	98.0410536165085	104.146581403471	95.0581525699563	NA	NA	NA	104.523487490754	91.9896401103273	99.3588952253974	102.393022729516	111.382778186548	98.1793439653164	100.356423600766	102.195170404115	96.710104326291
7.15	98.0655977049435	104.156349023708	95.0553130570477	NA	NA	NA	104.536557389195	92.5402802647854	99.3264707286808	102.389525130539	111.37597603723	98.2050437617589	100.260314535084	102.227795997204	96.7451057698561
7.15833333333333	98.0902302889347	104.166034139107	95.053702446877	NA	NA	NA	104.549507857586	93.0701697417323	99.2960506749116	102.382410393142	111.372246700212	98.2367108244457	100.150097775407	102.257129876695	96.7770519235624
7.16666666666667	98.1147450392174	104.175465208801	95.0534033567653	NA	NA	NA	104.562644751226	93.5701735401804	99.2689086310212	102.371650234076	111.3710042059	98.2736926287238	100.026349095163	102.28317936565	96.8057345039473
7.175	98.138931984871	104.184507622825	95.054469176585	NA	NA	NA	104.576270140409	94.03277544427	99.2460960849624	102.357345062721	111.371574496665	98.315060786241	99.8902193002192	102.306020254551	96.8310045369791
7.18333333333333	98.1625923469964	104.193061431298	95.0569110265202	NA	NA	NA	104.590673951822	94.4523262117429	99.2284233247218	102.339716187309	111.373238189685	98.3596460183845	99.7434867830073	102.325776483304	96.8527756131308
7.19166666666667	98.185554628402	104.201058701132	95.0606846625975	NA	NA	NA	104.606128984873	94.8251323152807	99.2164646032553	102.319090989589	111.375265221863	98.406085047258	99.5885828478966	102.342604330255	96.8710195530844
7.2	98.2076895698911	104.208463358218	95.0656822907254	NA	NA	NA	104.622890537808	95.1494097334729	99.2105887571216	102.29588119324	111.376934974695	98.452876531741	99.4285794075026	102.356685635496	96.8857670339723
7.20833333333333	98.2289206884591	104.21527202867	95.0717321681005	NA	NA	NA	104.641197003691	95.4251344556606	99.2110006585617	102.270551608119	111.37754676341	98.4984464366175	99.2671298960062	102.368230760682	96.8971166648526
7.21666666666667	98.2492260402783	104.221511995876	95.0786042068422	NA	NA	NA	104.661267635865	95.6538214574751	99.2177718859889	102.243584003516	111.376426633461	98.5412245327864	99.1083519035477	102.377487423951	96.9052448519207
7.225	98.2686290775983	104.227234328869	95.0860171402015	NA	NA	NA	104.683296228375	95.8382611165749	99.2308469031331	102.215447227225	111.372929840653	98.5797289100023	98.9566387795526	102.384748885312	96.9104096545296
7.23333333333333	98.2871828235787	104.232503251134	95.0936450102802	NA	NA	NA	104.70744197594	95.9822351075609	99.2500312856676	102.186576551156	111.366438327587	98.6126494681893	98.8163983284108	102.390355669703	96.9129472922988
7.24166666666667	98.3049553389565	104.237384023642	95.1011258061563	NA	NA	NA	104.733820330811	96.0902285050554	99.2749832120935	102.157354394968	111.356361133603	98.6389233222064	98.6917458413428	102.394688255314	96.9132610099407
7.25	98.3220197965468	104.241932284446	95.1080763129244	NA	NA	NA	104.76249688351	96.1671543255407	99.3052225762237	102.128087458284	111.342148011588	98.6577993788218	98.5862091393656	102.398150173079	96.911801373147
7.25833333333333	98.3384453998778	104.246189044131	95.1141128652854	NA	NA	NA	104.793487679831	96.2181050517713	99.3401521819454	102.098985068435	111.323316979558	98.6688872477822	98.5025042561531	102.401140904766	96.909038255093
7.26666666666667	98.3542855272592	104.250184376314	95.1188735127528	NA	NA	NA	104.826768497844	96.2481393692732	99.3790740967734	102.070146495949	111.299488675985	98.6721802072099	98.4424087646904	102.404020621656	96.9054259570117
7.275	98.3695653794218	104.253946950016	95.1220364644425	NA	NA	NA	104.862290177981	96.2621061217275	99.42119491789	102.041559682963	111.270420804268	98.6680409821664	98.4067257901948	102.407073787291	96.9013630557084
7.28333333333333	98.3842743984013	104.257511576285	95.1233318956444	NA	NA	NA	104.899992003342	96.26450594776	99.4656367661664	102.013107413452	111.23603759257	98.6571470366338	98.3953163928996	102.410480749729	96.8971508529069
7.29166666666667	98.398366517474	104.260920166393	95.1225483928251	NA	NA	NA	104.939807455912	96.2593917033009	99.5114749403126	101.984576610321	111.196449968258	98.6404062239766	98.4071775014022	102.414304607886	96.8929584129815
7.3	98.4117683694946	104.264218626893	95.1195381810154	NA	NA	NA	104.981663262385	96.2503065700323	99.5577982946024	101.955672990369	111.151964615243	98.6188625070366	98.4405489588028	102.418495581899	96.8888017659418
7.30833333333333	98.4243944869775	104.267453964523	95.1142234200392	NA	NA	NA	105.02547593648	96.2402546846473	99.6037704862438	101.926047979162	111.103083326702	98.5936078368736	98.4930407836886	102.422908988316	96.8845387768138
7.31666666666667	98.4361679444356	104.270673107084	95.1066022070293	NA	NA	NA	105.071148694384	96.2316978879963	99.6486792596446	101.89533951157	111.050497032095	98.5657099705482	98.5617747084578	102.427330055349	96.8798765516025
7.325	98.4470431224999	104.27392308644	95.0967521882062	NA	NA	NA	105.118569196678	96.2265739817786	99.691968686872	101.863218699488	110.995080093338	98.536165843821	98.6435333391468	102.431500573076	96.8743891630388
7.33333333333333	98.4570250928104	104.277251202087	95.0848306152671	NA	NA	NA	105.167607842828	96.2263331381126	99.7332461689982	101.829431302022	110.937886971061	98.5058859898003	98.7349106255181	102.435146098789	96.8675451943194
7.34166666666667	98.4661808150597	104.280703250317	95.0710695750528	NA	NA	NA	105.218117171253	96.2319878866732	99.772263019375	101.793827621646	110.880146586698	98.4757006509165	98.8324571985673	102.438004419867	96.858740779823
7.35	98.4746417995974	104.284319874926	95.0557651049857	NA	NA	NA	105.269933179867	96.2441691156967	99.8088804482568	101.756379920028	110.823246189669	98.4463668668839	98.932811958319	102.439854453691	96.8473280834829
7.35833333333333	98.482601907756	104.288134317454	95.0392598982856	NA	NA	NA	105.322877851547	96.2631790376324	99.8430321551415	101.717188247192	110.768700426168	98.4185611086609	99.0328128265133	102.44054096332	96.8326327910767
7.36666666666667	98.4903132362012	104.292175283379	95.0219211754829	NA	NA	NA	105.37676007399	96.289035532701	99.8746852033992	101.676475337144	110.718108126167	98.3928575497733	99.1295863468176	102.439988491826	96.8139664810701
7.375	98.4980788557225	104.296474545023	95.004118116913	NA	NA	NA	105.431371829963	96.3215085636493	99.9038000533426	101.634571235927	110.673101848431	98.3697020308353	99.2206203140528	102.438201219398	96.7906446343456
7.38333333333333	98.5062390021237	104.301073620711	94.98620352173	NA	NA	NA	105.486479658545	96.360152893154	99.9302985959049	101.59188850801	110.63529410551	98.3493903676438	99.3038217737908	102.435251117465	96.7620136435703
7.39166666666667	98.5151492278752	104.306023263955	94.9685000797749	NA	NA	NA	105.541816120804	96.4043411130216	99.9540515816898	101.548889710675	110.606222288588	98.3320547439076	99.3775585424236	102.431259170762	96.7274853280575
7.4	98.5251519880214	104.311374459346	94.9512888806351	NA	NA	NA	105.597077020443	96.45329989647	99.9748913355793	101.50605109482	110.587291313403	98.3176600449883	99.4406806812824	102.426372210555	96.6865802266752
7.40833333333333	98.5365451587921	104.31716462691	94.9348001305801	NA	NA	NA	105.65192630097	96.50615200972	99.9926504326996	101.46382906083	110.579713161736	98.3060104745101	99.4925193657245	102.420735428519	96.6389786794687
7.41666666666667	98.5495516408028	104.323402947133	94.919208567421	NA	NA	NA	105.706007146602	96.5619656005982	100.007222289895	101.422635374002	110.58444792678	98.2967636011071	99.5328616514417	102.414463435396	96.5845716003679
7.425	98.5642930338139	104.33005547411	94.9046353476556	NA	NA	NA	105.758957675784	96.619808282654	100.018630507405	101.382821742873	110.602153372818	98.2894490797275	99.5619010015074	102.407618243838	96.5235039528428
7.43333333333333	98.580769992485	104.337029731101	94.8911554594234	NA	NA	NA	105.810429988074	96.6787985187163	100.027084558221	101.344671466203	110.63314426755	98.2834941113656	99.5801679638135	102.40020201994	96.4562107123868
7.44166666666667	98.5988539515805	104.344161574702	94.8788070699735	NA	NA	NA	105.860109992264	96.7381454956219	100.032999016725	101.308399863884	110.677356379824	98.2782587263518	99.5884511630336	102.392165085197	96.383446266989
7.45	98.6182949935389	104.351208409512	94.8675993762497	NA	NA	NA	105.907734017446	96.7971714075064	100.036965357485	101.274164381486	110.734312765055	98.2730790223616	99.5877195824565	102.38342497778	96.3063037733717
7.45833333333333	98.6387454972224	104.35784930531	94.8575182754653	NA	NA	NA	105.953099051577	96.8553152699244	100.039686640967	101.242077166491	110.803099237091	98.2673143521535	99.5790525465901	102.373894003669	96.2262165614083
7.46666666666667	98.6597935182346	104.363690146964	94.8485305750866	NA	NA	NA	105.99606626995	96.9121239563291	100.041902416482	101.21221283561	110.882360520861	98.2603951844545	99.5635793432116	102.363513075402	96.1449329123836
7.475	98.6809995747581	104.368273535293	94.840587438073	NA	NA	NA	106.036559989986	96.96723891172	100.044327837884	101.184612196106	110.970326630116	98.251866696409	99.5424278327347	102.352286690677	96.0644598282386
7.48333333333333	98.7019331936918	104.371094281778	94.8336286073105	NA	NA	NA	106.074564293246	97.0203831032351	100.047613445016	101.159285031696	111.064876966209	98.2414226574034	99.5166801145977	102.340313295605	95.9869782796153
7.49166666666667	98.7222045754454	104.3716204638	94.8275886589562	NA	NA	NA	106.110117623401	97.0713482889189	100.052320016854	101.136211748805	111.163646467879	98.228925349191	99.4873348805971	102.327807107434	95.9147379581557
7.5	98.7414847110261	104.369318570072	94.8224039770418	NA	NA	NA	106.143304728185	97.1199819998355	100.058903201703	101.115343962353	111.264168810579	98.2144072935039	99.4552790194438	102.315108947279	95.8499419333066
7.50833333333333	98.7595120454863	104.363679792957	94.8180174895477	NA	NA	NA	106.174247387967	97.1661747394185	100.067708160282	101.096607971331	111.364037693754	98.1980539891201	99.4212711960362	102.302684207048	95.7946307795737
7.51666666666667	98.7760920679957	104.354244734065	94.8143788891293	NA	NA	NA	106.203098012265	97.2098496624887	100.078974960912	101.079914524527	111.461056242907	98.1801734339575	99.385937644051	102.291106441755	95.750572249912
7.525	98.7910973679669	104.340625744372	94.8114399863479	NA	NA	NA	106.230039252047	97.2509577844202	100.092848637825	101.065172531637	111.553347423966	98.1611600548745	99.3497785584121	102.281028806721	95.7191583572348
7.53333333333333	98.8044682807829	104.32252773663	94.8091474175823	NA	NA	NA	106.255288424036	97.2894791753926	100.109381358229	101.052302433002	111.639417089572	98.1414574863124	99.313182974555	102.273151118115	95.7013102721367
7.54166666666667	98.8162077389068	104.299768074351	94.8074367798456	NA	NA	NA	106.279102273436	97.3254274410571	100.128516070738	101.04124934064	111.718178278447	98.1215226197186	99.2764493954142	102.268189686238	95.6973941114453
7.55	98.8263657632009	104.272292868254	94.8062308755673	NA	NA	NA	106.301777807149	97.358855530186	100.150053948643	101.031998858599	111.788945706272	98.1017949835674	99.2398094056159	102.266851179452	95.7071560454435
7.55833333333333	98.835016714576	104.240184009791	94.8054406830398	NA	NA	NA	106.323646966996	97.3898638801416	100.173622896622	101.024594863837	111.851403313963	98.0826771750085	99.203453121697	102.269806566784	95.7296901845958
7.56666666666667	98.8422390639319	104.203653332495	94.8049660119002	NA	NA	NA	106.345065448624	97.418611043777	100.198663563661	101.019152056214	111.905550714411	98.0645289331109	99.1675555130236	102.277657085724	95.763453264271
7.575	98.84810715949	104.163025254771	94.8046960244186	NA	NA	NA	106.366398139659	97.4453218021076	100.224432885466	101.01585363037	111.951641391485	98.0476714854129	99.132299966127	102.290886699098	95.806336236758
7.58333333333333	98.8526956245337	104.118713251822	94.8045129249021	NA	NA	NA	106.388003368971	97.4702864245243	100.250016836202	101.014929530415	111.990123800256	98.0323965318515	99.0978946586189	102.309809084126	95.8557969664703
7.59166666666667	98.8560881976762	104.07119657752	94.8043000540525	NA	NA	NA	106.41021618458	97.4938502156485	100.274355081657	101.016619515481	112.021587377671	98.0189757207167	99.0645806483134	102.334527829593	95.9090470713023
7.6	98.8583847400448	104.021000311345	94.8039513906943	NA	NA	NA	106.433331206152	97.5163967454801	100.296295149489	101.021130133879	112.0467097514	98.0076663169668	99.0326329224344	102.36492264695	95.9632674293195
7.60833333333333	98.8597074637351	103.968677001735	94.8033799615546	NA	NA	NA	106.45758766875	97.538326425367	100.314694580582	101.028593909327	112.066203784705	97.9987092837337	99.0023540537762	102.400660824629	96.0158114302744
7.61666666666667	98.8602069026577	103.914786067184	94.8025263214501	NA	NA	NA	106.483158455083	97.5600303404796	100.328572046589	101.039038707914	112.080768707701	97.9923226083443	98.9740600587069	102.441226291591	96.0643581650689
7.625	98.8600622942502	103.859868318138	94.8013672702122	NA	NA	NA	106.510142282885	97.581862536213	100.337280558288	101.05237606209	112.091052539135	97.9886964179923	98.9480622205393	102.485958254896	96.1070008722084
7.63333333333333	98.8594725997517	103.804416751701	94.7999214706921	NA	NA	NA	106.538558446656	97.6041171303596	100.340654099166	101.068411347837	112.097631704012	97.9879877412558	98.9246503750395	102.534090805496	96.1422825627698
7.64166666666667	98.8586426831273	103.748848594878	94.7982500993048	NA	NA	NA	106.568345390929	97.627013305425	100.339081814064	101.08686963739	112.101008665879	97.9903053404257	98.9040794075482	102.584785013475	96.169202867788
7.65	98.8577722253895	103.693484839534	94.7964537403795	NA	NA	NA	106.599363934033	97.6506859229148	100.333494043984	101.107430120274	112.101621084916	97.9956850023624	98.8865574373846	102.637151385625	96.1872134487513
7.65833333333333	98.8570493844078	103.638542320573	94.7946656712807	NA	NA	NA	106.631404027552	97.6751797883967	100.325277747698	101.129763969161	112.099851219053	98.0040705331425	98.8722349072505	102.690271774458	96.196204016903
7.66666666666667	98.8566451520626	103.584139799227	94.7930406955482	NA	NA	NA	106.664193824731	97.7004487309089	100.316149084748	101.153566162008	112.096027414926	98.015314645891	98.8611956240061	102.743232429151	96.1964722601886
7.675	98.8567050097252	103.530314796091	94.7917420754747	NA	NA	NA	106.697411519202	97.726360767121	100.30800225275	101.178569744387	112.090419384083	98.0292021495431	98.8534510116168	102.795166436446	96.1886744621506
7.68333333333333	98.8573400268336	103.4770457869	94.7909322153879	NA	NA	NA	106.730701020804	97.7527092400208	100.302745972635	101.204540735865	112.083236213765	98.0454899570779	98.8489381357209	102.845290990331	96.1737612822575
7.69166666666667	98.8586217422757	103.424275253507	94.7907701853535	NA	NA	NA	106.763690543886	97.7792291755238	100.302138177985	101.231264474551	112.074634530549	98.063953685088	98.8475216960883	102.892928399578	96.1529048661958
7.7	98.860580733244	103.371930089225	94.7914136031547	NA	NA	NA	106.796010853684	97.8056169965779	100.30763382297	101.258535152596	112.064738064696	98.0844268550601	98.8490003693375	102.937511229013	96.1274191320637
7.70833333333333	98.8632052814839	103.319936582593	94.793020691735	NA	NA	NA	106.82731051386	97.8315513138256	100.320268437522	101.286151195219	112.053664776424	98.1068208828482	98.8531186740967	102.978581095026	96.0986735733594
7.71666666666667	98.8664398307629	103.268229019509	94.7957514328192	NA	NA	NA	106.857268461105	97.8567134691203	100.34059890977	101.313914123809	112.041555092862	98.1311230637877	98.8595847680032	103.01579506308	96.0680064140824
7.725	98.8701871991853	103.216753148141	94.799768189894	NA	NA	NA	106.885605993841	97.8808059117377	100.368704285108	101.341630224275	112.028594960513	98.1573809672551	98.8680901792136	103.048947324512	96.0366487420959
7.73333333333333	98.8743177300652	103.16546601367	94.8052337193891	NA	NA	NA	106.912098998135	97.9035652902741	100.404226237185	101.369113853395	112.015029600893	98.1856865088156	98.8783243107712	103.077998364472	96.0056704607485
7.74166666666667	98.8786854871007	103.114331992824	94.8123042139758	NA	NA	NA	106.936589377012	97.9247693343618	100.446421202641	101.396188585876	112.001165352168	98.2161650623275	98.8899798871876	103.103094949394	95.9759518920934
7.75	98.8831494530061	103.063314535796	94.8211189139102	NA	NA	NA	106.958994708068	97.9442401315187	100.494208408504	101.422684032698	111.987357346707	98.2489628174227	98.902751423494	103.124568574102	95.9481761699837
7.75833333333333	98.8875956919498	103.01236564555	94.8317901849743	NA	NA	NA	106.979315251612	97.961846941584	100.546214994827	101.448430707204	111.973983366492	98.2842229181074	98.9163314408004	103.142908910458	95.9228329258271
7.76666666666667	98.8919555804206	102.961417372949	94.8443967486967	NA	NA	NA	106.997636603297	97.9775104315451	100.600824446512	101.473258258127	111.961409188322	98.322047846595	98.9304084132838	103.158718937891	95.9002246843134
7.775	98.8962168874876	102.910378202143	94.8589804325066	NA	NA	NA	107.014127142271	97.9912095747901	100.656232592969	101.497004640985	111.949953972023	98.362454933654	98.9446686754031	103.172669002064	95.8804707816891
7.78333333333333	98.9004264429789	102.859134009644	94.875544410539	NA	NA	NA	107.029031318196	98.0029905147393	100.71051962734	101.519543062163	111.939864270643	98.4053398780025	98.9588029609827	103.185466750127	95.8635085412783
7.79166666666667	98.9046846977259	102.807552787589	94.8940497933104	NA	NA	NA	107.042659555747	98.0129728842662	100.761747861413	101.540822827498	111.931301964424	98.4504647634964	98.9725169427911	103.197844145607	95.8490955540405
7.8	98.9091348816665	102.755493192164	94.9144085826307	NA	NA	NA	107.055373632414	98.0213488706005	100.808078371025	101.560906609708	111.92434512711	98.4974769897558	98.9855440489154	103.210546651878	95.836816688675
7.80833333333333	98.9139503214115	102.702815250576	94.9364734569497	NA	NA	NA	107.06756604754	98.0283757059794	100.847880355714	101.57998637023	111.918996188605	98.5459490587416	98.9976579432644	103.224308054654	95.826099044758
7.81666666666667	98.9193214506843	102.649389666509	94.9600277110372	NA	NA	NA	107.079634613963	98.0343661180411	100.879812866532	101.59837290837	111.915192586763	98.5954210151767	99.0086813333139	103.239806146167	95.8162405129354
7.825	98.9254424827561	102.595103923629	94.9847800158078	NA	NA	NA	107.091956467747	98.0396787622166	100.902882773362	101.616465259923	111.912818844652	98.6454333044535	99.0184876522758	103.257608956816	95.8064560214308
7.83333333333333	98.9324978671109	102.539866796714	95.0103670255427	NA	NA	NA	107.104865765296	98.0447065900804	100.916492426757	101.634707192782	111.911721110097	98.6955491916201	99.0269935972185	103.278127449781	95.7959364693653
7.84166666666667	98.9406492501559	102.483613932392	95.0363641533723	NA	NA	NA	107.11863821835	98.0498615657699	100.920478206223	101.653535392294	111.911723848735	98.7453733533308	99.0341434874512	103.301585179302	95.7839070414584
7.85	98.9500256802945	102.426315210926	95.0623032723006	NA	NA	NA	107.133485304787	98.0555575407528	100.915126659772	101.67332903057	111.912645538733	98.7945717691556	99.0398885285391	103.328005849009	95.7696730026248
7.85833333333333	98.9607214722849	102.367982429818	95.0876955311341	NA	NA	NA	107.149558880721	98.062193783923	100.901150314828	101.694375347218	111.914308792486	98.8428879739646	99.0441643152193	103.357215038888	95.7526499100683
7.86666666666667	98.9728018943895	102.308675938623	95.1120568220877	NA	NA	NA	107.166961535446	98.0701394566872	100.879613518884	101.716856155997	111.916541344463	98.8901447738921	99.046870674023	103.388854391945	95.7323828479847
7.875	98.9863098660387	102.248510263977	95.1349332832313	NA	NA	NA	107.185754876213	98.0797188394361	100.851817607775	101.740849384938	111.919167858631	98.9362302310961	99.0478584952055	103.42240968898	95.7085623886824
7.88333333333333	99.0012674907162	102.187658541989	95.1559253074777	NA	NA	NA	107.205962304345	98.0911992085731	100.819169217127	101.766345043645	111.921996718251	98.9810803921776	99.0469254980414	103.457251828532	95.6810428142506
7.89166666666667	99.0176733075316	102.126353696033	95.1747090708231	NA	NA	NA	107.227569475464	98.1047839703892	100.783055264636	101.79328172602	111.924807308056	99.0246688527069	99.0438191176595	103.492684271935	95.6498608650831
7.9	99.0354992728315	102.064884179907	95.1910536846865	NA	NA	NA	107.250526793545	98.1206111238401	100.744743769904	101.821601100713	111.927341305765	99.0669980597954	99.0382441924957	103.527990627808	95.6152475342954
7.90833333333333	99.0546892212435	102.003584368073	95.2048314918293	NA	NA	NA	107.274756488284	98.1387547352639	100.705327211325	101.851303559505	111.929299592625	99.1080806835041	99.0298757722638	103.562481468279	95.5776262626561
7.91666666666667	99.0751584116715	101.942821584555	95.2160204845424	NA	NA	NA	107.300165900468	98.1592285034231	100.665712506592	101.882484237588	111.930347028439	99.1479100930843	99.0183790253688	103.595541224142	95.5375941583125
7.925	99.0967936463184	101.882982715235	95.2247008931858	NA	NA	NA	107.326665857397	98.181993763216	100.626642823025	101.915337853206	111.930128032523	99.1864316144422	99.0034355253821	103.626671855491	95.4958858948717
7.93333333333333	99.1194545256863	101.824463531857	95.2310486608532	NA	NA	NA	107.354189406212	98.2069740688919	100.588731919996	101.950134432328	111.928293105899	99.223524226894	98.9847705226565	103.655527367663	95.4533254991603
7.94166666666667	99.1429768699717	101.767661614412	95.2353250246644	NA	NA	NA	107.382705674185	98.2340740483727	100.552501644836	101.987175591721	111.92453259766	99.2589928104601	98.962174690673	103.681935786499	95.4107761307043
7.95	99.1671778491029	101.712969885416	95.2378605098969	NA	NA	NA	107.412224529094	98.2631965115658	100.518422349669	102.026742349743	111.918612270174	99.2925718422256	98.9355174428087	103.705908356527	95.3690962043406
7.95833333333333	99.1918612867478	101.660766733193	95.2390371625113	NA	NA	NA	107.442789212077	98.2942521176155	100.486956273471	102.069044697447	111.910402504508	99.3239484559355	98.9047534730131	103.727636153872	95.3291061994511
7.96666666666667	99.2168230026423	101.61140204893	95.2392761943063	NA	NA	NA	107.474458583043	98.3271592303761	100.458595742051	102.114180481287	111.899890631284	99.3528065044136	98.8699263050325	103.747473475801	95.2915693051679
7.975	99.2418573017893	101.565181731092	95.2390330793455	NA	NA	NA	107.507285311566	98.3618355994859	100.433882610566	102.162108817767	111.887172007357	99.378876517334	98.8311714031446	103.765906736854	95.2571860506726
7.98333333333333	99.2667646847413	101.522352527828	95.2387951500115	NA	NA	NA	107.541296810192	98.3981857046046	100.413402258318	102.212642382784	111.87242683763	99.4019722418737	98.7887186019272	103.783508260913	95.226597843732
7.99166666666667	99.2913600750122	101.483087075893	95.2390755244071	NA	NA	NA	107.576482339511	98.436087169448	100.397755762423	102.26545915051	111.855892418495	99.4220072973623	98.7428935065785	103.80087878564	95.2003927456357
8	99.3154815780922	101.447469223579	95.2404016442854	NA	NA	NA	107.612786164442	98.4753789504907	100.38751763217	102.320129367125	111.837833656636	99.4389980487335	98.6941195136175	103.818590025303	95.1791076243189
8.00833333333333	99.338998601761	101.415481213628	95.243302529137	NA	NA	NA	107.650105790562	98.5158547271228	100.383187914713	102.376152273253	111.818511836834	99.4530620988111	98.6429200844865	103.837142568853	95.1632220992071
8.01666666666667	99.3618156487159	101.386995586641	95.2483004594881	NA	NA	NA	107.688294399905	98.5572651429791	100.385149484865	102.432995657716	111.798156717029	99.4644182549996	98.589915452351	103.856948953365	95.1531452569872
8.025	99.3838700529727	101.361775867254	95.2559078066285	NA	NA	NA	107.727165253716	98.5993303538351	100.393637605065	102.490127674627	111.776949674532	99.4733847518637	98.5358063796723	103.878339907574	95.1492027348836
8.03333333333333	99.4051270436545	101.33948918126	95.2666236863077	NA	NA	NA	107.766495673599	98.6417607767038	100.408718727024	102.547030907386	111.755020134501	99.4803663366449	98.4813426827653	103.901582101361	95.1516307787244
8.04166666666667	99.4255763562769	101.319729312897	95.2809249814625	NA	NA	NA	107.806030678845	98.6842807227672	100.430271014034	102.603197258145	111.73245168934	99.4858277069956	98.4272819938533	103.926894219544	95.1605778433728
8.05	99.4452309022126	101.302044343763	95.2992512063137	NA	NA	NA	107.845487818509	98.7266480573577	100.457966305336	102.658113048537	111.709295102884	99.4902620667726	98.3743487527901	103.954454951595	95.1761108704636
8.05833333333333	99.4641256942099	101.285963977579	95.3219862523413	NA	NA	NA	107.884563809533	98.7686645186596	100.491259844604	102.711249122967	111.685588200131	99.4941646083305	98.3232019256088	103.984405975427	95.1982218498522
8.06666666666667	99.4823167106575	101.271025875456	95.3494395639207	NA	NA	NA	107.922943005422	98.8101751802084	100.529392240546	102.7620689334	111.661381116768	99.4980131003036	98.274414343362	104.016857435995	95.2268293650062
8.075	99.4998809307898	101.256801636936	95.3818281546066	NA	NA	NA	107.960308191231	98.8510596593325	100.571406945827	102.810059383249	111.636760777349	99.5022513617175	98.2284611856358	104.051899736384	95.261772805116
8.08333333333333	99.5169167800066	101.242920913376	95.4192604280573	NA	NA	NA	107.996354250824	98.8912206655275	100.61618671014	102.854777170578	111.6118665778	99.5072705499604	98.1857134187373	104.089617851312	95.3028026103202
8.09166666666667	99.5335420188629	101.229090214818	95.4617208279491	NA	NA	NA	108.030804796533	98.9305759997392	100.662503637064	102.895894939847	111.586893528338	99.5133867360466	98.146434290587	104.130100037706	95.3495718187309
8.1	99.5498881084574	101.215102907963	95.5090531265547	NA	NA	NA	108.063430519515	98.9690573270154	100.709065537401	102.933231709277	111.56208539797	99.5208178634499	98.1107801770784	104.173435523694	95.4016305410051
8.10833333333333	99.5660933662207	101.200839084755	95.5609432948006	NA	NA	NA	108.094065656243	99.0066142090913	100.754544099936	102.96675786501	111.537722052221	99.5296650215777	98.0788067410156	104.219702800989	95.4584212496605
8.11666666666667	99.58229664088	101.186257381879	95.6169074429353	NA	NA	NA	108.122618834248	99.043218461129	100.79758883483	102.996575531733	111.514102436157	99.5399010528794	98.0504784663798	104.268955196289	95.5192734374616
8.125	99.598630096181	101.171383129824	95.676290746591	NA	NA	NA	108.1490776116	99.0788642956747	100.836845331265	103.022888442897	111.491522398855	99.5513677860723	98.0256792114165	104.321208918745	95.583400664871
8.13333333333333	99.6152101867442	101.156297655782	95.7382789346403	NA	NA	NA	108.173507465793	99.1135622939993	100.870991360507	103.045977577405	111.47024830889	99.5637840950681	98.0042232245321	104.376433017824	95.6499067847938
8.14166666666667	99.6321305488389	101.141132076596	95.8019191158537	NA	NA	NA	108.196044720658	99.1473281862751	100.898787236294	103.066184717523	111.450492543124	99.5767662408013	97.9858676245642	104.434538300173	95.717806750302
8.15	99.6494617560037	101.126065808295	95.8661460916068	NA	NA	NA	108.21688350462	99.1801699365094	100.919129722773	103.083895136289	111.432399181992	99.5898573892717	97.970328292324	104.495366085738	95.7860619092267
8.15833333333333	99.6672580422171	101.111327004334	95.9298139984267	NA	NA	NA	108.236259743681	99.2120768478745	100.931106473053	103.099515579266	111.416042845837	99.6025605048448	97.9572994007656	104.558681930335	95.8536238319077
8.16666666666667	99.6855670299547	101.097190826345	95.991735320934	NA	NA	NA	108.254436127497	99.2430135251382	100.934051230571	103.113452070137	111.401436400091	99.6143730958403	97.9464728031154	104.62417761868	95.9194776418416
8.175	99.7044389655566	101.08397197485	96.0507260073526	NA	NA	NA	108.271689717297	99.2729215202053	100.927589591042	103.126091677491	111.388542747424	99.6248280879803	97.9375522512141	104.691477913287	95.9826791265214
8.18333333333333	99.7239338273095	101.072008925444	96.105651637837	NA	NA	NA	108.28830165814	99.3017292936084	100.911656432135	103.13778758518	111.377289829006	99.6335401848682	97.9302607644053	104.760146526663	96.0423867732885
8.19166666666667	99.7441264473186	101.061639134831	96.1554706123179	NA	NA	NA	108.304548712436	99.3293663067495	100.886473790713	103.148846833453	111.367588617878	99.6402452134374	97.9243433650223	104.829692934283	96.0978905043229
8.2	99.7651108677768	101.053169212273	96.1992733627561	NA	NA	NA	108.320696857104	99.3557757120235	100.852496351243	103.159526243241	111.359350577877	99.6448192987256	97.9195674799641	104.899587090071	96.1486329028999
8.20833333333333	99.7870027078092	101.046848643776	96.2363178769068	NA	NA	NA	108.336995790771	99.3809243387003	100.810345662932	103.170043971059	111.352498726012	99.6472749817259	97.9157210979269	104.969285498183	96.1942171657365
8.21666666666667	99.8099343603032	101.042853763533	96.2660614683038	NA	NA	NA	108.353672366531	99.4048121011854	100.760755810896	103.180603138288	111.34696868326	99.647738167993	97.912609406167	105.038265945	96.2344031050705
8.225	99.8340392223717	101.041281578335	96.2881869499519	NA	NA	NA	108.370922180916	99.4274804201266	100.70454216577	103.191412316688	111.342702569949	99.646410695384	97.9100531064074	105.106062596458	96.2690992991492
8.23333333333333	99.8594279144887	101.042148931031	96.3026186356663	NA	NA	NA	108.388898898412	99.4490151244506	100.642588668345	103.202692598148	111.339643736789	99.6435238508466	97.9078906566283	105.17228836899	96.2983566325432
8.24166666666667	99.8861643585266	101.045395640746	96.3095230740189	NA	NA	NA	108.407700451829	99.4695407052425	100.575840565134	103.214673773926	111.337737578884	99.6392908257007	97.9059831606929	105.236636498192	96.3223603478223
8.25	99.9142491153311	101.050895477285	96.3092931788498	NA	NA	NA	108.427354167794	99.4892083073069	100.505290841532	103.227585144528	111.336935721844	99.6338682789891	97.9042189581965	105.298866808897	96.3414165973251
8.25833333333333	99.9436128909642	101.058477721885	96.3025190567094	NA	NA	NA	108.447807608958	99.5081826301986	100.431956665605	103.241643193126	111.337196985199	99.6273353688155	97.9025162077486	105.358787936928	96.3559349638634
8.26666666666667	99.9741173538657	101.067955151992	96.2899494047286	NA	NA	NA	108.468931340302	99.526631156982	100.356856919423	103.257038187222	111.338482128699	99.6196941483625	97.9008243653613	105.416243288339	96.3664088868667
8.275	100.005558445602	101.079149546525	96.2724454169527	NA	NA	NA	108.490533269057	99.5447165469664	100.281008260896	103.273923002402	111.3407463242	99.6108898974102	97.8991266609579	105.471106014025	96.3733906864736
8.28333333333333	100.03767124928	101.091906973198	96.2509304820551	NA	NA	NA	108.512378851354	99.5625921529789	100.205439107364	103.292408005522	111.343935987294	99.6008455315536	97.8974440033432	105.523285162575	96.3774586777454
8.29166666666667	100.070139279701	101.106100460531	96.2263426502518	NA	NA	NA	108.534211080945	99.5804002689309	100.13119977753	103.312565286319	111.347991286583	99.5895022507951	97.8958385879525	105.572738697569	96.379183198091
8.3	100.102609941058	101.121624110346	96.1995972985875	NA	NA	NA	108.555766247606	99.5982718256454	100.059353054155	103.334440866679	111.352850343452	99.5768555846065	97.8944149446347	105.619485501691	96.3791041593549
8.30833333333333	100.134714512077	101.138386092076	96.1715640001937	NA	NA	NA	108.576783737239	99.6163262020309	99.9909519592759	103.358067742067	111.358453957647	99.562973995337	97.8933160289141	105.663611539387	96.3777273073256
8.31666666666667	100.166089143389	101.15630598417	96.1430561981839	NA	NA	NA	108.597010944959	99.6346706431078	99.9270184306409	103.383473755065	111.364753932553	99.5479941922212	97.8927119997096	105.705269478378	96.3755349421152
8.325	100.19639355629	101.175317572207	96.1148273976397	NA	NA	NA	108.61620687309	99.653399561537	99.8685224887533	103.41068575569	111.371725051453	99.5320975068078	97.8927816685359	105.74467122975	96.3729991753328
8.33333333333333	100.225325712543	101.195375976186	96.0875674923394	NA	NA	NA	108.634147975874	99.6725954292674	99.8163498757088	103.439735006802	111.379375978938	99.5154735379661	97.8936906350701	105.782072858753	96.370589295383
8.34166666666667	100.252632639109	101.216467612059	96.0618969032319	NA	NA	NA	108.650637780897	99.6923330352759	99.7712513147724	103.470661353322	111.387755365343	99.498277149423	97.8955720205923	105.817754801347	96.3687768985111
8.35	100.278118905414	101.238619305727	96.0383592330968	NA	NA	NA	108.665519933509	99.7126852051861	99.733780440902	103.503504184712	111.396951358106	99.4805921998262	97.8985139013336	105.852004135213	96.3680491431654
8.35833333333333	100.301654964082	101.26190020964	96.0174136349785	NA	NA	NA	108.678692342768	99.7337250914636	99.7042396734076	103.538272627759	111.407081791346	99.4624182951906	97.9025541275627	105.885104553458	96.3689324426435
8.36666666666667	100.323186788295	101.286413060783	95.9994281423589	NA	NA	NA	108.69011753171	99.7555224586878	99.6826551962208	103.574903564816	111.418275292402	99.4436841397402	97.9076807300238	105.917332215649	96.3720141591736
8.375	100.342744490679	101.312278749017	95.9846758163306	NA	NA	NA	108.699823918913	99.7781358310538	99.6687876623366	103.613225873386	111.4306501846	99.4242762690451	97.913835551956	105.948951121229	96.3779452502081
8.38333333333333	100.360443972034	101.339621434367	95.973335400104	NA	NA	NA	108.707897112856	99.8016042339362	99.6621650170636	103.652944994794	111.444298640856	99.4040690077257	97.9209194993004	105.98020783012	96.387417637451
8.39166666666667	100.37647778868	101.368557330739	95.965496160138	NA	NA	NA	108.714465669505	99.8259414196225	99.6621191441008	103.693651064478	111.459278183022	99.3829465229383	97.9287982321632	106.011328820467	96.4011227182593
8.4	100.391097005051	101.399185003639	95.9611645661835	NA	NA	NA	108.719686331165	99.8511335064888	99.6678240874616	103.734844770802	111.475609150565	99.3608160383662	97.9373066364891	106.042514267125	96.4196993216827
8.40833333333333	100.404587470924	101.431574976506	95.9602708925571	NA	NA	NA	108.723730706462	99.8771391424317	99.6783487366375	103.775973317806	111.49327604216	99.3376177916324	97.9462511177139	106.073918609135	96.4436759977229
8.41666666666667	100.417243694473	101.46575975331	95.9626752532992	NA	NA	NA	108.726773648314	99.9038912148506	99.6927287174965	103.816474644393	111.512230675031	99.3133351854976	97.9554120063228	106.105622910739	96.4734126953744
8.425	100.429346131803	101.501725747118	95.9681720909168	NA	NA	NA	108.728983650863	99.9313005631322	99.7100437403724	103.855831497862	111.532396568319	99.2880041984289	97.9645508442165	106.137614416765	96.5090481428165
8.43333333333333	100.441148086595	101.539406950228	95.976492026246	NA	NA	NA	108.730515664076	99.9592618859139	99.7294849058755	103.893630625825	111.553675806337	99.2617223678959	97.9734250927284	106.169780806558	96.5504578662966
8.44166666666667	100.452872858586	101.578681810461	95.9873026620889	NA	NA	NA	108.731506582568	99.9876587664845	99.7504038466224	103.929612958612	111.575960274738	99.2346582139977	97.9818077520065	106.201918011231	96.5972268085366
8.45	100.464716708465	101.619376509171	96.0002114721013	NA	NA	NA	108.732072823386	100.01636309412	99.7723322865947	103.963699221241	111.59914772882	99.2070579817571	97.9895063268466	106.233750948614	96.6486424418134
8.45833333333333	100.476852979582	101.661274551293	96.0147729818454	NA	NA	NA	108.732308271997	100.045227857902	99.7949600970173	103.995984818379	111.623158624819	99.1792426871581	97.9963756387058	106.264964864371	96.7037154997169
8.46666666666667	100.489434375158	101.704128945489	96.0305022275368	NA	NA	NA	108.732281090887	100.074076718856	99.818078183184	104.02670988249	111.647945593332	99.1515881304878	98.002321718943	106.295239701143	96.7612311855716
8.475	100.502591163119	101.747675069097	96.0468954384156	NA	NA	NA	108.732029711752	100.10269385243	99.8415122765288	104.056215299732	111.673490348345	99.1244851188459	98.007299065879	106.324280807423	96.8198247567142
8.48333333333333	100.516424725236	101.79164660247	96.0634555523023	NA	NA	NA	108.731560275397	100.130816902247	99.8650771687799	104.084894078871	111.699791192188	99.0982852845148	98.0113064213063	106.35184368198	96.8780677433548
8.49166666666667	100.530999395587	101.835797027092	96.0797184740241	NA	NA	NA	108.730847814648	100.158138117152	99.8885716556702	104.11314465803	111.726848448657	99.0732465261616	98.0143834687199	106.377750476732	96.9345504036573
8.5	100.546336812336	101.879924207569	96.0952770495771	NA	NA	NA	108.729841308195	100.184318575686	99.9118164279194	104.141328776159	111.754652226443	99.0494975218459	98.0166061877666	106.401895776842	96.9879510600658
8.50833333333333	100.562414160296	101.923891306435	96.109800468195	NA	NA	NA	108.728470407774	100.209014588467	99.9347158182012	104.169733357138	111.783174055069	99.0270352916537	98.0180765462483	106.424242752034	97.0370887607908
8.51666666666667	100.57916493199	101.967638291586	96.1230474193247	NA	NA	NA	108.726651544605	100.231910131294	99.957312870352	104.198538388811	111.812363423167	99.0057508952745	98.0189041880694	106.444812851571	97.0809616868954
8.525	100.596480620722	102.011182586426	96.134873377665	NA	NA	NA	108.724293274245	100.252747688161	99.9798099115773	104.227798117485	111.842149416454	98.9854621711125	98.0191824487452	106.463672497738	97.1187768575882
8.53333333333333	100.614213081957	102.05460983407	96.1452335303807	NA	NA	NA	108.721301486289	100.271349693606	100.002543228942	104.257442441909	111.872448267018	98.9659367400647	98.0189642884822	106.480922222985	97.1499714175445
8.54166666666667	100.632179869292	102.098055504927	96.1541820347701	NA	NA	NA	108.717583086579	100.287625746673	100.025926697049	104.287297780469	111.903177115612	98.9469055792348	98.0182442148515	106.496692249543	97.1742191230565
8.55	100.650176732511	102.141679107729	96.161867852631	NA	NA	NA	108.713046447775	100.301567711768	100.050390616934	104.317120096282	111.934267901597	98.9280766857232	98.0169516050062	106.51114167947	97.1914181938247
8.55833333333333	100.667998820293	102.185635664029	96.1685269991955	NA	NA	NA	108.707600085737	100.313239175619	100.076324833227	104.346632963177	111.965671660335	98.9091556888482	98.0149578588187	106.52445543085	97.201663429987
8.56666666666667	100.685466605928	102.23004990101	96.1744695716543	NA	NA	NA	108.701152805305	100.322763700291	100.104018836217	104.37556483145	111.997350527341	98.8898753505756	98.0120947347712	106.536836821345	97.2052073983649
8.575	100.702450069756	102.274996259929	96.180059736888	NA	NA	NA	108.693616361462	100.330311970105	100.133601965731	104.403678081321	112.02926286561	98.870031388269	98.0081787370044	106.548496779102	97.2024143176341
8.58333333333333	100.718885445568	102.32048541374	96.1856894326249	NA	NA	NA	108.684908743434	100.336086201964	100.165003958699	104.430786068953	112.061346990422	98.8495150475127	98.0030376017258	106.559640554742	97.1937106080652
8.59166666666667	100.734780472263	102.366457490317	96.1917499827368	NA	NA	NA	108.674955478868	100.340301724655	100.197949314029	104.45676310113	112.093505824813	98.828329184604	97.9965359213844	106.570454284031	97.1795383496602
8.6	100.75020774119	102.4127825761	96.1986073669942	NA	NA	NA	108.663688211433	100.343168402601	100.231977801032	104.48155124285	112.125594703879	98.8065823479309	97.988596181825	106.581097012868	97.1603186427273
8.60833333333333	100.765289378956	102.459268240601	96.2065846621429	NA	NA	NA	108.651043229228	100.344876296259	100.266481292069	104.505157443637	112.157415712012	98.7844689467048	97.9792112750589	106.591703016851	97.1364285288726
8.61666666666667	100.780176636818	102.505671913384	96.2159510668612	NA	NA	NA	108.636963611364	100.345588388639	100.300761634772	104.527633661448	112.188720999917	98.7622489417034	97.9684475936419	106.602393228115	97.1081920596341
8.625	100.795028101853	102.551715653074	96.2269158978878	NA	NA	NA	108.621404276452	100.345439456759	100.33411129966	104.549043617841	112.219225555436	98.7402322964636	97.9564426340001	106.61329056033	97.0758856835433
8.63333333333333	100.809991988303	102.59710235279	96.2396279255551	NA	NA	NA	108.604334971129	100.344538452619	100.365896449522	104.569427101924	112.248628716774	98.7187616842452	97.9434021055493	106.624536010549	97.0397550584977
8.64166666666667	100.825196536076	102.641533039304	96.25418075049	NA	NA	NA	108.585738632275	100.3429723586	100.395614486896	104.588771918247	112.276642512361	98.6981831944652	97.9295978369632	106.636302728262	97.0000349977313
8.65	100.840746456529	102.684724009312	96.2706235549387	NA	NA	NA	108.5656079411	100.340810174339	100.422913806166	104.607000503676	112.303023470827	98.6787999055857	97.9153648558841	106.648800348082	96.9569638835822
8.65833333333333	100.856719532208	102.726421059084	96.2889754249881	NA	NA	NA	108.543943720381	100.338106562126	100.447580144924	104.623974600979	112.327604142195	98.6608158703548	97.9010959952847	106.662263899852	96.9107883476027
8.66666666666667	100.873160444211	102.766407134581	96.3092394461416	NA	NA	NA	108.520754849923	100.334904882999	100.469503482433	104.63951532785	112.350320561201	98.6442929274219	97.8872326314015	106.67693260489	96.8617576387822
8.675	100.890072831938	102.804501310648	96.3314108551737	NA	NA	NA	108.496056814621	100.331238148349	100.488645752226	104.653431230673	112.371230573779	98.6291421848334	97.8742512426312	106.693027829452	96.810110041174
8.68333333333333	100.907410972302	102.840550737427	96.355475328909	NA	NA	NA	108.469868800816	100.327126333107	100.505022688037	104.665550109609	112.390517713837	98.6151508305266	97.8626474114158	106.710732735916	96.7560572803318
8.69166666666667	100.925073380759	102.874420509135	96.381399121746	NA	NA	NA	108.442213356324	100.322570573641	100.518695057504	104.675754571284	112.408480120506	98.6020246176905	97.8529182907333	106.730171614567	96.6997749797153
8.7	100.94290272494	102.905987689	96.409117622612	NA	NA	NA	108.413121289351	100.317546414917	100.529760645286	104.684014746036	112.425510595993	98.589425664345	97.8455430546079	106.751389411967	96.6414063118051
8.70833333333333	100.960695225943	102.935143083483	96.4385287802677	NA	NA	NA	108.382639318712	100.311998342734	100.538352540655	104.690404575471	112.442074722813	98.5769999908989	97.8409622323641	106.77433563123	96.5810797277945
8.71666666666667	100.978219049225	102.961798435843	96.4694928632497	NA	NA	NA	108.350836571701	100.305838097684	100.544657183434	104.695096519214	112.45868900826	98.5644020434764	97.8395587005398	106.798857652745	96.5189316295651
8.725	100.995238114795	102.985892503004	96.5018349752673	NA	NA	NA	108.317808085072	100.298949544371	100.54895024777	104.698344506364	112.47589736747	98.5513222323081	97.8416424851802	106.824706351364	96.4551216501434
8.73333333333333	101.011535953738	103.007390297741	96.535347706794	NA	NA	NA	108.283673639823	100.291200990824	100.5516212709	104.700468966594	112.494245145054	98.5375134861154	97.8474401754012	106.851551870434	96.3898364628087
8.74166666666667	101.02693533833	103.02627542907	96.5697976474287	NA	NA	NA	108.248570627999	100.282462944035	100.553154821625	104.701849777797	112.514252660741	98.5228055515159	97.8570901670792	106.87900295426	96.3232869895066
8.75	101.041311643236	103.042541403776	96.6049423254494	NA	NA	NA	108.212643310863	100.272627219908	100.554068783144	104.70292166362	112.536391233912	98.5070973544976	97.8706458239725	106.906624362393	96.255703649402
8.75833333333333	101.054597611456	103.056187009708	96.6405576779241	NA	NA	NA	108.176033582842	100.261621776795	100.554839048629	104.704162046253	112.561062433293	98.4903315144826	97.8880864167875	106.933952667049	96.187329587441
8.76666666666667	101.06677826197	103.067216108582	96.6764666386934	NA	NA	NA	108.138877081376	100.249416734077	100.555836542687	104.706068800963	112.588578807095	98.472472078356	97.9093319334034	106.960513848298	96.1184128028817
8.775	101.077878860306	103.075641233506	96.7125580144594	NA	NA	NA	108.101305704491	100.236022151901	100.557287876971	104.709134638834	112.619144741282	98.4535048711722	97.9342571581783	106.985842143265	96.0492038656161
8.78333333333333	101.087949675577	103.081490899913	96.7487923727574	NA	NA	NA	108.063455647288	100.221481808947	100.559263294515	104.713824372032	112.652838494825	98.4334584942973	97.96270132214	107.009493581039	95.9799651968709
8.79166666666667	101.097049057306	103.084818078349	96.7851979057448	NA	NA	NA	108.025478548987	100.20586480879	100.561690115622	104.720555829461	112.689599239287	98.4124290022506	97.9944703272668	107.031047580306	95.9109879988574
8.8	101.105227554863	103.085705774685	96.8218588795959	NA	NA	NA	107.987551665728	100.189252815281	100.564387178426	104.729681783684	112.729224999213	98.3905949344809	98.0293325951423	107.050098162105	95.8426071637463
8.80833333333333	101.112517997331	103.084267706885	96.8588977847603	NA	NA	NA	107.949882333029	100.171721297047	100.567118198263	104.741469293613	112.771386311138	98.3682195934849	98.067014557389	107.066246351403	95.775210021017
8.81666666666667	101.118933874316	103.080644459985	96.8964539506307	NA	NA	NA	107.912703799658	100.153317331247	100.569659190677	104.756076727591	112.815654717281	98.345644051528	98.1071994190691	107.079105730967	95.7092391085048
8.825	101.12447364597	103.074995870959	96.9346635261063	NA	NA	NA	107.876262839503	100.134039921364	100.57186356437	104.773534639469	112.861538247397	98.323273913307	98.1495250124487	107.088321720125	95.6451852236968
8.83333333333333	101.129127524151	103.067490271648	96.973645188474	NA	NA	NA	107.840802290317	100.113829660873	100.57370482213	104.79373585608	112.908514852863	98.3015571062152	98.1935737653707	107.093595111671	95.5835659841537
8.84166666666667	101.132884164625	103.05829273474	97.0134933947378	NA	NA	NA	107.806543093583	100.09257264782	100.575288526325	104.816435191259	112.956060027677	98.2809495358799	98.2388528941494	107.094702102832	95.5248912318207
8.85	101.135733785087	103.047555944102	97.0542782878753	NA	NA	NA	107.773670143793	100.070118936782	100.576837862391	104.841258733683	113.003667752151	98.2618731020233	98.2847688496511	107.091511026043	95.4696209036853
8.85833333333333	101.137665169775	103.035415923259	97.0960487733634	NA	NA	NA	107.742324301008	100.046310335436	100.578661805978	104.86772478937	113.050861554181	98.2446767400661	98.3306010546917	107.084000409077	95.4181224593367
8.86666666666667	101.138658612778	103.021991966	97.1388328816094	NA	NA	NA	107.71260042855	100.021009794089	100.581115146768	104.895277465115	113.09719336631	98.2296127613011	98.3754777364096	107.072280763538	95.3706378341202
8.875	101.138678642948	103.007388742249	97.1826299701122	NA	NA	NA	107.684549325282	99.9941266278507	100.584557575089	104.923329383123	113.142234412504	98.2168376903336	98.4183549507639	107.056614893999	95.3272678253546
8.88333333333333	101.137668904597	102.991698643396	97.227395324627	NA	NA	NA	107.658181350297	99.9656341709083	100.589314553428	104.951305371982	113.185566346376	98.2064344471667	98.4580000150191	107.037425038076	95.2879709221144
8.89166666666667	101.13555196665	102.975002103115	97.27302454181	NA	NA	NA	107.633471603624	99.9355765871989	100.595639883601	104.978678927048	113.226779195323	98.1984395583091	98.492982263042	107.01527872809	95.2525667076039
8.9	101.132236296812	102.957363379066	97.3193443413474	NA	NA	NA	107.610367660224	99.9040635412564	100.603683027189	105.004998378248	113.265479250166	98.1928623735134	98.521675083685	106.990857009047	95.2207409832298
8.90833333333333	101.127628355841	102.938821719664	97.3661106659015	NA	NA	NA	107.588799585259	99.8712561899778	100.613465690277	105.029904059542	113.301305473508	98.1896976983322	98.5422713730024	106.964916370459	95.1920606673897
8.91666666666667	101.121645758388	102.919382227157	97.4130133203501	NA	NA	NA	107.568690525037	99.8373510131134	100.624865057655	105.05313981494	113.333948993127	98.188938000826	98.5528127162941	106.938254299083	95.1660074098914
8.925	101.114230660982	102.899012393277	97.4596883230648	NA	NA	NA	107.549966014273	99.8025674780732	100.637598246467	105.074563094334	113.363171620514	98.190584928856	98.5512349599099	106.911683652888	95.1420301067464
8.93333333333333	101.10536471755	102.877646951762	97.5057376983992	NA	NA	NA	107.532560159894	99.7671417984442	100.651214188762	105.094153412004	113.388822512421	98.1946565267895	98.5354357821785	106.886016026471	95.1196084928431
8.94166666666667	101.095084307434	102.85519864456	97.5507524275809	NA	NA	NA	107.516415922533	99.7313243152665	100.665109890196	105.112012246404	113.41085026579	98.2011889008734	98.5033674938614	106.862047152177	95.0983182733812
8.95	101.083492545696	102.831571300643	97.5943334742454	NA	NA	NA	107.501477253573	99.6953765399583	100.67858040463	105.128349603565	113.429304893815	98.2102311744705	98.4531535131589	106.840533732271	95.0778885824363
8.95833333333333	101.070766296206	102.80667484429	97.6361086869027	NA	NA	NA	107.487675581576	99.6595656089966	100.690892576186	105.14346072605	113.444327108334	98.2218304187555	98.3832249347329	106.8221583742	95.0582417567748
8.96666666666667	101.057157193206	102.780442588577	97.6757464149722	NA	NA	NA	107.474917590831	99.624155682674	100.701360394884	105.157698660437	113.456128702105	98.2360048406878	98.2924718295384	106.80749078282	95.0395075726707
8.975	101.042983512175	102.752846892087	97.7129678112389	NA	NA	NA	107.463079811412	99.5893974498157	100.709403733719	105.171444554292	113.464970990184	98.2527087233306	98.1803989511308	106.79695583452	95.0220112445855
8.98333333333333	101.028610070756	102.723908417128	97.7475583852081	NA	NA	NA	107.452011380741	99.5555182104786	100.71458735451	105.185076620111	113.471146691039	98.271797808445	98.0472706989341	106.790812854773	95.0062412879153
8.99166666666667	101.014418140732	102.693700112645	97.7793772813612	NA	NA	NA	107.441543538245	99.5227144765152	100.716648574719	105.198942784979	113.474968282331	98.2930055667794	97.8942304770222	106.789145891662	94.9928049264869
9	101.000771661728	102.66235038592	97.808363802449	NA	NA	NA	107.43150157984	99.4911474816491	100.71552015179	105.213343316332	113.476764504656	98.3159356810332	97.7233834555308	106.791865089876	94.9823766096906
9.00833333333333	100.987986675574	102.630046317934	97.8345432318536	NA	NA	NA	107.42171372645	99.4609411805739	100.711347995782	105.228523167767	113.476883145438	98.3400678700613	97.5378335616353	106.798718905106	94.9756430840253
9.01666666666667	100.976309251437	102.597033847324	97.8580320865117	NA	NA	NA	107.412014928586	99.4321825171236	100.70450022024	105.244667935744	113.475693239402	98.3647724693273	97.3416636699944	106.80931537916	94.973248422126
9.025	100.9659042823	102.563612239915	97.8790380912657	NA	NA	NA	107.402247890195	99.4049242269993	100.695561421931	105.26190001956	113.473578571832	98.3893342630376	97.1398434868242	106.823152310528	94.9757442618157
9.03333333333333	100.956854084	102.530122568922	97.8978501354496	NA	NA	NA	107.392263726609	99.3791903456279	100.685304424673	105.280275368342	113.470917978288	98.412988792544	96.938045107079	106.839657267952	94.9835502687629
9.04166666666667	100.949164890309	102.49693138002	97.9148187454334	NA	NA	NA	107.381922707368	99.3549841322032	100.674637760373	105.299779822825	113.468054219879	98.4349688745398	96.7423528460776	106.858232623376	94.9969250773218
9.05	100.942781634268	102.464411032889	97.9303309212955	NA	NA	NA	107.371094017561	99.3322974580622	100.664537840124	105.320325013589	113.46525890681	98.4545499353624	96.5588830520284	106.87829437563	95.0159432189231
9.05833333333333	100.93761124074	102.432918177971	97.9447819925831	NA	NA	NA	107.3596529406	99.311119271033	100.655980000871	105.341749926676	113.462702052907	98.4710826176694	96.3933698834547	106.899297100052	95.0404740887549
9.06666666666667	100.93354924261	102.402772390161	97.9585467761649	NA	NA	NA	107.347476386594	99.2914398682817	100.649879687736	105.36383544069	113.460431822862	98.4840117808115	96.2507935004343	106.920746710896	95.070165618096
9.075	100.930500129557	102.374238417242	97.9719544853527	NA	NA	NA	107.334441966491	99.2732499172797	100.647047293392	105.386331018013	113.45836680846	98.4928888148888	96.1351097603708	106.942206162897	95.1044436862821
9.08333333333333	100.928385245361	102.347515632745	97.9852714272032	NA	NA	NA	107.320434756032	99.2565372285544	100.648151457671	105.408984855795	113.456301067271	98.4973836006984	96.0491005666814	106.963297194267	95.1425383229669
9.09166666666667	100.927140793532	102.322735195456	97.9986917944562	NA	NA	NA	107.305358434504	99.2412852890155	100.653683675702	105.431569366222	113.453920167901	98.4972993395747	95.9943323178691	106.983701643037	95.1835361861376
9.1	100.926714452909	102.299961162941	98.0123340820811	NA	NA	NA	107.289142755849	99.2274739877595	100.663925692296	105.453899130453	113.450825694464	98.4925901660037	95.971199515518	107.003167647228	95.2264488094477
9.10833333333333	100.927067299923	102.279191223186	98.0262402742573	NA	NA	NA	107.271743028832	99.2150795283546	100.678929143281	105.475841710119	113.446568105904	98.4833774030872	95.9790314100639	107.021523294018	95.2702872846885
9.11666666666667	100.928179530819	102.260356775775	98.0403765328373	NA	NA	NA	107.253134221767	99.2040715040041	100.69851221547	105.497322593788	113.440689216361	98.4699580503209	96.0162410168649	107.038694976248	95.3141378709374
9.125	100.930051961504	102.243324659389	98.0546362890487	NA	NA	NA	107.233304982372	99.1944083009991	100.722267545068	105.518326186858	113.432770351789	98.4528039724852	96.0804978402852	107.054724600118	95.3572302967869
9.13333333333333	100.932698320683	102.227900927066	98.0688467412749	NA	NA	NA	107.212254866512	99.1860328914472	100.749574549801	105.538894655378	113.422476598196	98.4325598473057	96.1689097459254	107.069779052295	95.3989861009707
9.14166666666667	100.936132233708	102.213836062269	98.0827784452047	NA	NA	NA	107.189995666639	99.1788700952069	100.779618113082	105.559124127633	113.409589234268	98.4100462507057	96.2782029683908	107.084146610631	95.4390371966299
9.15	100.940356373104	102.200832700175	98.0961577867913	NA	NA	NA	107.166555648022	99.1728259442193	100.811422106233	105.579154530313	113.394022421947	98.386256762108	96.404889766288	107.098218047379	95.4772143447718
9.15833333333333	100.94535645899	102.188557639912	98.1086828488037	NA	NA	NA	107.141982649998	99.1677889642265	100.843903817301	105.599151096147	113.37582127166	98.3623289787992	96.5454132808289	107.112453157274	95.5135136289767
9.16666666666667	100.951098133039	102.176659338317	98.1200426065531	NA	NA	NA	107.116341868106	99.163631903621	100.875944644266	105.619283517124	113.35514072145	98.3394857189704	96.6962634004161	107.127336760264	95.5480520487696
9.175	100.957526217676	102.164790509228	98.1299386338835	NA	NA	NA	107.08970858915	99.1602128595709	100.906463466816	105.639712064527	113.332210284372	98.3189620158088	96.8540651647901	107.143333210176	95.5810228232904
9.18333333333333	100.964568394973	102.152633090331	98.1381081894222	NA	NA	NA	107.062160160065	99.1573759044055	100.934483205235	105.660583434525	113.307293919921	98.3019307270974	97.0156460613477	107.160850297758	95.612658981013
9.19166666666667	100.972143913588	102.139922931586	98.1443465261619	NA	NA	NA	107.033771495857	99.1549513544957	100.959189228233	105.682033272251	113.280654217121	98.2894280226649	97.1780872422393	107.180217782003	95.6432096101465
9.2	100.98017518259	102.126473061745	98.1485249794553	NA	NA	NA	107.004615645957	99.1527557936172	100.979979524641	105.704192768305	113.252526953617	98.2822835492053	97.3387605461174	107.201678506328	95.6729268956269
9.20833333333333	100.988599049689	102.112192837898	98.1506011763383	NA	NA	NA	106.974767147675	99.1505922401022	100.996509190612	105.727196662236	113.223107190333	98.2810694242307	97.495353032102	107.225387597147	95.7020569832761
9.21666666666667	100.997375245921	102.097098627283	98.1506189162047	NA	NA	NA	106.944304749441	99.1482518749454	101.00873267953	105.751188787565	113.192543752768	98.2860738548983	97.6458807540714	107.251416733186	95.730827946138
9.225	101.006491026694	102.081313761314	98.1486976488529	NA	NA	NA	106.91331349989	99.1455212845294	101.01693325281	105.776322837326	113.160938565544	98.2972878241112	97.7886898431309	107.279763406259	95.7594344712696
9.23333333333333	101.015961989365	102.065057976411	98.1450134224023	NA	NA	NA	106.88188895682	99.1421986482237	101.021715689999	105.802757242042	113.12835006067	98.3143937968216	97.922441902963	107.310365386467	95.7880248153795
9.24166666666667	101.025828697201	102.048627434823	98.1397736627428	NA	NA	NA	106.850143959445	99.1381151422853	101.023948685221	105.830643226664	113.094802029414	98.3367624805901	98.0460875457139	107.343116578363	95.8166934774123
9.25	101.036147925639	102.032367540354	98.1331893027622	NA	NA	NA	106.81821465886	99.1331516703379	101.024668727008	105.860109562339	113.060298764468	98.3634744754474	98.1588372551983	107.377879152627	95.8454762521595
9.25833333333333	101.046978203264	102.016641996675	98.1254502360313	NA	NA	NA	106.786262494838	99.1272447518842	101.024974191877	105.891252436352	113.024844339984	98.3933778039937	98.2601353463217	107.414491724684	95.8743429699784
9.26666666666667	101.058363333271	102.001802044054	98.1167106770948	NA	NA	NA	106.754471787301	99.1203846567657	101.025938193483	105.924134005551	112.988460830487	98.4251763764869	98.3496381451997	107.452775914829	95.9031891724199
9.275	101.070320873232	101.988159737713	98.1070880458509	NA	NA	NA	106.723044853118	99.1126125139802	101.028556982446	105.95878313774	112.951200200202	98.4575307966544	98.427197509619	107.492539340685	95.9318334219741
9.28333333333333	101.082839748805	101.975968213876	98.0966736433088	NA	NA	NA	106.692197306595	99.1040192576031	101.03373443784	105.995190957002	112.913147686372	98.489151134906	98.492850583956	107.533571306771	95.9600255346685
9.29166666666667	101.095884945071	101.965410080519	98.0855483757668	NA	NA	NA	106.662155338677	99.0947460610689	101.042286561129	106.033302565106	112.874418456587	98.5188701310435	98.5468130079792	107.575633101835	95.9874646236868
9.3	101.109404121135	101.956593249203	98.0737964152676	NA	NA	NA	106.633153178585	99.0849875045088	101.054940732793	106.073012649943	112.835151709687	98.5456945973132	98.5894705892269	107.618448285928	96.0138210701002
9.30833333333333	101.12333214866	101.949552247603	98.0615147636023	NA	NA	NA	106.605425930598	99.074998961833	101.072311007197	106.11417060371	112.795505646412	98.5688362827815	98.6213672979232	107.661695793975	96.0387573603559
9.31666666666667	101.137592452807	101.944252468708	98.0488205526635	NA	NA	NA	106.579195473116	99.0651038642815	101.094848055182	106.156594501064	112.755653665874	98.5877247289929	98.6431902866429	107.705007185609	96.0619466482023
9.325	101.152096576633	101.940594525125	98.0358563430605	NA	NA	NA	106.554652971191	99.0556911445799	101.122779294675	106.200087590802	112.715780023502	98.6020076577656	98.6557507077416	107.747970683005	96.0830902215596
9.33333333333333	101.166744150036	101.938415985076	98.0227918918769	NA	NA	NA	106.53194434748	99.0471962479975	101.156066027765	106.244447946909	112.676073959568	98.6115448854793	98.6599571562503	107.790146119125	96.1019350156407
9.34166666666667	101.181424343351	101.937490818759	98.009822069859	NA	NA	NA	106.51116260726	99.0400683073371	101.194401645063	106.289465574647	112.636723262378	98.6163963782663	98.6567818032631	107.831093119064	96.1182908079118
9.35	101.196018183172	101.937532307355	97.9971615102595	NA	NA	NA	106.492347598583	99.0347339704211	101.237251534109	106.334911384915	112.597909219575	98.6168010072749	98.6472234284916	107.870407464811	96.1320440221232
9.35833333333333	101.21040029134	101.938206161304	97.9850371204854	NA	NA	NA	106.475493409033	99.0315702250657	101.283913212736	106.380528602251	112.559804669981	98.6131460018027	98.6322715938079	107.907756192167	96.143163756017
9.36666666666667	101.224440012314	101.939154421093	97.9736807674134	NA	NA	NA	106.460562348002	99.030893204249	101.333582101497	106.426033013978	112.52257575412	98.6059322093257	98.6128747929345	107.942905792511	96.1516982520197
9.375	101.23800432373	101.940023583832	97.9633229133651	NA	NA	NA	106.447500276709	99.0329613132799	101.385427360149	106.471121986593	112.486386923787	98.5957403905017	98.5899150130184	107.975739763437	96.1577645112592
9.38333333333333	101.250964639923	101.940488694613	97.9541847729768	NA	NA	NA	106.436247559111	99.0379862197286	101.43867884833	106.515490573278	112.451408117497	98.5832006599382	98.5641892812632	108.006259705754	96.1615358956565
9.39166666666667	101.263206367873	101.940269218084	97.9464672475085	NA	NA	NA	106.426744608209	99.0461461029275	101.492705916701	106.558852784599	112.417821832786	98.5689632849396	98.5363958226626	108.034569280218	96.1632310814921
9.4	101.274637750423	101.939138062799	97.9403378895346	NA	NA	NA	106.41893347904	99.0575971728189	101.54706003258	106.600963814934	112.385827779207	98.5536672198053	98.5071229010925	108.060851583138	96.1631054571514
9.40833333333333	101.285194808733	101.936927451736	97.9359168380007	NA	NA	NA	106.412755331308	99.0724787026869	101.601464757187	106.641638036412	112.355645187083	98.5379076276539	98.4768419212657	108.085353192763	96.1614447554831
9.41666666666667	101.294840797557	101.933533951218	97.9332607621964	NA	NA	NA	106.408143307545	99.0909072395605	101.655757252115	106.680760853669	112.327513647403	98.5222099947768	98.4459074084026	108.108377336206	96.1585579950768
9.425	101.303560633482	101.928922912089	97.9323459188125	NA	NA	NA	106.405013145004	99.1129607337675	101.709803141053	106.718294233831	112.301690059201	98.5070162200785	98.4145641968815	108.130277255324	96.1547642725068
9.43333333333333	101.311352986575	101.923131541502	97.9330561146681	NA	NA	NA	106.403255345012	99.1386592087643	101.763414586953	106.754270532249	112.278436824122	98.4926813635808	98.3829609938895	108.15144165829	96.1503718875256
9.44166666666667	101.318224682128	101.916269646304	97.935181591276	NA	NA	NA	106.402730951483	99.1679502713787	101.81629456916	106.788768739015	112.258000962418	98.4794791799739	98.3511704835337	108.172273916188	96.1456548030019
9.45	101.324192157921	101.908517079666	97.938428938523	NA	NA	NA	106.403271033532	99.2007055389574	101.868010100469	106.821880547712	112.240591808564	98.467616316786	98.3192168297549	108.193172701849	96.1408314326387
9.45833333333333	101.329290891519	101.90011619456	97.9424373781643	NA	NA	NA	106.404679235484	99.2367296566579	101.917984138067	106.853684111777	112.226364878767	98.4572499994442	98.2871103692299	108.214518456748	96.1360485903181
9.46666666666667	101.333588566705	101.891356912055	97.946798587684	NA	NA	NA	106.406735875109	99.2757787163174	101.965502751255	106.884235969759	112.215410574165	98.4484989762066	98.2548860382048	108.236663824566	96.1313748579566
9.475	101.337197409712	101.882553228951	97.9510815308192	NA	NA	NA	106.40920172426	99.3175820192191	102.009742617181	106.913576160353	112.207741891373	98.4414427903849	98.2226391936316	108.259924206486	96.1268061801186
9.48333333333333	101.340283791483	101.874013462145	97.9548643992479	NA	NA	NA	106.411821177514	99.3618616065864	102.049821325316	106.941734118667	112.203280687702	98.4361140396144	98.1905538633603	108.284565912049	96.1222809333814
9.49166666666667	101.343072222455	101.866010575436	97.9577726667942	NA	NA	NA	106.414326998758	99.4083477107982	102.084865595411	106.968728457005	112.201847772858	98.4324913772869	98.1589220500941	108.310790846054	96.1176996057672
9.5	101.345838901205	101.858760200936	97.9595185683004	NA	NA	NA	106.416449742396	99.4567916845964	102.114085029125	106.994563634388	112.203161331474	98.4304988294179	98.1281533040392	108.338719432536	96.1129451451186
9.50833333333333	101.348892435722	101.852410434391	97.959935029729	NA	NA	NA	106.417932621419	99.506976392079	102.136838121387	107.019229117137	112.206845742063	98.4300166627305	98.098771689927	108.368377001152	96.1078992570876
9.51666666666667	101.352544787814	101.847042255613	97.9589964938873	NA	NA	NA	106.418548911335	99.5587204069359	102.152684470604	107.042703373721	112.21245271002	98.4309084065623	98.0713978943867	108.399689119192	96.1024501519338
9.525	101.357081079719	101.842677143334	97.9568203948948	NA	NA	NA	106.418117949422	99.6118734670274	102.161418066115	107.064962139249	112.219493864811	98.4330606109091	98.0467202010338	108.432488712934	96.0964924869236
9.53333333333333	101.36273864052	101.839289375817	97.9536479232455	NA	NA	NA	106.416518288369	99.6663056756786	102.16307153058	107.085985823979	112.2274771731	98.4364214124734	98.0254632516144	108.466535045622	96.0899263828566
9.54166666666667	101.369699040075	101.836821544924	97.9498104050961	NA	NA	NA	106.413699575478	99.7218954748353	102.157889851081	107.10575886897	112.235936058766	98.4410219838157	98.0083599266698	108.501541553302	96.0826622005392
9.55	101.378086572544	101.835200701365	97.9456919671365	NA	NA	NA	106.409694814904	99.7785191132355	102.146288523932	107.12426245858	112.244444356184	98.4469721309024	97.9961237133032	108.537206508502	96.0746320241552
9.55833333333333	101.387964792191	101.834351116907	97.9416969079142	NA	NA	NA	106.40463069042	99.8360412994461	102.128810684234	107.141470398992	112.252618834068	98.4544316448737	97.9894174982798	108.573239559761	96.065803756847
9.56666666666667	101.399331386798	101.83420219126	97.9382249539471	NA	NA	NA	106.398729180387	99.894307080993	102.106086940693	107.157352236923	112.260116892392	98.4635673174404	97.9888190877209	108.609378973138	96.0561921624172
9.575	101.412117803281	101.834694999736	97.9356532178501	NA	NA	NA	106.392295101216	99.9531367648857	102.078800275078	107.171878190367	112.266634618877	98.4745080446585	97.9947854832564	108.645398013918	96.045863299654
9.58333333333333	101.426196268549	101.835792029815	97.9343223535376	NA	NA	NA	106.385691512762	100.012325413026	102.047661098252	107.185022440884	112.271903097461	98.4873073393718	98.007616064765	108.681104371241	96.0349330490093
9.59166666666667	101.441391776544	101.837490545815	97.9345261896061	NA	NA	NA	106.379310964619	100.071647353997	102.013393263099	107.196769395014	112.275678881073	98.5019171453289	98.0274147962894	108.716340260618	96.0235621853116
9.6	101.457495975258	101.839834208897	97.9365058279502	NA	NA	NA	106.373551554283	100.130865350578	101.976721783499	107.207127234297	112.277731421943	98.5181736907194	98.0540556016358	108.750986534148	96.0119488235018
9.60833333333333	101.47428027089	101.842914825648	97.9404488407692	NA	NA	NA	106.368803924888	100.189741948984	101.938345121727	107.216143872899	112.277837120751	98.5357981151375	98.0871589365449	108.784965287024	96.0003189324599
9.61666666666667	101.491506288866	101.846860527798	97.9464921680876	NA	NA	NA	106.365449553101	100.248048950854	101.898884976702	107.223915657837	112.27578662589	98.5544165664385	98.1260875611999	108.818230996777	95.9889179777388
9.625	101.508934254394	101.851814619942	97.9547252182089	NA	NA	NA	106.363864220857	100.305573206167	101.858835136969	107.230583993652	112.271400997834	98.5735993095943	98.1699673260222	108.850743494953	95.9780065833427
9.63333333333333	101.526331011161	101.857912218404	97.9651906743783	NA	NA	NA	106.364417730206	100.362120150852	101.818544841071	107.236320934233	112.264544403171	98.5929083591055	98.2177351983678	108.882426628842	95.9678589482197
9.64166666666667	101.543477640196	101.865259021208	97.9778837768303	NA	NA	NA	106.367464294217	100.417516085796	101.778247467527	107.241307942499	112.255124343018	98.611938372538	98.2682105045845	108.913126539501	95.9587597575331
9.65	101.560175187668	101.873914093357	97.992752044784	NA	NA	NA	106.373325370119	100.471608574276	101.738111301193	107.245714497797	112.243081931314	98.6303433693539	98.3201796059199	108.942583489279	95.9509965395931
9.65833333333333	101.576248059968	101.883878690127	98.0096972613256	NA	NA	NA	106.382270555105	100.524265512956	101.698287022894	107.249681547237	112.228381443637	98.647854757541	98.3724822452371	108.970424826341	95.9448476688027
9.66666666666667	101.591545962795	101.895093905584	98.0285815422393	NA	NA	NA	106.394498492915	100.575374244924	101.658944924719	107.253310228354	112.211003559903	98.6642986711907	98.4240876385433	108.996181264842	95.9405690043658
9.675	101.605945367529	101.907448330792	98.0492360950046	NA	NA	NA	106.410115811199	100.62483966555	101.620298478879	107.256656728312	112.190941218931	98.6796120735231	98.4741493884675	109.019322598784	95.9383826515491
9.68333333333333	101.619351570306	101.920792271115	98.0714665010733	NA	NA	NA	106.429115907891	100.672579247301	101.582606100569	107.259735199208	112.168200024382	98.6938513168069	98.5220330950725	109.039301543977	95.9384697115036
9.69166666666667	101.631702069359	101.934952717604	98.0950497303481	NA	NA	NA	106.451365695046	100.71851547814	101.546151638257	107.26252457064	112.142806942781	98.7071892949363	98.5673178978744	109.05559296549	95.9409676352993
9.7	101.642970257231	101.949745894843	98.1197258809423	NA	NA	NA	106.476607404113	100.762567840596	101.511216566073	107.264971063846	112.114823441559	98.7198998805825	98.6097785323458	109.067723583808	95.9459717190749
9.70833333333333	101.653167481885	101.964986648795	98.1451937075498	NA	NA	NA	106.504475804386	100.804646131085	101.478054089583	107.266984946179	112.084353588009	98.7323281811277	98.6493562866917	109.075293347365	95.9535382619904
9.71666666666667	101.662343046295	101.980494693734	98.1711174371402	NA	NA	NA	106.534526529159	100.844647080086	101.446865053619	107.268438990033	112.05154341102	98.7448479988848	98.6861272916802	109.077987323318	95.9636866787494
9.725	101.670583427397	101.996099658387	98.1971446325863	NA	NA	NA	106.566270013807	100.882456369983	101.41777715257	107.269176625319	112.016574273869	98.7578119964466	98.7202757523228	109.075576676999	95.9764002215876
9.73333333333333	101.678012007701	102.011647758779	98.2229283323762	NA	NA	NA	106.599205037059	100.917957724292	101.390835940972	107.269030892316	111.979650793261	98.7715020685985	98.7520756262634	109.067912175332	95.9916252690838
9.74166666666667	101.684789690973	102.027009938242	98.2481470145927	NA	NA	NA	106.632846371251	100.951049759957	101.366011539076	107.267849123188	111.940982986124	98.7860916810343	98.7818768011111	109.054914243579	96.0092676853238
9.75	101.691115688433	102.042088263782	98.2725205840261	NA	NA	NA	106.666743759704	100.981668925188	101.343217684554	107.26551667406	111.900769412381	98.8016335538596	98.810087879625	109.036561814742	96.029187735654
9.75833333333333	101.697226479413	102.056818703793	98.2958234358416	NA	NA	NA	106.700492395099	101.009814751651	101.322340258649	107.261974555808	111.859191164618	98.8180755723966	98.8371511101662	109.012883822536	96.0511998285742
9.76666666666667	101.703389757585	102.071171116008	98.3178944618803	NA	NA	NA	106.733736887596	101.035573331931	101.303270175924	107.257230721211	111.81641834205	98.8352958922763	98.8635106248635	108.983956142484	96.0750826248726
9.775	101.709890849748	102.085147363456	98.3386417262308	NA	NA	NA	106.766171982625	101.059134336194	101.28592824408	107.2513688501	111.77262083439	98.8531490399562	98.8895785487546	108.949899880877	96.1006007790769
9.78333333333333	101.717012505811	102.098778309649	98.358040089956	NA	NA	NA	106.7975427242	101.080796009975	101.270272086812	107.244554251233	111.72797347705	98.8715208571428	98.9157054139874	108.910872266228	96.1275351888828
9.79166666666667	101.725011697138	102.112120829235	98.3761224353267	NA	NA	NA	106.827644476391	101.100954527784	101.256289625006	107.237030047214	111.682651064251	98.8903888093426	98.9421613987451	108.867046169183	96.155713756859
9.8	101.734096206573	102.12525412304	98.3929671964874	NA	NA	NA	106.856323054708	101.120078550849	101.243992326184	107.229098621042	111.636814978497	98.9098755910134	98.9691315272166	108.818585357257	96.185032916726
9.80833333333333	101.744402289781	102.138272893311	98.4086860385039	NA	NA	NA	106.883477059735	101.138673894885	101.233417055492	107.221090635654	111.590595955429	98.9302761874851	98.9967232022058	108.765628028906	96.2154645147848
9.81666666666667	101.755976115926	102.15127743949	98.4234142160422	NA	NA	NA	106.909063927222	101.157245089147	101.224637042477	107.213329161042	111.544078337619	98.9520434853102	99.0249817024819	108.708284973275	96.2470485871166
9.825	101.768763489201	102.164364717867	98.4373034158078	NA	NA	NA	106.93310786324	101.176259862607	101.21777545626	107.206094928273	111.497292339341	98.9757368592643	99.053907788668	108.64665031396	96.2798753745573
9.83333333333333	101.782610555876	102.177624128108	98.4505163078862	NA	NA	NA	106.955705235848	101.196120773754	101.213011820356	107.199593168626	111.450219089363	99.0019517130001	99.0834712308275	108.580821084796	96.3140607793698
9.84166666666667	101.797274791268	102.191138080655	98.4632218836376	NA	NA	NA	106.977023171558	101.217147015171	101.210576508847	107.1939244037	111.402806907203	99.03124370584	99.1136179078675	108.510924056074	96.349720824016
9.85	101.812443905865	102.204985888326	98.4755889070426	NA	NA	NA	106.997289912471	101.239567850961	101.210739407702	107.189070463425	111.354993257539	99.0640560420957	99.1442733931406	108.43714946526	96.3869509608309
9.85833333333333	101.827760211356	102.219249565007	98.4877760863274	NA	NA	NA	107.01677912601	101.263525997553	101.213803604836	107.184906282646	111.306728923582	99.1006614072158	99.1753460767287	108.359789336903	96.4258129478347
9.86666666666667	101.842848357414	102.234018146722	98.4999221898033	NA	NA	NA	107.03579227464	101.289085995213	101.220105326091	107.181235552859	111.258002824365	99.1411284912072	99.2067298615157	108.279273786492	96.466327012
9.875	101.857344004925	102.249387301411	98.5121404245542	NA	NA	NA	107.054642687082	101.316241800942	101.230008442905	107.17783964865	111.208864631004	99.1853127051939	99.2383059401287	108.196197946982	96.5084642497515
9.88333333333333	101.870920186421	102.265455851855	98.5245182432229	NA	NA	NA	107.073643014832	101.344920166603	101.2438825917	107.174528793008	111.159441638757	99.2328642443923	99.2699437976025	108.111336452739	96.5521357622972
9.89166666666667	101.883309030362	102.282323122534	98.5371212185559	NA	NA	NA	107.093095098793	101.374980266742	101.262066100511	107.171185907839	111.109946500992	99.2832490231085	99.3015022010918	108.025644942282	96.5971794157087
9.9	101.894318487479	102.300087090654	98.5499982594243	NA	NA	NA	107.113279688548	101.406213828097	101.284825915362	107.167796915376	111.060672406301	99.3357829999421	99.3328333599893	107.94024692863	96.6433492386383
9.90833333333333	101.903844310136	102.318839815851	98.5631834438108	NA	NA	NA	107.134444803919	101.438351460671	101.312330565745	107.164465976785	111.011973753984	99.3896814782047	99.363794050582	107.856405563853	96.6903135059283
9.91666666666667	101.91187692875	102.338658039749	98.5766896758797	NA	NA	NA	107.156794232451	101.471077724921	101.344647461571	107.161415702124	110.964233782878	99.4441187004381	99.3942625556091	107.775483721166	96.7376648277917
9.925	101.918502028308	102.359590113619	98.5904944025283	NA	NA	NA	107.180478405242	101.504052311607	101.381759858864	107.158971338114	110.917825109232	99.4982834608246	99.4241551730304	107.698896450456	96.7849411570843
9.93333333333333	101.92389331436	102.381642562196	98.6045242688442	NA	NA	NA	107.205589034633	101.536932319633	101.42357884619	107.157528668001	110.873072581645	99.5514146413752	99.4534373065289	107.628056531916	96.8316525533378
9.94166666666667	101.928296707845	102.404770569806	98.6186479792067	NA	NA	NA	107.232158674325	101.569390540321	101.469925232343	107.157509147079	110.830225297877	99.6028088189446	99.4821284678132	107.564312181208	96.8773063272089
9.95	101.932007159475	102.428875928636	98.6326826104832	NA	NA	NA	107.260165930902	101.601124908541	101.520482090624	107.159310159975	110.789436728231	99.6518023980536	99.5103011945002	107.508879512482	96.9214259238982
9.95833333333333	101.935342133876	102.453813282336	98.6464105513922	NA	NA	NA	107.289545503631	101.63185650512	101.574742473849	107.163259185578	110.750748024028	99.6977406151416	99.5380723608303	107.462778926759	96.9635655543072
9.96666666666667	101.938616917791	102.47940306035	98.6595997705247	NA	NA	NA	107.320201107714	101.661318752544	101.631975772471	107.169577629318	110.714072693834	99.7399526384436	99.5655859488132	107.426786729655	97.0033252125909
9.975	101.942124047375	102.505448615701	98.67202318791	NA	NA	NA	107.352018926056	101.689245562758	101.69122140525	107.178358305961	110.679184138336	99.777748617339	99.5929887377999	107.401406174173	97.0403667696578
9.98333333333333	101.946115644124	102.531753714873	98.6834767155232	NA	NA	NA	107.384878875644	101.715366225408	101.751309897925	107.189561980436	110.645709755571	99.8104428470728	99.6204040276999	107.386854630723	97.0744277462206
9.99166666666667	101.950786781762	102.558134594739	98.6937948281882	NA	NA	NA	107.418661555261	101.739409011158	101.81091168875	107.203036833818	110.61313964598	99.837395156134	99.6479115497575	107.383065449119	97.1053287498174
10	101.956259100707	102.584422506492	98.7028611699767	NA	NA	NA	107.453250591173	101.76110990867	101.868612779855	107.218557632999	110.580859339465	99.8580560644636	99.6755389920045	107.389706019	97.1329723881285
10.0083333333333	101.962566796387	102.610458316122	98.7106135521415	NA	NA	NA	107.488531661849	101.780222359812	101.923007187845	107.235874424556	110.54820808122	99.8720047409738	99.7032633450585	107.406208374136	97.1573349777662
10.0166666666667	101.969651146853	102.6360840732	98.7170449753763	NA	NA	NA	107.524389509723	101.796525665438	101.972785546501	107.254757021414	110.514552408847	99.8789772344348	99.7310164443591	107.431803870191	97.1784547339482
10.025	101.977368651831	102.661135238867	98.7222010618227	NA	NA	NA	107.560703311621	101.809830894052	102.016797558766	107.275022301836	110.479358810598	99.8788852888651	99.7586909622403	107.465557175178	97.1964180401369
10.0333333333333	101.985510831662	102.685435446277	98.7261724470562	NA	NA	NA	107.597340597939	101.819984013864	102.054076663105	107.296538672918	110.442250992542	99.8718259338569	99.7861462848875	107.506400223883	97.2113421243738
10.0416666666667	101.993829338751	102.708794684574	98.7290819370169	NA	NA	NA	107.634151580578	101.826867105392	102.083836685006	107.319212337787	110.403043495797	99.8580856751405	99.8132144098657	107.553166521298	97.2233544895615
10.05	102.002061003682	102.731011212254	98.7310683356772	NA	NA	NA	107.670967794478	101.830400099609	102.105468496089	107.342966236077	110.361751395433	99.8381433444785	99.8397046119004	107.604624032686	97.2325749388852
10.0583333333333	102.00994871998	102.751877760934	98.7322715156111	NA	NA	NA	107.707607964938	101.830546034329	102.118556597752	107.367721296405	110.318581336029	99.8126689457704	99.8654057381287	107.659506844483	97.2391066980705
10.0666666666667	102.017255114033	102.771192043266	98.7328262572407	NA	NA	NA	107.74388950531	101.82732056989	102.12290689706	107.393380120618	110.273908389706	99.7825125106187	99.8900878692147	107.716549416944	97.2430375594528
10.075	102.023768885018	102.788770033649	98.7328685914432	NA	NA	NA	107.779640693851	101.820803599633	102.118562592138	107.419804424803	110.228239240963	99.7486788113326	99.9135077414509	107.774525198885	97.2444468459579
10.0833333333333	102.029305978459	102.804460465272	98.7325484902434	NA	NA	NA	107.814709863414	101.81114914848	102.105795256971	107.446783776501	110.182162718557	99.7122857240177	99.9354213741507	107.832285425736	97.2434134710886
10.0916666666667	102.033707781699	102.818159870121	98.7320395251551	NA	NA	NA	107.848970900357	101.798588997396	102.08507121493	107.474009045968	110.136294576142	99.6745090791007	99.9556029845814	107.888795472011	97.2400223199786
10.1	102.036839674632	102.829827096134	98.7315423375308	NA	NA	NA	107.882324401388	101.783426946356	102.057001134619	107.501069175089	110.091225484269	99.636522366136	99.9738669028649	107.943173270548	97.2343678908444
10.1083333333333	102.038595458158	102.839494658328	98.7312836655581	NA	NA	NA	107.91469186893	101.766024471761	102.022292962107	107.527478538486	110.047475406831	99.5994381819527	99.9900907643602	107.994731152581	97.2265558438362
10.1166666666667	102.038909965089	102.847272790056	98.7315125067683	NA	NA	NA	107.946001665016	101.74678137163	101.981734086668	107.552725615398	110.005454087917	99.5642548544562	100.00423768207	108.043010251292	97.216704412412
10.125	102.037773413187	102.853342574595	98.7324951768492	NA	NA	NA	107.976171042305	101.726115432237	101.936208279974	107.576324003457	109.965431991028	99.5318130323261	100.016371505718	108.087794128168	97.2049463997355
10.1333333333333	102.035238124991	102.857938298916	98.7345115820322	NA	NA	NA	108.00509163146	101.704445001857	101.886722393441	107.59785010603	109.927528468499	99.5027686471517	100.026659610607	108.129100217635	97.1914298102802
10.1416666666667	102.031415682733	102.861323511647	98.7378525261987	NA	NA	NA	108.032621957595	101.682177521527	101.834410555267	107.616965063962	109.891718458729	99.4775856340457	100.035362818227	108.167159268913	97.1763155320107
10.15	102.02646982653	102.863765764729	98.7428147563198	NA	NA	NA	108.058585134933	101.659704162055	101.780501786176	107.633428918281	109.857853186089	99.4565471325504	100.042816048925	108.202391836527	97.1597737479518
10.1583333333333	102.020610456794	102.865513310644	98.749690081738	NA	NA	NA	108.082769407963	101.637398013632	101.726260677811	107.647112314923	109.825689129916	99.4397803363203	100.049403783863	108.235381567257	97.1419807526629
10.1666666666667	102.014090828627	102.866777943615	98.7587470608973	NA	NA	NA	108.104932551813	101.615613961098	101.672925558402	107.6580014179	109.794921390791	99.4272854582299	100.055533581241	108.266840468052	97.1231136425898
10.175	102.007206264998	102.867728671827	98.7702076939284	NA	NA	NA	108.124812319476	101.594690645614	101.621662343151	107.666189094477	109.765218891046	99.418956243127	100.061610605583	108.297563598006	97.1033392606422
10.1833333333333	102.000289683645	102.868495894977	98.7842250935683	NA	NA	NA	108.142142334081	101.574954394828	101.573529440222	107.671851335507	109.736256031066	99.4145864864021	100.068016652688	108.328373395153	97.0827985279282
10.1916666666667	101.993700340439	102.869179810622	98.800867885747	NA	NA	NA	108.156670736703	101.556721977295	101.529441115062	107.67521448127	109.707733370391	99.4138696261789	100.075096260269	108.360057166519	97.0615918704501
10.2	101.987806410097	102.86985690101	98.8201134951864	NA	NA	NA	108.168179917029	101.540297829195	101.490132245903	107.676523056057	109.67938732671	99.4164012899939	100.083147397325	108.393306028811	97.0397713530474
10.2083333333333	101.982964114816	102.870583160745	98.8418492999204	NA	NA	NA	108.176506235864	101.525963123138	101.456135091585	107.67601830024	109.650999543846	99.4216869752012	100.092408361364	108.428664661152	97.0173417971398
10.2166666666667	101.979496107484	102.871395584139	98.8658793746844	NA	NA	NA	108.181557336183	101.513956927002	101.427769625359	107.673932123121	109.622415424549	99.429153068147	100.103033199193	108.466496826398	96.9942704052684
10.225	101.977672555457	102.872311731435	98.8919329972867	NA	NA	NA	108.183324275995	101.504454075072	101.405144107922	107.670493409623	109.593568539249	99.4381628175812	100.115054957126	108.506966762272	96.9705049443185
10.2333333333333	101.977698142482	102.873325459862	98.919669620638	NA	NA	NA	108.181887591883	101.497549072553	101.388164198432	107.665938414855	109.564497969588	99.4480394770035	100.128342223304	108.550035262292	96.9460016212861
10.2416666666667	101.979705915964	102.874399302962	98.9486776849403	NA	NA	NA	108.177418809144	101.493254609913	101.376547448222	107.660516976477	109.535348837549	99.4580948979959	100.142556485083	108.59547015203	96.9207597657903
10.25	101.983757156535	102.875457398772	98.9784711989853	NA	NA	NA	108.170179562008	101.491515224102	101.369837415628	107.654490099871	109.506356941924	99.4676615996282	100.157117866584	108.642870088745	96.8948531515002
10.2583333333333	101.989845844714	102.87638308936	99.0084925206127	NA	NA	NA	108.160518975753	101.492228642738	101.367415397028	107.648118027841	109.477824108789	99.4761293124986	100.171186588207	108.691698277227	96.8684459295065
10.2666666666667	101.997906023326	102.877023639027	99.0381280175224	NA	NA	NA	108.148868008934	101.495266388872	101.368516941094	107.64163909772	109.450089035668	99.4829878545492	100.183665861775	108.741322895488	96.8417871892862
10.275	102.00782108965	102.877202800113	99.066736681467	NA	NA	NA	108.13572828868	101.500489244419	101.372260628204	107.635240521297	109.423497651147	99.4878767350746	100.193227804975	108.791062080721	96.8151863132382
10.2833333333333	102.019434944469	102.876739998267	99.0936855434302	NA	NA	NA	108.121653317217	101.507756601359	101.377688296527	107.629026592344	109.398379923501	99.4906362117227	100.198359998447	108.840227550958	96.7889778313114
10.2916666666667	102.032564238601	102.875473374131	99.1183844346288	NA	NA	NA	108.10722272349	101.516930120369	101.38381808678	107.622996036093	109.375039540141	99.4913461975778	100.197428627776	108.888158701717	96.7634877589707
10.3	102.047010937139	102.873282550472	99.1403158741831	NA	NA	NA	108.093013988673	101.527872448584	101.38971786796	107.617040069622	109.353755992434	99.4903391000698	100.188752740786	108.934247151199	96.7390099215926
10.3083333333333	102.062576377998	102.870105728616	99.1590596798979	NA	NA	NA	108.079577400547	101.540442334038	101.394595122061	107.610963447879	109.334791056352	99.4881804929125	100.170683974292	108.977958014199	96.7157931095485
10.3166666666667	102.079077180058	102.865947627766	99.1743134341905	NA	NA	NA	108.067417838186	101.5544895382	101.397880764292	107.604520098452	109.318389797672	99.4856165778104	100.141690452636	109.018846805956	96.6940365919396
10.325	102.096358987332	102.86087985024	99.1859083930472	NA	NA	NA	108.056983173671	101.569854220435	101.399283857186	107.597452653395	109.304770629994	99.4834918525752	100.100447322734	109.056564713214	96.6738939875752
10.3333333333333	102.114302682824	102.855037637507	99.1938173335313	NA	NA	NA	108.048656344594	101.586372722417	101.398809320345	107.58953049343	109.29410559394	99.4826525455543	100.045932987303	109.090852043785	96.6554866991946
10.3416666666667	102.132821438242	102.848613579838	99.1981506988223	NA	NA	NA	108.042748642628	101.603887187216	101.396739114819	107.580583514094	109.286497723065	99.4838619620449	99.9775248601629	109.121527600046	96.6389242141817
10.35	102.151851452451	102.84184489278	99.1991413221559	NA	NA	NA	108.039495325817	101.622255282047	101.393577067178	107.570526848989	109.281964845167	99.487745826985	99.8950880528977	109.148480347245	96.6243245107575
10.3583333333333	102.171341240764	102.834993247716	99.1971207713172	NA	NA	NA	108.03905799521	101.641359169972	101.389967003182	107.559373444274	109.280435906096	99.4947661238644	99.7990515890943	109.17166418588	96.611829217422
10.3666666666667	102.191243466202	102.828321452694	99.1924897815119	NA	NA	NA	108.04153651381	101.661114734921	101.38660826422	107.547237379381	109.281759055485	99.505215583847	99.690466687136	109.191092322011	96.6016123201371
10.375	102.211510675293	102.8220704597	99.185685531653	NA	NA	NA	108.046986411945	101.681479416434	101.384188455922	107.534334835405	109.285716168216	99.5192292082442	99.571042640619	109.206825490186	96.593882007234
10.3833333333333	102.232093729108	102.8164364624	99.1771508254822	NA	NA	NA	108.055433513837	101.702454908216	101.383332886049	107.520988414041	109.292038585575	99.5368044069459	99.4431570285857	109.218951003743	96.5888739479883
10.3916666666667	102.252940294365	102.811550986178	99.1673096815565	NA	NA	NA	108.066881638791	101.724084193487	101.384557763338	107.50763271137	109.300422605436	99.5578174664303	99.3098356696385	109.227558266633	96.5868359078045
10.4	102.273990806595	102.80747209382	99.1565494600296	NA	NA	NA	108.081315462604	101.746445800262	101.388220471174	107.494809803395	109.310547625443	99.5820350609377	99.1746949673959	109.232722957897	96.5880072096829
10.4083333333333	102.295171257809	102.804190940639	99.1452074602041	NA	NA	NA	108.09870086107	101.769646403377	101.39447237657	107.483144785554	109.322099622898	99.6091279165309	99.0418380068758	109.234509351521	96.5925980103597
10.4166666666667	102.316384978107	102.801648615069	99.1335624535031	NA	NA	NA	108.118982212018	101.793808798719	101.40322253007	107.47330209432	109.334797711459	99.6386866572896	98.9156999089473	109.232991664717	96.6007707480237
10.425	102.337506461567	102.799755384784	99.1218339970456	NA	NA	NA	108.142076564457	101.819051698634	101.414118034234	107.465928995099	109.348418951023	99.6702319149186	98.8008485895648	109.228288421153	96.6126217373553
10.4333333333333	102.358378841411	102.798409027781	99.1101900556482	NA	NA	NA	108.167866464031	101.845463563559	101.426547860874	107.461593623716	109.36281819354	99.703214014315	98.7017555369458	109.220601230698	96.6281612113673
10.4416666666667	102.378815612825	102.797512367846	99.0987588036302	NA	NA	NA	108.196193190147	101.873079839151	101.439676947777	107.460728689358	109.37793915093	99.7370068576476	98.6225501838474	109.210249408465	96.6472965734755
10.45	102.398607048186	102.796988950366	99.0876397065451	NA	NA	NA	108.22685272483	101.901873325132	101.452511806269	107.463592150442	109.393810360322	99.7709076673257	98.566767914461	109.197693719811	96.6698279918822
10.4583333333333	102.417530389964	102.796793872674	99.0769125125983	NA	NA	NA	108.259597920344	101.931760997426	101.463991030558	107.470248627632	109.410524444113	99.8041549193174	98.5371053946918	109.18354706167	96.6954619601765
10.4666666666667	102.435361712467	102.79691710628	99.066644052331	NA	NA	NA	108.294147763492	101.962623300241	101.473085424347	107.480569353879	109.428209315875	99.8359694718992	98.5352062372363	109.168574635844	96.7238404380179
10.475	102.451888845893	102.797378853591	99.0568904110334	NA	NA	NA	108.330199891744	101.994327512678	101.478885644544	107.49424798941	109.447001491282	99.865610822475	98.5615072808993	109.153685313274	96.7545755184116
10.4833333333333	102.466926369297	102.798219515853	99.0476933452415	NA	NA	NA	108.367441214471	102.026747646898	101.480659906678	107.510829555835	109.467023902035	99.8924313181922	98.61517569391	109.139908551262	96.7872766504781
10.4916666666667	102.480332554181	102.799488754182	99.0390754368981	NA	NA	NA	108.405554604195	102.0597785087	101.477881492589	107.529749502778	109.488367352065	99.9159148541968	98.6941569122533	109.128346996241	96.8215638170964
10.5	102.492025895319	102.801236824044	99.0310398965019	NA	NA	NA	108.444223581477	102.0933449634	101.470239026527	107.550379925382	109.511077407209	99.935697940508	98.7953334130765	109.12010324166	96.8570705896086
10.5083333333333	102.50199713579	102.803508276467	99.0235770998381	NA	NA	NA	108.483137553642	102.127406669451	101.457642127108	107.572077327286	109.535148939747	99.9515784876666	98.9147723060872	109.11619420243	96.8934447681857
10.5166666666667	102.510313401532	102.806337155005	99.0166768031327	NA	NA	NA	108.52199706823	102.161957839031	101.440229944456	107.594222841173	109.560529444368	99.9635171204749	99.0480257116394	109.117472558063	96.9303517470563
10.525	102.517115877984	102.809743826803	99.0103427993625	NA	NA	NA	108.560516571613	102.197022404373	101.418382576596	107.616248234475	109.587131880017	99.9716300099474	99.1904444087153	109.124567582903	96.967482703994
10.5333333333333	102.522616075316	102.813732749153	99.0046045449336	NA	NA	NA	108.59842445774	102.232645359701	101.392722761977	107.637650417871	109.61485397902	99.9761698808012	99.3374693541531	109.137848366004	97.0045665315208
10.5416666666667	102.527092265221	102.81828897724	98.9995205029678	NA	NA	NA	108.635463402368	102.268881283968	101.36408997954	107.65800293005	109.643595180173	99.9774988154787	99.4848745083137	109.157407576359	97.0413821300816
10.55	102.530882306999	102.823373697516	98.9951708909336	NA	NA	NA	108.671394163921	102.305780884941	101.333481252117	107.676967940299	109.673264324201	99.9760617178138	99.6289462761518	109.183059833782	97.07776864701
10.5583333333333	102.534369574815	102.828922892286	98.9916414894357	NA	NA	NA	108.706003705778	102.343375730054	101.301972610369	107.69430695405	109.70378124012	99.9723639636755	99.7665984811394	109.214345627237	97.1136338166667
10.5666666666667	102.53796255106	102.834851182638	98.9890034372648	NA	NA	NA	108.739116085702	102.381662222491	101.270645181362	107.709890095095	109.735080457386	99.9669533225487	99.8954325216667	109.25053480003	97.1489607261373
10.575	102.542070219143	102.84105690778	98.9872944700191	NA	NA	NA	108.770603028195	102.420586957486	101.240533312918	107.723703481424	109.767118837181	99.9604096606744	100.013754852487	109.290631927487	97.183810367406
10.5833333333333	102.547075526307	102.847424611664	98.9865056894041	NA	NA	NA	108.800390741767	102.460034774009	101.212597135742	107.735848034161	109.799878874163	99.9533428786251	100.120560065538	109.33339290114	97.2183168457351
10.5916666666667	102.553309837443	102.853827588262	98.986576341054	NA	NA	NA	108.828461228618	102.499821032368	101.187709439603	107.746520753381	109.833357328191	99.9463921850067	100.215484402877	109.377362680039	97.2526763304466
10.6	102.561031461876	102.860135144781	98.9873965386938	NA	NA	NA	108.854849192414	102.539691179959	101.166643292739	107.755975808173	109.867538291502	99.9402198592135	100.298734916471	109.420937936487	97.2871330233254
10.6083333333333	102.570410663636	102.866224547909	98.9888154985501	NA	NA	NA	108.879637010538	102.579329881804	101.150054293309	107.764472688592	109.902362081607	99.9354953302497	100.371001282606	109.462448908365	97.3219637299728
10.6166666666667	102.581522285643	102.871994169441	98.9906523753826	NA	NA	NA	108.90294950017	102.618379443869	101.138457460828	107.772225440263	109.937705006861	99.9328669082629	100.433356705423	109.500248835261	97.3574614969553
10.625	102.594345567942	102.877374710856	98.9927071707517	NA	NA	NA	108.924948837404	102.656464916763	101.132194041481	107.779366836664	109.973379293513	99.9329235783142	100.487152335306	109.532802154827	97.3939173041473
10.6333333333333	102.608769908317	102.882336519154	98.9947704271047	NA	NA	NA	108.945828909202	102.693220946254	101.131384708437	107.785936100605	110.009153035068	99.936154718694	100.53390994766	109.558769359252	97.4315970117074
10.6416666666667	102.624604629178	102.886891823194	98.996632526619	NA	NA	NA	108.965808527124	102.728314195464	101.135883321889	107.79189087487	110.044781544835	99.9429155460479	100.575220419993	109.577085146705	97.4707131462808
10.65	102.641590207111	102.891091663262	98.9980934069232	NA	NA	NA	108.985124554178	102.761457093559	101.145256697418	107.797133709031	110.080037872697	99.9534021234714	100.612656600484	109.587017701816	97.5113953954203
10.6583333333333	102.659409863249	102.895018542776	98.9989705454019	NA	NA	NA	109.004026719667	102.792414032709	101.158804888282	107.801537041106	110.114732114334	99.9676367883009	100.647704966459	109.588196432994	97.5536648436459
10.6666666666667	102.677702735119	102.898776806105	98.9991011849073	NA	NA	NA	109.022774564043	102.821006005978	101.175618558864	107.804956895926	110.148715248367	99.9854649869418	100.681713572904	109.580606867272	97.5974164895565
10.675	102.696079439688	102.902481846914	98.9983381144131	NA	NA	NA	109.041635606901	102.847118480828	101.194658348754	107.807238403631	110.181872010859	100.006566301496	100.715850422348	109.5645586531	97.642413598133
10.6833333333333	102.714138624346	102.906247355413	98.9965441791101	NA	NA	NA	109.060882244566	102.870711325536	101.21483537734	107.808222270074	110.214111906218	100.030483809884	100.751068815204	109.540633002366	97.6882947865703
10.6916666666667	102.731483470769	102.910170894863	98.9935913165865	NA	NA	NA	109.08078284169	102.891825918453	101.235076141758	107.807759369212	110.245363512567	100.056673189376	100.788080915917	109.509621196262	97.7345919710708
10.7	102.747740230679	102.914321082026	98.9893647703887	NA	NA	NA	109.101584708808	102.910585575441	101.254370955033	107.805737094808	110.2755718575	100.084562733839	100.827343553711	109.472469188442	97.780755489842
10.7083333333333	102.762581569637	102.918728569602	98.9837694345446	NA	NA	NA	109.123492877408	102.927188338865	101.271819066715	107.802114697081	110.304698333731	100.113604242856	100.869061008043	109.430232295878	97.8261821728216
10.7166666666667	102.775752884296	102.923379175512	98.9767350947612	NA	NA	NA	109.146651364772	102.941893632567	101.286681634144	107.796957041187	110.332723928248	100.143296350289	100.913208615268	109.384030126366	97.8702441209861
10.725	102.787094576476	102.928207696807	98.9682174160913	NA	NA	NA	109.171131507371	102.955004407594	101.298442047092	107.790457002266	110.359655175827	100.173179148326	100.959576975749	109.334993469134	97.9123177622985
10.7333333333333	102.796553984131	102.93309476968	98.958192896225	NA	NA	NA	109.196928427573	102.966844990376	101.306865164491	107.782944233967	110.385530424369	100.202815545275	101.007830988066	109.284209713692	97.9518114383115
10.7416666666667	102.804186324657	102.937870319567	98.9466504803653	NA	NA	NA	109.22396366678	102.977736026274	101.312042700503	107.774880766082	110.410424254455	100.231774300321	101.05757384042	109.232684047671	97.9881891430221
10.75	102.810147930929	102.942323660207	98.9335853355592	NA	NA	NA	109.252091598963	102.987970689384	101.314407670741	107.766842158879	110.434448745708	100.259619708606	101.108403527288	109.181328431409	98.0209900567982
10.7583333333333	102.814684433029	102.946216125315	98.9189976888652	NA	NA	NA	109.281109121513	102.997795602384	101.314703091911	107.759483905494	110.457750771518	100.285909933648	101.159950427125	109.130974144841	98.0498429152577
10.7666666666667	102.818115241793	102.949291510779	98.9028962595332	NA	NA	NA	109.310768757393	103.007397165487	101.313906191667	107.753496821749	110.480504557513	100.310207920955	101.211891916197	109.082390803224	98.0744703437863
10.775	102.820816410595	102.951282472201	98.8853062491774	NA	NA	NA	109.340793920975	103.016894367827	101.313128470252	107.74955945251	110.502898870484	100.332107014468	101.263950258282	109.036293843454	98.0946798389502
10.7833333333333	102.823203793488	102.951914419271	98.8662830715989	NA	NA	NA	109.370894552583	103.02634112619	101.313513560789	107.748296344538	110.525121791988	100.351269494902	101.315884830322	108.993332304592	98.1103471412406
10.7916666666667	102.82571586866	102.95091014724	98.8459296045582	NA	NA	NA	109.400782485306	103.035739478005	101.316141864258	107.750244792339	110.547351068967	100.367471550335	101.367486094494	108.954063477789	98.1214016006845
10.8	102.828794208511	102.947997270407	98.8244090101483	NA	NA	NA	109.430186003618	103.045059882761	101.321945467049	107.755824728018	110.569754999506	100.38064133806	101.41857236271	108.91893064641	98.1278160148981
10.8083333333333	102.832861491303	102.942917379373	98.8019456546484	NA	NA	NA	109.458862444185	103.054261508423	101.331641668155	107.765308964161	110.592498621209	100.390874494572	101.468987586325	108.888255252305	98.1295977680726
10.8166666666667	102.838298871809	102.935433989004	98.7788138772455	NA	NA	NA	109.486609510931	103.0633066659	101.345693997216	107.778801930021	110.615746239124	100.398420076428	101.5185991886	108.86224229293	98.1267809462202
10.825	102.845424124257	102.925337152297	98.7553197757645	NA	NA	NA	109.51327750804	103.072168184832	101.364304983558	107.796235955428	110.639657497761	100.403643455227	101.567296033707	108.840992999955	98.1194221168229
10.8333333333333	102.854472132576	102.912444711938	98.7317816693604	NA	NA	NA	109.538782197866	103.080832235703	101.387442480724	107.817382385074	110.664380713522	100.406980150383	101.614985639342	108.82452123479	98.1076010867098
10.8416666666667	102.865580603695	102.896602191243	98.7085136484132	NA	NA	NA	109.563115235984	103.089299121666	101.414895747978	107.841869046624	110.690048465329	100.408891874778	101.661587948382	108.812769240397	98.0914273576024
10.85	102.878783348328	102.877684345469	98.6858145161792	NA	NA	NA	109.586349701076	103.097582758391	101.44634639228	107.869201538326	110.71677642776	100.409829366717	101.707023493358	108.805616461872	98.0710539267011
10.8583333333333	102.894012311629	102.855601305408	98.6639615987209	NA	NA	NA	109.608639261394	103.105708397628	101.481435212817	107.898790730002	110.744661191142	100.410203890321	101.75119645541	108.802879942747	98.0466962687374
10.8666666666667	102.911109015188	102.830311347554	98.6432075486891	NA	NA	NA	109.630209466817	103.113708514705	101.519812128997	107.929986900828	110.773773347893	100.410369687563	101.793975401191	108.804312381157	98.0186479222481
10.875	102.929843514351	102.801839669398	98.6237791507895	NA	NA	NA	109.651340838259	103.121619315726	101.561163899964	107.962117466769	110.804145901132	100.410618183429	101.835174567475	108.809605242011	97.9872847508535
10.8833333333333	102.949935952025	102.770298502266	98.6058783113309	NA	NA	NA	109.672345485192	103.129481926266	101.605221187935	107.994523383932	110.835758065364	100.411180996638	101.874536486234	108.818399395274	97.9530562639096
10.8916666666667	102.971076827477	102.73590243506	98.5896854113076	NA	NA	NA	109.693539865202	103.137348691627	101.651750427483	108.026587282125	110.868514973394	100.412235950361	101.911715483809	108.830301102562	97.9164660378953
10.9	102.992944882954	102.698975844274	98.5753645956242	NA	NA	NA	109.715216399634	103.145289699133	101.700532952963	108.05774786802	110.902229491422	100.413912360726	101.946262515802	108.844900322835	97.8780435369812
10.9083333333333	103.015221198452	102.659952773114	98.5630699849491	NA	NA	NA	109.737616731664	103.153393918296	101.751332834991	108.087505176182	110.936616125139	100.416298332772	101.977611368557	108.861788547136	97.8383093024407
10.9166666666667	103.037597348811	102.619370133242	98.5529510442861	NA	NA	NA	109.760909668082	103.16176288952	101.803862711888	108.115429091734	110.971301776193	100.419455631794	102.005063524558	108.880572050117	97.7977369244136
10.925	103.059778344818	102.577854212903	98.5451547913712	NA	NA	NA	109.785177185145	103.170499576743	101.857761442849	108.141176837792	111.005848442307	100.42344287691	102.027768790586	108.900876443912	97.7567192669575
10.9333333333333	103.081483475768	102.536100843414	98.5398232369609	NA	NA	NA	109.810410272613	103.179697909152	101.912592385616	108.164513828672	111.03977948463	100.42834114837	102.044702509049	108.922342383931	97.7155474917569
10.9416666666667	103.102446976164	102.494851767493	98.5370863537265	NA	NA	NA	109.836512918384	103.189436586838	101.967866148426	108.185330011654	111.072606328777	100.434273100526	102.054642369037	108.944617796766	97.6744054324678
10.95	103.122419837262	102.454870663644	98.5370524935185	NA	NA	NA	109.863311825826	103.199775973146	102.023086772377	108.203647582758	111.103855921211	100.441409530724	102.056146026636	108.967354420796	97.633374674496
10.9583333333333	103.141175184331	102.416919539338	98.5397991953527	NA	NA	NA	109.890571654736	103.210754908087	102.077810665276	108.219618332794	111.133095033845	100.449965908229	102.047530153182	108.990213721898	97.592443456783
10.9666666666667	103.158518889771	102.381733244379	98.5453671257096	NA	NA	NA	109.918015098742	103.222385722711	102.131702306384	108.233507856923	111.159945118505	100.46019644654	102.026855705565	109.012882132485	97.5515156265809
10.975	103.17430362457	102.349989843446	98.5537572644674	NA	NA	NA	109.945344067148	103.234647459461	102.18457585009	108.245663796017	111.184087196425	100.47238818699	101.991928712142	109.035090638442	97.510422248778
10.9833333333333	103.188441038521	102.322276860981	98.5649297733374	NA	NA	NA	109.972257868546	103.247478316053	102.236419595236	108.256471177104	111.20526310652	100.486853395058	101.940326073719	109.056630811436	97.4689426556523
10.9916666666667	103.200907317028	102.299057388203	98.5788048553366	NA	NA	NA	109.998467264663	103.26076931471	102.287403173588	108.266305318431	111.223279877278	100.503922427744	101.869453461696	109.077362058116	97.4268400175704
11	103.211742065159	102.280642729205	98.5952672144566	NA	NA	NA	110.023705851988	103.274361489568	102.337863904912	108.275493602236	111.238018685278	100.523938501777	101.776639440188	109.09721050069	97.3839122029691
11.0083333333333	103.221043546082	102.267176136481	98.6141739651154	NA	NA	NA	110.047740403745	103.288047636591	102.388264880958	108.284291636578	111.249445016186	100.547247891399	101.659264555378	109.116162155387	97.3400533283497
11.0166666666667	103.228961705286	102.258628658815	98.6353634294397	NA	NA	NA	110.070380506244	103.301578675202	102.439122029775	108.292872740985	111.257615784066	100.574178471473	101.514916258943	109.134253310673	97.295314492438
11.025	103.235687768869	102.25480720107	98.658662047303	NA	NA	NA	110.091485816276	103.314675664046	102.490910028508	108.301326485068	111.262680069563	100.605006317175	101.341555185884	109.151560358322	97.2499486084524
11.0333333333333	103.241439659023	102.25537425994	98.6838895577863	NA	NA	NA	110.110967445229	103.327048257413	102.543968298374	108.309662595997	111.264872486755	100.63991342591	101.137678815991	109.168187804034	97.2044260921156
11.0416666666667	103.246445197728	102.259876221044	98.7108651358245	NA	NA	NA	110.128780697331	103.338416136258	102.59843415583	108.317819022528	111.264501821339	100.678940818954	100.902471991364	109.184253157196	97.159412284226
11.05	103.250926171935	102.267774690142	98.7394160333271	NA	NA	NA	110.144910043837	103.348526728401	102.654225712552	108.325674672136	111.26193776115	100.72194555405	100.635936565722	109.199874603107	97.1157049494912
11.0583333333333	103.25508453001	102.278476565125	98.7693880168109	NA	NA	NA	110.159351188202	103.357165125548	102.711072571479	108.333067445011	111.257594986566	100.76857377417	100.338995494822	109.215170408927	97.074141722655
11.0666666666667	103.259090067923	102.291363293195	98.800655381792	NA	NA	NA	110.172096562157	103.364157518035	102.768558977602	108.339817291887	111.251912122162	100.818258815476	100.013571915439	109.230270749034	97.0354978109364
11.075	103.263070074861	102.305822470188	98.8331271506815	NA	NA	NA	110.183128355873	103.369373263898	102.826137653948	108.34575206745	111.245325203499	100.870245584874	99.6626484819229	109.245332349081	97.0003983823019
11.0833333333333	103.267104170834	102.321282254483	98.8667468868964	NA	NA	NA	110.192419015551	103.372730527532	102.883106686818	108.350731269291	111.238238745444	100.923635564454	99.2903103034353	109.260544788224	96.9692643979704
11.0916666666667	103.271227386551	102.337244629279	98.9014862272833	NA	NA	NA	110.199937015827	103.374205534159	102.938583013593	108.35466147903	111.230998789592	100.977441312183	98.9017649451919	109.276124974669	96.9422974100914
11.1	103.275440906389	102.35331118317	98.9373341945695	NA	NA	NA	110.205656433132	103.37384048183	102.991512125696	108.357500531007	111.223871951128	101.030636768678	98.5033222076522	109.292304776964	96.919498013934
11.1083333333333	103.279726560967	102.369195396488	98.974285554424	NA	NA	NA	110.209568579449	103.371745576778	103.040725334686	108.359254085839	111.217034666031	101.082195913229	98.1023130048572	109.309317412249	96.9007075544457
11.1166666666667	103.284060228891	102.38471940987	99.0123319232682	NA	NA	NA	110.21169187323	103.368094181031	103.085030080525	108.359971426125	111.210574215139	101.131124455632	97.7069311435613	109.327382059802	96.8856594189527
11.125	103.288421095074	102.399800142181	99.0514574384145	NA	NA	NA	110.212076469163	103.363112285834	103.123311512663	108.359743919529	111.204496312349	101.176495832322	97.3259906118866	109.3466829744	96.8740279382615
11.1333333333333	103.292797127529	102.414433350448	99.0916381959671	NA	NA	NA	110.210803862446	103.357065384841	103.154623532969	108.358704769151	111.198732126275	101.217497359023	96.9686045031263	109.367343981705	96.8654701978258
11.1416666666667	103.297188901086	102.428680537613	99.1328447357136	NA	NA	NA	110.207984738439	103.350246932596	103.178253365007	108.357025480692	111.193145009269	101.253478786865	96.6438091138788	109.389404609435	96.8596604170968
11.15	103.301613320006	102.442657219483	99.1750481869709	NA	NA	NA	110.203758318658	103.342970039605	103.193757056897	108.354903213461	111.187542302614	101.283988737092	96.3601711562005	109.412804168061	96.8563161356697
11.1583333333333	103.306108407266	102.456518728561	99.2182286382613	NA	NA	NA	110.198294343716	103.335560531899	103.200973972883	108.35253796238	111.181692026054	101.308794105387	96.1254192727248	109.437377746442	96.8552149292631
11.1666666666667	103.310739597613	102.470441624118	99.2623798251887	NA	NA	NA	110.191796661456	103.328349158299	103.200032348831	108.350107423327	111.175339354071	101.327886817351	95.9461288799694	109.462865004098	96.8562016970648
11.175	103.315605137031	102.484601159893	99.3075044022738	NA	NA	NA	110.184506250648	103.321662104125	103.191353582928	108.347749879975	111.168222821313	101.341476724586	95.8274684045851	109.488927934109	96.859189221671
11.1833333333333	103.320835885337	102.49914714567	99.3536005347329	NA	NA	NA	110.176701250671	103.315810401281	103.175647077941	108.345560902613	111.16009429457	101.349964777676	95.7729997303458	109.51517052803	96.8641552876456
11.1916666666667	103.326586461236	102.514183037616	99.4006461088627	NA	NA	NA	110.168692164441	103.311080995224	103.153878183886	108.343605156107	111.150742323868	101.353898439046	95.784522408864	109.541155291861	96.8711364732543
11.2	103.333019391638	102.529753936901	99.4485862402094	NA	NA	NA	110.160811950411	103.307733054452	103.127207873233	108.341939430638	111.140014121606	101.353918134674	95.8619565118084	109.566418596894	96.880216388616
11.2083333333333	103.340287765401	102.545845762435	99.4973254058129	NA	NA	NA	110.153402043561	103.306000318853	103.096924094412	108.34063684964	111.12783085269	101.350701525011	96.0032685312761	109.59049312111	96.8915081770696
11.2166666666667	103.348521741627	102.562393664871	99.5467225947535	NA	NA	NA	110.146795658501	103.306096570261	103.064381309193	108.339803169022	111.114191065592	101.34490876595	96.2044536725735	109.612943403292	96.9051353469651
11.225	103.357820471634	102.579296706489	99.5965890094421	NA	NA	NA	110.141300426501	103.308219900867	103.030945354978	108.339584903837	111.099160414939	101.337132166627	96.459593024544	109.633410688974	96.921217257563
11.2333333333333	103.36824687329	102.596436359411	99.646691046082	NA	NA	NA	110.13718402004	103.312552744757	102.997935303767	108.340172604426	111.082852169423	101.327856292489	96.7610059027084	109.65165561145	96.9398629181138
11.2416666666667	103.379822600356	102.61369639013	99.6967615785762	NA	NA	NA	110.134666477817	103.31925840879	102.966565148723	108.341797773126	111.065406196533	101.317434600065	97.0995169168368	109.66758814793	96.9611705876233
11.25	103.392524957428	102.630981741669	99.7465184661087	NA	NA	NA	110.133920030155	103.328477931377	102.937892317935	108.344721410722	111.046973044148	101.306084835572	97.464850409836	109.681281806839	96.9852265813266
11.2583333333333	103.406289687358	102.648234090598	99.7956843752756	NA	NA	NA	110.135074087168	103.340328748984	102.912770883605	108.349216368653	111.027706757556	101.293900815379	97.846142385835	109.692975100473	97.0120972241057
11.2666666666667	103.421019666476	102.665440848781	99.84400046944	NA	NA	NA	110.138222191114	103.354902086547	102.891803842529	108.355544443899	111.00776528615	101.280873474067	98.2325216498107	109.703061161982	97.0418106090468
11.275	103.436595995419	102.682633794195	99.8912301939712	NA	NA	NA	110.143428105303	103.372256340255	102.875298127552	108.363927095164	110.987312664382	101.266912544938	98.6136810863294	109.712061772801	97.0743285253953
11.2833333333333	103.452888723535	102.699876411567	99.9371557004715	NA	NA	NA	110.150729182319	103.392406904501	102.863236166528	108.374513650902	110.966516406908	101.251867329101	98.9803616538651	109.720583459537	97.1095144524262
11.2916666666667	103.469765233691	102.717244222362	99.9815722072162	NA	NA	NA	110.16013687462	103.415313944598	102.855280548435	108.387356617044	110.945537888567	101.235552487237	99.3247019916778	109.729256439173	97.1471088292895
11.3	103.487094186493	102.734804449313	100.024284059402	NA	NA	NA	110.171635631979	103.440870507231	102.850821663877	108.402400583067	110.924519425729	101.217779939741	99.6404427181554	109.738660156268	97.1867227588711
11.3083333333333	103.504744816739	102.752599559659	100.065104627126	NA	NA	NA	110.185181857394	103.46889501833	102.849063698969	108.419480690217	110.90357324968	101.198387322967	99.9230002483327	109.749247973744	97.2278549213549
11.3166666666667	103.522583882649	102.770637313552	100.103860353923	NA	NA	NA	110.200703866254	103.499131228064	102.849130066016	108.438322305567	110.882773548591	101.17725194046	100.169436543556	109.761291175277	97.269929009735
11.325	103.540472270647	102.78888836455	100.14039619029	NA	NA	NA	110.218102640605	103.531255118499	102.850163135484	108.45854224348	110.862149837484	101.154287896345	100.378352604986	109.774853798383	97.312343691462
11.3333333333333	103.558260807722	102.807290538681	100.174578651728	NA	NA	NA	110.237253005851	103.564886603577	102.851398974322	108.479659213845	110.84168353648	101.129434760714	100.549730730094	109.789790520131	97.3545239149473
11.3416666666667	103.575784223913	102.825758093565	100.20629593109	NA	NA	NA	110.258004926352	103.599605528173	102.852212895296	108.50111568043	110.821315888115	101.102651250613	100.684746159958	109.805752723591	97.3959638193818
11.35	103.592854538363	102.844194183869	100.235458091141	NA	NA	NA	110.280184726383	103.634971999279	102.852142887462	108.522306021117	110.800973516037	101.073923066315	100.785562842583	109.822199469695	97.4362587317434
11.3583333333333	103.609256506714	102.862504418783	100.261998903737	NA	NA	NA	110.303597361188	103.670548530131	102.850895952349	108.542607580698	110.780605292116	101.043283475151	100.855122146848	109.83842139589	97.4751295960044
11.3666666666667	103.62474666629	102.880609979825	100.285876369663	NA	NA	NA	110.328031542711	103.705920587552	102.848334598908	108.561414899704	110.760214584817	101.010837041461	100.89693089031	109.853582364361	97.5124401476416
11.375	103.639057373198	102.898460199526	100.307068861433	NA	NA	NA	110.353268056785	103.740713989532	102.844440872721	108.578175546282	110.739875659269	100.976774611951	100.914856678682	109.866774087737	97.5482007070931
11.3833333333333	103.651908462198	102.916044273075	100.325567725508	NA	NA	NA	110.379090482651	103.774608135882	102.839264392238	108.592421924973	110.719732302453	100.941369777023	100.912939086751	109.877074579811	97.5825534377736
11.3916666666667	103.663028559591	102.933399671411	100.341368460806	NA	NA	NA	110.405298320554	103.807343128328	102.832867233845	108.603791512337	110.699979502954	100.904955553218	100.895221616772	109.883603083492	97.6157417750821
11.4	103.672184768654	102.950614205557	100.354461476046	NA	NA	NA	110.431722895882	103.8387197051	102.825275982413	108.612029892731	110.680831450661	100.86789231141	100.865606232683	109.885568930374	97.6480733445177
11.4083333333333	103.679214674938	102.967820487297	100.364823585679	NA	NA	NA	110.458243775173	103.868594011856	102.816446051338	108.616977312349	110.662485834113	100.83053956489	100.827732661909	109.88231705607	97.6798859920653
11.4166666666667	103.684051708582	102.985183392223	100.372411663452	NA	NA	NA	110.484799845027	103.89687123713	102.80624140659	108.618546694125	110.645096430937	100.793232877759	100.784885666297	109.873373447288	97.7115208187443
11.425	103.686737704085	103.002882820369	100.377159018006	NA	NA	NA	110.511389218173	103.923500255126	102.794434258302	108.616703324855	110.628759639039	100.756260630912	100.739932210896	109.858485795178	97.7433002305205
11.4333333333333	103.687421943338	103.021094899132	100.378974279409	NA	NA	NA	110.538056865157	103.948467614141	102.780729729197	108.61145140796	110.613513995976	100.719839228737	100.695287513661	109.837648576934	97.7755083780407
11.4416666666667	103.686348361696	103.039972992336	100.377742058803	NA	NA	NA	110.564875228102	103.971788453204	102.764813782785	108.60282499448	110.59934926507	100.684088799485	100.652907232494	109.811110304221	97.8083747770857
11.45	103.683834196283	103.059629127601	100.37332532583	NA	NA	NA	110.591925832621	103.993495635653	102.746413826567	108.590877955613	110.586219936255	100.649013354991	100.614302193968	109.779369755468	97.8420655643712
11.4583333333333	103.680246419782	103.080119471282	100.365571306854	NA	NA	NA	110.619286675552	104.013631886475	102.72536347636	108.57567219452	110.574056447387	100.614494232952	100.580568634403	109.743158136781	97.8766856536714
11.4666666666667	103.675981436849	103.101438083059	100.35432221892	NA	NA	NA	110.647025164335	104.032248707125	102.70167124755	108.557270917441	110.562770118422	100.580307378333	100.552424151686	109.703392452774	97.9122869968559
11.475	103.671447822138	103.1235185073	100.339429221233	NA	NA	NA	110.675194247343	104.049412100048	102.675588498579	108.535744901463	110.55225417079	100.546165305244	100.530243242446	109.661096859318	97.9488735045441
11.4833333333333	103.667048758896	103.146240023059	100.32076659534	NA	NA	NA	110.703829630799	104.065212043917	102.647656364148	108.511189974453	110.542387299409	100.511769951944	100.514092436357	109.617309109299	97.9864005364371
11.4916666666667	103.663163452737	103.16943751915	100.298244251621	NA	NA	NA	110.73294702023	104.079771106362	102.618709133437	108.483745373829	110.533045255981	100.476860014398	100.503767625528	109.572994157395	98.0247763208263
11.5	103.660130545541	103.192915395913	100.271818018422	NA	NA	NA	110.762539592203	104.093248390182	102.589831763939	108.453604797327	110.524121178822	100.441248594446	100.498836433843	109.528979525031	98.063872171198
11.5083333333333	103.658236661243	103.216464715525	100.241497405581	NA	NA	NA	110.792576345111	104.105837491343	102.562289921559	108.421016331539	110.515548520306	100.404856354604	100.498686995376	109.485917339258	98.1035404666813
11.5166666666667	103.657710388735	103.239881783246	100.207350728754	NA	NA	NA	110.823001602602	104.117757953712	102.537451623774	108.386269939747	110.507315366391	100.367740204789	100.502580147557	109.444269171634	98.1436324913714
11.525	103.65872091253	103.262985317695	100.169508742943	NA	NA	NA	110.853735891143	104.12923913881	102.516708452036	108.349676304901	110.49946153225	100.330109224695	100.509699388322	109.404307802875	98.1840083342574
11.5333333333333	103.661382271293	103.285628979778	100.128167816805	NA	NA	NA	110.884678483102	104.140497242775	102.501399548195	108.311544294209	110.492059429669	100.29231980842	100.519195233244	109.366135169202	98.2245393357159
11.5416666666667	103.665764330105	103.30770900806	100.083591384564	NA	NA	NA	110.915711375529	104.151709818806	102.492745760652	108.272163662179	110.485187911844	100.254847462465	100.530222459657	109.329716697021	98.2651115595007
11.55	103.67190750436	103.329169450847	100.036107903327	NA	NA	NA	110.946704083464	104.1629940731	102.491802061385	108.231798309924	110.47890764584	100.218239918608	100.541967350646	109.294925757947	98.3056365110938
11.5583333333333	103.679834179226	103.350005568502	99.9861055893783	NA	NA	NA	110.977518664771	104.17439454457	102.499423322318	108.190690496666	110.473239164584	100.183062865611	100.553662017281	109.261587366872	98.3460664233245
11.5666666666667	103.68955092325	103.370263736148	99.9340257831191	NA	NA	NA	111.008013655394	104.185882862901	102.516223231051	108.14906882384	110.46814178352	100.149849068415	100.56458629368	109.229511672503	98.3864063684742
11.575	103.701041421584	103.390037048215	99.8803570163805	NA	NA	NA	111.038045303769	104.197367609218	102.54251444089	108.107151458309	110.463497515794	100.119057709826	100.574061970137	109.1985140906	98.4267174065809
11.5833333333333	103.714255345455	103.409456577495	99.8256304891303	NA	NA	NA	111.067466922056	104.208708571196	102.578247969735	108.06514128471	110.459107706755	100.091048838628	100.581446055782	109.168428095131	98.467109946013
11.5916666666667	103.729100047629	103.428678374273	99.7704151879464	NA	NA	NA	111.096129721584	104.219729649177	102.622984810971	108.023214011326	110.454703780481	100.066071464814	100.586127576931	109.139119162442	98.5077288691831
11.6	103.745440036203	103.447868328234	99.7153101698854	NA	NA	NA	111.123887638633	104.230227879599	102.67591554078	107.981501193792	110.449966649907	100.044257367424	100.587528750797	109.110499089795	98.5487311534917
11.6083333333333	103.763104657829	103.467188773487	99.660932949153	NA	NA	NA	111.150606011892	104.239979644055	102.735918713419	107.940072025314	110.444551368773	100.025616402688	100.58511093518	109.082532417215	98.5902575397055
11.6166666666667	103.781900515982	103.486788676397	99.6079040385928	NA	NA	NA	111.176172518303	104.248746952831	102.801638738571	107.898922660114	110.438119826678	100.01003592752	100.578387335438	109.055231676509	98.632403310334
11.625	103.801624799848	103.506795413693	99.5568287865064	NA	NA	NA	111.200507946649	104.256286354613	102.871567359281	107.857983243479	110.430383235829	99.9972894306181	100.566943009575	109.028646121304	98.6751950180692
11.6333333333333	103.822077563872	103.527305463603	99.5082792438871	NA	NA	NA	111.223573188497	104.262360739735	102.944121386252	107.817144844849	110.421145981319	99.9870581102895	100.550459383559	109.002850043703	98.7185777785904
11.6416666666667	103.843072404344	103.548374934207	99.4627780316301	NA	NA	NA	111.245369371684	104.266751226894	103.017714944632	107.776296882568	110.410335629065	99.9789627252274	100.52874009876	108.977935092843	98.76241332182
11.65	103.864445044643	103.570013875734	99.4207829227466	NA	NA	NA	111.265931445203	104.269265144351	103.090825506057	107.735361486365	110.398009268807	99.9725974438919	100.501736163474	108.954007901841	98.8064851266169
11.6583333333333	103.886058370387	103.59218646095	99.3826705100273	NA	NA	NA	111.2853190765	104.269737926154	103.162055974709	107.694316665131	110.384337127851	99.9675610281999	100.469566728818	108.931188660526	98.8505068348489
11.6666666666667	103.907802450612	103.614815093093	99.3487215146184	NA	NA	NA	111.30360956852	104.268028689114	103.230196406016	107.653207006389	110.369571066808	99.9634884784859	100.432529554229	108.909604314182	98.8941339581798
11.675	103.929590151459	103.637785420437	99.3191127407011	NA	NA	NA	111.320894673856	104.264009397879	103.29428171839	107.612142964373	110.354006904124	99.9600853340771	100.391097356433	108.889376084197	98.9369807833927
11.6833333333333	103.951350583277	103.660951807325	99.2939172964312	NA	NA	NA	111.337279158656	104.257549340615	103.353636995969	107.571290044845	110.337948431357	99.9571551728116	100.345900123611	108.870607934183	98.9786411310845
11.6916666666667	103.973021850424	103.684145521366	99.2731098394438	NA	NA	NA	111.352878412741	104.248501558151	103.407907097537	107.530852491285	110.321678336874	99.9546063517245	100.297694047714	108.853383773511	99.0187077842749
11.7	103.994542617075	103.70718713485	99.2565726796206	NA	NA	NA	111.367815095437	104.236699480249	103.457069997579	107.491059557014	110.305436320415	99.9524378649381	100.247318206776	108.83777698316	99.0567859242149
11.7083333333333	104.015841214437	103.729900943398	99.2441015407955	NA	NA	NA	111.382216261072	104.221966949469	103.501429676963	107.452157670944	110.289400446592	99.9507166780405	100.195644058703	108.82386814244	99.0925011102217
11.7166666666667	104.036822396217	103.752126713465	99.235413685021	NA	NA	NA	111.396211649722	104.204138984724	103.541587067431	107.414403795422	110.273669371832	99.9495528660536	100.143526699028	108.811760236537	99.1255079070663
11.725	104.057353813931	103.773725858412	99.230162629769	NA	NA	NA	111.409932751827	104.183088185328	103.578395068519	107.378055212767	110.258248212758	99.9490679913243	100.091768056843	108.80158273001	99.1555056886686
11.7333333333333	104.077255468768	103.794583879482	99.227960678271	NA	NA	NA	111.423511543839	104.158750533615	103.612901767837	107.343355169948	110.243042332462	99.949354138647	100.041099301942	108.793485666806	99.1822622669724
11.7416666666667	104.096295923257	103.814613434167	99.2284057269404	NA	NA	NA	111.437078287909	104.131144002134	103.646279162384	107.310517571547	110.227861418189	99.9504335732797	99.9921814253959	108.78763057194	99.2056382817652
11.75	104.114197746337	103.833759783204	99.2311070320346	NA	NA	NA	111.450758960967	104.100375277022	103.679733628466	107.279718340707	110.212434720373	99.9522363729014	99.9456159589766	108.784181152144	99.2256017657795
11.7583333333333	104.130651703674	103.852005861969	99.2357054158968	NA	NA	NA	111.464671589674	104.066633820386	103.714395734856	107.251100140046	110.196435721928	99.9546048611579	99.9019587735682	108.783292134648	99.2422248548701
11.7666666666667	104.145338747705	103.86937249123	99.2418847261306	NA	NA	NA	111.478918930195	104.03017709961	103.751194489772	107.224789366223	110.179510569367	99.9573178954968	99.8617334865187	108.785096447613	99.2556611181394
11.775	104.157960309629	103.88591116449	99.2493743245374	NA	NA	NA	111.49357746057	103.991313386956	103.790739210955	107.200917262199	110.161303993304	99.9601225038717	99.8254424377998	108.789695516653	99.2661101688998
11.7833333333333	104.168274043329	103.901690707835	99.2579462477005	NA	NA	NA	111.508686103588	103.950387308926	103.833241862251	107.17963281307	110.141480504652	99.96276685291	99.7935753448247	108.797157779026	99.273781557295
11.7916666666667	104.17612638429	103.916783297583	99.2674110218075	NA	NA	NA	111.524237956301	103.907770294991	103.878500921667	107.161095960676	110.119742841022	99.9650347928751	99.7666162181589	108.80752641158	99.2788667073395
11.8	104.181473891323	103.931256870203	99.2776123793277	NA	NA	NA	111.540177928788	103.863854928909	103.925946773849	107.14544840554	110.095850158338	99.9667825685283	99.7450438081514	108.820832590187	99.2815191994488
11.8083333333333	104.184389860751	103.945177179189	99.2884193567081	NA	NA	NA	111.556409304943	103.819049535372	103.974728671199	107.132769389372	110.069635858749	99.9679759105174	99.7293168190025	108.837107913306	99.2818403691045
11.8166666666667	104.185055059227	103.958616755609	99.2997174749685	NA	NA	NA	111.572809228959	103.773769858041	104.023812303012	107.123029416905	110.041021896281	99.9687222291659	99.7198403146854	108.856390663201	99.2798714350883
11.825	104.183734757522	103.971665026478	99.3114029622884	NA	NA	NA	111.589248962796	103.728429088487	104.072067384867	107.116054908225	110.010026257821	99.9692886220937	99.7169199647886	108.87872513844	99.2755974494435
11.8333333333333	104.180749454945	103.984434646291	99.3233808317107	NA	NA	NA	111.605613112452	103.683430080378	104.118347265338	107.111511666758	109.976763539096	99.9700972303075	99.7207164588027	108.904156723265	99.2689643129788
11.8416666666667	104.176447257263	103.997061931679	99.3355640853431	NA	NA	NA	111.621812823525	103.639160011968	104.161569466671	107.108910477903	109.941439650752	99.9716981152588	99.7312092604633	108.932723016883	99.2599006553765
11.85	104.171180814964	104.009702227756	99.3478713151437	NA	NA	NA	111.637790988441	103.595983430987	104.200794272495	107.107635482707	109.904339144044	99.9747273832645	99.7481717550953	108.964437671183	99.2483344374381
11.8583333333333	104.165287617109	104.022522027585	99.3602210231878	NA	NA	NA	111.653520888172	103.554231138651	104.235290625466	107.106990260058	109.865804745195	99.979858247335	99.771157808402	108.99926646502	99.2342029153943
11.8666666666667	104.159072773037	104.035688218216	99.3725232441588	NA	NA	NA	111.66899968881	103.514186350349	104.264582714653	107.106251217036	109.826214785106	99.9877516279259	99.799503724903	109.037100798852	99.2174615547957
11.875	104.15279553401	104.049353147699	99.3846730651329	NA	NA	NA	111.684236443829	103.476070400087	104.288475479446	107.104718710871	109.785966734987	99.9990120337883	99.8323511955392	109.077733772169	99.1980953289041
11.8833333333333	104.14666097482	104.063635199499	99.3965506256863	NA	NA	NA	111.6992356212	103.440030024079	104.307056685505	107.10176116527	109.745470047036	100.014149717394	99.8686918245481	109.120841364726	99.1761310602428
11.8916666666667	104.140816375502	104.078598143033	99.4080264533567	NA	NA	NA	111.713980519181	103.406129109959	104.320670631691	107.096851466375	109.705143419982	100.033548518314	99.9074274024839	109.165974644297	99.151649465458
11.9	104.135351607903	104.094235190912	99.4189680614161	NA	NA	NA	111.728421269004	103.374347933165	104.329861508146	107.089594431439	109.665407653397	100.057443873162	99.9474373321025	109.212574832714	99.1247998083198
11.9083333333333	104.13030480573	104.110462662477	99.4292477141983	NA	NA	NA	111.742469581096	103.344592984888	104.335297965587	107.079740209803	109.626669869846	100.08591702921	99.9876442233042	109.260017074726	99.0958213939941
11.9166666666667	104.125673828948	104.127124466715	99.4387538683658	NA	NA	NA	111.75600050657	103.316719313778	104.337703114899	107.067178120298	109.589301834734	100.118905037514	100.027068637283	109.307670775952	99.0650688897239
11.925	104.121429822883	104.144005847536	99.4474044931873	NA	NA	NA	111.768860680616	103.290561198331	104.337806327511	107.051911946091	109.5536152467	100.156216719189	100.064866501874	109.354953720899	99.0330277588151
11.9333333333333	104.117527505101	104.160854685945	99.4551562910096	NA	NA	NA	111.780881577815	103.265961619376	104.336310157486	107.034024519353	109.519835304088	100.197540800786	100.100348480613	109.401364040924	99.0003040124878
11.9416666666667	104.1139100742	104.177408604622	99.4620062929627	NA	NA	NA	111.791896032697	103.242794571405	104.333856441364	107.013640452612	109.488078638336	100.24244251184	100.132984702326	109.446488918371	98.9675830630148
11.95	104.110511148607	104.193424315345	99.4679875610974	NA	NA	NA	111.80175699891	103.220981675577	104.330986976452	106.990894876478	109.458345175589	100.290362710563	100.162398406713	109.489998822168	98.9355678153614
11.9583333333333	104.107257739913	104.208704707746	99.4731628660542	NA	NA	NA	111.810356873951	103.200506105001	104.328105318027	106.965916622797	109.430527775179	100.340638010932	100.188351601511	109.531635792374	98.9049151505097
11.9666666666667	104.104075185893	104.223121071295	99.4776189384816	NA	NA	NA	111.817643593182	103.181422997949	104.3254509906	106.938832152757	109.404435773128	100.392543291287	100.210726638344	109.571199331872	98.8761865465327
11.975	104.100890838583	104.236629889654	99.481461716279	NA	NA	NA	111.823629445453	103.163862359731	104.323099776171	106.9097895743	109.379825165994	100.445338286999	100.229507692571	109.608532593637	98.8498175113884
11.9833333333333	104.097634139689	104.249283185206	99.484811959275	NA	NA	NA	111.828390146227	103.148020074446	104.320993939657	106.87899501524	109.356428004472	100.49830333459	100.244763137367	109.643513899108	98.8261027512957
11.9916666666667	104.094234993167	104.261230180191	99.4878015788515	NA	NA	NA	111.832053573241	103.134135797225	104.318988362692	106.846749520247	109.333976947481	100.55076951588	100.256626165198	109.676058519229	98.8051926794301
12	104.090623477174	104.27270893233	99.4905717579098	NA	NA	NA	111.834781873894	103.122462802916	104.316896839262	106.813473528719	109.312224657317	100.602152202578	100.265273037104	109.706130932302	98.7870971360891
12.0083333333333	104.086731569471	104.284029322448	99.4932724167325	NA	NA	NA	111.836755450358	103.113237769369	104.314536658184	106.77971011275	109.290956514864	100.651979452394	100.270904382043	109.733760802641	98.7716930995185
12.0166666666667	104.082496397245	104.295550636288	99.4960616614321	NA	NA	NA	111.838165054679	103.106654636966	104.31177447175	106.746106854281	109.269993530748	100.699898014604	100.273735319636	109.75905450618	98.7587358997905
12.025	104.077865823203	104.307655948962	99.4991044154893	NA	NA	NA	111.839209862294	103.102843551502	104.308569233897	106.713382454045	109.249186974759	100.745653278342	100.273993868353	109.782200157321	98.7478748951625
12.0333333333333	104.072807128572	104.320723270304	99.5025683993605	NA	NA	NA	111.84009512786	103.101857128539	104.305003588485	106.682285350807	109.228412615037	100.789056458094	100.271923257309	109.803468311539	98.7386739921881
12.0416666666667	104.067315961048	104.3350936628	99.506615079761	NA	NA	NA	111.841026562666	103.10366639775	104.301293923922	106.653549554404	109.207572209684	100.829953836463	100.267785447531	109.823207974137	98.7306378410546
12.05	104.06142038857	104.351039578778	99.511386801717	NA	NA	NA	111.842203721904	103.108166115217	104.297768108316	106.627847476252	109.186602947838	100.86820398498	100.261864970868	109.84183373698	98.7232433941864
12.0583333333333	104.055177973737	104.368739260936	99.5169952431316	NA	NA	NA	111.843815284732	103.115187101435	104.294807639464	106.605737877256	109.165488359282	100.903664931469	100.254471397565	109.859800415996	98.7159700624936
12.0666666666667	104.048668270523	104.388262583562	99.5235151119505	NA	NA	NA	111.846035370373	103.124512840572	104.292768012305	106.58761532711	109.144263889987	100.936194719618	100.245936829796	109.877566986423	98.7083182024187
12.075	104.041984699544	104.40957043613	99.5309810713871	NA	NA	NA	111.849017252853	103.135897338496	104.291902457121	106.573674634722	109.123017563892	100.965666149062	100.236604342257	109.895557283099	98.6998146679949
12.0833333333333	104.035229419515	104.432525413105	99.5393822686447	NA	NA	NA	111.852882128426	103.1490807264	104.292311080393	106.563900394497	109.101891276718	100.991990267959	100.226807755082	109.914125600738	98.6900166122797
12.0916666666667	104.028513147125	104.456907510973	99.5486535282182	NA	NA	NA	111.857703719117	103.163799918959	104.29392429473	106.55808420401	109.081084430505	101.01514234307	100.216850458857	109.933532615439	98.6785247377598
12.1	104.021957589118	104.482427769336	99.5586689792365	NA	NA	NA	111.863492188445	103.179794721957	104.296515846622	106.555863890489	109.060855201061	101.035188206741	100.206992711078	109.953935120466	98.6650061965583
12.1083333333333	104.015694810643	104.508737600697	99.5692436698263	NA	NA	NA	111.870182409518	103.19681180535	104.299737204936	106.556771397641	109.041515286692	101.052307617334	100.197450527217	109.975389848841	98.6492196270582
12.1166666666667	104.009861179865	104.535437303417	99.5801450784501	NA	NA	NA	111.877630797664	103.214607185638	104.303169942355	106.560276409182	109.023421118596	101.066804708289	100.188401711696	109.997866434574	98.6310367037528
12.125	104.0045893872	104.562087832845	99.5911143848417	NA	NA	NA	111.885621752637	103.232946171538	104.306388500668	106.565821245907	109.006967616876	101.079097246479	100.179990673691	110.021262713163	98.6104583690666
12.1333333333333	104.000001908717	104.588226708823	99.6018940107165	NA	NA	NA	111.893882150458	103.251601323693	104.309011200942	106.572847030884	108.992584406806	101.089689499774	100.172323968098	110.045418450053	98.5876228796666
12.1416666666667	103.99620546018	104.613386617825	99.6122535889236	NA	NA	NA	111.902101981147	103.270350763075	104.310716455721	106.580809087081	108.980727115816	101.099143318797	100.165453437796	110.07012809288	98.5628028647521
12.15	103.993285278227	104.637114010001	99.6220062673239	NA	NA	NA	111.909958340867	103.288978990305	104.311220828531	106.589182414426	108.971855428586	101.108056407456	100.159350391799	110.09515539179	98.5363941431246
12.1583333333333	103.991300077495	104.658984160868	99.6310113068406	NA	NA	NA	111.917137671607	103.30728118022	104.310235741521	106.597466709041	108.966395804963	101.117043261852	100.153876317455	110.120249469139	98.5089009180424
12.1666666666667	103.990280028804	104.678610576062	99.6391641269116	NA	NA	NA	111.92335219749	103.325069985081	104.307425185804	106.605200527962	108.964697806325	101.126709624141	100.148753658998	110.145157854227	98.4809163833077
12.175	103.990229534298	104.695649393309	99.6463794388852	NA	NA	NA	111.928351482566	103.342182717661	104.302376204927	106.611982633178	108.966999349482	101.137617421387	100.143539270104	110.169632260401	98.453096296234
12.1833333333333	103.991133872782	104.709800856356	99.6525749842485	NA	NA	NA	111.931932255002	103.358487788583	104.294575542823	106.617489625482	108.97340981058	101.150242092473	100.137602769115	110.193423363168	98.4261289725312
12.1916666666667	103.992966576848	104.72080981392	99.6576617398457	NA	NA	NA	111.933946592076	103.373890471949	104.283382039083	106.621482584291	108.983908529284	101.164925488246	100.130110179112	110.216262892536	98.4007070175293
12.2	103.995695369117	104.728466995426	99.6615426653368	NA	NA	NA	111.934305441058	103.388338356507	104.268004733397	106.623805465221	108.998352849442	101.181831660052	100.120013540105	110.237840039343	98.3775008146989
12.2083333333333	103.999287021945	104.732613512059	99.6641177870484	NA	NA	NA	111.932975310106	103.401827281569	104.247512302432	106.624382962643	109.016493045797	101.200916766426	100.106051099629	110.257784851104	98.3571299331009
12.2166666666667	104.003712044958	104.733150619089	99.6652909791311	NA	NA	NA	111.929968904649	103.41440841192	104.220884419679	106.623222272505	109.037992435749	101.22192169918	100.086764283579	110.275664881158	98.3401311704547
12.225	104.008948684726	104.730052972541	99.6649754468333	NA	NA	NA	111.92533187862	103.426195239405	104.187087975055	106.620418429446	109.062449887798	101.24439069209	100.060533702684	110.290991467359	98.3269280815007
12.2333333333333	104.014985204347	104.723379734575	99.6630981887067	NA	NA	NA	111.919127205199	103.437367388013	104.145151492654	106.616161672819	109.089422904528	101.267715748102	100.025632207724	110.303229590954	98.3178089212159
12.2416666666667	104.021820372305	104.713278954963	99.659604407545	NA	NA	NA	111.911418649788	103.448167997105	104.094224099579	106.610744392753	109.11845061993	101.291201608518	99.9802928739299	110.311810493291	98.3129148736862
12.25	104.029462529196	104.699985394805	99.6544614940725	NA	NA	NA	111.902256540122	103.458892540731	104.033625188633	106.604562265831	109.149075444508	101.314139044438	99.922790252458	110.316150551615	98.3122377003151
12.2583333333333	104.037926504577	104.683813996389	99.6476618176479	NA	NA	NA	111.891669630685	103.469868525573	103.962901920027	106.598102531384	109.180861608102	101.335873330732	99.8515309056206	110.315676409084	98.3156308375138
12.2666666666667	104.047226545606	104.665148973512	99.6392251271174	NA	NA	NA	111.879664844138	103.481427736185	103.881907621155	106.591914144948	109.213409245213	101.355859682096	99.765148051907	110.309851631783	98.3228388970686
12.275	104.057364557005	104.644428060759	99.6292032932615	NA	NA	NA	111.866234152542	103.493875113935	103.790896042932	106.586559768062	109.246362400213	101.373701230219	99.6625973475956	110.298204027268	98.3335408923701
12.2833333333333	104.068316052717	104.622124818203	99.6176890997726	NA	NA	NA	111.851366283539	103.507460296624	103.690605361151	106.58255746984	109.279409461093	101.389168749901	99.5432511930619	110.280358599002	98.3473939984596
12.2916666666667	104.080018242769	104.598733093254	99.6048264273514	NA	NA	NA	111.835060079879	103.52235761174	103.582301020106	106.580326353338	109.312278283434	101.402205166492	99.4069849662521	110.256076466075	98.3640667918463
12.3	104.092363679061	104.574755025945	99.5908164437081	NA	NA	NA	111.817336804078	103.538656026925	103.467762242013	106.58014971078	109.344731852604	101.412916587861	99.2542456436586	110.225289437074	98.3832584943706
12.3083333333333	104.105200782285	104.550692066145	99.5759163195088	NA	NA	NA	111.798250465739	103.55635524327	103.349212475938	106.582161317495	109.376566926603	101.42154824245	99.0860954334564	110.188116931546	98.4047057415873
12.3166666666667	104.118342118898	104.527038479918	99.5604301092616	NA	NA	NA	111.7778956815	103.575364728968	103.229195060135	106.586352347037	109.407613002078	101.42844410598	98.9042278952946	110.144859843884	98.428178954305
12.325	104.131580705307	104.504275809427	99.5446927435678	NA	NA	NA	111.756411528712	103.595509290491	103.110398096134	106.592595094192	109.437730857729	101.433990050477	98.7109580143479	110.095977769236	98.4534687932571
12.3333333333333	104.144711169454	104.482864817872	99.5290487566974	NA	NA	NA	111.733980740442	103.616547761591	102.995451870131	106.600680085589	109.466814192536	101.438543681199	98.5091888625563	110.042062108012	98.4803637171703
12.3416666666667	104.157550216809	104.463231623389	99.5138281011633	NA	NA	NA	111.710825142655	103.638204544169	102.886741326705	106.610358755068	109.494795628728	101.442363820992	98.3023553754881	109.983814362642	98.5086247005684
12.35	104.169953183902	104.445747795482	99.4993212831254	NA	NA	NA	111.687197269946	103.66020510929	102.786273888198	106.621380618122	109.521651631593	101.445557465791	98.0943441143958	109.92203226749	98.537968338509
12.3583333333333	104.181825875018	104.430708009274	99.4857559863387	NA	NA	NA	111.663367246906	103.682305766261	102.695621219398	106.633516894408	109.547398920584	101.448053269241	97.8893898544816	109.857600621581	98.5680676733961
12.3666666666667	104.193130672316	104.418310973811	99.473278848459	NA	NA	NA	111.639605702756	103.70431368776	102.615925158358	106.646569176308	109.572080144252	101.449599352004	97.691952352061	109.791479013303	98.5985705087064
12.375	104.203886779141	104.408648373275	99.4619478682956	NA	NA	NA	111.616165174296	103.726098684885	102.547935714702	106.660369581502	109.595742862281	101.449779848404	97.506577461928	109.724677666496	98.6291250378969
12.3833333333333	104.214166354377	104.401703527621	99.4517398759976	NA	NA	NA	111.593262683649	103.747599865172	102.492047064557	106.674782701459	109.618418545913	101.448046566085	97.337747384743	109.658218150031	98.6593999967632
12.3916666666667	104.224088415598	104.397359136149	99.4425721320075	NA	NA	NA	111.571066504398	103.768828334895	102.448317930831	106.689715008838	109.640107181012	101.443764693697	97.1897243296812	109.593085364069	98.689092351266
12.4	104.233811422433	104.395412782884	99.4343306351947	NA	NA	NA	111.549690453081	103.789864358578	102.416483530306	106.705128056378	109.660770574499	101.436271188782	97.0663899252444	109.530183201229	98.7179234705631
12.4083333333333	104.243524759106	104.395598898108	99.4268953013572	NA	NA	NA	111.529197256647	103.810847112887	102.395969428787	106.721044970007	109.680336358043	101.424938081925	96.9710825997986	109.470302999589	98.7456288266092
12.4166666666667	104.253439189471	104.397615297327	99.4201547976705	NA	NA	NA	111.509609006562	103.831958168956	102.385914067424	106.737541433861	109.698713622382	101.409227275821	96.9064386265845	109.414105987126	98.7719472226243
12.425	104.263776757315	104.401150778437	99.4140091115542	NA	NA	NA	111.490920467579	103.85340262694	102.385209839463	106.754721577893	109.715817327338	101.388729275678	96.8742472852932	109.362115170821	98.7966152889035
12.4333333333333	104.274760684538	104.405909544174	99.4083641080974	NA	NA	NA	111.473111371888	103.875390663416	102.392574765062	106.772686098602	109.731594454367	101.363187604841	96.8753326875619	109.314710064914	98.8193700207182
12.4416666666667	104.286605324345	104.411630058192	99.4031263241101	NA	NA	NA	111.456155100484	103.89811960285	102.406655695907	106.791499358235	109.746044733903	101.332508701205	96.9094740389397	109.272120408031	98.8399565231006
12.45	104.299506037673	104.418098268056	99.3982040145926	NA	NA	NA	111.440022085004	103.921756924355	102.426145023909	106.81115877288	109.759232418909	101.296750333071	96.9753763545815	109.234421246404	98.8581333989203
12.4583333333333	104.313628470031	104.425155937437	99.393513718339	NA	NA	NA	111.424677615625	103.946426523855	102.449885703327	106.831569467724	109.771289263906	101.256084056657	97.0707032906946	109.201536297435	98.873669129243
12.4666666666667	104.329095104482	104.432704781606	99.3889876778168	NA	NA	NA	111.410075810373	103.972200448174	102.476947648915	106.852528803895	109.782409602194	101.210737404385	97.1921759696481	109.173256648174	98.8863313783288
12.475	104.345966965007	104.440706820767	99.3845791746918	NA	NA	NA	111.396153134811	103.999096031807	102.506664986254	106.873722510516	109.792836385261	101.16093200243	97.3357284037243	109.149275627789	98.8958795054783
12.4833333333333	104.364223680339	104.44918072086	99.3802660266352	NA	NA	NA	111.382824994023	104.027076625064	102.538627238997	106.894730215035	109.80283739408	101.106839475499	97.4967021874933	109.1292306829	98.9020689380281
12.4916666666667	104.383751117743	104.458193722612	99.3760535214321	NA	NA	NA	111.369987845131	104.056055164486	102.572630593217	106.91504291016	109.812677341637	101.048570336414	97.6700648137002	109.112740202097	98.9046690449166
12.5	104.404343676402	104.467850460398	99.3719766807609	NA	NA	NA	111.3575278168	104.085901689381	102.608607264322	106.934100279837	109.82259689081	100.98619487886	97.8506404523579	109.099429667829	98.9034929859135
12.5083333333333	104.425720099717	104.478282131599	99.3680993013359	NA	NA	NA	111.345334300129	104.116454514379	102.646548328679	106.951347068514	109.832803568891	100.919783410237	98.0333420965974	109.088947425883	98.8984366909491
12.5166666666667	104.447546454028	104.489638614447	99.3645068256128	NA	NA	NA	111.333313726615	104.147531402676	102.686428757151	106.966294801002	109.843468683583	100.849450557754	98.2133903432868	109.080972483289	98.8895198909034
12.525	104.469459853081	104.502082525869	99.3612939123929	NA	NA	NA	111.32139851672	104.17893705797	102.728141809305	106.978575840414	109.854723921828	100.775391399344	98.3865021776754	109.075217422543	98.8769178628733
12.5333333333333	104.491089011648	104.515781650875	99.3585524521942	NA	NA	NA	111.30955011712	104.210467843114	102.771449462812	106.987984018613	109.86665899464	100.697903717431	98.5490357899536	109.071428443822	98.860973149294
12.5416666666667	104.512071684431	104.530897278018	99.35636631402	NA	NA	NA	111.297758392492	104.241919054788	102.815957153517	106.994497277577	109.879323262283	100.617394600351	98.6980837203294	109.069383802946	98.8421826485296
12.55	104.532071632225	104.547570457904	99.3548143237248	NA	NA	NA	111.286039546351	104.273098854055	102.861125462811	106.998278647749	109.892728729115	100.534368055977	98.8315145132358	109.068892745218	98.8211644706757
12.5583333333333	104.550796166222	104.565911889428	99.3539771986709	NA	NA	NA	111.27443385165	104.303847369137	102.906326682429	106.999658046088	109.90684913751	100.449392776339	98.9479699004648	109.069795950326	98.7986154658935
12.5666666666667	104.568012410794	104.585999766185	99.3539427875142	NA	NA	NA	111.263003860355	104.334056019605	102.95093463988	106.999102107189	109.921614033429	100.363058980622	99.0468272655138	109.071965093719	98.7752690082201
12.575	104.583559772121	104.607885258284	99.3548072102745	NA	NA	NA	111.251832074904	104.363682225275	102.994417876997	106.997178117143	109.936901960418	100.275939863497	99.1281354529749	109.075296081577	98.7518560550575
12.5833333333333	104.597356763384	104.631601749912	99.3566723101226	NA	NA	NA	111.24101607734	104.39275596568	103.036405726674	106.994514103599	109.952537341301	100.188570978774	99.1925300207448	109.079691161975	98.729069017897
12.5916666666667	104.60940141715	104.657172716995	99.3596396077851	NA	NA	NA	111.230660758954	104.42137806717	103.076710855243	106.991754481074	109.968293087997	100.101450582831	99.2411350832478	109.08503315739	98.7075282417023
12.6	104.619765978432	104.684613904952	99.3638002812732	NA	NA	NA	111.220869135005	104.449714173902	103.115307836574	106.989511401419	109.983900326477	100.015050525066	99.2754600510015	109.091165010382	98.6877509467015
12.6083333333333	104.628586808078	104.713928388937	99.3692221095136	NA	NA	NA	111.21173268412	104.47798717701	103.15227834274	106.988315040796	109.999066812152	99.9298245251706	99.2972969921808	109.097888255977	98.6701238662639
12.6166666666667	104.636050112808	104.745096660622	99.3759359145029	NA	NA	NA	111.203320773963	104.50646601878	103.187740316608	106.988569394508	110.01350284279	99.8462110588121	99.3086207024242	109.104983597045	98.6548838856281
12.625	104.642375265284	104.778064831077	99.3839226079135	NA	NA	NA	111.195670041574	104.535448321642	103.221781741305	106.990520870609	110.026947626739	99.7646347985733	99.3114931919515	109.11224441632	98.6421124280092
12.6333333333333	104.647798588751	104.812732554405	99.3931001208194	NA	NA	NA	111.18877846636	104.565237555917	103.254417409439	106.994244135916	110.039186093369	99.6855079537582	99.3079750213367	109.119509983462	98.631748282911
12.6416666666667	104.652559718802	104.848942479464	99.4033122336057	NA	NA	NA	111.182609622052	104.596116189481	103.285579414409	106.999648067061	110.050052662079	99.6092326804747	99.3000447598784	109.126689732954	98.6236195296483
[truncated: 642 more rows]
