# Supplementary material for: Pupil responses to melanopsin-isolating stimuli as a potential diagnostic biomarker for glaucoma
Source: PLoS One. 2025 May 23;20(5):e0324373. doi: 10.1371/journal.pone.0324373 (PMC12101769; doi:10.1371/journal.pone.0324373)
Supplement: S3 File — (CSV) [file pone.0324373.s005.csv]

timeRelativeToPulseOnset	controlParticipant1	controlParticipant2	controlParticipant3	controlParticipant4	controlParticipant5	controlParticipant6	controlParticipant7	controlParticipant8	controlParticipant9	controlParticipant10	controlParticipant11	controlParticipant12	controlParticipant13	controlParticipant14	controlParticipant15
-2	99.2299843504902	103.269748264051	101.731743412621	100.970833543958	100.337367111007	102.716297389731	99.5800184835277	100.723827308893	102.414067873785	102.591908555089	99.9513991527977	98.3322111696926	99.9395988919149	101.411712831642	100.153800178176
-1.99166666666667	99.187945215141	103.208800858663	101.746661962229	101.003821937449	100.436666213697	102.749004181534	99.5758254014875	100.702750618756	102.419169510421	102.706170655124	99.9819264394729	98.2919828955091	99.9735600607663	101.397546825469	100.211110502443
-1.98333333333333	99.1514814224612	103.134097976916	101.760593708261	101.031061734282	100.524646909443	102.770129106855	99.5768634606338	100.671415591495	102.422250646812	102.81027493401	100.010615413242	98.2533192631159	100.015853980889	101.38500819489	100.264021214147
-1.975	99.1210593376512	103.047270840201	101.77289350768	101.05219889629	100.600529368693	102.779128219357	99.5831716875023	100.630197894664	102.422554053524	102.899901940746	100.03743282505	98.2169762876489	100.065450004309	101.373819103848	100.310355373031
-1.96666666666667	99.096940761229	102.950395317408	101.782971502905	101.06726995381	100.66362038533	102.776135141574	99.5943383982593	100.579777930836	102.419284826082	102.971247726604	100.062401358638	98.1837140264702	100.121024851927	101.363684080697	100.348364604387
-1.95833333333333	99.0791759718445	102.845906011224	101.790324778952	101.076682869366	100.713341667155	102.761891471732	99.6095696761512	100.521084553543	102.411629588294	103.021222784264	100.085562515893	98.1542816811022	100.181022837767	101.354316402122	100.376811448662
-1.95	99.0676125031841	102.736468851428	101.794567058017	101.081168083105	100.749249531431	102.73761765805	99.6278148096475	100.455238155963	102.398794840222	103.047635969746	100.106947902178	98.129392019117	100.243726259486	101.345460905586	100.395009007115
-1.94166666666667	99.0619216023298	102.624830431628	101.795454975697	101.08170643536	100.771048281427	102.70484218511	99.6479193012699	100.383497657711	102.380062856353	103.049350179722	100.126564466625	98.1096900669635	100.307331658672	101.336912502031	100.402815959296
-1.93333333333333	99.0616356237308	102.513670042571	101.792908716571	101.079441161316	100.778612150889	102.66522094233	99.6687689876661	100.307209997561	102.354854235847	103.026380398041	100.144391058254	98.0957250017068	100.370025837638	101.328532645811	100.400590748502
-1.925	99.0661884439907	102.405478999672	101.787024408866	101.075580096795	100.77202265182	102.620385570046	99.6893989224193	100.227757654343	102.322782893552	102.979896052612	100.160380976392	98.0879313747304	100.430053856838	101.320263637129	100.38911472061
-1.91666666666667	99.0749537451745	102.302482035804	101.778074281084	101.071294517805	100.751613070491	102.571841186326	99.7090557713597	100.146501683249	102.283694283698	102.912106294352	100.174467767026	98.086619852844	100.485773386026	101.312136142107	100.369502577711
-1.90833333333333	99.0872781491666	102.206600528861	101.766488627753	101.067623361925	100.718009257919	102.520904195762	99.7272163720817	100.064723726761	102.237683114652	102.826042598332	100.186575651263	98.0919744488649	100.535693830886	101.304266443924	100.343118527728
-1.9	99.1025073509035	102.11944548608	101.752818759656	101.065391808402	100.672162325777	102.468661056075	99.7435745646821	99.983573822823	102.18509181238	102.725281221702	100.196636801163	98.104053730501	100.578499015392	101.296845475754	100.311502857941
-1.89166666666667	99.1200052228348	102.042327656058	101.737690052291	101.065151108375	100.615371615913	102.415942543109	99.7580088677109	99.9040292166592	102.126498881963	102.613653692768	100.204612144582	98.122794108491	100.613052420982	101.290123046985	100.276299260461
-1.88333333333333	99.1391684542204	101.976278784271	101.721757016331	101.067145552296	100.549295519775	102.363319514592	99.7705385201302	99.8268659784935	102.06271199168	102.494983910639	100.210507280882	98.1480117003568	100.63839075241	101.28438727094	100.239171806628
-1.875	99.1594398669786	101.922080741536	101.70566653875	101.071309723517	100.475948720834	102.311126379155	99.7812729931046	99.7526416119099	101.994773453669	102.37288057335	100.21437869812	98.179399251196	100.653719295731	101.279937511713	100.201710758121
-1.86666666666667	99.1803221918488	101.880295598767	101.690029850075	101.077290394029	100.397685729756	102.259516267954	99.7903608525655	99.6816853913884	101.92396573703	102.250605031652	100.216333181548	98.2165195189623	100.658420612723	101.277050496266	100.165337319157
-1.85833333333333	99.2013933532076	101.85128629266	101.675402701914	101.084478894901	100.317168877867	102.208538052959	99.7979445198467	99.6140967557057	101.851790345945	102.131017226489	100.216525566216	98.2588014130599	100.652078997839	101.275942584773	100.131220525756
-1.85	99.222323220016	101.835220677393	101.662272895013	101.092043669522	100.237316237129	102.158199850812	99.8041285133371	99.5497575194356	101.779902383497	102.016581834166	100.215156913166	98.3055452017486	100.634516001531	101.276735689029	100.100215610985
-1.84166666666667	99.242890162826	101.832060609544	101.651050807132	101.098966571061	100.161223319468	102.108480434671	99.8089691109032	99.4883643570317	101.710006599157	101.909407930764	100.212472574587	98.3559407770932	100.605827925896	101.279434490319	100.072828314978
-1.83333333333333	99.2629956825292	101.841543471235	101.642056484585	101.104092683011	100.092049242052	102.05928589189	99.8124887230325	99.4294844786743	101.64373614913	101.811294374816	100.208759584134	98.4091008216532	100.566412434447	101.283916373862	100.049206748485
-1.825	99.2826752040388	101.863161590257	101.635502207738	101.106196762032	100.032858106106	102.010395244612	99.8147094314893	99.3726357052906	101.582536444946	101.723755257589	100.204343736212	98.4641076689835	100.516971623675	101.289930356999	100.029161312396
-1.81666666666667	99.3021008715608	101.896141780189	101.631476899621	101.104062369592	99.9864199736951	101.961456088047	99.8156931704219	99.3173893175586	101.527569295842	101.648015304118	100.199585905622	98.5200676541884	100.458485389193	101.297101626138	100.012211528934
-1.80833333333333	99.321571266763	101.939427729666	101.629939088974	101.096568205918	99.95499599423	101.912063163726	99.8155739077803	99.2634819627181	101.479641387035	101.584986457779	100.194874261818	98.5761618269992	100.39215860785	101.304939814393	99.9976537476453
-1.8	99.3414872008301	101.991669525722	101.630720050152	101.082775528167	99.9401414229576	101.861898762459	99.8145695899054	99.2109072349969	101.439156775308	101.535240982719	100.190608091214	98.6316822802905	100.319353403171	101.312850025392	99.9846384941399
-1.79166666666667	99.3623185441045	102.051225169077	101.633535844952	101.062008915761	99.9425555900631	101.810877809737	99.8129691638868	99.1599535608584	101.406102001083	101.498986774599	100.187171610474	98.6860500037073	100.241519645128	101.320147330905	99.972247393044
-1.78333333333333	99.3845668235548	102.116179345496	101.638005938458	101.033920192792	99.961996491139	101.759248747126	99.8111000247816	99.1111689298449	101.380078252511	101.476047851726	100.184898651783	98.7388161673779	100.160133113666	101.326076329948	99.9595661033792
-1.775	99.4087228998036	102.184384002456	101.643672635355	100.998523619676	99.9972634617304	101.707633597853	99.8092856951102	99.065258905693	101.360383145151	101.465857864006	100.184031163592	98.7896503333398	100.076645012499	101.329836435253	99.9457520320804
-1.76666666666667	99.4352182009115	102.253522605745	101.6500136598	100.956194813733	100.046237972154	101.657008422951	99.807801252333	99.0229491062729	101.346125572468	101.467476724174	100.184678236076	98.8383202543852	99.9924412603973	101.330612131868	99.9300919669099
-1.75833333333333	99.4643733932441	102.32119607532	101.656445522016	100.907637954497	100.105967416225	101.608624614916	99.8068337355355	98.9848517801265	101.336347280518	101.479637855933	100.186784992592	98.8846698063011	99.9088074879862	101.327606006757	99.912043929437
-1.75	99.4963519434227	102.38502161963	101.662324364647	100.853837303838	100.172785387227	101.563878711594	99.8064579296895	98.9513641776477	101.330127210411	101.500823315011	100.190120298174	98.9286008147731	99.8268989605203	101.320071380597	99.8912585449176
-1.74166666666667	99.5311249415451	102.442727506862	101.666954845817	100.796008688896	100.242477550551	101.524161241493	99.806635386749	98.9226080340129	101.326653435569	101.529348353172	100.194289091259	98.9700618040566	99.7477206392756	101.307341193647	99.867573298896
-1.73333333333333	99.5684492883956	102.492227388526	101.669612663335	100.735555758424	100.310507050339	101.490728699111	99.8072346749065	98.8984092598012	101.325257403721	101.563433114287	100.198768088639	99.0090447816043	99.6721227632583	101.288850977312	99.8409784872032
-1.725	99.6078565990731	102.531670367689	101.669578343807	100.674027056644	100.372297012753	101.464623036854	99.8080633829782	98.8783137433401	101.32541309099	101.60125382035	100.202955982133	99.0455888299847	99.6008101056638	101.264155828984	99.8115685527632
-1.71666666666667	99.6486520817794	102.559475071383	101.666176897106	100.613068373968	100.423543708096	101.446626387383	99.8089032477312	98.8616324816689	101.32671080236	101.640980683253	100.206226795316	99.0797862080908	99.53435572964	101.232942584776	99.7794983936164
-1.70833333333333	99.6899307511143	102.574357955099	101.658820414322	100.55436655334	100.460525911943	101.437229912031	99.8095443517737	98.8475070443703	101.328823431419	101.68081067831	100.207978402272	99.111786691253	99.4732096824276	101.195039717097	99.7449553681977
-1.7	99.7306198856251	102.575361393667	101.647052053241	100.499583693576	100.480380929682	101.436616804757	99.8098164242962	98.8349855718464	101.331485528923	101.718998817977	100.207674496177	99.1417993041655	99.417700648523	101.150427918609	99.7081477813636
-1.69166666666667	99.7695478655319	102.561880926554	101.630585641969	100.450283600304	100.481314856502	101.444666297283	99.8096147169339	98.8230991885456	101.334496885617	101.753894252175	100.204883015766	99.1700916760792	99.3680377305984	101.099251058261	99.6693060393915
-1.68333333333333	99.8055315252704	102.533686757007	101.609330103682	100.407855145826	100.462713183456	101.460969200308	99.8089179232503	98.8109300728345	101.337747723101	101.783992101454	100.199313512183	99.1969849585788	99.3243211798269	101.041823136868	99.6286898037885
-1.675	99.8374710832618	102.490935014369	101.583390944492	100.373441175766	100.425140554782	101.484840970934	99.8077973537396	98.7976679287427	101.34125012662	101.808006030633	100.190852156724	99.2228420780271	99.2865626143418	100.978625205226	99.5865935664974
-1.66666666666667	99.8644387482812	102.434166178401	101.553051723721	100.347884315255	100.370249509459	101.515334516061	99.8064181913584	98.7826593209204	101.345157851156	101.824954244477	100.179589166375	99.2480486521391	99.2547050305084	100.910287087578	99.5433460291583
-1.65833333333333	99.885747389033	102.364288461377	101.518744917022	100.33169774259	100.300624863349	101.55126462965	99.8050334326064	98.765455724849	101.349766366732	101.834243711819	100.165829922558	99.272986109527	99.2286316843736	100.837553674666	99.4993027946032
-1.65	99.9009939525196	102.282546278216	101.481017849509	100.325060743736	100.219574547075	101.591247615708	99.803970171587	98.7458579736971	101.355494611694	101.835735391637	100.15008126271	99.2979986994641	99.2081615337756	100.761242182521	99.4548343927814
-1.64166666666667	99.9100821533063	102.190477174628	101.440494303638	100.327832296597	100.130867069844	101.633750447729	99.8036071899843	98.7239461908874	101.362849829632	101.829776080773	100.133010640077	99.3233600474499	99.1930371424072	100.682198654889	99.4103118867442
-1.63333333333333	99.9132312133712	102.089858266525	101.397834045708	100.339576013789	100.038427223335	101.677145189291	99.8043429215235	98.7000825336801	101.37237514854	101.817189883575	100.115383985835	99.3492448724578	99.1829118499892	100.60125816706	99.3660911402985
-1.625	99.9109722952579	101.982638779347	101.353697290259	100.359594082001	99.9460259041306	101.719771412442	99.8065560812577	98.6748796773281	101.384581684088	101.799232110885	100.097994428225	99.3757085264708	99.1773405338018	100.519208847597	99.3224988088009
-1.61666666666667	99.9041285756127	101.870858985069	101.308722360324	100.386970195074	99.8570122051134	101.760012173783	99.8105665532416	98.6491398505076	101.39986781811	101.777513307508	100.081596156774	99.4026764424126	99.1757781802742	100.436759460963	99.2798283868084
-1.60833333333333	99.8937730004162	101.756565495462	101.263519258989	100.42062075618	99.7741232623083	101.796380810044	99.8166058351128	98.6237793165051	101.418432051177	101.753892030546	100.066852498666	99.4299452017875	99.1775920992515	100.35451327091	99.2383530083675
-1.6	99.881159408919	101.641736347929	101.21867295045	100.459352507567	99.6993833579151	101.827604587361	99.8248023719451	98.5997527963362	101.440199284152	101.730327560639	100.054298151918	99.4571931339161	99.1820928574846	100.272951475928	99.1983488226393
-1.59166666666667	99.8676261520318	101.528224093418	101.174747794136	100.501923036928	99.6340863914303	101.85269088495	99.8351810017722	98.5779849937865	101.464788447657	101.708703453864	100.044311310206	99.4839963000178	99.18858293476	100.192425740146	99.1601129328342
-1.58333333333333	99.8544782129552	101.417718287892	101.132290470121	100.547098477238	99.5788474391682	101.870968734514	99.84767095859	98.5593116028968	101.491535592481	101.690662857976	100.037094347353	99.5098499951304	99.1964129346146	100.113158138424	99.1239669401916
-1.575	99.8428668019828	101.311724305114	101.091832276721	100.593703146535	99.5337063403663	101.882102571942	99.8621159024916	98.5444337623176	101.519565093969	101.677498610058	100.032665760561	99.534201322692	99.205032258908	100.035250162312	99.0902515266888
-1.56666666666667	99.8336942672029	101.211552292657	101.053888545091	100.640657072142	99.4982680924988	101.886075057611	99.8782838063622	98.5338918578025	101.547891347452	101.670111806023	100.03086488082	99.5564974793179	99.2140276727024	99.9587023163589	99.0593216763517
-1.55833333333333	99.8275619650901	101.118308240993	101.018949575675	100.68699690852	99.4718680947413	101.883138378744	99.8958800123366	98.5280597597834	101.575530245512	101.66901832432	100.031365473494	99.5762450073342	99.2231475775782	99.8834410002119	99.0315471199106
-1.55	99.824756668347	101.032881805291	100.987459973143	100.73187962095	99.4537483155184	101.873745336727	99.9145665412153	98.5271538422636	101.601598968046	101.674370570841	100.03369378205	99.5930651320964	99.2323067979361	99.8093476536184	99.007317378021
-1.54166666666667	99.825259805188	100.95593356083	100.959791911564	100.77457716918	99.4432214759274	101.858484872957	99.9339852052282	98.5312493502881	101.625388202216	101.685976960161	100.037253953249	99.6067317605393	99.2415677152223	99.7362878241147	98.9870459566204
-1.53333333333333	99.8287698014081	100.887890041808	100.936224833216	100.814473634738	99.4397947459028	101.838041903758	99.9537780279367	98.5402966063501	101.646401515334	101.703320513876	100.041367319455	99.6171894464301	99.2511027306551	99.6641393210153	98.9711661116766
-1.525	99.8347376526441	100.828951730879	100.916940391563	100.851070384943	99.4432330867942	101.813178398582	99.9736001575292	98.5541303533679	101.664365519728	101.725580642379	100.045323983905	99.6245536494971	99.2611500555354	99.5928179444453	98.9601161046497
-1.51666666666667	99.8424178265845	100.779111645878	100.902030978261	100.883996685036	99.4535590514355	101.784716034634	99.993125407843	98.5724723951011	101.67921714378	101.751659145775	100.048436211691	99.6290920475968	99.2719751177884	99.522298673208	98.9543196028734
-1.50833333333333	99.8509312830386	100.738177652992	100.891514763762	100.913018171621	99.4709980184465	101.753508454911	100.01204794316	98.5949359125743	101.691073921045	101.780212366212	100.050082796455	99.6311845912231	99.283845736243	99.4526299929241	98.954167691812
-1.5	99.8593332371428	100.705792272093	100.88535285387	100.938037006858	99.4958832696374	101.720410980866	100.030082883958	98.6210389995012	101.700193962806	101.809688305401	100.049738426428	99.6312667270083	99.29702201413	99.383940506634	98.9600028678704
-1.49166666666667	99.8666823102737	100.681447854806	100.883467419345	100.959083023055	99.5285350651176	101.686259947608	100.046964296535	98.6502282897464	101.7069313897	101.838363611623	100.046989022053	99.6297673438619	99.3117560388058	99.3164405036383	98.972099130277
-1.48333333333333	99.8721153437564	100.664499003486	100.885758393852	100.976297903807	99.5691244333732	101.651859938486	100.062436352104	98.681910733802	101.71169171009	101.86438174723	100.041539653073	99.6270534241779	99.328294259069	99.2504226096344	98.9906336024778
-1.475	99.8749289069391	100.654175044323	100.892114268777	100.989914297824	99.6175340235547	101.617970182257	100.076236808439	98.7154911056067	101.714892996506	101.885802027142	100.033218568448	99.6233893423601	99.3468732316088	99.1862622237237	99.0156535122552
-1.46666666666667	99.8746522995851	100.649594775257	100.902415002465	101.000232418826	99.6732385424102	101.585291468542	100.088077191701	98.7504107865044	101.716937012541	101.900667640854	100.021973650696	99.6189132889134	99.3677000887728	99.1244138270082	99.0470478958311
-1.45833333333333	99.8710891741052	100.649786383425	100.916530369202	101.007597213878	99.7352392045446	101.554461309253	100.097625522635	98.7861826795653	101.718188506612	101.907093338639	100.007859175618	99.6136283960119	99.39091775559	99.0653994965238	99.0845329915689
-1.45	99.8643200574521	100.653714927633	100.934317264721	101.012378019519	99.8020852508456	101.526052833687	100.104496625443	98.8224179715403	101.718957673936	101.903366517882	99.9910189032347	99.6074062101865	99.4165640397351	99.0097919340262	99.1276568436797
-1.44166666666667	99.8546769671563	100.660315830566	100.955613020421	101.014951193343	99.8719888271792	101.500559833095	100.1082543257	98.8588401769226	101.719482084717	101.888051260038	99.9716737700095	99.6000030923019	99.444534682929	98.9581990253707	99.1758206598149
-1.43333333333333	99.8427020964039	100.668530370014	100.98021867748	101.015686324287	99.9430026622372	101.478358744589	100.108426411925	98.8952825728449	101.719908217577	101.860084551746	99.9501170464708	99.5910898032541	99.4745578955624	98.9112543912037	99.2283063196846
-1.425	99.8290932391256	100.677340759806	101.007872308535	101.014937581997	100.013213719841	101.459661207368	100.104527123332	98.9316694564116	101.720278714153	101.818856369301	99.9267138563291	99.5802915594546	99.5061875512064	98.8696120634423	99.2843004111346
-1.41666666666667	99.8146365777343	100.685802932077	101.038220634677	101.013040359489	100.080913782368	101.444481640554	100.096081242461	98.9679866709218	101.720534288348	101.76427173605	99.901899011981	99.5672323683884	99.5388222137866	98.8339401243894	99.342913436944
-1.40833333333333	99.8001337195266	100.693074277905	101.070799283796	101.01030969565	100.144721869802	101.432632771691	100.082651092256	99.004248502593	101.720530444192	101.696801496243	99.8761678750775	99.5515758907011	99.5717537674207	98.8049083526087	99.403198945203
-1.4	99.7863358461954	100.698436738025	101.1050269115	101.007037139059	100.203648073097	101.42374456104	100.06387219988	99.0404673247106	101.720055206336	101.617528344653	99.850059146272	99.5330600645664	99.6042399631809	98.783165633713	99.4641766999715
-1.39166666666667	99.7738953590902	100.701319497799	101.140210395002	101.003488442624	100.257103953867	101.417292770182	100.039498328697	99.0766315593578	101.718835394905	101.528182349578	99.8241319708105	99.511530305858	99.6355824710324	98.7693050304768	99.5248593230424
-1.38333333333333	99.7633343967977	100.701322925378	101.175556184745	100.999907424352	100.30487203108	101.412621635362	100.009448711007	99.1126960632589	101.716538243215	101.431148527962	99.7989401417608	99.4869765226189	99.6651873773591	98.7638186568109	99.5842791701263
-1.375	99.7550216713172	100.698239422414	101.210188764828	100.996526590955	100.347044854229	101.408950744582	99.9738479834288	99.1485872895826	101.712787124596	101.329427269417	99.7750066881767	99.4595723284705	99.6925957025386	98.7670468366584	99.6415132298803
-1.36666666666667	99.7491523056524	100.692063309928	101.243179754263	100.993579929681	100.383944271824	101.405370404955	99.9330529096302	99.1842236770268	101.707199770538	101.226535662121	99.7528032340712	99.429706860342	99.7174885612966	98.7791261772397	99.6957050122167
-1.35833333333333	99.7457342711571	100.682979940088	101.273584982442	100.99131409849	100.416035285919	101.400843920796	99.8876639480451	99.2195480597645	101.699440387729	101.126352224725	99.7327373140183	99.3979961370132	99.7396796898773	98.7999440998847	99.7460842163786
-1.35	99.7445901483842	100.67132465629	101.300481858629	100.989996701695	100.443848087136	101.394237548494	99.838520408649	99.254566316347	101.689270589904	101.032920850899	99.7151478549314	99.3652662205179	99.7591029943375	98.8291117197688	99.7919896540712
-1.34166666666667	99.7453804450537	100.657509782854	101.323002002061	100.989919695538	100.467916851494	101.384388643465	99.7866771146525	99.2893870036216	101.67658927536	100.950230962552	99.7003065709358	99.3325101612993	99.7757950061293	98.86596501423	99.8329016866065
-1.33333333333333	99.7476471306692	100.641931793298	101.340359638989	100.991394802348	100.488739122582	101.370207721297	99.7333606607177	99.3242564153568	101.661461414946	100.88198658548	99.6884216097872	99.3008267409436	99.7898721085295	98.9095945037583	99.8684805873101
-1.325	99.7508679414465	100.624882146714	101.351878706456	100.99473835633	100.506753833401	101.350798854089	99.6799055530364	99.359582132858	101.64413756205	100.831380387467	99.6796396188138	99.2713507848075	99.8015065156411	98.9588945386061	99.8985957420379
-1.31666666666667	99.7545071392472	100.606486492777	101.357019482436	101.000244296361	100.522331260919	101.325579534217	99.6276755777338	99.3959389494263	101.625056813419	100.800894590303	99.6740441973977	99.2451826654505	99.8109048065117	99.0126219940562	99.9233322242527
-1.30833333333333	99.758050195664	100.586689887472	101.355402489032	101.008145793373	100.535770769547	101.294381983406	99.5779810732923	99.4340547463153	101.604822397434	100.792147272412	99.6716515237033	99.2233189129322	99.8182903640511	99.0694588156658	99.942974566859
-1.3	99.7610189851869	100.565295925181	101.346825840703	101.018568907619	100.547307316193	101.25751768618	99.5320036879801	99.4747791882709	101.584149578087	100.805794465787	99.6724048682655	99.2065842977326	99.82389118827	99.1280772796714	99.9579769144889
-1.29166666666667	99.7629740932009	100.542056074723	101.331271360347	101.031486201836	100.55712538	101.215787619286	99.4907371483576	99.519040701862	101.563796124919	100.841495530228	99.6761684805482	99.1955715648867	99.8279345442841	99.1872074598956	99.9689271870703
-1.28333333333333	99.7635136686024	100.516788929025	101.308897010922	101.046681936786	100.565372340315	101.170426744076	99.4549485297306	99.5677945254385	101.544486803413	100.897943839363	99.6827214548267	99.1905981309475	99.8306476079702	99.2457037559737	99.9765084960334
-1.275	99.7622747953285	100.489491596982	101.280018688433	101.063738197885	100.572161966566	101.122990623693	99.4251607170238	99.6219612454125	101.526842355568	100.972950246106	99.6917544812202	99.1916838760174	99.8322615996443	99.302603791184	99.9814611721527
-1.26666666666667	99.7589401157424	100.460403029823	101.245086937581	101.082043180029	100.577565953321	101.075219584493	99.4016545559754	99.682356085581	101.511323345602	101.063559942387	99.7028731676594	99.1985491336714	99.8330171394851	99.3571703543487	99.9845499849966
-1.25833333333333	99.7532510953048	100.429999568415	101.204662058563	101.100816563163	100.581602043218	101.02891988865	99.3844875877039	99.7496130158242	101.498193372166	101.166194221033	99.715609834023	99.2106324952385	99.8331691368517	99.4089092315827	99.9865369818105
-1.25	99.7450271412037	100.398930532014	101.159389365764	101.119147383342	100.584230275433	100.985870239421	99.373523509165	99.8241104208474	101.487495890919	101.276820077312	99.7294438018802	99.2271273090355	99.8329895995319	99.4575642558117	99.9881537504089
-1.24166666666667	99.734184975486	100.367917392006	101.109976777565	101.136042616951	100.585360087546	100.947734558148	99.3684657242291	99.9059051189709	101.479037130423	101.391146327694	99.7438284659821	99.2470307971177	99.8327668721548	99.503097441935	99.9900681400056
-1.23333333333333	99.7207485122251	100.337642685394	101.05717662405	101.150485025751	100.584859155088	100.915967249075	99.3688903797845	99.9946805210263	101.472377275933	101.504830152202	99.7582215014107	99.2691983485267	99.8328003762188	99.5456604596157	99.9928501656778
-1.225	99.7048433352688	100.308651711601	101.001770864728	101.161498286069	100.582553626836	100.891715118511	99.3742750284201	100.089715014648	101.466839341974	101.613670856083	99.7721138081956	99.2924000506691	99.8333897196952	99.5855595580189	99.9969471478117
-1.21666666666667	99.6866801048936	100.28128573209	100.944556232819	101.168216967821	100.578222312231	100.875728741629	99.3840199222413	100.189879025034	101.461542575626	101.713777140006	99.7850548594977	99.3153797929574	99.8348159166434	99.6232156482992	100.002672631243
-1.20833333333333	99.6665356130322	100.255659461436	100.88632644074	101.169956758203	100.571597937001	100.86829705088	99.397463529121	100.293669969722	101.455461617051	101.801707366624	99.7966766210058	99.3369169063377	99.8373142926435	99.6591231202987	100.010205283569
-1.2	99.6447365137668	100.231685528204	100.827850990619	101.166276611773	100.562382423679	100.869217918025	99.4138975181887	100.39928689147	101.447507575442	101.874585581363	99.8067192799679	99.355888544761	99.8410444998312	99.6938101781379	100.01958963612
-1.19166666666667	99.6216476681731	100.209135809839	100.769851828073	101.157021121327	100.550270420386	100.877815897773	99.4325847266805	100.50473237252	101.436621235429	101.930192586374	99.8150565770082	99.3713286387421	99.8460667000213	99.7277992333548	100.030731402939
-1.18333333333333	99.5976644380385	100.187720422765	100.712981360224	101.142332108127	100.534970371319	100.893010879351	99.4527810625068	100.607920541586	101.421863380021	101.967027075445	99.8217139153681	99.3824786100358	99.8523307606696	99.7615641417078	100.043388552562
-1.175	99.5732030511674	100.167165077088	100.657806348653	101.122626002604	100.516214725474	100.913427512881	99.4737620198859	100.706774186018	101.402486866916	101.984328166078	99.8268731970195	99.3888277194386	99.8596801063636	99.7954854605531	100.057169735185
-1.16666666666667	99.5486839552617	100.147275052133	100.604798528085	101.098543821525	100.493755220988	100.937527653236	99.4948523008495	100.799306513098	101.377982459902	101.982051184409	99.830860500477	99.3901432415787	99.86786694728	99.8298104131686	100.071550761083
-1.15833333333333	99.5245136919932	100.12798158713	100.554329764373	101.070885732274	100.467345403593	100.963748592581	99.5154527460175	100.883692963364	101.348099589553	101.960796482802	99.8341157281729	99.3864883109192	99.8765737708678	99.8646245415102	100.085909388995
-1.15	99.5010769865859	100.109369688539	100.50667152936	101.04054028528	100.436720886694	100.990626361003	99.5350589287885	100.958337153155	101.312846153789	101.921704425871	99.8371494930701	99.3782214956501	99.8854374604554	99.899836832738	100.09957185335
-1.14166666666667	99.4787435414588	100.091687607319	100.462000272906	101.008415198538	100.401593092938	101.016876932611	99.5532709455405	101.02192741638	101.272471141119	101.866339443913	99.8404959289367	99.3659752797344	99.894073708328	99.9351752368763	100.111862553789
-1.13333333333333	99.4578835515778	100.075339779164	100.420409701191	100.975376504194	100.361669412581	101.041415806742	99.5697968474094	101.07347962165	101.227434493247	101.796582756804	99.8446647250815	99.350618677224	99.9021000179383	99.9701910636863	100.122149028248
-1.125	99.43888196877	100.060866153508	100.3819307301	100.942202157201	100.316703267451	101.063326882736	99.5844506990469	101.112368163468	101.178369533389	101.714541692794	99.8500906189435	99.3332114841752	99.9091567812986	100.004276652609	100.129880892186
-1.11666666666667	99.4221437997226	100.048910540808	100.346558421272	100.909552605236	100.26656731211	101.081821411063	99.5971459324265	101.138348823249	101.126044625032	101.622476510922	99.8570838829839	99.3149539046673	99.9149255787845	100.036702068893	100.134626376528
-1.10833333333333	99.4080878020712	100.040180186677	100.314281326118	100.877958582972	100.211339613179	101.09621973897	99.6078862172729	101.151572087363	101.07132977238	101.522744258024	99.8657924675154	99.2971325381716	99.919142099134	100.066670192803	100.136104815973
-1.1	99.3971300084554	100.035400287984	100.285105806088	100.847825223263	100.151395056298	101.10595161972	99.6167541861049	101.152580719064	101.015169448566	101.417754699228	99.876185428997	99.28106241359	99.9216015219536	100.093382856441	100.134207135716
-1.09166666666667	99.389660460976	100.035267594888	100.259068955893	100.819447626079	100.087490506899	101.110556912335	99.6238951137339	101.14228536054	100.958559710021	101.30992677995	99.8880622710224	99.2680235634707	99.9221565080759	100.116110318206	100.128998354685
-1.08333333333333	99.3860176047556	100.040402965943	100.236238768577	100.793029962025	100.020823106765	101.1096898369	99.6294951150662	101.121917103856	100.902526523198	101.201636164486	99.9010873920255	99.2591915813745	99.9207088746617	100.134259239057	100.120702358994
-1.075	99.3864636631426	100.051299111493	100.216705982379	100.768702755958	99.9530426995317	101.103143087698	99.6337587305879	101.092963330198	100.848101410252	101.095153239461	99.9148411128278	99.2555635221565	99.9171960474922	100.147435567671	100.109673715168
-1.06666666666667	99.3911618264252	100.068262775421	100.200573607772	100.746537787182	99.8862126606945	101.090886435561	99.636892010345	101.057095750545	100.796290577705	100.992573641274	99.9288732081019	99.2578819167484	99.9115753863661	100.155498951363	100.096361757247
-1.05833333333333	99.4001579187154	100.091355636481	100.187946224625	100.726561796577	99.8227224360603	101.073086764636	99.639094626617	101.016095384943	100.748033386574	100.895743147238	99.9427478158963	99.2665641670796	99.903812420764	100.158605001398	100.081270624731
-1.05	99.4133731689598	100.120339495987	100.178915967657	100.708767632172	99.765157389621	101.050085037752	99.640560031687	100.97177536369	100.704147125572	100.806186422264	99.9560766422572	99.2816493322383	99.8938779490674	100.157229239759	100.064919381381
-1.04166666666667	99.4306098772712	100.154631000475	100.173540995164	100.693118105097	99.7161383011245	101.022343700006	99.6414788108046	100.925903178492	100.665265542738	100.725055871424	99.9685429372728	99.302771311192	99.8817539139367	100.152164000096	100.047808106262
-1.03333333333333	99.4515610921371	100.193271147715	100.171816155485	100.679540056491	99.6781533826091	100.99039826789	99.6420417167323	100.880124274728	100.631792297042	100.653110403033	99.9799192020312	99.3291619003526	99.8674448193236	100.144482042155	100.030394618174
-1.025	99.4758161305391	100.234914020458	100.17364038103	100.667912388387	99.6534069479335	100.954831340016	99.642442518306	100.835886475102	100.603885512356	100.590721291464	99.9900787310188	99.3596869600351	99.8509914587114	100.135468335309	100.013082312905
-1.01666666666667	99.5028660433855	100.277839743178	100.178788424265	100.65805325323	99.6436963129845	100.916263422402	99.6428799574932	100.794366470464	100.581467870236	100.537896153053	99.9989982875402	99.3929158460217	99.8324843475533	100.126529966123	99.9962169750405
-1.00833333333333	99.5321173102387	100.319999883677	100.186895132825	100.649709007004	99.6503129734041	100.875347461451	99.6435558709834	100.756408806387	100.564245219448	100.494314709298	100.006748832045	99.4272136832261	99.8120754071602	100.119098777921	99.9800894573127
-1	99.5629128716512	100.359105005283	100.197456567539	100.642547701024	99.6739560577109	100.832759880667	99.6446685462323	100.722495145898	100.55172372153	100.45937683016	100.013474158969	99.4608411540413	99.7899876014445	100.114539742655	99.9649403143378
-0.991666666666667	99.5945518039106	100.39275935729	100.209847560455	100.63616082657	99.714646331431	100.789187156921	99.6464030795641	100.69275595532	100.543229164352	100.432266288599	100.019362248285	99.4920533299956	99.766522096011	100.114073739951	99.9509643330083
-0.983333333333333	99.6263002638702	100.41863584173	100.223355104187	100.630074699051	99.7716406536227	100.745308748073	99.6489202728654	100.667021431162	100.537940541489	100.412027309847	100.024615552497	99.5191958207603	99.7420612427329	100.118719839169	99.9383146611261
-0.975	99.6573932236367	100.434669890716	100.237226817766	100.623769157914	99.8433687473567	100.701776322585	99.6523449692361	100.644898531767	100.534943806547	100.397642411012	100.029422139866	99.5407962474722	99.7170647365079	100.129257143938	99.92710417752
-0.966666666666667	99.6870342950347	100.439242847307	100.250729379456	100.616698869697	99.927427272874	100.6591897551	99.6567547977846	100.625861233813	100.533296858745	100.388099659734	100.033927396217	99.5556459809474	99.6920584447718	100.146202074984	99.9174021235867
-0.958333333333333	99.7144044484696	100.431326847977	100.26320828568	100.608313381812	100.020656859914	100.618078520324	99.6621695813222	100.609340960309	100.532090748154	100.382442337468	100.038211669406	99.5628655293675	99.6676197719884	100.169798689969	99.9092299994653
-0.95	99.7386886168711	100.41057042337	100.274140525287	100.598077305322	100.119304804017	100.578909155157	99.6685406735422	100.594801223428	100.530497626519	100.379796197931	100.042284484681	99.5619508201651	99.6443642340344	100.200022726403	99.9025649883185
-0.941666666666667	99.7591233045728	100.377316723954	100.283172274	100.58549649681	100.219251910617	100.542136057524	99.675740986265	100.581784837178	100.527803719834	100.379372780863	100.046099238258	99.5528039355442	99.6229339879072	100.236598528132	99.8973561399038
-0.933333333333333	99.7750578907519	100.332561717864	100.290134857299	100.570152733874	100.316264829541	100.508285696183	99.6835596190919	100.569932783024	100.523428988844	100.380456698927	100.049577450333	99.5357494068002	99.6039847620454	100.279023923908	99.8935505135486
-0.925	99.7860146377941	100.277868722827	100.295037837561	100.551741948116	100.406234618102	100.478034409961	99.6917048954652	100.558980546272	100.516935273838	100.382391120075	100.052625258546	99.5115269216827	99.5881656679092	100.326595883408	99.8911210054846
-0.916666666666667	99.7917356562272	100.215254305133	100.298045388728	100.530107830948	100.485380028372	100.45223576421	99.699817505048	100.548739876781	100.508026348863	100.384570630861	100.055135779868	99.4812481374192	99.5760878349889	100.378432116057	99.8900892590398
-0.908333333333333	99.7922118139858	100.147054427923	100.299444899837	100.505263893204	100.550415742403	100.431880091655	99.7074951795885	100.539077088333	100.496544063476	100.386443583823	100.05698843971	99.4463161951851	99.5682825093071	100.433489646213	99.8905412301067
-0.9	99.787689023122	100.075777236883	100.299613872785	100.477401099816	100.598693646588	100.418002944797	99.7143277567535	100.529899605368	100.482460148808	100.387524578333	100.058060354618	99.4083223360562	99.5651540666156	100.49058469285	99.8926334776679
-0.891666666666667	99.7786462154072	100.003952937335	100.298986024613	100.44688240729	100.62831825503	100.411571443004	99.7199359668023	100.521154797889	100.465858530386	100.387415736801	100.058251236841	99.3689402392973	99.5669357467565	100.548415317201	99.8965855815661
-0.883333333333333	99.7657451314196	99.9339963086434	100.298015479275	100.414225251772	100.638228059164	100.413365912515	99.724006702227	100.512836079502	100.446905698467	100.385830578738	100.057511233561	99.3298333358054	99.5736562946703	100.605585864615	99.9026541025918
-0.875	99.7497626427686	99.8680981421546	100.297140959427	100.380069924355	100.628232655335	100.423865760529	99.7263225768972	100.504989300629	100.425813846879	100.382613202664	100.055863895517	99.2925833926554	99.5851248709812	100.660636324893	99.9110898092744
-0.866666666666667	99.731523019317	99.8081568913102	100.29675545454	100.345132353062	100.599003466875	100.443155747514	99.7267867189901	100.497714241343	100.402803864415	100.377748885246	100.053422230944	99.2586443694014	99.6009377551523	100.712083285625	99.9220864942865
-0.858333333333333	99.7118454756863	99.7557518014338	100.29718799716	100.31014624104	100.552026439683	100.470871186379	99.725441704312	100.491157141173	100.378073587088	100.371363438469	100.050394788487	99.2293217702833	99.6205031054887	100.758476369855	99.9357294056857
-0.85	99.6915133801572	99.712148839063	100.298702749633	100.275806053997	100.489525646312	100.506187554897	99.7224774864943	100.485493506389	100.35177769088	100.363706832748	100.047078648149	99.2057730968097	99.6430748759847	100.798471335964	99.9519481201896
-0.841666666666667	99.6712622329407	99.6783255139679	100.301513986095	100.24272180447	100.414357925256	100.547850534068	99.7182220375062	100.480906225632	100.324025606095	100.35511765147	100.043839258135	99.189018565766	99.6677879313462	100.830920101027	99.9704787537314
-0.833333333333333	99.6517785832581	99.6550000176334	100.305805741237	100.21139026865	100.329874910676	100.594244869352	99.7131126673188	100.477566980457	100.294898325135	100.345970968671	100.041077822429	99.1799465613125	99.6936906190697	100.854971066015	99.9908422243025
-0.825	99.6337013339346	99.6426551398328	100.311742821748	100.182182043241	100.239755947653	100.643497968566	99.707652791768	100.475626354915	100.264478929959	100.336620375987	100.03918858813	99.1793023934338	99.7197757840794	100.870159966536	100.012346544098
-0.816666666666667	99.6176203268317	99.6415566321106	100.3194691478	100.155342229581	100.147823938475	100.693600095321	99.7023624266214	100.475212814224	100.232889425892	100.327349218055	100.038513277841	99.1876607777026	99.7450153428254	100.876464870269	100.034120288412
-0.808333333333333	99.6040718747014	99.6517688779976	100.329097723256	100.131002356545	100.057857868986	100.742512386975	99.6977293766826	100.476435869947	100.200326713558	100.318339579556	100.039301306079	99.2053921598914	99.7684035579738	100.874308529238	100.055178898677
-0.8	99.5935302531685	99.6731647152558	100.340695907171	100.109201099913	99.9734147500067	100.788241036443	99.6941664179204	100.479385140327	100.167089418335	100.309656764822	100.041680937633	99.2326343017239	99.7890083410427	100.864508668988	100.0745165591
-0.791666666666667	99.5863912842426	99.705423626175	100.354267259881	100.089912004484	99.8976759799828	100.828879423327	99.6919801034633	100.484116962618	100.133585461979	100.301247334724	100.045644929291	99.2692750796997	99.8060233674974	100.848188525383	100.09120749053
-0.783333333333333	99.5829498583749	99.7480208751539	100.36973259565	100.073076820575	99.8333329386908	100.862639313268	99.6913557003748	100.490625049039	100.100315079576	100.29295641916	100.051054414059	99.3149446373262	99.8188129081228	100.826664558793	100.104495707654
-0.775	99.5833832027054	99.8002182974757	100.386914461408	100.058640530273	99.7825162803396	100.887890197485	99.6923582925087	100.498798159457	100.067835008824	100.284567781885	100.057660525448	99.3690103538591	99.8269451277901	100.801328697869	100.113855927793
-0.766666666666667	99.5877499692763	99.8610648253463	100.405528511736	100.046579331919	99.7467610669531	100.903215211927	99.6949456961419	100.508373259195	100.036714850764	100.275856696895	100.06513583892	99.430571906851	99.830212411265	100.773540280689	100.119018370967
-0.758333333333333	99.5960012583888	99.9294089032502	100.425183039218	100.036912661871	99.7269972409597	100.907485487145	99.6989882480827	100.518895526149	100.007492459248	100.266637401159	100.073105515817	99.4984640960114	99.8286378690056	100.744540521588	100.119959631605
-0.75	99.6079907743858	100.003923990791	100.445385108148	100.029698714653	99.723558455314	100.899941833927	99.7042931390718	100.529694164174	99.9806323971177	100.256793056221	100.081173074334	99.5712806902575	99.8224681469338	100.715397647305	100.11686708819
-0.741666666666667	99.6234779220163	100.083147897344	100.465550783908	100.025021253135	99.7362061301428	100.880260257846	99.7106320175522	100.539877439683	99.9564957074131	100.246285503309	100.088940593285	99.6474255021185	99.8121535438352	100.686982211704	100.110088034924
-0.733333333333333	99.6421297859769	100.165533935827	100.485020284992	100.022974364934	99.7641697037649	100.848584816773	99.7177677992497	100.548346919829	99.9353311726881	100.235144925209	100.096023355228	99.7251846174292	99.7983162389088	100.659966178633	100.100078259775
-0.725	99.663531351209	100.249509562371	100.503082103899	100.023645731491	99.8062038958499	100.805523658459	99.7254741370463	100.553829595078	99.9172894681792	100.223443036212	100.102058782042	99.8028095479045	99.7817085005891	100.634838665884	100.087362072322
-0.716666666666667	99.6872078510722	100.333536200805	100.519006713179	100.027096795568	99.8606590053004	100.752106212733	99.7335431015398	100.55492479374	99.9024483344498	100.211259561403	100.106712301311	99.8786049433737	99.7631661015936	100.611930115914	100.072505535135
-0.708333333333333	99.7126563949728	100.416163816694	100.532083768186	100.033340137245	99.9255599374132	100.68970648234	99.7417829699902	100.550160793988	99.8908314360055	100.19865296519	100.109684789115	99.9510150127185	99.7435643109259	100.591435105488	100.056097538635
-0.7	99.7393796485389	100.496076447242	100.541655426852	100.042317398189	99.9986944042205	100.619949524865	99.7500145216723	100.538056314692	99.8824102010814	100.185642419107	100.11072418561	100.018698953363	99.72378161063	100.573425965454	100.038734599733
-0.691666666666667	99.7669121507104	100.572125873531	100.547143184259	100.053884242375	100.077711805084	100.544614482276	99.7580750324379	100.517184297788	99.8770902583495	100.172202697638	100.109639857305	100.080585716592	99.7046720007668	100.557853373274	100.021007638862
-0.683333333333333	99.794830224707	100.643350269252	100.548069882156	100.067808936203	100.160229528698	100.465535221458	99.7658322571177	100.486235606543	99.8746932926641	100.158270539376	100.106315645662	100.135902824852	99.6870455376793	100.544535358384	100.003488811788
-0.675	99.8227426441806	100.708977314133	100.544078591995	100.083786734417	100.243936294626	100.384500520837	99.7732017897596	100.444079961392	99.8749469320105	100.143761088754	100.100717998697	100.184180594126	99.6716592327099	100.533143974851	99.986718271866
-0.666666666666667	99.8502710147653	100.768414913942	100.534948339382	100.101467096152	100.326677234307	100.303162409842	99.7801584847216	100.389824972621	99.8774905743161	100.128589886784	100.092898191367	100.225240280722	99.6592217924193	100.523204121934	99.9711943283754
-0.658333333333333	99.8770332771593	100.821233833101	100.52060527003	100.120486302243	100.406510583985	100.222962039294	99.7867374734607	100.322875655746	99.8818978059298	100.112688961525	100.08298874175	100.259174373835	99.6504124803378	100.514115743595	99.9573706680121
-0.65	99.9026318981192	100.867146866217	100.501127458407	100.140495236675	100.481741669818	100.145083093545	99.7930262043701	100.24299078176	99.8877075246477	100.096008390575	100.071192949557	100.286319593678	99.6459089095758	100.5052011216	99.945660848303
-0.641666666666667	99.9266369244266	100.905990180654	100.476745084149	100.161174568993	100.550951800662	100.070438714669	99.7991510561892	100.150327673505	99.8944497742557	100.07851091099	100.057767750165	100.307221174582	99.6464151889114	100.495769123688	99.9364455287242
-0.633333333333333	99.9485624246103	100.937711004745	100.447840994165	100.182235610246	100.613036079312	99.9996826527679	99.8052614363729	100.045471446632	99.9016598097507	100.060176463351	100.043005650818	100.322591997064	99.6526813177343	100.485183078588	99.9300743509517
-0.625	99.9678531126836	100.962360258855	100.414949823861	100.203409702823	100.667250277705	99.9332277215597	99.8115126242821	99.9294517823186	99.9088908586877	100.04102131163	100.027224344526	100.333269558339	99.6655052709988	100.472920298212	99.9268564159794
-0.616666666666667	99.9839021805505	100.98008481619	100.378743342098	100.224431302851	100.713254507608	99.8712672407169	99.8180476487054	99.8037518315335	99.9157394674681	100.021118462374	100.01076544317	100.340167684517	99.6857109691298	100.458616200158	99.9270405866234
-0.608333333333333	99.9961064463105	100.991117675198	100.339992300042	100.24501988626	100.751136362248	99.8138069412369	99.8249802733926	99.6703106956302	99.9218815423539	100.000605228644	99.993992339233	100.344220149584	99.7140999275135	100.442090747814	99.9307925623009
-0.6	100.003945633927	100.995770419442	100.29950977432	100.264864130588	100.781398700186	99.7607099972421	99.8323838511858	99.5315173244342	99.9271022300223	99.9796770797272	99.9772758669246	100.34632048565	99.7513816717546	100.423357733323	99.9381756419559
-0.591666666666667	100.007061616134	100.994430315429	100.258090578994	100.283611260915	100.804906656264	99.7117506931421	99.8402897108999	99.3901897999491	99.9313054771788	99.9585745553104	99.9609679350156	100.347267181005	99.798093571713	100.402618578332	99.9491379649496
-0.583333333333333	100.005315366261	100.987555330198	100.216458096286	100.300864535112	100.822801412718	99.6666750480506	99.8486940379829	99.2495302836854	99.9345025855629	99.9375670064822	99.9453743427568	100.347723933865	99.8545207563679	100.380242647113	99.9635054747175
-0.575	99.9988126579555	100.9756579723	100.175224370832	100.316191182904	100.836394633869	99.6252717751538	99.8575690475761	99.1130466421597	99.9367865950964	99.916933726261	99.9307376523038	100.348202239078	99.9206262349322	100.356734746065	99.9809793987977
-0.566666666666667	99.9879025404603	100.959278855054	100.134869440569	100.329142446605	100.84705378904	99.5874522436556	99.8668747623586	98.9844368516506	99.9383005501515	99.8969428456046	99.917232352871	100.349065902155	99.996004989753	100.332689547257	100.001136747425
-0.558333333333333	99.9731555314264	100.938960698641	100.095743504204	100.339284229415	100.856086179563	99.5533231968918	99.8765691727024	98.8674378251662	99.9392081279921	99.877829001064	99.9049683592252	100.350547191472	100.07987554022	100.308735799916	100.023431867959
-0.55	99.9553259130242	100.915230364306	100.058085623841	100.346231009034	100.864631904069	99.5232261692237	99.8866149273145	98.7656472297908	99.9396705805303	99.8597725224084	99.8939998507621	100.352762758697	100.171110825424	100.285478582187	100.047200790691
-0.541666666666667	99.9353024531069	100.888585866061	100.022045679344	100.349674520122	100.873573386116	99.4977252660883	99.8969813205237	98.6823333576385	99.9398270956792	99.8428839169016	99.8843384660331	100.355724789861	100.268295781461	100.263451481054	100.071674654386
-0.533333333333333	99.9140542038098	100.859480886706	99.9877010565508	100.349403629866	100.883463064648	99.4775418428224	99.9076423888815	98.6202469933803	99.9397759926466	99.8271960217833	99.8759679136446	100.359348869781	100.369793927312	100.2430896178	100.096006033724
-0.525	99.892576854059	100.828304718075	99.9550693906844	100.345315479116	100.894471505216	99.4634458132634	99.918573639402	98.5814440159585	99.9395615397664	99.8126628139839	99.8688548167586	100.363461252026	100.473809974231	100.224727294582	100.119306444362
-0.516666666666667	99.8718401448354	100.795363304533	99.9241207330405	100.337418361649	100.906362412512	99.4561186659955	99.9297499437994	98.5671289795841	99.9391772128049	99.7991621505456	99.8629530184143	100.367808950029	100.578443498123	100.208614465151	100.140692793486
-0.508333333333333	99.8527379440404	100.760868424837	99.8947866871638	100.32582681515	100.918498462899	99.4560122077013	99.9411462810743	98.5775367809137	99.9385918703661	99.7865041007712	99.8582043930784	100.372076316266	100.681735167685	100.194940956625	100.159340103083
-0.5	99.8360514642973	100.724937117528	99.8669626849751	100.310750271976	100.92987266955	99.4632361480153	99.952741713884	98.6118728453338	99.9377913929643	99.7744504584618	99.8545425429731	100.375908801027	100.781709785153	100.183858361495	100.174532976288
-0.491666666666667	99.8224378481891	100.687600455846	99.8405061511745	100.292478924127	100.939156868842	99.4775016100424	99.9645253891763	98.6683298141507	99.9368179460369	99.7627446606681	99.8519036328065	100.378941475516	100.876420384124	100.175493596102	100.185707678316
-0.483333333333333	99.8124432903076	100.648821549857	99.8152373553803	100.271371779247	100.944766818374	99.4981260617717	99.9765021072889	98.7441905142599	99.9357906835663	99.7511413576002	99.8502429335442	100.380830106149	100.963996454478	100.169952518565	100.19248210428
-0.475	99.8065265019887	100.608521311183	99.7909447010772	100.247849020023	100.944945949587	99.5240855054509	99.9886946561816	98.8360113613385	99.9349003917558	99.7394255541177	99.8495491721545	100.381282506774	101.042697135633	100.167315228879	100.194672803277
-0.466666666666667	99.8050795458966	100.566606500116	99.7673902700621	100.222385240577	100.937859680049	99.5540963101807	100.001140880596	98.9398621472463	99.9343796004953	99.7274220828502	99.849845855829	100.380085309159	101.110967226362	100.16762486921	100.192297066109
-0.458333333333333	99.808441502075	100.522993388326	99.7443150486607	100.1954966866	100.921687497343	99.5867167714639	100.013884844975	99.0515870063777	99.9344574225041	99.715003648194	99.8511745423859	100.377120591359	101.167491898257	100.170869770827	100.185561335353
-0.45	99.8169021610535	100.477624553105	99.7214500793217	100.167719022734	100.894707363324	99.6204563350411	100.026963773416	99.1670512989686	99.9353123382183	99.7021031916878	99.8535666477167	100.372370409362	101.211246461456	100.176957604279	100.174842144465
-0.441666666666667	99.8306905923371	100.43048178565	99.6985361774753	100.139579762779	100.855373118805	99.6538663951166	100.040395596173	99.2823495033652	99.9370341499579	99.6887292787265	99.8570164586729	100.365911459324	101.24153878168	100.185681719929	100.160664666973
-0.433333333333333	99.8499453509453	100.381598726004	99.675345111018	100.111571212722	100.802387268422	99.6855860139797	100.054171915305	99.39396574618	99.9396000802861	99.6749776042887	99.8614640879866	100.357902646446	101.258042007992	100.196685322133	100.143678405765
-0.425	99.8746693422953	100.331072670632	99.6516931307047	100.0841250233	100.734771930258	99.7143393686355	100.068256076349	99.4988906864185	99.9428631383487	99.6610306045652	99.8667903516751	100.348565428844	101.260815318577	100.209434423445	100.124628519866
-0.416666666666667	99.9046783209311	100.279072079905	99.6274442795984	100.05758882457	100.65193743052	99.738916345665	100.082581681662	99.5946994994728	99.9465501903773	99.647141799778	99.8728209658263	100.338155388646	101.25031121083	100.223208714985	100.104325760157
-0.408333333333333	99.9395543747867	100.225837268807	99.6025083342592	100.032209964716	100.553743929476	99.7581879958424	100.097048780992	99.6795921796605	99.9502735398765	99.633609254539	99.8793343834804	100.326928434348	101.227368167645	100.237112493283	100.083618810171
-0.4	99.9786166620458	100.171673352541	99.5768406015766	100.008131075439	100.440550731119	99.7711836417155	100.111520015141	99.7523977573377	99.9535614746634	99.6207487639666	99.8860688674579	100.315112677868	101.193187059	100.250102792685	100.063366861243
-0.391666666666667	100.02092100877	100.116935514446	99.550447029602	99.9853968344075	100.313247844794	99.7772032690087	100.125820740698	99.8125475670745	99.955906069903	99.6088776198765	99.8927314239587	100.302897170536	101.149288599831	100.26103082148	100.044406188037
-0.383333333333333	100.065293049094	100.062009088279	99.523393900399	99.9639701716296	100.173265908863	99.775917039878	100.139744484503	99.8600244540457	99.956820621998	99.598311549887	99.8990160184955	100.290439150958	101.097447520362	100.268693841594	100.027509061075
-0.375	100.110390509167	100.007288934334	99.4958207749113	99.9437579992388	100.022564204475	99.7674220327392	100.153062225116	99.8952955665106	99.9558985171869	99.5893666535681	99.9046342603507	100.277881712702	101.039599156503	100.271896141766	100.013340408145
-0.366666666666667	100.154785411479	99.9531607553561	99.4679557052899	99.9246443208577	99.8635934063184	99.752244981218	100.165534390824	99.9192389436412	99.9528661800877	99.5823563784462	99.9093521810104	100.265372264451	100.977721206849	100.269517695011	100.002417704202
-0.358333333333333	100.197053511371	99.8999837427075	99.4401311828989	99.9065253275305	99.6992220982747	99.7312881787761	100.17692640396	99.9330729244128	99.9476233757852	99.5775807044602	99.9130212920279	100.253076686028	100.913707471092	100.260585577803	99.9950752923818
-0.35	100.235856713793	99.8480731130339	99.4127983461413	99.8893409813349	99.5326224454558	99.7057286167346	100.18702857981	99.9382883510179	99.9402640024967	99.5753109797143	99.9155963058136	100.241187188152	100.849259051033	100.244339184758	99.9914344703929
-0.341666666666667	100.270009569061	99.7976830574345	99.3865342853419	99.8730979759945	99.3671321225526	99.6768983065349	100.195679566165	99.9365754155135	99.9310698808361	99.5757762357176	99.9171394201374	100.229922068251	100.785810637114	100.220280366873	99.9913847010554
-0.333333333333333	100.298529585455	99.7489941587364	99.3620339247812	99.8578786905178	99.2061213620845	99.646180896933	100.202790850475	99.9297386805968	99.920475026698	99.5791557350476	99.9178124447026	100.219516499614	100.724492405307	100.188202627264	99.9945823205009
-0.325	100.320676806494	99.7021107483323	99.3400806422734	99.8438324626226	99.0528809308927	99.614944301457	100.208367717404	99.9196035298072	99.9090115192301	99.5855780147647	99.9178573862582	100.210205527959	100.666116976107	100.148197333994	100.00046940822
-0.316666666666667	100.335988620083	99.6570703242689	99.321498721899	99.8311503278152	98.9105264012771	99.5845028950842	100.212520978893	99.9079263955382	99.8972555396927	99.5951234883511	99.9175711012589	100.202202239916	100.611180519329	100.100639934978	100.008311053695
-0.308333333333333	100.34430963089	99.6138624189969	99.3070963788016	99.8200289381676	98.7819106083296	99.5560892632257	100.215465720555	99.8963199896681	99.8857809188748	99.6078276896399	99.917283787345	100.19567627184	100.559872915041	100.046163003202	100.017246022962
-0.3	100.345808856847	99.5724514710562	99.2976084219449	99.8106311669851	98.6695480702665	99.5308197427863	100.21750618278	99.8861944536605	99.8751148301734	99.6236809429957	99.9173466159089	100.190738669272	100.512098917179	99.9856222665944	100.026343702157
-0.291666666666667	100.3409771965	99.5327977770439	99.2936472561947	99.8030523245191	98.57556030076	99.509649615663	100.219008088378	99.8787094236164	99.8656948315204	99.6426174814526	99.9181250831568	100.187435249478	100.467514738604	99.9200571618078	100.03466154194
-0.283333333333333	100.330604953771	99.4948726148039	99.295667679315	99.7972997825025	98.5016415399598	99.4933251547769	100.220362728647	99.8747363303342	99.8578363198885	99.6644896064889	99.9199886697976	100.185745550328	100.425578015542	99.8506435939107	100.041300923678
-0.275	100.315741522447	99.4586661512173	99.3039445875808	99.7932854493161	98.4490362389668	99.482344998987	100.221950840717	99.8748352350677	99.851718308156	99.6890329798948	99.9232872826536	100.185585030497	100.385600301733	99.7786376400139	100.045459678392
-0.266666666666667	100.29763722638	99.4241886653657	99.31855903818	99.7908233363401	98.4185235558188	99.4769373501292	100.22411443169	99.8792502276811	99.8473877845148	99.7158389900376	99.9283113828118	100.186811439617	100.346792108936	99.7053138334294	100.046476703103
-0.258333333333333	100.277668999664	99.3914673321073	99.3393874155573	99.7896286107005	98.4104107671861	99.4770508590234	100.227139207609	99.887926114625	99.8447788559946	99.7443489307006	99.9352433529108	100.18923472647	100.308299970159	99.6319052739897	100.043863786899
-0.25	100.257255591284	99.3605399074134	99.3660898602641	99.7893234257786	98.4245362410829	99.482359331125	100.231244793747	99.9005472143099	99.8437436126928	99.773874903429	99.944116616264	100.192626987696	100.269241554832	99.55955134342	100.03732342568
-0.241666666666667	100.237768526769	99.3314446102289	99.3981003671047	99.7894570064821	98.4602778788798	99.4922872712342	100.236579673927	99.9165927070558	99.8440920084551	99.8036440251055	99.9547993536776	100.196731209528	100.228744874544	99.489254737166	100.026756136781
-0.233333333333333	100.220445933548	99.3042080585435	99.434627481891	99.789541109961	98.5165625817605	99.5060589332734	100.243219926002	99.9353962859067	99.8456344186912	99.8328574877599	99.9670092579664	100.201271003015	100.185994490864	99.4218476877278	100.012263148418
-0.225	100.206320735522	99.2788363475371	99.4746740207646	99.7890924116373	98.5918753175317	99.5227609836446	100.251171511576	99.9562004919334	99.8482165779914	99.8607528916574	99.9803517736859	100.20596259171	100.140282927188	99.3579682056638	99.9941479905615
-0.216666666666667	100.196176739205	99.2553110410189	99.5170805417859	99.7876678036016	98.6842704269512	99.5414085295087	100.260376088192	99.9782067477454	99.851737126204	99.8866599332891	99.9943682269334	100.210527484199	100.091062306995	99.2980486694296	99.9729133926228
-0.208333333333333	100.190540386198	99.2335875884515	99.5605950787422	99.7848811854533	98.7913918674158	99.5610164660646	100.270720615019	100.000626774559	99.8561423998611	99.9100434424705	100.008583872345	100.214703782256	100.037991959059	99.2423182685339	99.9492435075412
-0.2	100.189702970486	99.2135955987149	99.6039656658039	99.7803994358298	98.9105078952951	99.5806735347118	100.282050280384	100.022733809931	99.8614004145871	99.9305293336675	100.022550156529	100.218254983757	99.9809781154689	99.1908168886747	99.9239643638906
-0.191666666666667	100.193756263585	99.1952444091622	99.6460409263675	99.7739235645842	99.0385597132746	99.5995972534316	100.294183499425	100.043904120644	99.8674638628029	99.9479110506593	100.035876504298	100.220975694809	99.9201998382305	99.1434155600092	99.8979866319467
-0.183333333333333	100.202625499507	99.1784372691996	99.685858117162	99.7651620522947	99.1722235686705	99.6171555117411	100.306927109485	100.063641648332	99.8742346987151	99.9621378198344	100.048247876332	100.222694020755	99.85611599039	99.0998402118914	99.8722430254859
-0.175	100.216094915696	99.1630921667679	99.722704993326	99.753800913263	99.3079926143451	99.63286993339	100.320088647016	100.081586292525	99.8815400509306	99.973289102511	100.059426944854	100.223270044509	99.7894530876432	99.0596972499191	99.8476335046711
-0.166666666666667	100.233828262475	99.14916150384	99.7561524693738	99.739475762209	99.4422846081889	99.6464199348128	100.333483010776	100.097509580089	99.8891227011186	99.9815436540216	100.069243880475	100.222590026267	99.721177097736	99.022499494797	99.8249887391045
-0.158333333333333	100.255386581485	99.1366445829208	99.786058602464	99.7217533484894	99.571569975875	99.6576457677545	100.34693409616	100.111302033991	99.8966397694896	99.9871549138287	100.077580672448	100.220558539079	99.6524492665753	98.987691405173	99.8050556886336
-0.15	100.280243465559	99.1255963398632	99.8125464404121	99.700129387334	99.6925048705295	99.6665428070239	100.360274828692	100.122958856667	99.903658904077	99.9904392263034	100.08435820475	100.217092712885	99.5845610132526	98.9546731530823	99.7884997124598
-0.141666666666667	100.307795007978	99.1161406229855	99.8359644639463	99.6740447913921	99.802053227101	99.6732536301526	100.373348349363	100.13256974622	99.9096476169844	99.9917708289401	100.089531836693	100.21212141534	99.5188437372596	98.9228232901988	99.7759128779449
-0.133333333333333	100.337361645369	99.1084881870769	99.8568414098171	99.6429152466849	99.897584322272	99.6780714386611	100.386009364681	100.140312619808	99.9139592810473	99.991570132437	100.093094280573	100.205589807024	99.4565592535544	98.8915201032169	99.7678210023686
-0.125	100.368187549289	99.1029488151221	99.875843679458	99.6061669095309	99.9769347068754	99.6814527503411	100.39812169068	100.146447951149	99.9158238428616	99.9902777223172	100.095078609068	100.197467503641	99.3987895711157	98.8601622140129	99.7646871910876
-0.116666666666667	100.399450796343	99.0999290623558	99.8937387962029	99.5632781457694	100.038430714374	99.6840172473293	100.409550147796	100.151313417886	99.9143553291088	99.9883195575856	100.095558156285	100.187755651722	99.3463494880723	98.8281885133212	99.7669119180958
-0.108333333333333	100.430291883837	99.0999180755544	99.911364214873	99.5138327061793	100.080881099707	99.6865188917465	100.420150584025	100.155319370836	99.9085853689583	99.9860739848387	100.094648231476	100.176487140736	99.2997376858511	98.7950957317928	99.774830521177
-0.1	100.459856579919	99.1034683344776	99.9295965369014	99.4575834298105	100.1035583751	99.6898009831947	100.429764183053	100.158941642632	99.8975196230463	99.9838446351123	100.092512807188	100.163717267431	99.2591288986136	98.7604512453492	99.7887121939926
-0.0916666666666667	100.487344434693	99.111174506873	99.9493151784335	99.3945174561256	100.106183185496	99.6947599793505	100.438219958496	100.162707641424	99.8802051003013	99.9818377678206	100.089371096156	100.149506338252	99.2243996938736	98.7239005010075	99.8087662679694
-0.0833333333333333	100.512056055737	99.123649956503	99.9713582543057	99.3249154792121	100.088915504936	99.7023273169133	100.445346375247	100.167177669955	99.8557965589621	99.9801447142017	100.085497828424	100.13389802387	99.1951761721468	98.6851697313024	99.835156439946
-0.075	100.533435709912	99.1414985642863	99.9964730997527	99.249402783151	100.052349968852	99.7134624364752	100.450989500707	100.172928001556	99.8236127319058	99.9787324408963	100.081214498134	100.116898965127	99.1708934756808	98.6440648833968	99.8680157838812
-0.0666666666666667	100.551108582655	99.1652791413512	100.025267113671	99.1689900803681	99.9975114044771	99.7291453918735	100.455030714489	100.18053823	99.7831774418438	99.9774449976029	100.076867946467	100.098466878017	99.1508624094257	98.6004683460937	99.9074523851896
-0.0583333333333333	100.564911441635	99.1954623549223	100.058166433197	99.0850992665785	99.9258498819929	99.7503545066086	100.45739729499	100.190577082632	99.7342477543159	99.9760201754196	100.072793545803	100.078513527321	99.1343420486487	98.5543339431911	99.9535392422409
-0.05	100.574911671309	99.2323837114688	100.095388794589	98.9995676295054	99.8392386001364	99.7780170987078	100.458066015557	100.20357929389	99.6768351453784	99.974125293392	100.069269418716	100.056923107803	99.1206143199153	98.5056784216013	100.006289551147
-0.0416666666666667	100.581406913135	99.2761970572605	100.136932718032	98.9146235034022	99.7399738150001	99.8129342420396	100.457065407837	100.220013009265	99.6112241300469	99.9714073140765	100.066475535223	100.033579087438	99.1090504504369	98.4545683901686	100.065625171836
-0.0333333333333333	100.584900195423	99.3268312685603	100.182579552114	98.8328237669019	99.6307646893383	99.855692376848	100.454481344048	100.240242334249	99.5379882684743	99.9675443418788	100.064467445679	100.008391322444	99.0991577179801	98.4011049011639	100.131348492503
-0.025	100.586052787061	99.3839518099463	100.231900546262	98.7569426199507	99.5146958859313	99.9065780015484	100.450466794107	100.26448855365	99.4579978072071	99.9622886162014	100.063165729789	99.9813218713571	99.0905999844907	98.3454102509348	100.203124107156
-0.0166666666666667	100.585621945333	99.4469319178247	100.284263741819	98.6898111142543	99.3951539391299	99.9655094794217	100.445253437057	100.292793426784	99.3724113953949	99.9554993250077	100.062360234769	99.9524124154245	99.0831910331639	98.2876219599958	100.280470220936
-0.00833333333333333	100.584390022722	99.5148428578786	100.338845058801	98.6341252128525	99.275719401448	100.03199658895	100.439160360599	100.32499204295	99.282649202814	99.9471676834275	100.061731428394	99.9218119774865	99.0768632495977	98.2278974694091	100.36275807602
0	100.583092402024	99.5864730966746	100.394654988096	98.5922523932731	99.1600298306711	100.105140872287	100.432594909333	100.360705155907	99.1903512372	99.9374357778609	100.060890630651	99.889797719115	99.0716205808394	98.1664292234023	100.44922099685
0.00833333333333333	100.582357242721	99.6603819488986	100.450590361673	98.5660674481626	99.0516201308253	100.183691074931	100.426043867864	100.399358745469	99.0973254084528	99.9266052242336	100.059433929243	99.8567809253095	99.0674918964996	98.1034639801883	100.538976117125
0.0166666666666667	100.582670407218	99.7349862762322	100.505510919806	98.5568399977347	98.9537554588425	100.266150178033	100.420056616387	100.440233133419	99.0054831712445	99.9151261493673	100.056997208002	99.8232940032479	99.0644984970314	98.0393167570696	100.631059579036
0.025	100.584370404115	99.8086693346911	100.55832955191	98.565181977784	98.8692795914215	100.350902730982	100.415222287915	100.482533782876	98.9167556353623	99.9035605666796	100.053299754191	99.789960570947	99.0626383639321	97.9743727472477	100.724472469554
0.0333333333333333	100.587667686916	99.8798940697546	100.608100032608	98.5910509242973	98.8004935545655	100.436320961263	100.412141668506	100.525463657317	98.832991425713	99.8925270140677	100.048172303462	99.7574561547403	99.0618820573153	97.909077616483	100.818231918783
0.0416666666666667	100.59267450685	99.9473037926703	100.654085284231	98.6337991452381	98.7490615799341	100.520823643765	100.411395884248	100.568275080598	98.7558531212128	99.8826444907146	100.041573022609	99.7264665338494	99.0621749344967	97.8439218312216	100.911420990384
0.05	100.599429669163	100.009798309696	100.695791859925	98.6922530713702	98.7159378883074	100.602892848057	100.413517324127	100.610292674183	98.686733926543	99.8744922621756	100.033594214988	99.6976456783613	99.0634415653501	97.7794248689421	101.00323138039
0.0583333333333333	100.607910901029	100.066581054927	100.732966767174	98.7648022889468	98.7013223844748	100.68108013601	100.418967790172	100.650915651195	98.6267061126006	99.8685879125539	100.024458472061	99.6715734464084	99.0655886233713	97.7161217446867	101.092993317326
0.0666666666666667	100.61803913832	100.117179539852	100.765564351494	98.8494849192818	98.7046621591709	100.754030520165	100.428123519576	100.689612070333	98.5764978601496	99.8653754962062	100.01450385592	99.6487175315219	99.0685047604773	97.6545502186689	101.180188612426
0.075	100.629683094615	100.161440877818	100.793693252205	98.9440692402612	98.7247040489456	100.820524909656	100.441262796802	100.72590957732	98.5364854363192	99.865218974894	100.004160927653	99.62940721508	99.0720588307319	97.5952353081244	101.26444554715
0.0833333333333333	100.64266731076	100.19950061158	100.817551286319	99.0461358132653	98.7595853200104	100.87952763048	100.458552491991	100.759380430848	98.5066873863251	99.8683991032641	99.9939233045968	99.6138229704011	99.0760978081915	97.5386706384085	101.345516751502
0.0916666666666667	100.656778129867	100.231726770152	100.837357070682	99.1531624488743	98.8069453298227	100.930233809128	100.480032955488	100.789620297101	98.486753697801	99.8751073389411	99.9843106706956	99.6020001596181	99.0804436029185	97.4853008668935	101.423243141796
0.1	100.671758663585	100.258648165567	100.853286389443	99.2626130377409	98.8640516167295	100.972112109974	100.505603783922	100.816223364149	98.4759498173539	99.8854323377843	99.9758256442225	99.5938408055666	99.0848868749679	97.4355099728109	101.497508242385
0.108333333333333	100.687291007431	100.280876474656	100.865414676173	99.3720274436619	98.9279422259416	101.004927304969	100.535013447875	100.838754878095	98.4731413411413	99.8993428342475	99.9689110249814	99.5891250310118	99.0891759915319	97.3896169212104	101.568188724207
0.116666666666667	100.702973496635	100.299027182488	100.873663248628	99.4791051076677	98.9955819795553	101.028729742508	100.567853250691	100.856719297472	98.4767885073402	99.91667221457	99.9639133659966	99.587516106685	99.0929989990972	97.3478780012124	101.635109051404
0.125	100.718301644398	100.31364327015	100.877751513612	99.5817761820272	99.0640208000761	101.043813017216	100.603553193659	100.869522912257	98.4849559361632	99.9371081069876	99.9610534136692	99.5885603098608	99.0959574871084	97.3104947535464	101.698005533139
0.133333333333333	100.732657665837	100.325128184277	100.877160094544	99.6782577109998	99.1305355186857	101.050648858962	100.64137623281	100.87643423093	98.4953366857048	99.9601889787465	99.960401921134	99.5916872137391	99.0975343041985	97.2776247427179	101.756495716032
0.141666666666667	100.745313681782	100.333694413795	100.871106256119	99.7670922239695	99.1927359826104	101.049813880548	100.680409235828	100.876549599916	98.5052895169784	99.9853056734767	99.9618615090491	99.5962123535095	99.0970591958606	97.2493891356708	101.81004325041
0.15	100.755453908166	100.339328863478	100.858531378372	99.8471640898537	99.2486252743814	101.041926956844	100.719552540738	100.868772669601	98.5118897278675	100.011704102478	99.9651563054495	99.6013390315298	99.0936770203396	97.2258695350935	101.857914918371
0.158333333333333	100.762214313228	100.341770728826	100.838102129248	99.9176903840725	99.2966181929877	101.027606503207	100.757511917665	100.851814669868	98.5119901188534	100.038487680865	99.9698300339524	99.6061570890147	99.0863237040291	97.2070898070785	101.899137765421
0.166666666666667	100.764726663098	100.340496514304	100.808228916187	99.9781874897609	99.3355301025241	101.007442455551	100.792795900168	100.824218426332	98.5022869244343	100.06461558536	99.9752520764593	99.6096390874848	99.0737136554931	97.1929858971275	101.932466936084
0.175	100.762148545706	100.334710596746	100.767105279003	100.028418839546	99.3645485736905	100.981968407842	100.823719696142	100.784403948985	98.4793904149529	100.08888818222	99.9806297037014	99.6106322447526	99.0543388481526	97.1833715588002	101.956369128525
0.183333333333333	100.753669164462	100.323342761843	100.712766534693	100.068332495811	99.3831973471538	100.951610698772	100.848415428214	100.730729460464	98.4399027954989	100.109916764618	99.985023084146	99.6078440686466	99.0264779453524	97.1779062027361	101.969023069043
0.191666666666667	100.7384937092	100.305053243911	100.6431590142	100.097998555823	99.3912946013687	100.91660014176	100.864848304873	100.661559650538	98.3805022835582	100.1260860816	99.987360941189	99.5998260295295	98.9882138530054	97.1760682930193	101.968339431145
0.2	100.71581649213	100.278246404315	100.556213408712	100.117552301515	99.388900267444	100.876869906034	100.870839967591	100.575333545325	98.2980286006589	100.135521925724	99.9864590236814	99.5849636046811	98.9374579241841	97.1771380686745	101.952002436244
0.208333333333333	100.684795464075	100.241099529003	100.449925280901	100.127141968861	99.376249980245	100.831988506153	100.864101439224	100.470627915003	98.1895682083204	100.13607456048	99.9810449331565	99.5614757187023	98.8719804978288	97.1801921047799	101.917531550416
0.216666666666667	100.644537390381	100.191617557437	100.322447343854	100.126878471672	99.3536821263619	100.781154908785	100.842276829896	100.346215072605	98.0525432091131	100.125324468827	99.9697897330333	99.5274207440873	98.7894513013424	97.1841090118076	101.862356210705
0.225	100.594094015324	100.127720303164	100.172187045368	100.116789651377	99.3215683038811	100.723245786115	100.80299670428	100.20111488249	97.8848073207113	100.100609322111	99.9513443704112	99.4807096713103	98.6874955826846	97.1875864770544	101.783894915512
0.233333333333333	100.5324639267	100.047354967533	99.9978946254562	100.096785348447	99.2802555427731	100.656898932681	100.743938901953	100.034642411358	97.6847460196584	100.05907108699	99.9243794130424	99.4191352731318	98.563769581232	97.1891742797978	101.679635153485
0.241666666666667	100.458596514356	99.9486150140985	99.7987321444482	100.066637495843	99.230026098303	100.580628228472	100.662895171379	99.8464520457545	97.4513712727812	99.9977303757654	99.887626574281	99.3404276539258	98.4160535718656	97.1873278621539	101.54721622521
0.25	100.371399359571	99.8298489220044	99.574323126777	100.025975656064	99.1710778248999	100.492953160081	100.557843300818	99.6365727661421	97.184396004951	99.9135938727499	99.8399177173418	99.2423387120672	98.2423561265576	97.1804789667562	101.384517416804
0.258333333333333	100.269755640607	99.6897517753159	99.3247830925223	99.9742976751384	99.1035224172158	100.392499316828	100.427024225073	99.4054245375498	96.8842743752836	99.8037874268692	99.7802155417943	99.1227468821049	98.041020896756	97.1671113324611	101.189749229724
0.266666666666667	100.152559552514	99.5274360055946	99.0507264548994	99.9109963487554	99.0273924240449	100.278032414504	100.269020367601	99.1538094047957	96.552206979185	99.6656978855228	99.7076337120467	98.9797650997868	97.8108253307367	97.1458291667579	100.961538998239
0.275	100.018769491312	99.3424774594061	98.7532442729935	99.8354010632117	98.9426487832585	100.148436057283	100.082827568236	98.8828790924877	96.1901222139458	99.4971069837706	99.6214491936481	98.81183361118	97.5510594352825	97.1154119721656	100.699002238082
0.283333333333333	99.8674647714732	99.1349351301421	98.4338521554412	99.7468287482356	98.8491909836231	100.002685752713	99.8679124687386	98.5940856652051	95.8006371564882	99.2963047398532	99.5211120047928	98.6177872091756	97.2615746107946	97.0748537636162	100.401797749427
0.291666666666667	99.6978883147008	98.9053458672615	98.0944140736462	99.6446372051306	98.7468783806258	99.8398621211725	99.6242494434048	98.2891210044539	95.3869867931679	99.0621740306952	99.4062583593402	98.3968978895838	96.9427981188355	97.0233850660089	100.070167200794
0.3	99.5094719456359	98.6546984913737	97.7370516032816	99.5282754175372	98.6355637036534	99.6591979725936	99.3523322833287	97.9698506583288	94.9529146893998	98.7942425841959	99.2767321019852	98.1488990510756	96.5957152709408	96.9604760743952	99.7049565723025
0.308333333333333	99.3018564458241	98.3843942153044	97.3640482057497	99.3973261878076	98.5151306854278	99.4601241948982	99.0531580522018	97.6382505875144	94.5025325986178	98.4927039778444	99.1326126830916	97.8739955890059	96.2218255576266	96.8858232738873	99.3076160853614
0.316666666666667	99.0749185632071	98.0961988628692	96.9777565695095	99.2515391431331	98.3855270931042	99.2422925002529	98.7281869007459	97.2963532434158	94.040162121559	98.1584130877561	98.9742392100566	97.5728620794783	95.8230794117043	96.7993268831252	98.8801785571963
0.325	98.8288049280041	97.792188075705	96.5805153166932	99.090855327357	98.246787053244	99.0055804570696	98.3792858064602	96.9462007287964	93.5701720533065	97.7928591162467	98.8022209103661	97.2466301020396	95.4018015337443	96.701067096775	98.4252162576572
0.333333333333333	98.5639620201624	97.4746830809809	96.1745811789501	98.9154215902035	98.0990421227162	98.7500991863738	98.008661019353	96.5897999571619	93.0968255911882	97.3981125800603	98.6174323529205	96.8968632099383	94.960606436667	96.5912839122538	97.9457739382901
0.341666666666667	98.2811509083777	97.1461731270739	95.7620846711639	98.7255901209766	97.9425288064391	98.4762235463937	97.6187804181365	96.2290818339706	92.624148928274	96.976741920301	98.4209933779149	96.5255171246055	94.5023107485628	96.4703614404505	97.445279493501
0.35	97.9814435459685	96.809224721944	95.3450158427013	98.5219053873444	97.7776009785903	98.1846469517755	97.2122889427666	95.8658717169365	92.1558279191933	96.5317026445499	98.2142314573467	96.1348871151264	94.029845358281	96.3388138988651	96.9274407805318
0.358333333333333	97.6662040229247	96.4663869461291	94.9252364331339	98.30508879034	97.6047481304019	97.8764354427124	96.7919236052957	95.5018746029851	91.695132904201	96.0662081258094	97.9986280715552	95.7275487599204	93.5461717649658	96.1972693540227	96.3961361943763
0.366666666666667	97.3370599768917	96.1201058854326	94.5045038862477	98.0760288459494	97.4246156141336	97.5530498400748	96.3604351113901	95.1386720505107	91.2448647565901	95.5835947073401	97.7757563558104	95.3062965830627	93.0542097004351	96.0464501290612	95.8553009083954
0.375	96.995872653512	95.7726552214745	94.084495065996	97.8357765729343	97.2380215397269	97.2163333814711	95.9205207078044	94.7777254980468	90.8073163354657	95.0871967555014	97.5472180722888	94.8740817201437	92.5567820507592	95.8871514771395	95.3088110965922
0.383333333333333	96.6447159656751	95.426083425026	93.6668290237538	97.5855422707961	97.0459599488787	96.8684860510799	95.4747685125163	94.4203814385911	90.3842525096501	94.5802463169685	97.3145858747733	94.4339489941871	92.0565785472876	95.7202194795908	94.7603731972475
0.391666666666667	96.2858656332617	95.0821759714543	93.2530919058731	97.3266914526859	96.8495782813087	96.512036060746	95.0256111240061	94.0678752544666	89.9769143164662	94.0658052551549	97.0793549073083	93.9889735893176	91.556136065128	95.5465276527326	94.2134275987114
0.4	95.9217851967785	94.7424295903796	92.8448599853614	97.0607373169031	96.6501283025113	96.1497966509208	94.5752885001967	93.7213314879504	89.5860470856464	93.5467271946068	96.8429063866226	93.542197736244	91.0578312770781	95.3669513225684	93.6710757156795
0.408333333333333	95.5550920477558	94.408035687423	92.4437096215529	96.7893236232168	96.448903344288	95.7847921136094	94.1258228408713	93.3817591030004	89.2119522333512	93.0256379376288	96.6064846639827	93.0965701920408	90.5638801835865	95.1823393672976	93.1360358700474
0.416666666666667	95.188496584498	94.0798748912549	92.051203737513	96.514193060924	96.2471764880374	95.4201522603228	93.6790073469077	93.0500430272514	88.8545643611447	92.5049228799309	96.3711870007154	92.6548933403796	90.076339290059	94.9934858226024	92.6106250035384
0.425	94.8247207405247	93.758528076523	91.6688533459745	96.2371440609299	96.0461482764103	95.0589930630437	93.2364082952432	92.7269373192233	88.5135459337057	91.9867169323045	96.1379605834305	92.2197809840583	89.5971044456646	94.8011063448912	92.0967551859725
0.433333333333333	94.466407147734	93.444307126193	91.2980633488107	95.959985052094	95.8469087841976	94.7043040271603	92.7993776015734	92.4130649005976	88.1883794164492	91.4728993626829	95.9075984361363	91.793626472849	89.1279056324944	94.6058217863398	91.5959345425183
0.441666666666667	94.116025983083	93.1373054227167	90.9400763915256	95.684494051094	95.6504145123643	94.3588504560243	92.3690704118709	92.1089219882102	87.8784385103138	90.9650987626317	95.6807309253883	91.3785791145261	88.6702993480673	94.4081482533912	91.109272523511
0.45	93.7757844020394	92.8374636114459	90.5959264461786	95.4123853247641	95.457470995236	94.0250919057965	91.9464623085825	91.8148798688639	87.5830367929375	90.4647112793837	95.4578186245563	90.9765255550402	88.2256628532453	94.2084960115308	90.6375005063151
0.458333333333333	93.4475494229583	92.5446401042275	90.26641061834	95.1452792515958	95.2687061335384	93.705121445635	91.532365113119	91.5311811719544	87.3014664507096	89.9729285048163	95.23915611601	90.5890717326333	87.7951948595893	94.007181898489	90.1810175339365
0.466666666666667	93.1327981036702	92.2586737382796	89.9520841437049	94.8846721776591	95.0845269624943	93.4006258803563	91.1274435217221	91.257937864237	87.0330363656099	89.4907649579451	95.0248915268471	90.2175239784062	87.3799247213121	93.8044552549968	89.7399558703975
0.475	92.832600641101	91.9794303345872	89.653276603197	94.6319082954282	94.9050706806332	93.1128550215665	90.7322341245574	90.9951392055332	86.7771087792932	89.0190762247158	94.8150563187763	89.8628739131532	86.9807277127625	93.6005306790914	89.3142497645726
0.483333333333333	92.5476307694371	91.7068326893362	89.3701197490048	94.388157085821	94.7301754624241	92.8425879919258	90.3471674318467	90.7426681109862	86.5331354425766	88.5585658741968	94.6095931882645	89.5257935547292	86.5983396096433	93.3956177138811	88.9036960949436
0.491666666666667	92.2781932274761	91.4408787149272	89.1025745143964	94.1543962238485	94.5593928584807	92.5900988463292	89.9725921049066	90.5003191188386	86.3006971575987	88.1097855572573	94.4083750596252	89.2066430089929	86.2333623997821	93.1899381472143	88.5080065027574
0.5	92.0242599670198	91.1816494141757	88.850448006249	93.9313986195836	94.3920437059144	92.3551401116332	89.6087964629773	90.2678164301012	86.0795393314231	87.6731351873763	94.2112188650483	88.9054902359678	85.8862567000436	92.9837267873343	88.1268542177288
0.508333333333333	91.7855095495047	90.9293034015806	88.6133988820617	93.7197259633756	94.2273027860133	92.136970284546	89.2560204713073	90.0448350595738	85.8695838317023	87.2488681179857	94.0179007132967	88.6221431026403	85.5573224034706	92.7772207548813	87.75991559491
0.516666666666667	91.5613655095844	90.6840582715867	88.3909384869525	93.5197325641423	94.064292376088	91.9344394932982	88.9144560899027	89.8310265978194	85.670903292311	86.8371028310925	93.8281736134776	88.3561924402053	85.2466718200485	92.5706486217716	87.4069013098002
0.525	91.3510316894072	90.4461670406032	88.1824386485114	93.3315784141667	93.9021649629266	91.7461208013983	88.5842402703712	89.6260488713678	85.4836618267019	86.4378403598785	93.6417853180049	88.1070584470211	84.9542001986698	92.3642301249503	87.067571908484
0.533333333333333	91.1535255451423	90.2158994919035	87.9871504711496	93.1552443325721	93.7401599314049	91.5704553526573	88.2654469741997	89.4295963958896	85.3080367557953	86.050985239678	93.4584947837489	87.8740290265637	84.6795606852814	92.1581924210609	86.7417400699839
0.541666666666667	90.9677102119827	89.9935330646999	87.8042294348708	92.9905409716444	93.577632401352	91.4058786776889	87.9580827888517	89.2414247011834	85.1441362572073	85.6763706857675	93.2780858215884	87.6562847823175	84.4221518609268	91.9528013050584	86.4292675462457
0.55	90.7923230902577	89.7793511310256	87.6327616300519	92.8371099221564	93.4140677051428	91.250905523318	87.6620888241042	89.0613629556333	84.9919286146571	85.3137929884289	93.1003762950493	87.4529154743787	84.1811230172236	91.7483969220889	86.1300619057938
0.558333333333333	90.6260001054033	89.5736417340837	87.4717923982585	92.6944240170681	93.2490948707878	91.1041643498081	87.3773506505612	88.8893162791187	84.851200346138	84.9630546869536	92.9252245493806	87.2629352635394	83.9553978878909	91.5454182735472	85.8440750325342
0.566666666666667	90.4673026239547	89.3766900968898	87.3203611115262	92.5617942382323	93.0824974756451	90.9643901387186	87.1037160775796	88.7252605244714	84.7215530428012	84.6240039474959	92.7525362856686	87.085298205701	83.7437141073847	91.3444045086198	85.571303632164
0.575	90.3147580411562	89.1887626610658	87.1775410795634	92.4383831656597	92.9142138615725	90.8304030552649	86.8410170233747	88.5692283406643	84.6024344678038	84.2965566832691	92.5822697714851	86.9189113257866	83.544673941639	91.1459736372891	85.3117868231619
0.583333333333333	90.1669172299804	89.0100857193119	87.0424794645804	92.3232230774743	92.744326122367	90.7011046386074	86.5890893987809	88.4212879525427	84.493188730952	83.9807030857022	92.4144330223641	86.7626465604798	83.3568029653475	90.9507901708567	85.0655933236871
0.591666666666667	90.0224198568255	88.8408259604669	86.9144321398831	92.2152408553193	92.5730413002634	90.5755035946424	86.3477861985445	88.2815224059049	84.3931053879572	83.6765107667324	92.249070767822	86.6153580302063	83.1786142555986	90.7595312920743	84.8327953178417
0.6	89.8800535749808	88.6810792002084	86.7927894774644	92.1132894960297	92.400667013207	90.4527606250106	86.116982082116	88.1500150505249	84.3014498259587	83.3841302784257	92.0862460265409	86.4759091542928	83.0086716763443	90.5728524959109	84.6134318238479
0.608333333333333	89.7387962806449	88.5308657512641	86.6770921851903	92.0161799115563	92.2275864972125	90.3322355733876	85.8965694607822	88.026839028548	84.217468776897	83.1038012530897	91.9260231931879	86.3432081363738	82.8456418677168	90.3913513458383	84.4074702591774
0.616666666666667	89.5978370284013	88.3901253117047	86.5670404322747	91.9227093786847	92.0542403982708	90.2135239131196	85.6864472024894	87.9120453406436	84.1403761060462	82.8358555635216	91.7684568606364	86.2162462993947	82.6883290276477	90.2155316274938	84.2147799784598
0.625	89.4565769955405	88.2587082495519	86.4624977774101	91.8316910995341	91.8811167120479	90.0964717757697	85.4865051851916	87.8056483542088	84.069329121058	82.5807093412222	91.6135879741171	86.0941328894462	82.535695466441	90.0457723120326	84.0351275938516
0.633333333333333	89.314614518544	88.1363673308859	86.3634852274491	91.7419905990219	91.7087419496376	89.9811632975511	85.2966090285349	87.7076116912815	84.0034082358152	82.3388356637443	91.4614482398924	85.9761217069611	82.3868739106619	89.8823066863708	83.86819271826
0.641666666666667	89.1717186575843	88.0227538739895	86.2701601335135	91.652569370948	91.537665276681	89.8678878819047	85.1165878266023	87.6178352710356	83.9416111822673	82.1107197819217	91.3120720461099	85.8616264172796	82.2411738405771	89.7252175775798	83.7135950600046
0.65	89.0277970486268	87.9174165701335	86.1827830047307	91.5625327253125	91.3684322047112	89.7571051729648	84.946225460545	87.5361417795105	83.8828661228597	81.8968069117569	91.1655114947631	85.7502216900022	82.0980806715948	89.5744508765055	83.5709223537636
0.658333333333333	88.8828647846727	87.8198006032383	86.1016826118974	91.4711795021783	91.2015494704701	89.6494155025496	84.7852550606712	87.462264856172	83.8260650581427	81.6974541564386	91.0218487814375	85.6416311370935	81.9572474773038	89.4298430354505	83.4397532788821
0.666666666666667	88.7370188687337	87.7292507142593	86.0272250688027	91.3780519034995	91.0374435139513	89.5455265525958	84.6333568522491	87.3958456554491	83.7701192387435	81.5128968216205	90.8812032843329	85.5357101671752	81.8184819053333	89.2911541466104	83.3196769669405
0.675	88.5904203358511	87.6450244076384	85.959781121852	91.2829806101268	90.8764146571229	89.4462084838631	84.4901603982785	87.3364412845891	83.7140307082224	81.3432332039787	90.7437351313492	85.4324341777689	81.6817318105905	89.1580977082751	83.2103104878106
0.683333333333333	88.4432873429138	87.5663168519525	85.8996839242242	91.186114410918	90.71859595878	89.3522432514055	84.3552511687314	87.2835423662749	83.656965019081	81.188422615625	90.6096499954096	85.3318968641839	81.5470719876149	89.0303619775749	83.1113083827253
0.691666666666667	88.2959042087831	87.4922934787021	85.8471823752686	91.0879205353427	90.5639321044169	89.2643738140403	84.2281797106263	87.236594420343	83.5983155494956	81.0482885442794	90.4792081399445	85.234315164641	81.4146930324474	88.9076252509767	83.0223569836646
0.7	88.148647689221	87.4221245619047	85.8024071075055	90.9891493304421	90.4121847828616	89.1832482142113	84.1084712584418	87.1950192098525	83.5377631955224	80.9225244521509	90.3527320925635	85.1400325331614	81.2848917144206	88.7895711966957	82.9431539938569
0.708333333333333	88.0020227413201	87.3550183854202	85.7653602086837	90.8907715524831	90.2629570074765	89.1093553611776	83.9956339104525	87.1582367134861	83.4753350807018	80.8107045339582	90.2306013761426	85.0495138475751	81.1580612697096	88.6759059493829	82.8733819455315
0.716666666666667	87.8566920723489	87.2902530397713	85.7359225832108	90.7939038086051	90.1157277043416	89.0429664813463	83.8891652437378	87.125693017962	83.4114472466214	80.7123006655308	90.1132286618642	84.963331829979	81.0346807114809	88.5663726161633	82.8126864776091
0.725	87.7134836952211	87.2272067471365	85.7138672991544	90.6997338627374	89.969894117999	88.9841070441564	83.788560723865	87.0968983718911	83.346902691958	80.6267048724138	90.0010214935527	84.8821500935413	80.9153023187249	88.4607586402044	82.7606665006621
0.733333333333333	87.573369851953	87.1653844748601	85.6988777149172	90.6094513663692	89.8248231212591	88.9325711191555	83.6933284364217	87.071471624334	83.2828346159888	80.5532566956581	89.89433816703	84.806706033983	80.8005340948946	88.3588952186608	82.71687615135
0.741666666666667	87.4374217740495	87.1044405350044	85.6905755789308	90.5241843828083	89.6799145982784	88.8879645888961	83.6030106316125	87.0491784335319	83.2206204335212	80.4912730326252	89.7934470095933	84.7377898928097	80.6910117835575	88.2606503445344	82.6808323261312
0.75	87.3067498182582	87.0441988340035	85.6885566577275	90.4449390490825	89.5346773250397	88.8497545617515	83.517206231843	87.029949973353	83.1618013915868	80.4400750502766	89.6984969826685	84.676213426246	80.5873583059923	88.1659183035863	82.6520204015797
0.758333333333333	87.1824399717164	86.9846669724213	85.6924230386503	90.3725429283095	89.3888057143897	88.8173116618875	83.4355852968846	87.0138779625413	83.1080172081722	80.3990080736585	89.6095044779809	84.6227670232543	80.4901376878352	88.0746097890215	82.6298962856691
0.766666666666667	87.0654986601189	86.9260357603251	85.7018025265093	90.3075989230621	89.2422365701939	88.7899386118864	83.3578906998887	87.0011913613455	83.0609381642893	80.3674555252499	89.5263585272458	84.5781716851668	80.3998167229933	87.9866461734444	82.6138897268577
0.775	86.9568116990442	86.8686622703844	85.7163529153512	90.2504578144262	89.0951735324053	88.7668894123849	83.283930996086	86.9922225731792	83.0221760948872	80.344850345502	89.4488445369296	84.5430346231429	80.3167434203739	87.9019592120075	82.6034120764819
0.783333333333333	86.857112470644	86.8130431025247	85.7357555241162	90.2012113873845	88.9480834148005	88.7474031407485	83.2135717291162	86.9873678721475	82.9931785169257	80.3306822699004	89.3766834245969	84.5178142355385	80.2411417801338	87.8204957518442	82.5978646681762
0.791666666666667	86.7669543488951	86.759783196787	85.7597043263187	90.1597003730483	88.8016733610093	88.7307699289034	83.1467281213254	86.9870435535015	82.975128098714	80.3244915345123	89.3095794790514	84.5027967327214	80.1731169214954	87.742227118467	82.5966448133995
0.8	86.686692235917	86.7095600473031	85.7878956687487	90.1255303880828	88.65685503921	88.7164106659766	83.0833586112835	86.9916409105622	82.9688612758466	80.3258398808672	89.2472690859736	84.4980861449209	80.1126655284436	87.6671635135639	82.5991533988481
0.808333333333333	86.6164808386834	86.6630821200581	85.820022076906	90.0980960285282	88.5147046807715	88.7039375012654	83.0234585328011	87.0014863719346	82.9748040272779	80.3342611704573	89.1895635361527	84.5036089040442	80.0596909063832	87.5953694925348	82.6048080481526
0.816666666666667	86.5562900469982	86.6210416156479	85.8557710066008	90.0766181650358	88.376428132767	88.693182557503	82.9670526892447	87.0168104982693	82.9929249117441	80.3492077127739	89.136379453252	84.5191292087752	80.0140251083693	87.5269693497167	82.6130585715353
0.825	86.5059307945949	86.5840636235276	85.8948252656573	90.0601942851214	88.2433300316211	88.6841966534472	82.9141867010095	87.0377245915089	83.0227138397324	80.3700127703968	89.0877498061152	84.5442664600214	79.9754590780854	87.4621337762924	82.6233971538987
0.833333333333333	86.4650816747208	86.5526581231749	85.9368611298781	90.0478539015102	88.1167758269708	88.6772151804504	82.8649207646338	87.0642046047868	83.0631919734591	80.3958804652427	89.0438104753315	84.5785081834173	79.943776580727	87.4010513529813	82.6353587725929
0.841666666666667	86.433305896299	86.5271849407506	85.9815452685917	90.038611794559	87.9981363653896	88.6725893861902	82.8193290926679	87.0960858507451	83.1129524999282	80.4259013393487	89.0047643651436	84.6212192288684	79.9187846776318	87.3438955042404	82.6485152589468
0.85	86.410051952114	86.5078387163677	86.0285365052786	90.0315183521064	87.8887159208627	88.6706939227136	82.7775028150922	87.1330706495387	83.1702347749324	80.4590868004287	88.9708341371243	84.6716545602052	79.9003362554689	87.2907966695075	82.6624719377511
0.858333333333333	86.3946406056229	86.4946533929477	86.077497722823	90.0257084719739	87.7896761444004	88.6718286614447	82.7395508151823	87.1747436126634	83.2330340994346	80.494417003274	88.9422175974248	84.7289829025191	79.8883444344383	87.2418283493712	82.6768712649435
0.866666666666667	86.3862502806349	86.4875233669825	86.128117216977	90.0204471608914	87.7019706508724	88.676129435826	82.7055939600446	87.2205837579764	83.2992338839654	80.5308978432718	88.919053866664	84.7923196825475	79.882789109882	87.1970125174705	82.6913979125943
0.875	86.3839156131568	86.4862413071871	86.1801300604553	90.0151659918654	87.6262967761993	88.6834946043149	82.6757509823698	87.2699685182922	83.3667315422832	80.5676227791982	88.9014016141488	84.8607590914084	79.8837138373753	87.1563395656386	82.7057777543289
0.883333333333333	86.3865480470679	86.490548659243	86.2333257358013	90.0094821509456	87.5630620805691	88.6935251381523	82.650118123196	87.3221770403394	83.4335338494116	80.6038343544463	88.8892287316318	84.9333969423463	79.8912108581744	87.1197875645405	82.7197713954956
0.891666666666667	86.3929774094259	86.5001850588481	86.2875362866224	90.003193042867	87.5123610504804	88.7054772253066	82.6287478668522	87.3764028322574	83.4978132555715	80.6389791485624	88.8824131930326	85.0093429502418	79.9053942551535	87.0873271819538	82.7331698592585
0.9	86.4020063463461	86.5149215561102	86.3426138784012	89.9962471923129	87.4739598932919	88.718250078661	82.6116323032992	87.4317774809191	83.5579284399412	80.6727510713398	88.8807536934353	85.0877244883311	79.9263648225963	87.0589108773588	82.7457987955651
0.908333333333333	86.4124692722114	86.5345706284448	86.3984127293005	89.9887023840662	87.4472911624527	88.7304500859494	82.5986937893112	87.4874020789898	83.6124202564443	80.7051188929941	88.8839843166626	85.1676875046091	79.9541726633104	87.0344544815929	82.7575314669781
0.916666666666667	86.4232902403899	86.5589762140957	86.4547833752051	89.9806852527337	87.4314642355586	88.7405469319581	82.589781533671	87.5423852368432	83.6600009362938	80.7363306773765	88.89178317592	85.2484057938612	79.9887822114961	87.0138206303068	82.7683052512228
0.925	86.4335356196854	86.587996389873	86.5115761730953	89.9723605317506	87.4252987379513	88.7470900349171	82.5846713047375	87.5958866498848	83.6995588327936	80.7668856163597	88.9037690816876	85.3291082186804	80.0300406936989	86.99681305105	82.7781358244637
0.933333333333333	86.4424598552992	86.6214920065138	86.5686445446097	89.9639100329387	87.4273837085074	88.7489332989935	82.5830684470941	87.6471598787781	83.7301988909544	80.7974694222369	88.919491207115	85.4091225116394	80.0776485039112	86.9831887743152	82.7871278169994
0.941666666666667	86.4495450538557	86.6593233826962	86.6258403058878	89.9555185036343	87.4361590135628	88.7454230003053	82.5846171167444	87.695585377111	83.7513228371373	80.8288603631728	88.9384214258749	85.4879233361259	80.1311287399483	86.9726872241886	82.7954856122945
0.95	86.4545329203599	86.7013465537987	86.6830032701272	89.9473663454847	87.4500078105375	88.7365162093918	82.5889169934164	87.7406895924267	83.7627264264848	80.8618240437794	88.9599558777764	85.5651684525868	80.1897930799805	86.9650659589341	82.8035284781025
0.958333333333333	86.4574412330531	86.7474005389961	86.7399574897703	89.9396310518379	87.4673397727798	88.7228113740341	82.5955453094485	87.7821520535281	83.7646761243191	80.8970226802168	88.9834307138554	85.6407113093272	80.2527052935053	86.960131366875	82.8117086997687
0.966666666666667	86.4585521201224	86.7972849279315	86.7965240230851	89.9324958440741	87.4866467913469	88.705487005434	82.6040809989388	87.8198030609086	83.7579399296803	80.9349603247322	89.0081568020312	85.7145893153232	80.318652253115	86.9577571565139	82.8206233357357
0.975	86.4583646504205	86.850736609063	86.8525443490638	89.9261612109043	87.5065319315314	88.6861632245169	82.6141290683834	87.8536131184105	83.7437708475878	80.9759662491907	89.0334717565081	85.7869964168218	80.3861396951463	86.9578882882991	82.8310072656645
0.983333333333333	86.4575213050322	86.9074190764357	86.9078992420161	89.9208558670643	87.5257286697255	88.6667286330654	82.6253435481298	87.8836775669577	83.7238505795664	81.0202030720144	89.0587947541359	85.8582478032538	80.4534294223504	86.9605327484785	82.843700298351
0.991666666666667	86.4567309688458	86.9669323771287	86.9625169958685	89.9168424850376	87.5431259096539	88.6491847996015	82.6374462294515	87.9102018188364	83.7001980905572	81.0676893606429	89.0836636784048	85.9287392997369	80.5186238026836	86.9657468879916	82.8595908368604
1	86.4567057826839	87.0288405172374	87.0163757709352	89.9144121615072	87.5578029635892	88.6355289696186	82.6502390207607	87.9334885979764	83.6750515703466	81.1183325807788	89.1077462624503	85.9989054412476	80.5797870068597	86.9736189641867	82.8795474127974
1.00833333333333	86.458113289489	87.0927062357855	87.0695013859966	89.9138664931913	87.5690669401823	88.6276568770821	82.6636097799719	87.9539243058957	83.6507387034984	81.1719622082323	89.1308340145413	86.0691848872679	80.6350796102496	86.9842522065459	82.9043517142943
1.01666666666667	86.4615366506313	87.1581234691438	87.1219552707526	89.9154933756219	87.5764782829238	88.6272676194041	82.6775311069159	87.9719622670116	83.6295470251556	81.2283500021639	89.1528302780757	86.1400007910332	80.6828805388339	86.9977461886207	82.9346420512236
1.025	86.4674397274773	87.2247407165424	87.173813262108	89.9195443781694	87.5798518079543	88.6357787388071	82.6920497088104	87.9881029274506	83.6136022179877	81.2872178526065	89.1737352063405	86.211756783261	80.7218777979016	87.0141742810993	82.97087103994
1.03333333333333	86.4761420302638	87.2922714715988	87.2251471438298	89.9262183093489	87.5792268528184	88.6542718255049	82.7072660723367	88.0028724155683	83.6047638259663	81.3482468625095	89.1936264904635	86.2848414226602	80.7511220024752	87.033556695577	83.0132809792535
1.04166666666667	86.4878105510374	87.3604925495209	87.2760206193533	89.9356527803855	87.5748099111194	88.6834788990337	82.7233094378771	88.0168012465732	83.6045449188711	81.4110963328409	89.2126391477621	86.3596322990234	80.7700483926986	87.0558322345246	83.0619015026627
1.05	86.5024686304373	87.4292357906322	87.3264998926492	89.9479248317069	87.5669063907207	88.7238003217626	82.7403142143692	88.0304044131399	83.6140548081118	81.4754264452689	89.2309508337029	86.4364962252863	80.7784795398085	87.0808347354653	83.1165692254482
1.05833333333333	86.5200153697333	87.4983782337741	87.3766693723827	89.9630605674411	87.5558638125291	88.7753268901044	82.7584006692968	88.0441644148901	83.6339612279626	81.5409136139718	89.2487746274256	86.515784938448	80.77661903815	87.1082818298783	83.1769596742899
1.06666666666667	86.5402502992395	87.5678320219794	87.426641409405	89.9810506677734	87.5420387770489	88.8378393891845	82.7776609175783	88.0585206063114	83.6644693429151	81.607254002121	89.2663561726724	86.5978229430516	80.7650367928706	87.13778250496	83.2426190659217
1.075	86.5629005937272	87.6375331574745	87.4765525182422	90.0018653199139	87.5257853460445	88.9107832586507	82.7981511938862	88.0738671730764	83.7053181150191	81.6741573135942	89.2839729936441	86.6828834900523	80.7446396859578	87.1688637643783	83.3129906674577
1.08333333333333	86.5876481893347	87.7074268292941	87.526545310022	90.0254611648591	87.5074573588137	88.9932371248715	82.819889503558	88.0905555917076	83.7558006399934	81.7413374135811	89.3019347521418	86.7711546121584	80.7166256017128	87.2010096008734	83.3874366058155
1.09166666666667	86.6141585475553	87.7774475866202	87.5767435119498	90.0517737601382	87.4874205301912	89.0838954456055	82.8428555586915	88.1088928640201	83.8148154428837	81.8085074469769	89.3205802383625	86.8627027867642	80.6824253827125	87.2337036096608	83.4652568152175
1.1	86.6421179421257	87.8474992615167	87.6272313283776	90.0806932950786	87.4660713957856	89.1810826130674	82.8669907169191	88.1291323661795	83.8809462705432	81.8753818233112	89.3402658956136	86.9574403507702	80.6436362926444	87.2664681572908	83.5457086226495
1.10833333333333	86.67127953096	87.9174448865783	87.6780457928199	90.1120318483277	87.4438566997176	89.2828101780472	82.8921970859585	88.1514645507281	83.9525569035912	81.941681835342	89.3613437648985	87.0550986757084	80.6019465344094	87.2988942413411	83.6280312381718
1.11666666666667	86.70150486782	87.9871112224449	87.7291839792462	90.145498357092	87.4212862099287	89.3868672070866	82.9183350570437	88.1760162310671	84.0278830202376	82.0071419876284	89.3841310421594	87.1552105353474	80.5590508223791	87.3306585034833	83.7114735109939
1.125	86.7327837806539	88.0563029247647	87.7806179707098	90.1806933640218	87.3989352759634	89.490912121901	82.945220254178	88.2028574299123	84.1051104208606	82.0715184990223	89.4088765776037	87.2571098693658	80.5165610852753	87.3615279676113	83.7953169261454
1.13333333333333	86.7652261117346	88.1248202045024	87.8323067305205	90.2171269480479	87.3774340892897	89.5925393364962	82.9726235362487	88.2320065173407	84.182442186787	82.1346050540863	89.4357276800264	87.3599545478656	80.4759209146643	87.3913560613089	83.878887494317
1.14166666666667	86.7990322768769	88.1924785986916	87.8842016695609	90.254257027508	87.3574422317605	89.6893207770685	83.0002773829867	88.2634265096993	84.2581601713681	82.196258834497	89.4646967902913	87.462767233783	80.4383359613003	87.4200745120533	83.9615582668248
1.15	86.834452395584	88.2591300917943	87.9362516641086	90.2915395707157	87.3396164933985	89.7788465267891	83.0278899933849	88.2970129254935	84.3306800224291	82.2564327750734	89.4956314872099	87.5644845464952	80.4047308585807	87.447685065962	84.0427513821938
1.15833333333333	86.8717376707363	88.3246818490102	87.9884116591378	90.3284791468641	87.3245856432806	89.8587919242633	83.0551664523825	88.3325793656991	84.3985974730514	82.3152029680445	89.5281995282385	87.664008877196	80.375734245402	87.4742523028634	84.1219485742884
1.16666666666667	86.9110865080163	88.3891084616796	88.0406510373156	90.3646711267805	87.3129375527921	89.9270199853528	83.0818333951107	88.3698498689512	84.4607262270402	82.3727761451789	89.5619014233216	87.7602598699979	80.3516856968718	87.4998964758807	84.1987115061087
1.175	86.9525930327686	88.452454887567	88.0929536201114	90.3998332120578	87.3052148781045	89.9817087089403	83.1076620152804	88.4084656560963	84.5161311360413	82.4294653800556	89.5961147653956	87.8522222608169	80.3326597627416	87.5247857923476	84.2727061488774
1.18333333333333	86.996206659261	88.5148281852669	88.1453029634572	90.433827294126	87.3019149903507	90.0214886030391	83.1324857695985	88.4480066495085	84.5641647368582	82.4856352082491	89.6301632905669	87.938987811732	80.3185074231705	87.5491285957134	84.3437241231335
1.19166666666667	87.0417058684285	88.5763788391868	88.1976532009185	90.466669331484	87.3034912471788	90.045574547528	83.156210784363	88.488020448417	84.6045116627845	82.5416307271256	89.6633950504126	88.0197890536384	80.3089154902648	87.5731644374619	84.4116946661157
1.2	87.0886860423192	88.6372763846767	88.2498962099909	90.4985221285826	87.3103551158455	90.0538650246518	83.1788185899738	88.5280501969211	84.6372295921063	82.5977077946745	89.6952535875035	88.0940223155647	80.3034780827204	87.5971516002244	84.4766823171531
1.20833333333333	87.1365647780827	88.6976846581238	88.3018415614034	90.5296714946214	87.3228828208415	90.0469791984427	83.2003638315588	88.5676581209613	84.6627630177948	82.6539771522575	89.7253336231193	88.1612613711138	80.3017655508001	87.6213502958956	84.5388696888757
1.21666666666667	87.1846103467343	88.7577378862327	88.3532159943008	90.5604929019105	87.3414267852798	90.026223754561	83.2209704506	88.6064472842781	84.6819145075311	82.7103711295244	89.7534193272695	88.2212663740969	80.3033743156544	87.646002905262	84.5985295820053
1.225	87.231994292608	88.8175173163662	88.4036742835879	90.5914139418252	87.3663191265969	89.9935005882866	83.240826682312	88.6440836419394	84.6957804473773	82.7666365518772	89.7795037703103	88.273990510519	80.3079509039493	87.6713139862167	84.6559939742586
1.23333333333333	87.2778641220965	88.877035990842	88.4528130210621	90.6228732712638	87.3978481797181	89.9511668397359	83.2601764447146	88.6803155957384	84.7056722515841	82.8223533530129	89.8037870740295	88.3195842004637	80.3151961546646	87.6974351913844	84.7116279420993
1.24166666666667	87.3214281792581	88.9362452800485	88.5001891172222	90.6552775897724	87.4362043612681	89.9018664736056	83.2793054175891	88.7149870558718	84.7130412656907	82.8769763358746	89.826650454717	88.3583963495068	80.3248599685223	87.7244614373818	84.7658123184331
1.25	87.3620388277473	88.9950635010665	88.5453467796344	90.6889626259991	87.4814169185992	89.8483682074481	83.2985222458108	88.7480430261965	84.7194147116266	82.9298937135568	89.8486063259791	88.3909688232167	80.336733708245	87.7524412332962	84.8189329662744
1.25833333333333	87.3992580453851	89.0534057439771	88.5878495413896	90.7241663432023	87.5333105646414	89.7934362569679	83.3181357895199	88.779528971207	84.7263377675425	82.9804936341271	89.8702337647922	88.4180165117502	80.3506425074589	87.7813973545681	84.8713714556835
1.26666666666667	87.4328961005603	89.1111948014652	88.6273112349061	90.7610195111949	87.591493427924	89.7397349179664	83.3384291095674	88.8095847568637	84.7353079595874	83.028231327331	89.8921140171954	88.4403889195303	80.3664361894781	87.8113491327448	84.9234914205757
1.275	87.4630226645527	89.168353834847	88.6634235178182	90.7995526621329	87.6553630957002	89.6897551762655	83.3596323132276	88.8384314759151	84.7476943317421	83.0726889572917	89.9147734493728	88.4590168379864	80.3839778156474	87.8423281763056	84.9756182572983
1.28333333333333	87.4899540215089	89.2247928352615	88.6959798686984	90.8397139637717	87.7241060808961	89.6457530868271	83.3818990499358	88.8663490879093	84.7646556231604	83.1136195139895	89.9386333628653	88.4748514129743	80.4031331918928	87.8743834245652	85.0280166246646
1.29166666666667	87.5142190739641	89.2803975816547	88.7248949394376	90.8813916434889	87.7966780055957	89.6096961673061	83.4052936344545	88.8936461312224	84.7870845270531	83.1509729458458	89.9639695308354	88.4888037517422	80.4237662170513	87.9075757940158	85.0808725893882
1.3	87.5365039874883	89.3350272639346	88.750215765774	90.9244368218699	87.8717783372744	89.5832202184643	83.4297946945756	88.9206246860888	84.8155937780362	83.1849115145539	89.990890560104	88.5016937697884	80.4457398306985	87.9419657348973	85.1342837486287
1.30833333333333	87.5575759764664	89.388526657011	88.7721202185868	90.9686847575083	87.94784946071	89.5675957436068	83.4553143083511	88.9475439449854	84.8505399198409	83.2158189101955	90.0193407449738	88.5142148369452	80.468917133484	87.9775968259799	85.1882589268482
1.31666666666667	87.5781925905951	89.4407527094824	88.7909015993255	91.0139718548044	88.0231215090472	89.563694396734	83.4817220952963	88.9745887703758	84.8920693096673	83.2442967460983	90.0491231933703	88.5269158120849	80.4931590515661	88.0144763959059	85.2427291685499
1.325	87.5990103898871	89.4916056941791	88.8069432179713	91.0601461096868	88.0957010931303	89.5719509652789	83.5088605168789	89.0018528660277	84.9401672419965	83.2711377319889	90.079933593088	88.5401968721871	80.5183204141545	88.0525555788379	85.2975691008577
1.33333333333333	87.6205090326419	89.5410519144672	88.8206874883687	91.1070715025038	88.163681398206	89.5923308014702	83.5365455131106	89.0293434582154	84.9946923536337	83.2972730509454	90.1113973823113	88.5543123398449	80.5442471949154	88.0917161517712	85.3526262821389
1.34166666666667	87.6429394273779	89.5891318127201	88.8326041346572	91.1546274984159	88.2252485758684	89.6243112110157	83.5645581041849	89.0570060123767	85.0553877692782	83.3237054330002	90.1431088650699	88.5693768357434	80.5707742098005	88.131771838426	85.4077578059394
1.35	87.6662967995428	89.635955530121	88.8431649728215	91.2027033910038	88.2787736424757	89.6668748624961	83.5926365147402	89.0847588913651	85.1218723021469	83.3514459257147	90.1746734393789	88.5853793969436	80.5977222139461	88.1724851388687	85.4628711303411
1.35833333333333	87.690321737992	89.681690841364	88.8528330507686	91.251186379447	88.3228868934863	89.7185197720685	83.62047476997	89.1125242910909	85.1936199288414	83.3814627579317	90.2057510279269	88.6022131335995	80.6248955679524	88.2135942659869	85.5179599107223
1.36666666666667	87.7145357068136	89.7265465936831	88.8620684175852	91.2999431898898	88.3565251436609	89.7773035537529	83.6477293325166	89.1402455572543	85.2699379253691	83.4146373005185	90.2360940924034	88.6197210494465	80.6520809220387	88.2548413714591	85.5731244300343
1.375	87.7383093413488	89.7707500726213	88.8713441656989	91.348801344201	88.3789457676639	89.8409347908677	83.6740323703885	89.1678883073247	85.3499577714456	83.4517239399104	90.2655709876871	88.6377496293359	80.6790461366332	88.295992224403	85.6285718090846
1.38333333333333	87.7609491363841	89.814515186354	88.8811600201141	91.3975433256307	88.3897233787997	89.9069069417695	83.6990093836955	89.1954277483702	85.4326497629509	83.4933192763019	90.2941673558106	88.656198113363	80.7055404499626	88.3368419296274	85.6845968849665
1.39166666666667	87.7817838605181	89.8580045134088	88.8920418893416	91.4459218180094	88.3887521727895	89.9726534897265	83.7223000125083	89.2228277399908	85.5168620638313	83.5398423318732	90.321966474268	88.6750530468578	80.7312987216487	88.3772086265652	85.741546686092
1.4	87.8002358115368	89.9012940197846	88.9045219864614	91.4936886840637	88.3762548183825	90.035693460607	83.7435801894042	89.2500208720902	85.6013774914785	83.5915203195312	90.3491177706137	88.694402054098	80.7560523365267	88.4169202322291	85.799772119411
1.40833333333333	87.8158683575313	89.9443485081123	88.9191010641833	91.5406223014214	88.35277970983	90.0937448002261	83.7625821301544	89.276898428871	85.6849764883273	83.6483798107648	90.3758035475827	88.7144253818779	80.7795474617949	88.4558010672409	85.8595733897437
1.41666666666667	87.8284090597684	89.9870152008369	88.936202772166	91.5865452421216	88.3191745997242	90.1448061281954	83.7791095704225	89.3033110461788	85.7664912381234	83.7102507822451	90.402209441091	88.7353674381283	80.8015666533824	88.4936688216385	85.9211506675775
1.425	87.8377547133007	90.0290424247758	88.9561345378933	91.6313361243719	88.2765393161687	90.1872227659233	83.793046588144	89.3290726344745	85.8448409061793	83.7767865240391	90.4285006581277	88.7574953522717	80.8219445019006	88.5303489474333	85.9845719028654
1.43333333333333	87.8439656663198	90.0701214919927	88.979063441948	91.6749428667801	88.2261676058987	90.2197479511101	83.8043582951438	89.353961506033	85.9190498204036	83.847492496424	90.4548050254214	88.7810563029739	80.8405690909438	88.5657021467774	86.0497612194577
1.44166666666667	87.8472529547513	90.1099383313818	89.0050072000602	91.7173986002997	88.1694912284641	90.2415946192348	83.8130843913017	89.3777209854153	85.9882573911049	83.9217554894327	90.4812025136245	88.8062436291745	80.8573693091296	88.5996539761322	86.1165026652567
1.45	87.8479593146507	90.1482205529398	89.0338371090943	91.7588346983852	88.1080388557166	90.2524663936996	83.8193298473925	89.4000645966716	86.051727952792	83.998869727885	90.507719318199	88.8331744522977	80.8722952838142	88.6322168774072	86.1844536710241
1.45833333333333	87.8465355033407	90.1847725070335	89.0652879334227	91.7994846530286	88.0434119527573	90.2525597412246	83.8232563274462	89.4206855166171	86.1088656036837	84.0780596206297	90.5343254164632	88.8618766491932	80.8852995764704	88.663498151738	86.2531658166043
1.46666666666667	87.8435138331862	90.2194956208112	89.0989682360986	91.8396761001106	87.9772642622061	90.2425287935083	83.8250755344461	89.439267556827	86.159233448187	84.1584996150591	90.5609367497429	88.8922827433244	80.8963228840585	88.6936925570185	86.322110474576
1.475	87.8394785380952	90.2523931217615	89.1343687877708	91.8798114074112	87.9112666287461	90.2234077931385	83.8250444678526	89.4554991227756	86.2025702530692	84.2393347456796	90.5874243018533	88.9242301885045	80.9052852360867	88.7230642702673	86.3907052420988
1.48333333333333	87.8350299785736	90.2835598149757	89.1708750325559	91.9203383958629	87.8470492049186	90.1965036779793	83.8234623223101	89.4690937946704	86.23880142553	84.3197074740557	90.61363160837	88.9574700164121	80.9120830030197	88.7519236880132	86.4583397419228
1.49166666666667	87.8307433732191	90.3131599599123	89.2077938135063	91.9617124309189	87.786126299171	90.1632832960629	83.8206691096573	89.4798184723273	86.2680539831812	84.398790946985	90.6393985841121	88.9916857380344	80.9165913540343	88.7806006288905	86.5244041442285
1.5	87.8271292714961	90.3413993152029	89.2444002485819	92.0043517668706	87.7298165610709	90.1252770174586	83.8170460992714	89.4875264028086	86.2906852054819	84.4758205166882	90.6645842719907	89.026520665779	80.9186715696084	88.8094142694932	86.5883224370674
1.50833333333333	87.8246027454159	90.3684982964754	89.2800000231322	92.0485918578172	87.6791733636124	90.0840142151266	83.8130163239289	89.4921889936691	86.3073153286545	84.5501176933487	90.6890798434471	89.0616090180051	80.9181826181943	88.83864322229	86.6495881180273
1.51666666666667	87.8234631584973	90.3946710908424	89.3139930731989	92.0946480946603	87.6349369765477	90.0409891803528	83.8090410406083	89.493918026181	86.3188396928057	84.6211133622306	90.7128084183407	89.0966052795414	80.9149951096636	88.8685014513849	86.7078010767266
1.525	87.8238843653737	90.4201120666652	89.3459242948788	92.1425952574532	87.597514637261	89.9976321526327	83.8056082816486	89.4929716155913	86.3264027871261	84.6883812318147	90.735714646814	89.1312049882609	80.9090052701101	88.8991240819565	86.7627066289568
1.53333333333333	87.825916361957	90.4449869387659	89.3755127334582	92.192366320155	87.566992753054	89.9552652273381	83.803213230915	89.4897415104162	86.3313328526768	84.7516811229797	90.7577493724766	89.1651519720358	80.9001479279633	88.9305634549544	86.8142331850083
1.54166666666667	87.829497808042	90.4694251818304	89.4026569277722	92.2437681560847	87.5431822704167	89.915058488803	83.8023343089911	89.4847216753834	86.3350445383158	84.8110002180291	90.7788555243391	89.1982329431391	80.8884082562868	88.9627933090728	86.8625186016915
1.55	87.8344744254811	90.4935136559533	89.4274205304125	92.2965107485749	87.5256889369066	89.8780156112771	83.8034099141393	89.4784610713645	86.3389229321247	84.8665787758805	90.7989631526377	89.2302635464334	80.8738327469387	88.9957191463303	86.9079154063655
1.55833333333333	87.8406185535267	90.517295036864	89.4500053812529	92.3502460611536	87.513993526939	89.844987945313	83.8068183371854	89.4715113653579	86.3442119074305	84.918909305278	90.8179985774033	89.2610699722097	80.8565409555501	89.029193973809	86.9509708666316
1.56666666666667	87.8476507619495	90.5407749228077	89.4707166648919	92.4046089850935	87.5075279431254	89.8166870560515	83.8128606955331	89.464385336857	86.3519331925084	84.9687005892258	90.8359021766981	89.2904715460561	80.8367374518534	89.06303901006	86.9923831599664
1.575	87.8552673209233	90.5639386856036	89.4899220950899	92.4592518257856	87.5057365254354	89.793675143212	83.821746901689	89.4575346633214	86.3628500429952	85.0168057748668	90.8526415960501	89.3182708692567	80.8147195558889	89.0970690741065	87.0329383174985
1.58333333333333	87.8631747184574	90.5867753654332	89.5080076801249	92.5138686583758	87.5081168887935	89.7763367166831	83.8335865523754	89.451343314318	86.3774711125943	85.0641277961525	90.8682105839684	89.3442566721612	80.7908772702046	89.1311206263658	87.0734368758984
1.59166666666667	87.8711270289576	90.6093042916089	89.5253370236129	92.5682086776028	87.514242299178	89.7648444697351	83.8483863323097	89.4461272052347	86.3960821356462	85.1115230012864	90.8826131917988	89.3682207532999	80.7656860754877	89.1650753239272	87.1146221702681
1.6	87.8789578013819	90.6316014633425	89.5422246767489	92.6220765360628	87.5237746884823	89.7591352611178	83.8660530081222	89.4421327735728	86.4187932281601	85.1597192253699	90.8958408430036	89.3899850338801	80.7396944050044	89.198869287984	87.1571193816902
1.60833333333333	87.8866000908585	90.6538246964255	89.5589282168699	92.6753178183934	87.5364774664153	89.7589143005072	83.8863999284168	89.4395317585629	86.4455880421893	85.2092585516186	90.9078528542449	89.4094313573333	80.713506433962	89.232484050756	87.2013900088555
1.61666666666667	87.894093377802	90.6762367673197	89.5756529605451	92.7277906839163	87.5522268755279	89.7636955241566	83.9091560445334	89.4384147612602	86.4763609921623	85.2604726098892	90.9185683875945	89.4265274302675	80.6877613830791	89.2659246833176	87.2477063120194
1.625	87.9015778405056	90.6992225171326	89.5925596433522	92.7793297097445	87.5710084625896	89.7728637839487	83.9339782444565	89.4387893486732	86.5109352551141	85.3134921919217	90.9278713872692	89.4413437852958	80.6631111948428	89.2991952082993	87.2961504239601
1.63333333333333	87.9092769650408	90.7232908686088	89.6097698838319	92.8297107987264	87.5928863858999	89.7857318727819	83.960468604749	89.4405862491442	86.5490618876114	85.3682810343906	90.9356253099011	89.4540566824316	80.6401971805555	89.3322801920441	87.3466376466482
1.64166666666667	87.9174715970206	90.749052519476	89.6273711291981	92.8786239815682	87.6179479712058	89.8015807223409	83.9881952948768	89.4436723294534	86.5904084606383	85.4246747688848	90.9416930096452	89.4649344887533	80.61962582025	89.3651376100882	87.3989557364446
1.65	87.9264697935157	90.7771721912708	89.6454266811395	92.925659943359	87.6462388448521	89.8196981905877	84.0167105813635	89.4478661703186	86.6345548727277	85.4824095893746	90.945955968764	89.4743126893366	80.6019449072174	89.3977020062392	87.4528085962229
1.65833333333333	87.9365755780364	90.808306397583	89.6639930746603	92.9703167189865	87.6777068647132	89.8394377999633	84.045559601866	89.4529518038078	86.6810116353059	85.5411382882993	90.9483278872139	89.4825685718084	80.5876204839545	89.4298915173718	87.5078551450424
1.66666666666667	87.9480564525351	90.8430432468539	89.6831401175435	93.0120282629765	87.7121673228769	89.860298220094	84.0742814105204	89.4586888915903	86.7292574791249	85.6004421719158	90.9487630313583	89.4901033744657	80.5770147125006	89.4616134140261	87.5637383896782
1.675	87.9611089970436	90.8818535479135	89.7029650014722	93.0502081566761	87.7492886631942	89.8819998328249	84.1024099740732	89.4648218268106	86.7787782954979	85.6598477977042	90.9472644580385	89.4973316499345	80.5703687697941	89.4927681820317	87.620105401456
1.68333333333333	87.9758271133072	90.9250520005795	89.72359205085	93.0842985098036	87.7885862926646	89.9045272850623	84.1294815491468	89.4710909467224	86.8290917212525	85.7188489329251	90.9438959533559	89.5046744264526	80.5677971731628	89.5232541007617	87.6766245012401
1.69166666666667	87.9921817160458	90.9727640632531	89.7451546168618	93.113818498496	87.8294158424168	89.9281193748848	84.1550504551446	89.4772465766834	86.8797526587818	85.7769284663474	90.9387966430917	89.5125549366905	80.569295258263	89.5529729438792	87.7330036522163
1.7	88.0100169667126	91.0248966096178	89.7677656203535	93.1384115399348	87.8709742567529	89.9532044948653	84.1787110514378	89.4830656917059	86.9303437542856	85.8335800042968	90.9321940080888	89.5213966986544	80.5747566814101	89.581837128196	87.7890046124711
1.70833333333333	88.029059855909	91.0811173084772	89.7914902465829	93.1578887573712	87.9123258875255	89.9802922963293	84.2001208570641	89.4883702374707	86.9804587890074	85.8883337252082	90.9244100157757	89.531621957144	80.5839976681454	89.6097782229099	87.844444189541
1.71666666666667	88.0489386073774	91.1408551719322	89.8163308150112	93.1722622565007	87.9524559052605	90.0098497475927	84.2190213302812	89.4930423408557	87.0296882498132	85.9407867677697	90.9158543443325	89.5436481003244	80.5967842142526	89.6367553198626	87.8991820315496
1.725	88.0692139392779	91.2033321771443	89.8422247083636	93.1817605476396	87.9903326928158	90.0422028504874	84.2352567161134	89.4970293612246	87.0776140144512	85.9906347087923	90.9070012438953	89.557881148378	80.612856595932	89.6627614446801	87.9531031097576
1.73333333333333	88.0894304270988	91.2676229436847	89.8690502531053	93.1868231243572	88.0249620357694	90.0774877467653	84.2487910211447	89.5003363083662	87.1238111978425	86.0377017849485	90.8983538914705	89.5747051757829	80.6319471550858	89.6878265623477	88.0061024230187
1.74166666666667	88.1091843828659	91.3327287970812	89.8966351527655	93.1880793909377	88.0554313937709	90.1156424989274	84.2597193719447	89.5030102136569	87.1678492221883	86.0819635962498	90.8904058255499	89.5944655139005	80.6537915592747	89.7120164183342	88.0580726022408
1.75	88.1281920927259	91.3976522701028	89.9247645957824	93.1863206151017	88.0809498293255	90.156426457222	84.2682685944366	89.5051241776819	87.2092919757633	86.1235504546598	90.8836079471374	89.617445706793	80.678135574224	89.7354284643843	88.1088920776154
1.75833333333333	88.1463387971992	91.4614637921462	89.9531878377697	93.1824693582628	88.1008878384019	90.1994718889436	84.2747839810982	89.5067677040386	87.2477075043963	86.162726440071	90.8783433556348	89.6438432384551	80.7047379379481	89.7581881666786	88.1584148055988
1.76666666666667	88.1636951977389	91.5233550614779	89.9816238515726	93.1775452956015	88.1148176265087	90.2443690824246	84.2797027190281	89.5080453647708	87.2826943812274	86.1998541564982	90.8749083988949	89.6737524010565	80.7333691773861	89.780448983055	88.206465867747
1.775	88.1805020146402	91.5826726666168	90.0097707204965	93.1726245122719	88.1225483172893	90.2907594150269	84.2835180175981	89.5090799074604	87.3139186324688	86.2353613354786	90.8735003070928	89.7071598874774	80.7638082228268	89.8023964284619	88.2528462659001
1.78333333333333	88.1971346787518	91.6389274818302	90.0373260869623	93.1687907305749	88.1241477181567	90.3383968409484	84.2867404919859	89.5100142827855	87.3411483013698	86.269717403769	90.8742126279342	89.7439512826899	80.7958400175688	89.8242535262207	88.297346398711
1.79166666666667	88.2140604138388	91.6917829637511	90.0640213836043	93.1670791115689	88.1199475532805	90.3871531324309	84.2898639436289	89.5110096669931	87.364278454317	86.3034136784207	90.8770366356887	89.7839211041529	80.8292557512605	89.8462851952827	88.3397655142018
1.8	88.231794075794	91.7410341349602	90.0896618190709	93.1684153890094	88.1105362764394	90.436974418124	84.2933408023387	89.5122370397016	87.383346604714	86.3369341437564	90.8818661922768	89.8267804652008	80.8638550377757	89.8687993621366	88.3799362118033
1.80833333333333	88.2508565144465	91.7865912259684	90.1141581782039	93.1735571599459	88.0967449360931	90.4878167432725	84.2975684308887	89.5138594589734	87.3985365537032	86.3707123340369	90.8885060410186	89.8721635110759	80.899447823824	89.8921397277101	88.417753389373
1.81666666666667	88.2717374677639	91.8284753292356	90.1375434521849	93.1830486489454	88.0796262133542	90.5395760142736	84.3028836743035	89.516006900843	87.410163658111	86.4050839309278	90.8966850511302	89.9196381614835	80.9358532529205	89.9166656037669	88.4532021316524
1.825	88.294861345289	91.8668234934271	90.1599764168697	93.1971977023945	88.0604191730252	90.592009475044	84.3095615888063	89.5187526618901	87.4186382512505	86.4402508696733	90.9060748964986	89.9687233309716	80.9728938801009	89.9427207097152	88.4863765111697
1.83333333333333	88.3205556864735	91.9018941779816	90.1817329887725	93.2160744385919	88.0404915644178	90.6446555195882	84.3178152963419	89.5221019899379	87.4244163460919	86.476267434362	90.9163112207989	90.0189090025149	81.0103863034138	89.9705977856376	88.5174855746528
1.84166666666667	88.3490276907716	91.9340640203343	90.2031840922789	93.2395260639807	88.0212637017223	90.6967820483582	84.3277965217735	89.5259973339737	87.4279565052523	86.5130473004013	90.9270111181615	90.0696737115449	81.0481318356507	90.0005060812703	88.5468477483382
1.85	88.3803532168232	91.9638114869783	90.2247666792013	93.2672055847745	88.0041328824626	90.7473969466659	84.3395982502974	89.5303353754256	87.4296993310918	86.5503844051874	90.937782849947	90.1204970949618	81.0859116490463	90.0325486056427	88.5748792986673
1.85833333333333	88.4144765284174	91.9916878154961	90.2469596842563	93.2986133096073	87.9904165871712	90.7953283096728	84.3532601135379	89.5349868147478	87.4300753432645	86.587984985919	90.9482308103834	90.1708703500752	81.1234889279978	90.0667150401373	88.6020860740163
1.86666666666667	88.4512171533904	92.018279957045	90.2702672065436	93.3331436659928	87.9813153752098	90.8393513837329	84.3687752107139	89.5398135811034	87.4295375952	86.625512878966	90.9579631521477	90.220308301424	81.1606167888138	90.1028899648088	88.629060839967
1.875	88.4902813408201	92.0441745183106	90.2951995877386	93.3701259172349	87.9778813695592	90.8783315972824	84.3860969404649	89.544684259492	87.4286070341417	86.6626464754468	90.9666076658913	90.2683601077728	81.1970479267295	90.140869139838	88.6564750849376
1.88333333333333	88.5312756550686	92.0699316503717	90.3222442014912	93.4088529549428	87.9809795449405	90.9113578702871	84.405145611719	89.549489904826	87.4279085551738	86.6991382720957	90.9738365317695	90.3146115521536	81.2325423686843	90.1803766711117	88.6850550592656
1.89166666666667	88.5737215818202	92.0960699939782	90.3518268878517	93.4486001912872	87.9912413675067	90.9378373650478	84.4258148795439	89.5541589581348	87.4281726888739	86.734863362585	90.9793948022778	90.3586810577853	81.2668727047106	90.2210804191536	88.7155452002179
1.9	88.6170740674159	92.1230555150966	90.3842708049258	93.4886406019929	88.0090198264907	90.9575274264949	84.4479778630937	89.558668371515	87.430193476209	86.7698442487728	90.9831241481223	90.4002237691051	81.2998294141999	90.2626064978853	88.7486652837011
1.90833333333333	88.6607492852107	92.1512881160565	90.4197617770557	93.5282625634985	88.0343564924674	90.9705062350764	84.4714939822534	89.5630505029026	87.4347596370368	86.8042485892175	90.9849755553408	90.4389540223836	81.3312304780725	90.3045549723075	88.7850609161259
1.91666666666667	88.7041632643486	92.1810868902076	90.4583297355485	93.5667932615117	88.0669694352117	90.9771064276654	84.496218528373	89.5673965383364	87.4425865375276	86.8383683055658	90.9850094610463	90.4746785887627	81.3609382986551	90.3465183833047	88.8252492640659
1.925	88.7467761333118	92.2126783074402	90.4998499944838	93.6036239102438	88.1062683795219	90.977836824426	84.5220145523783	89.5718546186153	87.4542607688301	86.8725892103207	90.9833839626564	90.507322758036	81.3888832749946	90.3881039200401	88.8695727989767
1.93333333333333	88.7881324094604	92.2461901482031	90.5440596786986	93.6382304104773	88.1513981686749	90.9733110829161	84.5487622967842	89.5766182283866	87.4701934515452	86.9073501865786	90.9803311488425	90.5369388728596	81.4150895352687	90.4289585487391	88.9181759396365
1.94166666666667	88.8278889847799	92.2816514430916	90.5905827518322	93.6701869883287	88.2013029484023	90.9641964234159	84.5763607460805	89.581902232032	87.4905825670247	86.9430878347937	90.9761241136884	90.5636999559195	81.4396967336787	90.4687931866269	88.9710076140945
1.95	88.865830157863	92.3189971323754	90.638957791568	93.6991760479198	88.2547976900101	90.9511785512295	84.6047214008197	89.5879114287607	87.5153926056529	86.9801738052631	90.9710440546622	90.58788471565	81.4629719167595	90.5074006300805	89.0278384313944
1.95833333333333	88.9018768125889	92.358075915969	90.6886618845723	93.7249986049115	88.3106355876861	90.9349221445006	84.6337611229547	89.5948139089894	87.5443559730616	87.0188621865941	90.9653590775914	90.6098552736682	81.4853064752052	90.5446654683222	89.0882759738398
1.96666666666667	88.9360943764665	92.3986605541539	90.7391281586476	93.747585809869	88.3675643582364	90.9160157464477	84.6634015407134	89.6027297774114	87.5769948699129	87.0592608290798	90.9593183864197	90.6300264391741	81.5071972001139	90.5805682847389	89.1517699776631
1.975	88.9686940277313	92.4404617465478	90.7897620667873	93.7670074653266	88.4243682888447	90.8949123685376	84.6935769744539	89.6117360248541	87.612663356598	87.1013295940878	90.953155171583	90.6488293968545	81.5292155623618	90.6151855662401	89.2176154900081
1.98333333333333	89.0000154964688	92.4831489075456	90.8399635396381	93.7834709181747	88.4798999619682	90.8718856582769	84.7242474862668	89.6218808584858	87.6506094047331	87.1448997166501	90.9470879089939	90.6666758976308	81.5519689963729	90.6486836866183	89.2849725275786
1.99166666666667	89.0304840275425	92.5263804662687	90.8891589462173	93.7973057246037	88.5331105703384	90.8470206767133	84.7554113686455	89.6331998404758	87.6900501136262	87.1897053601192	90.9413125717012	90.683926675618	81.5760536825581	90.6813054282244	89.3529176730308
2	89.0605476621589	92.5698409100302	90.9368432449421	93.8089356969983	88.5830816626512	90.820251681456	84.7871106275574	89.645728135115	87.7302454915741	87.2354189572189	90.9359847800422	90.7008655229959	81.601998826265	90.7133495568594	89.4205293501032
2.00833333333333	89.0906137415788	92.613276117755	90.9826268167373	93.8188438949618	88.6290538110155	90.7914422997778	84.8194244593548	89.6595052227011	87.7705544463864	87.2816817776231	90.9311993134571	90.7176821172605	81.6302095407104	90.745145946645	89.4869906239127
2.01666666666667	89.1210021598754	92.6565184351924	91.0262740821834	93.8275351787405	88.6704520370398	90.7604930936786	84.8524513942934	89.6745705606033	87.8104613466928	87.3281238584465	90.9269782328172	90.7344682784688	81.6609212952856	90.7770308814083	89.5516828753257
2.025	89.1519198518537	92.6994977578446	91.0677208350876	93.8354997052015	88.7069137372633	90.7274625021211	84.8862870880963	89.6909514147478	87.8495711694802	87.3743755419654	90.9232746503957	90.7512296442805	81.6941758148859	90.8093265195838	89.6142482806579
2.03333333333333	89.183450971723	92.7422394232918	91.107065856088	93.8431815731303	88.738318525535	90.6926814937222	84.9210048038545	89.7086471738685	87.8875846284223	87.420077811683	90.9199923881544	90.7679075048727	81.7298192474892	90.8423244587416	89.6746120716915
2.04166666666667	89.2155565719679	92.7848514621585	91.144541971889	93.850957554733	88.7648099354868	90.6568351415494	84.9566405079063	89.7276174820276	87.9242722890243	87.464894144607	90.9170177096727	90.7843995599706	81.7675187199508	90.8762716485133	89.7329682320472
2.05	89.248081856642	92.8275050105466	91.1804769305312	93.8591286812	88.7868005870951	90.6209929652	84.9931817618935	89.7477819526246	87.9594578001499	87.5085159137045	90.9142573524885	90.8005716619858	81.8067954799855	90.9113594728956	89.7897409715249
2.05833333333333	89.2807718286496	92.8704138680979	91.2152523127705	93.8679224623547	88.8049611508942	90.5865880008795	85.0305606970885	89.7690325887401	87.9930035692328	87.5506488421114	90.911673677996	90.8162628881862	81.847074648151	90.9477188402511	89.8455353021508
2.06666666666667	89.3132939361647	92.9138185486217	91.2492609101215	93.8775001826365	88.8201980059292	90.5553519084713	85.0686529637145	89.7912503688219	88.0247881752504	87.5909817747164	90.909304470117	90.8312930802156	81.8877489509821	90.9854225036445	89.9010822760983
2.075	89.3452613223561	92.9579755953382	91.2828620466385	93.8879655060832	88.833622168038	90.5292090059759	85.1072851681116	89.8143163060341	88.0546774245792	87.6291585049207	90.9072605763784	90.8454806645466	81.9282476771477	91.0244918622777	89.957174875535
2.08333333333333	89.3762493780233	93.003150746166	91.3163443317417	93.8993749338216	88.8465056771547	90.510139229677	85.1462512477639	89.8381149874196	88.0825044791809	87.6647743393608	90.9057086379854	90.8586711323943	81.9680970734317	91.0649033282919	90.01458992449
2.09166666666667	89.4058061208311	93.0496157999971	91.349908947937	93.9117515418146	88.8602170009003	90.5000367006272	85.1853342780546	89.8625338009274	88.1080755842545	87.6974029469712	90.9048525951726	90.870767098021	82.0069609341623	91.1065919956738	90.074002859603
2.1	89.4334670675362	93.0976464061366	91.3836755518506	93.9250988670302	88.8761307624496	90.5005841079451	85.2243286249459	89.8874596525091	88.1312056458272	87.7266446266269	90.9049203980036	90.8817477260357	82.0446588096644	91.1494539368303	90.1359146099083
2.10833333333333	89.4587852184034	93.1475134368402	91.41770284155	93.9394087257753	88.8955187250171	90.5131340671499	85.2630585254382	89.9127724067344	88.151771874712	87.7521821332816	90.9061547138893	90.8916736715605	82.0811659632165	91.1933480527041	90.2006073363376
2.11666666666667	89.4813759979847	93.1994642860278	91.4520149599833	93.95466172583	88.9194408133197	90.5385751727475	85.301391175235	89.9383347501952	88.1697667791588	87.7738285799358	90.9088067776316	90.9006833577167	82.1166013221027	91.2380962233859	90.2681287195068
2.125	89.5009666930395	93.2536990254583	91.4866257452658	93.9708261083192	88.9486592611187	90.577182488642	85.339244720616	89.9639819956154	88.1853370890002	87.7915508731922	90.9131343321757	90.9089858021083	82.1512085055574	91.2834803865121	90.3382938338883
2.13333333333333	89.5174354894134	93.3103480011332	91.5215540553296	93.9878599897827	88.9835938546125	90.6284872157218	85.3765916775819	89.9895198248973	88.1988043596957	87.8054614901369	90.9194017693883	90.9168503964222	82.1853318532438	91.3292380062608	90.4107003028429
2.14166666666667	89.5308263332309	93.369453412257	91.5568270235039	94.0057153187205	89.0243247335426	90.6912097542666	85.4134559188441	90.0147368749476	88.2106661928856	87.8157911051258	90.9278774572746	90.9245936401866	82.2193875529441	91.3750616313281	90.4847592020691
2.15	89.541333683107	93.4309553467439	91.5924716912858	94.0243371499454	89.070632406608	90.7632763546805	85.4499020733834	90.0394291436047	88.2215745614398	87.8228620427554	90.938825713535	90.9325623690384	82.2538306996509	91.420608225945	90.5597390580834
2.15833333333333	89.5492620329154	93.4946825931139	91.628498940758	94.043655509486	89.1220483938563	90.8419129894821	85.4860210812279	90.063423884394	88.2322902019824	87.8270690069335	90.9524940362712	90.9411112432111	82.2891205096655	91.4655178017236	90.6348150250712
2.16666666666667	89.5549723634902	93.5603482156816	91.6648856739228	94.063576613314	89.1778919548083	90.9238046224096	85.5219176909884	90.0865934439201	88.2436218755614	87.8288624317479	90.9690942442408	90.9505754542257	82.3256875661926	91.5094367482378	90.7091168791221
2.175	89.558829914181	93.6275499201937	91.7015588775059	94.0839847091845	89.2372915922424	91.0053098716252	85.5577016599556	90.1088592461224	88.2563657397618	87.8287359516927	90.9887750800015	90.9612444237602	82.3639084729751	91.5520432778942	90.781771176061
2.18333333333333	89.5611653585356	93.6957768259509	91.7383831486516	94.1047589080568	89.2992071186236	91.0827121638206	85.5934804634912	90.1301913698866	88.2712555627729	87.8272246452783	91.0115882701381	90.9733412084697	82.4040917224336	91.5930735372364	90.8519334770688
2.19166666666667	89.5622565819569	93.764427507488	91.7751557758693	94.1257969830903	89.3624629602758	91.1524791016351	85.629353445836	90.1506087480881	88.2889227160699	87.8249102759991	91.0374555646665	90.9870089224463	82.4464727248837	91.6323451189737	90.9188095901767
2.2	89.5623322268292	93.8328457457304	91.8116158143781	94.1470319241879	89.4257921138811	91.2115052711237	85.6654109526404	90.1701826024521	88.3098580956046	87.8224201268387	91.0661470629846	91.0023056646064	82.4912107444962	91.6697754860697	90.9816685057219
2.20833333333333	89.5615902106	93.9003764063199	91.8474696267966	94.168433276761	89.487884713037	91.2573218962869	85.7017385071242	90.1890422889741	88.3343749406476	87.8204121198191	91.0972792141677	91.0192099662172	82.5383813176354	91.705393800956	91.0398511257964
2.21666666666667	89.5602196059979	93.9664346091291	91.8824273066857	94.1899979117598	89.547432773562	91.2882584791413	85.7384187099527	90.2073781607287	88.3625809645199	87.8195481961819	91.1303339063774	91.0376348418709	82.587962786951	91.7393410697332	91.0927794587437
2.225	89.5584180180688	94.0305724054296	91.9162409649663	94.2117412541981	89.6031659876864	91.3035394524987	85.7755233203641	90.2254333679598	88.3943647935878	87.8204598486952	91.1646924827628	91.0574445344838	82.6398201618147	91.771851361835	91.1399713240363
2.23333333333333	89.5564027590837	94.0925265199034	91.9487399674043	94.2336948387666	89.6538840513173	91.3032991796151	85.8130971556246	90.2434808420132	88.4293922862111	87.8237123851295	91.1996744894931	91.0784698431141	82.6936907595796	91.8032125456919	91.1810633175596
2.24166666666667	89.5544161352651	94.1522399671962	91.9798632622213	94.2559057295129	89.698497889122	91.2885048089433	85.8511443916015	90.2617919183508	88.4671076633622	87.829778028079	91.234571860834	91.1005211361321	82.7491739730316	91.8337153682601	91.2158407926674
2.25	89.5527263175792	94.2098598834236	92.009687608113	94.2784296485034	89.7360849120607	91.2607952203356	85.8896265697486	90.2806097618122	88.5067419634029	87.8390239935178	91.2686758648015	91.1233983820807	82.8057271749955	91.8636073463761	91.2442715039243
2.25833333333333	89.5516274691285	94.2657149528599	92.0384433400966	94.3013163102315	89.7659473084402	91.2222743293098	85.9284720443163	90.3001369061049	88.5473384192085	87.8517152441763	91.3013020093803	91.1468976182318	82.8626728182074	91.8930665872462	91.2665384257677
2.26666666666667	89.5514413589059	94.3202725203276	92.0665048990657	94.3245923562674	89.7876520229222	91.1753140988054	85.9675895547301	90.3205356551329	88.5878023576491	87.8680287616354	91.331817626647	91.1708132762895	82.9192210606844	91.9221998502976	91.2830642811134
2.275	89.5525171616276	94.37407685447	92.0943475687052	94.3482481739819	89.8010353826375	91.1224038376297	86.0068795632066	90.3419330844213	88.6269720743488	87.8880726332896	91.3596685283629	91.1949347330999	82.974507355913	91.9510567845712	91.2945183120556
2.28333333333333	89.555222299231	94.4276768901225	92.1224725089483	94.372233681999	89.8061719884504	91.0660428578654	86.0462418237092	90.3644248240012	88.6637007513196	87.911899525639	91.3843981124942	91.2190365380594	83.0276430699717	91.9796486366233	91.3017997412932
2.29166666666667	89.5599185557678	94.4815573673014	92.1513143666781	94.3964654221556	89.8033264778371	91.0086520129016	86.0855799457969	90.3880778564717	88.6969426885599	87.9395063807902	91.4056582259088	91.2428659561064	83.0777770295208	92.0079662565412	91.3059989921191
2.3	89.5669250553818	94.5360860749773	92.1811540915719	94.4208419801934	89.7929143745146	90.9524891127701	86.1248030201457	90.4129322187581	88.7258385579495	87.9708205321546	91.4232158442481	91.2661356640826	83.1241603118738	92.0359985210977	91.3083407476978
2.30833333333333	89.5764803772374	94.5914833614587	92.2120600214872	94.4452603313253	89.7754866785641	90.8995732824451	86.1638252051733	90.4389980539598	88.7497915529598	88.0056818259319	91.4369590799804	91.2885284872714	83.1662015644482	92.0637501035229	91.3101140861681
2.31666666666667	89.5887196057769	94.6478124386128	92.2438711469367	94.4696262299932	89.7517325494775	90.8516331535254	86.2025666534573	90.4662472452414	88.7685255218444	88.0438335424726	91.4469046071401	91.3097135818133	83.2035039063669	92.0912524022042	91.3125973696697
2.325	89.6036723527954	94.7049828346359	92.2762204542815	94.4938573326711	89.7224840100987	90.8100858237518	86.2409585552307	90.4946046164448	88.7821167831612	88.0849273797078	91.4532067285216	91.3293678899048	83.2358822656509	92.1185627327066	91.3169867474985
2.33333333333333	89.6212756047372	94.7627592133596	92.3085855452747	94.5178819660273	89.6887091449074	90.7760346648513	86.2789510705773	90.52394562781	88.7909925399588	88.1285360896996	91.4561633914993	91.3471994325552	83.2633640418743	92.145754278475	91.3243347391267
2.34166666666667	89.6413930815056	94.8207751692118	92.3403556236203	94.5416359463395	89.6514871382255	90.7502688392513	86.3165202939279	90.5541051393955	88.7958945790111	88.1741641830195	91.4562100185503	91.3629743910466	83.2861771040153	92.1729059442339	91.3355018346191
2.35	89.6638377991199	94.8785576135013	92.370907892777	94.565060482683	89.611967058855	90.7332646068159	86.3536715590406	90.5848968017113	88.7978143722757	88.2212551520415	91.4538943254412	91.3765495897969	83.304730054681	92.2001021146366	91.3511235709644
2.35833333333333	89.688395996269	94.9355645750839	92.3996844528616	94.5881066162973	89.5713210242225	90.7251994200266	86.3904398792556	90.6161391768713	88.7979073101562	88.2692011709164	91.449833722584	91.3879045747613	83.3195880370693	92.2274455474509	91.3715967617256
2.36666666666667	89.7148458797018	94.9912320423734	92.4262584412924	94.6107481686866	89.5307040673647	90.725981027657	86.4268914343263	90.6476839489171	88.7973926143677	88.3173595218595	91.444663885874	91.397161131273	83.3314420745988	92.2550750840744	91.3970862314541
2.375	89.7429634443813	95.0450216616323	92.4503794439173	94.6329962214494	89.4912241715385	90.7352879272381	86.4631292004573	90.6794394479888	88.7974489431577	88.3650759508654	91.4389875320386	91.4045812387619	83.3410667124781	92.2831734330468	91.4275488563574
2.38333333333333	89.7725158564631	95.096462414937	92.471992060167	94.6549039534592	89.4539130615371	90.7526190988968	86.4993002076548	90.7113817720167	88.7991205239046	88.4117154708396	91.4333303666687	91.4105428509698	83.3492646141317	92.3119568312385	91.4627691554873
2.39166666666667	89.8032518747163	95.145183071449	92.4912276803052	94.6765562710823	89.4196857413225	90.777343489526	86.535597402108	90.7435518718089	88.8032485823856	88.456701318415	91.4281109105509	91.4154986633224	83.356805009095	92.341651269813	91.5023983739558
2.4	89.8349006363457	95.1909352449277	92.5083766077989	94.6980486104395	89.3892914840089	90.8087277087542	86.5722520312414	90.7760442821812	88.8104378323928	88.4995585970764	91.4236294268822	91.4199268797185	83.3643690450233	92.3724660892501	91.5459877871624
2.40833333333333	89.8671859158953	95.2336071049224	92.5238507790911	94.7194658622534	89.3632751659372	90.8459249246452	86.609519661191	90.8089919632069	88.8210578037012	88.5399536280339	91.4200772674317	91.4242852230876	83.3725146589294	92.4045725158586	91.5930123471151
2.41666666666667	89.8998552290031	95.2732268467779	92.5381442676568	94.7408716067869	89.3419645705668	90.8879344942459	86.6476652031917	90.8425461870533	88.8352676029748	88.577717038117	91.4175633946786	91.4289756998233	83.3816659266291	92.4380883055533	91.6428885924785
2.425	89.932715679979	95.3099567863057	92.5517936765433	94.7623097216645	89.3254802192557	90.9335678582194	86.6869489504628	90.8768515409643	88.8530515243959	88.6128400345199	91.4161478531602	91.4343193532173	83.3921215310955	92.4730656154636	91.6949921199622
2.43333333333333	89.9656631849482	95.3440809672177	92.5653378079776	94.7838110050911	89.3137517529749	90.9814571618405	86.7276144850329	90.9120215464516	88.8742619341257	88.6454431696151	91.4158661358753	91.4405360931639	83.4040711018412	92.5094812168721	91.7486765913183
2.44166666666667	89.9986887906167	95.3759876275536	92.5792773968	94.8053961868662	89.3065292741492	91.0301205525093	86.7698802694415	90.948119900427	88.8986704350368	88.6757318933093	91.416734075643	91.4477288445359	83.4176103665306	92.5472340975189	91.8032930314077
2.45	90.0318516595738	95.4061469124697	92.5940401988297	94.8270743018011	89.3033903459445	91.0780685021795	86.8139331067258	90.9851467201983	88.9260236483155	88.7039575693371	91.4187384421302	91.4558781710653	83.4327535771348	92.5861549781671	91.8582063550897
2.45833333333333	90.0652240956893	95.4350862050093	92.6099587189407	94.8488412526753	89.3037556082023	91.1239176119651	86.8599171696417	91.0230268043247	88.9560948518526	88.7303920011313	91.4218284796683	91.4648547776682	83.449446872696	92.6260223705269	91.9128080970971
2.46666666666667	90.0988278354591	95.4633651512854	92.6272634787736	94.8706808561035	89.3069330044357	91.1664823641425	86.9079154259899	91.061600180128	88.9887221108838	88.7553121457259	91.4259196226314	91.4744497303474	83.467584308139	92.6665749579646	91.9665282919385
2.475	90.132584736574	95.4915492012859	92.6460877540242	94.8925671134433	89.3121999618889	91.2048291555724	86.9579286406249	91.1006198264026	89.0238276999864	88.7789901811246	91.4309091897186	91.4844133918089	83.4870243988713	92.7075190263284	92.0188486029084
2.48333333333333	90.1662980836363	95.5201799325953	92.6664773811406	94.9144692289339	89.3189059575598	91.2382905280249	87.0098613891561	91.1397618876103	89.0614196757241	88.8016905258818	91.4366972033428	91.4944938289861	83.5076055874942	92.7485394530413	92.0693138339223
2.49166666666667	90.1996647109123	95.5497446316945	92.688403693532	94.9363633552427	89.3265623001615	91.2664538851195	87.0635211298759	91.1786483393286	89.1015762465283	88.8236791454377	91.4432075720382	91.5044697313768	83.529160721193	92.7893206619647	92.1175374259076
2.5	90.2323053075594	95.5806521361576	92.7117804504163	94.9582500324209	89.3348983816849	91.289148154655	87.1186307651963	91.2168759558953	89.1444096357414	88.8452423631154	91.4504080626358	91.5141732115104	83.551528948172	92.8295747812221	92.1632004935107
2.50833333333333	90.2638019996535	95.6132204621863	92.7364805756698	94.9801698194518	89.3438844193569	91.3064415453771	87.1748520873762	91.2540443012717	89.1900122058979	88.8667014620692	91.4583265076323	91.523498589754	83.5745627697378	92.8690687245076	92.2060484524353
2.51666666666667	90.2937400270371	95.6476747537175	92.7623455108132	95.0022095126377	89.3537254155824	91.3186461863457	87.231815602775	91.289778374729	89.2383991149819	88.8884110754568	91.4670596493105	91.5323988001553	83.5981328086731	92.9076437978566	92.2458910887894
2.525	90.3217504427669	95.6841504832105	92.7891862362549	95.0244959191751	89.3648246562433	91.3263171045097	87.2891510689011	91.3237438325129	89.2894600479219	88.9107392525682	91.4767732131333	91.5408756095093	83.6221364864733	92.9452266748626	92.2826111344617
2.53333333333333	90.3475459490032	95.7227007681061	92.8167806491056	95.0471781117299	89.3777169186129	91.3302347218723	87.3465144752164	91.3556552647159	89.3429214554942	88.9340339394747	91.487694763914	91.548970292857	83.6465118845597	92.9818334836363	92.3161822594233
2.54166666666667	90.3709431282381	95.7633100381353	92.8448702534253	95.0704027865837	89.3929842508354	91.3313706755541	87.4036092255525	91.3852836553198	89.3983185136519	88.9585867169856	91.5001009605825	91.5567592337401	83.6712509060237	93.0175680433261	92.3466898788216
2.55	90.3918718818685	95.8059123889522	92.873157260224	95.0942926110725	89.4111743953534	91.3308466054057	87.4601994980018	91.4124705208445	89.4549812070269	88.9846091825537	91.5142979829755	91.564353826211	83.696404650406	93.0526133001082	92.3743420102557
2.55833333333333	90.4103764178738	95.8504081950296	92.9013070022144	95.1189380483091	89.4327323911558	91.3298876673032	87.5161135160029	91.4371470025421	89.5120400693122	89.0122306061333	91.5305932194771	91.5718986630636	83.7220775116857	93.0872145758298	92.3994602765033
2.56666666666667	90.4266076054728	95.8966743962491	92.92896346578	95.1444040815407	89.4579414298174	91.3297584744112	87.5712358093498	91.4593475335879	89.568455492472	89.0415104897768	91.5492609034483	91.5795608552596	83.7484119902925	93.1216557497152	92.4224528414077
2.575	90.4408027437626	95.9445694742428	92.9557782441275	95.1707426271893	89.4868690986487	91.3316778981684	87.6254910485234	91.4792105365362	89.6230727080432	89.0724519007961	91.570508494322	91.5875068664558	83.7755696344363	93.1562331961966	92.4437796907553
2.58333333333333	90.4532523503847	95.9939380828444	92.9814404025793	95.1979992934026	89.5193283446418	91.3367317198389	87.6788258972921	91.4969664261613	89.6746978627936	89.1050084209669	91.594447886977	91.5958699515547	83.8037112367226	93.1912339363007	92.4639194664328
2.59166666666667	90.4642617264478	96.0446199826597	93.0056927286812	95.2262095827602	89.5548679858304	91.3458042847308	87.7311953377333	91.51291687923	89.7221817522094	89.1390915783621	91.6210705266973	91.6047176477602	83.832976228055	93.2269209894313	92.4833414560848
2.6	90.4741216791985	96.0964627872829	93.0283312092679	95.2553875840173	89.5927930915502	91.3595343738956	87.7825553518674	91.5274087557644	89.7644965659563	89.1745902267742	91.6502260477116	91.6140297111834	83.8634622067437	93.2635215588664	92.5024825635178
2.60833333333333	90.4830994892957	96.1493329780175	93.049194356373	95.2855123941899	89.632197693052	91.3782955038313	87.8328594029509	91.5408042483607	89.8007986889392	89.2113997876764	91.6816087140992	91.6236922956132	83.895206977339	93.301211439767	92.5217305904824
2.61666666666667	90.4914463403759	96.2031204748668	93.0681496325162	95.3165140092872	89.6719970751353	91.4022050370362	87.8820549101015	91.5534482474113	89.8304773252624	89.249443291824	91.7147583557881	91.6335076806462	83.9281751146832	93.3400956434949	92.5414197512288
2.625	90.4994060705962	96.2577366754873	93.0850832537184	95.348258577865	89.7109679608041	91.4311584171589	87.9300777245723	91.5656359093021	89.8531861551421	89.288671000942	91.7490794787861	91.6432135200734	83.9622512859072	93.3801909077909	92.561842730752
2.63333333333333	90.5072149127553	96.3131091916442	93.0998991855615	95.380535969225	89.7478115281176	91.4648721625538	87.9768465736745	91.5775869932313	89.8688514271719	89.3290445622241	91.783875307254	91.6525052502959	83.9972414454045	93.4214146584733	92.5832726384841
2.64166666666667	90.5150937758582	96.3691766859667	93.1125279192677	95.4130541180841	89.7812405331544	91.5029222900258	88.022261950612	91.5894344243206	89.8776576652046	89.3705187628209	91.8183900010636	91.6610603169462	84.0328797151106	93.4635827763236	92.6059776795174
2.65	90.5232400688254	96.4258854208662	93.1229403034003	95.4454407956238	89.8100784459177	91.5447764735424	88.0662120713294	91.6012288892463	89.8800227581328	89.4130261988394	91.8518561229375	91.6685649087782	84.0688381752815	93.506417412307	92.6302144112607
2.65833333333333	90.5318242884373	96.483188102896	93.1311624385314	95.4772515965306	89.8333549859825	91.5898226611435	88.1085847812672	91.6129528057332	89.8765720611996	89.4564645172532	91.8835465176111	91.6747384999384	84.1047393472952	93.5495620344056	92.6562038675958
2.66666666666667	90.5409907643571	96.541044468771	93.137287688271	95.5079870266624	89.8503841197612	91.637394113911	88.1492817244588	91.6245337009565	89.868111911899	89.5006859067512	91.9128235734678	91.6793490181171	84.1401730145327	93.5925963763519	92.6841103661626
2.675	90.5508559815558	96.5994208125784	93.1414793634384	95.5371241487293	89.8608150783485	91.6867809148996	88.1882301699098	91.6358522496859	89.8555982698824	89.5454891877555	91.9391741898849	91.6822194934205	84.1747193249374	93.635046410098	92.7140366049599
2.68333333333333	90.5614997993618	96.658286404867	93.1439625664589	95.5641631427339	89.8646511789342	91.7372086482105	88.2253896009391	91.6467493294321	89.8400960113284	89.5906170858388	91.9622256950081	91.6832352482876	84.2079787153646	93.6763916125071	92.7460296386924
2.69166666666667	90.5729548573467	96.7176079388024	93.1450130897055	95.5886805113033	89.8622325555083	91.7877804019813	88.260753682638	91.6570396788541	89.822727767071	89.6357620468483	91.9817495861652	91.6823581141014	84.2396061472525	93.7160744601536	92.7800838433349
2.7	90.5852044861227	96.7773438708371	93.1449507822686	95.6103785437231	89.8541839046097	91.8374126025348	88.294349300524	91.6665352185568	89.8046185263533	89.6805794852331	91.9976620513489	91.6796451690511	84.2693436037904	93.753514885458	92.8161335645038
2.70833333333333	90.5981920736248	96.8374398861033	93.1441352808539	95.6291266890015	89.8413398624676	91.884805260108	88.326232160169	91.675075974138	89.786847233036	89.7247050564089	92.010021879428	91.6752630194472	84.2970417766739	93.7881316672185	92.8540370396189
2.71666666666667	90.6118352202416	96.8978265941957	93.1429566537165	95.6449929115135	89.8246667365335	91.9284607753404	88.3564779141761	91.6825631932927	89.7704116487637	89.7677759428981	92.0190196413931	91.669489308415	84.322662113494	93.8193729846803	92.8935578763629
2.725	90.6260376190555	96.9584193053995	93.1418184002283	95.6582582585728	89.8051927536986	91.9667422433748	88.3851714544882	91.6889877749022	89.7562004721099	89.8094559799178	92.0249536494314	91.6627002713937	84.3462566743481	93.846754869135	92.9343537915237
2.73333333333333	90.640696925061	97.019118732152	93.1411187342105	95.6694076954065	89.7839498330959	91.9979692177446	88.4123995620791	91.6944497744743	89.7449613773035	89.8494595423587	92.0281946399732	91.6553474473197	84.3679327274297	93.8698999989854	92.9759824734298
2.74166666666667	90.6557097771119	97.0798136173669	93.1412364133978	95.6790972223359	89.7619281786051	92.0205588446133	88.4382493906225	91.6991683268555	89.7372647427748	89.887569546758	92.0291465225772	91.6479230772812	84.3878146891715	93.8885658574885	93.0179270299499
2.75	90.6709756240014	97.1403879150452	93.1425200784094	95.6881013733741	89.7400484439432	92.0332018668578	88.4628115934915	91.7034807554999	89.7334786165884	89.9236507338398	92.0282122584073	91.6409131098461	84.4060149451372	93.9026554079565	93.0596348850956
2.75833333333333	90.6864010241047	97.2007317309229	93.1452777225739	95.6972456595511	89.7191585373306	92.0350358335297	88.4861854571985	91.7078270587025	89.733771125026	89.9576615126281	92.0257731659429	91.6347451303988	84.4226216425722	93.9122135334918	93.100562252531
2.76666666666667	90.7019051758037	97.2607515899748	93.1497668516712	95.7073311845201	89.7000571783516	92.0257746642048	88.508482382871	91.7127177116365	89.7381399328265	89.9896642393319	92.0221861796682	91.6297439295661	84.4377098845917	93.9174183072149	93.1402181877887
2.775	90.7174261694255	97.320377022312	93.1561872480069	95.7190617251447	89.6835300428674	92.0057687703082	88.5298253509978	91.7186901179489	89.7464506762849	90.0198294494472	92.0177956353833	91.6261022614499	84.4513794116897	93.9185716870154	93.1782026440824
2.78333333333333	90.7329262633997	97.3795640484657	93.1646776201442	95.7329828236906	89.6703692153826	91.9759869893245	88.5503467706956	91.7262652168733	89.7584623811582	90.0484280742772	92.0129490769181	91.6238681728839	84.4638108260275	93.9160884743326	93.2142339651696
2.79166666666667	90.7483940732959	97.4382981389475	93.1753183934801	95.7494395585107	89.6613535172629	91.9379284849425	88.5701892843647	91.7359134486235	89.7738296795083	90.0758101602305	92.0080065284706	91.622949537185	84.4753183080764	93.9104832517409	93.2481638791277
2.8	90.7638427962153	97.4965988434237	93.1881417265388	95.7685577309199	89.6571905946274	91.8934834813886	88.5895108400819	91.7480308453694	89.7920892761624	90.10237736307	92.0033393477566	91.6231350674145	84.4863741473958	93.9023564732683	93.2799791067049
2.80833333333333	90.7793046125526	97.5545255217648	93.2031450219392	95.7902506323415	89.6584389053824	91.8447644945137	88.6084910996561	91.7629209088074	89.8126475016924	90.1285599764236	91.9993210131625	91.6241269237873	84.4975938435259	93.8923785105786	93.3097885195142
2.81666666666667	90.7948216822695	97.6121796348327	93.2203007376607	95.8142483479363	89.6654339314251	91.7939311577669	88.6273340302751	91.7807798386425	89.8347828897789	90.1548017673331	91.9963119501992	91.6255775536762	84.5096879624578	93.8812696198267	93.3377967812599
2.825	90.8104348111024	97.6696973868913	93.23955865689	95.8401415367456	89.678239151254	91.743032236606	88.6462621276912	91.8016857855175	89.8576711774646	90.1815447455453	91.9946394613834	91.6271238676017	84.5233969348558	93.8697769105285	93.3642687586991
2.83333333333333	90.8261709021828	97.7272314177584	93.2608458028267	95.8674301803758	89.6966264566164	91.6938869326147	88.6655015134992	91.8255930564845	89.8804349140602	90.2092028095383	91.9945775970919	91.6284154843773	84.539425772804	93.858651858865	93.3894905586516
2.84166666666667	90.8420310024078	97.7849290332669	93.2840724530555	95.8955711182935	89.7200761844297	91.6480206693182	88.6852611891735	91.8523322116529	89.9022121460258	90.2381204631878	91.9963323637544	91.629138810362	84.558389670008	93.8486304555143	93.4137323964824
2.85	90.857983042433	97.8429171125643	93.3091429965271	95.9240234950667	89.7477879870586	91.6066575738287	88.7057110126655	91.8816177105885	89.9222291872256	90.2685225977979	92.0000321609945	91.6290389817859	84.5807735709661	93.8404152759887	93.4372175776064
2.85833333333333	90.8739631910735	97.901297943654	93.3359594769272	95.9522912636149	89.778703019597	91.5707602835831	88.7269630971885	91.9130641167275	89.9398607120464	90.300466303711	92.0057221640501	91.6279381633215	84.6069041789128	93.8346581011121	93.460103138597
2.86666666666667	90.8898870906414	97.9601536668318	93.3644088962843	95.9799579720272	89.8115428135432	91.5410968696883	88.7490616510114	91.946209867828	89.9546697581141	90.3338057095736	92.0133642277775	91.6257484352064	84.6369319918482	93.8319424278252	93.4824792337115
2.875	90.9056704524752	98.0195536405945	93.3943395485434	96.0067101115533	89.8448703636598	91.5183071812947	88.771983914549	91.980545607406	89.9664291352947	90.3681797894023	92.0228412636038	91.6224803812028	84.6708223253764	93.8327650962231	93.5043895750277
2.88333333333333	90.9212558135108	98.079558342974	93.425540771774	96.0323483003214	89.8771772720034	91.5029469810379	88.7956491808139	92.0155443350404	89.9751254618611	90.4030317533113	92.0339621189138	91.6182507187646	84.7083563176887	93.837515593567	93.5258645128943
2.89166666666667	90.9366397216136	98.1402166206317	93.4577369492085	96.0567834292755	89.9069934628424	91.4954989767022	88.8199295745431	92.0506932654251	89.9809465813998	90.4376617368809	92.0464680771962	91.6132916854793	84.7491418223797	93.8464527310625	93.5469526837183
2.9	90.9518965938345	98.2015569959969	93.4905961282985	96.08001348332	89.9330049502045	91.4963437237067	88.8446595086947	92.0855255811375	89.9842584849222	90.4713001430198	92.0600470448794	91.6079595905388	84.7926304340925	93.8596825830993	93.5677428956509
2.90833333333333	90.9671973753038	98.2635728195583	93.5237440194339	96.1020830581417	89.9541631852583	91.5056892662018	88.8696463437545	92.1196434746597	89.9855786859856	90.5031791981338	92.0743571587592	91.6027339239995	84.8381374419084	93.8771455680632	93.5883764315599
2.91666666666667	90.9828182246561	98.3261990217471	93.5567723029717	96.123037748258	89.9697762530638	91.5234755196418	88.8946856812781	92.1527245524174	89.9855468937984	90.5325876492345	92.0890531927018	91.5981990598207	84.884866133165	93.8986195833605	93.6090512106963
2.925	90.9991332766585	98.389281253845	93.5892397219839	96.1428912852454	89.979573804344	91.5492883878635	88.919580623536	92.1845147439971	89.9848930800303	90.5589081441523	92.1038074869772	91.5950078582509	84.9319395400592	93.9237412412288	93.6300164229883
2.93333333333333	91.0165897066635	98.4525440037016	93.6206748063072	96.1616190364732	89.9837365879284	91.5823157356881	88.9441611431329	92.2148177025329	89.9844074073347	90.581640723147	92.1183226351901	91.5938330846699	84.9784406441257	93.9520431308877	93.6515567540339
2.94166666666667	91.0356679535793	98.5155671577742	93.6505874108667	96.179178618516	89.9828881403614	91.6213492186093	88.9683003198906	92.2434863127248	89.9849137022676	90.6004142794418	92.1323371629813	91.5953132501893	85.0234592578899	93.9830020688755	93.673969453815
2.95	91.0568331474552	98.5777780601815	93.6784886464436	96.1955445642864	89.9780533845128	91.6648165015334	88.991926115847	92.2704150535436	89.9872410869617	90.6149919422986	92.1456271223598	91.5999981620224	85.0661410079198	94.0160906096294	93.697540776092
2.95833333333333	91.0804849948308	98.6384607579911	93.7039153910529	96.210737871435	89.970589694954	91.7108371149099	89.0150283426853	92.2955299130349	89.9921901799457	90.6252777085723	92.1580088087963	91.6083027610767	85.1057327270915	94.050823630078	93.7225262586614
2.96666666666667	91.1069118090131	98.6967796954104	93.7264537773996	96.2248387812316	89.9620965146894	91.7573080831591	89.0376602501648	92.3187739473713	90.0004987513616	90.6313253988448	92.1693447372285	91.6204809238057	85.1416205232312	94.0867936758087	93.7491334411404
2.975	91.1362531244917	98.7518131799879	93.7457550588952	96.2379860797044	89.9543101772484	91.8020203643527	89.0599335082551	92.3400885978252	90.0128133278497	90.6333482161403	92.1795472284562	91.6366241566122	85.1733598753432	94.1236909857425	93.7775029590775
2.98333333333333	91.1684747044996	98.8025931388175	93.7615414623426	96.2503709359886	89.9489901601437	91.8427936649159	89.0820057489138	92.3593940567226	90.0296668379402	90.631730050527	92.1885737561968	91.656678305717	85.2006981960209	94.1613060201595	93.8076866766604
2.99166666666667	91.2033582519825	98.8481493168718	93.7736062741333	96.2622247909285	89.9478065880923	91.8776109231959	89.10406193139	92.3765768310393	90.0514597604949	90.6270380383275	92.1964165798729	91.6804679040143	85.2235889551606	94.1995145891375	93.8396266228914
3	91.2405064842983	98.8875541767015	93.7818143435557	96.2737961940911	89.9522410454331	91.9047327328863	89.1262938559542	92.3914944797972	90.0784472391654	90.6200288637895	92.203093001713	91.7077228314112	85.242195494662	94.2382498717284	93.8731432971149
3.00833333333333	91.2793606631325	98.9199634672047	93.7861036580887	96.2853179256482	89.9635067694191	91.9227738607063	89.1488837574794	92.4040003527355	90.1107390629351	90.6116381747414	92.2086369829126	91.7381050502839	85.2568829001437	94.2774702502056	93.9079420209652
3.01666666666667	91.319224152548	98.9446514326226	93.786481788056	96.2969728144387	89.9824889571772	91.9307334180704	89.1719959607876	92.4139801293622	90.1483167976332	90.6029469033915	92.2130882786959	91.7712319758106	85.2681968557703	94.3171320755681	93.9436382094167
3.025	91.3592873537375	98.9610447073686	93.7830131898227	96.3088677080111	90.0097065421088	91.92797897141	89.1957764574319	92.4213888264052	90.1910629340528	90.5951257848615	92.2164793281577	91.8066939887334	85.2768311422366	94.3571713695838	93.9797915720939
3.03333333333333	91.3986529605581	98.9687604735536	93.7758030809728	96.3210222918429	90.0452929703774	91.9141913330849	89.2203569040852	92.4262819079369	90.238787878292	90.5893656213832	92.2188262877658	91.8440678118693	85.2835888145253	94.3974927435701	94.0159360292642
3.04166666666667	91.4363618922377	98.9676510617616	93.7649880473223	96.3333747559167	90.0889832185133	91.8892936561336	89.2458583446415	92.4288384218151	90.2912418489343	90.5868041377133	92.2201312594775	91.8829289769596	85.2893404425353	94.4379623294492	94.0516003374962
3.05	91.4714223783547	98.9578498250417	93.7507395084003	96.3458000223853	90.1400939920172	91.8534004267689	89.2723906987703	92.4293752216184	90.3481068307636	90.58845969876	92.2203987461971	91.9228633606632	85.2949784297198	94.4784041527272	94.0863226600073
3.05833333333333	91.5028457066171	98.9398084165712	93.7332799961445	96.3581317615636	90.1975009178435	91.8068068680332	89.3000458614676	92.4283518718677	90.4089679793572	90.5951791681628	92.2196623875799	91.9634755504514	85.3013666370161	94.5186006325495	94.1196614611023
3.06666666666667	91.5296886358649	98.914317146782	93.7129059317993	96.3701819287999	90.2596333296232	91.750013961555	89.3288844154333	92.4263653687461	90.4732701102644	90.6076044946371	92.2180109372823	92.0043941493622	85.3092880798047	94.5582955735943	94.1512037091392
3.075	91.5510998958199	98.8825028582631	93.6900072312706	96.3817587494342	90.3245063965351	91.6837740470379	89.3589184062895	92.42413213133	90.5402788585674	90.6261590658269	92.2156029178415	92.0452757370637	85.319394714335	94.597197294495	94.180575062937
3.08333333333333	91.566369267591	98.84579970785	93.6650779526606	96.39268586974	90.3897989508278	91.6091440011167	89.3900949332179	92.4224560096604	90.6090701204166	90.6510495117609	92.2126681324247	92.0858067685228	85.3321632898686	94.6349834660295	94.2074577027056
3.09166666666667	91.5749756674873	98.8058891446247	93.638718901661	96.4028194462457	90.4529797582692	91.5275294446978	89.4222856033518	92.4221868856132	90.6785560418726	90.6822767579488	92.2095006944889	92.1257018902861	85.3478637748575	94.6713128324008	94.2316181983385
3.1	91.5766254780402	98.764607761732	93.6116342743952	96.4120569999776	90.5114787542336	91.440696331423	89.4552848299152	92.424178147309	90.7475404940177	90.7196547844957	92.2064474983341	92.164699983177	85.3665491011474	94.7058464204784	94.2529437148659
3.10833333333333	91.5712738654092	98.7238277136725	93.5846179606233	96.4203379351932	90.5628815415737	91.3507335239763	89.4888171131599	92.4292475759162	90.8147939517483	90.7628391793843	92.2038931051037	92.2025596077153	85.3880716040134	94.7382741883483	94.2714769372365
3.11666666666667	91.5591288182818	98.6853250647286	93.5585199463052	96.4276407918226	90.605110925753	91.2599650780013	89.5225507997201	92.4381412985374	90.8791386063954	90.8113630087592	92.2022400897969	92.2390530248481	85.4121241869323	94.7683393435961	94.2874324030986
3.125	91.54063772444	98.6506601796122	93.534189189738	96.4339783487656	90.6365651013938	91.1708218395105	89.5561160809518	92.4515017172085	90.9395339650955	90.864671225139	92.2018842583014	92.2739582051369	85.438296730223	94.7958543189562	94.3011823716583
3.13333333333333	91.5164532136449	98.6210911719412	93.5124007735203	96.4393878337956	90.6561998433093	91.0856995399082	89.5891286754346	92.4698422381192	90.9951518302059	90.9221462427659	92.2031875059297	92.3070506460088	85.466133295095	94.8207072340788	94.3132176626964
3.14166666666667	91.4873833374818	98.5975289913287	93.49378114403	96.4439190386988	90.6635579073609	91.0068434872307	89.6212201580524	92.4935276671339	91.0454292910649	90.9831245187441	92.206452317954	92.3380985428712	85.4951780454274	94.8428618156344	94.3241007979228
3.15	91.4543418199719	98.5805325120213	93.4787461653524	96.4476290076647	90.6587576414536	90.9362762684765	89.6520686083319	92.5227547019886	91.090092431889	91.0469099198022	92.2118981481584	92.3668659913572	85.5250063564022	94.862353933517	94.3344251251017
3.15833333333333	91.4183088905696	98.5703352328854	93.4674657398659	96.450586467257	90.6424526553103	90.8757440360555	89.6814196156508	92.5575292858305	91.1291500452822	91.1127894783764	92.2196387824568	92.3931266463152	85.5552442219465	94.8792855996075	94.3447813973397
3.16666666666667	91.3803016858142	98.5668886494198	93.4598639921993	96.4528783219176	90.615767622224	90.8266512421733	89.7090937664962	92.5976455900722	91.1628612889984	91.1800502012178	92.2296649935042	92.4166851513038	85.5855806510348	94.893816646689	94.3557269899272
3.175	91.341351534356	98.569907356429	93.4556548553976	96.4546080399726	90.5802127320577	90.7899853988441	89.7349849733495	92.6426768586556	91.1916831071135	91.2479895723584	92.2418392785288	92.4374020490953	85.6157747410736	94.9061554305901	94.3677583944358
3.18333333333333	91.3024871530682	98.578910394758	93.4544025807161	96.4558830459014	90.5375880798533	90.7662564450856	89.7590564646935	92.6919854151063	91.2162032628319	91.3159164566633	92.2559037653855	92.4552182190463	85.6456540438379	94.916549799568	94.3812932586077
3.19166666666667	91.2647208084944	98.5932624249184	93.4555903989535	96.4567964240593	90.4898954813091	90.7554665450388	89.7813383199846	92.744753602292	91.2370656235233	91.3831477760364	92.27149605817	92.4701719953521	85.6751014088907	94.9252776008434	94.3966632017327
3.2	91.2290336179069	98.6122194496813	93.4586832667744	96.4574120775605	90.4392634657616	90.7571119377241	89.8019266561939	92.8000359026931	91.2548987343095	91.4490056722717	92.2881690884269	92.4824006631064	85.7040346707665	94.932634556821	94.4141123186489
3.20833333333333	91.1963563140517	98.6349797721966	93.4631798087048	96.4577609715429	90.3878742088923	90.7702205883382	89.8209831626573	92.8568310160114	91.2702635999434	91.5128132615336	92.3054167306695	92.4921230899394	85.7323878571113	94.9389185715257	94.4337986418473
3.21666666666667	91.1675428072656	98.6607369185376	93.4686547373849	96.4578491893046	90.3378792602628	90.7934312043507	89.8387337272043	92.9141666370498	91.2836330468718	91.5738880446924	92.3227076675006	92.499608520052	85.7600994955055	94.9444133162242	94.4557991507105
3.225	91.1433397620695	98.6887296628332	93.4747924795073	96.4576721025078	90.2913024934841	90.8251072607778	89.8554639883249	92.9711824097906	91.2953995071493	91.6315371827507	92.3395252837212	92.5051441335485	85.7871079049522	94.9493773786559	94.4801182113045
3.23333333333333	91.1243610359483	98.7182851393133	93.4814106824137	96.4572287536327	90.2499400112227	90.8634687760667	89.8715085808882	93.0271952060191	91.3058936271762	91.6850587295221	92.3554092185204	92.5090159684535	85.8133515089336	94.9540439624993	94.5066998710884
3.24166666666667	91.111073955689	98.7488535309434	93.4884738497003	96.4565330879061	90.2152691630748	90.9067262278245	89.8872319624496	93.0817369277102	91.3153988111239	91.7337506267391	92.3699950131658	92.5115075139774	85.8387747519003	94.9586300727088	94.5354443574387
3.25	91.1037970213533	98.7800345051471	93.4961011315793	96.4556199540894	90.1883740154101	90.9532045486413	89.9030027169105	93.1345631989729	91.3241599579527	91.776929482829	92.3830465520857	92.5129053098826	85.863340706663	94.96334938447	94.5662266647068
3.25833333333333	91.102701423602	98.8115940777773	93.5045729866291	96.4545446387197	90.1698907462228	91.001442479876	89.9191682696225	93.1856393060437	91.3323912991551	91.8139616677831	92.3944751594277	92.5134985804645	85.8870474996191	94.968424281439	94.5989173709046
3.26666666666667	91.1078075816136	98.8434682807384	93.5143371629782	96.4533763703918	90.1599775489962	91.0502537930749	89.9360383933953	93.2351158439145	91.3402885520806	91.8443072135243	92.4043446424469	92.5135703164298	85.9099429043163	94.9740962210047	94.6334092330803
3.275	91.1189743381967	98.8757512754254	93.5260085996595	96.4521899536731	90.1583153423859	91.0987458678526	89.9538817972096	93.2833049953877	91.3480503828206	91.8675731377989	92.412867004524	92.513386975032	85.9321328114702	94.9806333788291	94.6696469411969
3.28333333333333	91.1358863314652	98.908670376375	93.540355586916	96.451062363189	90.1641435980834	91.1463002719566	89.9729344277726	93.3306598673489	91.3559098498118	91.8835703394303	92.4203916425273	92.5131954935906	85.9537819435331	94.9883329429167	94.7076490844396
3.29166666666667	91.1580486774876	98.9425547363213	93.5582691895677	96.4500774874975	90.1763319301417	91.1925300858986	89.9934150006319	93.3777524315523	91.3641659708223	91.8923680238898	92.4273866155476	92.5132290174162	85.9751070478655	94.9975170120428	94.7475149067944
3.3	91.1847963963118	98.9778053136814	93.580721679817	96.4493363631021	90.1934842860413	91.2372384824927	90.0155433737864	93.4252454679078	91.3731972766302	91.8943398133755	92.4344121627877	92.5137154417643	85.9963641098213	95.0085219186309	94.7894195981641
3.30833333333333	91.2153212993552	99.0148717311074	93.6087240839038	96.4489692804357	90.2140672284345	91.2804008429844	90.039558566765	93.4738585712811	91.3834453222636	91.8901964022203	92.4420910302738	92.5148853959021	86.0178323099789	95.0216794559034	94.8336065670983
3.31666666666667	91.2487167988204	99.0542383265722	93.6432895489066	96.4491477187203	90.2365483554338	91.3221743865482	90.065733109265	93.5243321710361	91.3953737228614	91.8810007071954	92.4510789228499	92.5169815131558	86.0397983101337	95.037290625993	94.8803796840727
3.325	91.2840403388623	99.0964184481032	93.6854039616567	96.4500933890277	90.2595271366839	91.3629166799499	90.0943799671503	93.577393675879	91.409421203859	91.8681608669053	92.4620332065297	92.5202683187695	86.0625438483834	95.0555981401002	94.9300925299425
3.33333333333333	91.3203859431235	99.1419535823691	93.7360016308728	96.452081081541	90.2818406740388	91.4031828730119	90.1258499893278	93.6337304420986	91.4259686316137	91.8533955146307	92.4755778783625	92.5250375252799	86.0863374546182	95.0767662835383	94.9831339575132
3.34166666666667	91.3569494370055	99.191411960802	93.7959412164714	96.4554345140608	90.3026357643299	91.4436730790501	90.1605212373105	93.6939769283703	91.4453311414357	91.8386685975152	92.4922683872627	92.5316039971092	86.1114301039635	95.1008734003549	95.0399152762959
3.35	91.3930694119263	99.2453812423464	93.8659788822465	96.4605160133107	90.3214091566272	91.4851154035909	90.1987842528804	93.7587210346307	91.4677716831704	91.8260983725027	92.5125638142051	92.5402898701066	86.1380556001463	95.1279174630498	95.1008646142447
3.35833333333333	91.4282393040896	99.3044538451572	93.9467418275154	96.4677100754668	90.3380157267253	91.5281049091103	90.2410274083491	93.8285246278336	91.4935246381207	91.8178534767052	92.5368126551683	92.5513982172786	86.166436198385	95.157833224127	95.1664289643122
3.36666666666667	91.4620996986061	99.3692086297891	94.0387084086131	96.4774036916752	90.3526369279722	91.5729597143736	90.2876248919651	93.9039440017288	91.5228219045817	91.8160548499565	92.56525308998	92.5651856324205	86.196791548638	95.190519621886	95.2370814921123
3.375	91.4944260001123	99.4401941217037	94.1421986293533	96.4899716149525	90.3657102631506	91.6196619212058	90.33892929288	93.9855360917417	91.5559169220684	91.8227020065165	92.5980228375056	92.5818470703977	86.2293465663988	95.2258747955151	95.3133320575281
3.38333333333333	91.525123084092	99.5179179435023	94.257375210942	96.5057731222712	90.3778403266667	91.667907517101	90.3952703382453	94.073846053447	91.5931001793835	91.8396315040855	92.6351724570203	92.6015198360422	86.2643329001515	95.2638320680962	95.395737058722
3.39166666666667	91.5542315425397	99.6028468399244	94.3842537187396	96.5251588457232	90.3897184065649	91.7172279610679	90.4569584935147	94.1693833435165	91.6347011527808	91.8685007025837	92.6766789137722	92.6243033404113	86.3019817328816	95.3043879498219	95.4848997755349
3.4	91.5819438517333	99.6954159646251	94.5227213017752	96.5484804603525	90.402063313054	91.767120541632	90.5242887105429	94.2725966741437	91.6810765830173	91.910783522667	92.7224581311717	92.6502850489863	86.3425119744813	95.3476162486218	95.5814520835493
3.40833333333333	91.6086211687226	99.7960357174812	94.6725653599409	96.5760944712892	90.4155785974809	91.8171562242346	90.5975397324833	94.3838515144557	91.7325867024611	91.967768524439	92.7723752995195	92.6795636583249	86.3861194403288	95.3936677039641	95.6860174583806
3.41666666666667	91.6347969967071	99.9050835114816	94.8335105921453	96.6083534155659	90.4309185804516	91.8670764798099	90.6769689800013	94.503407669988	91.7895611892183	92.0405551736926	92.8262540926712	92.7122650357012	86.4329666242638	95.4427575681564	95.7991652975664
3.425	91.6611610325667	100.022879097015	95.0052569804652	96.6455852530013	90.4486649655789	91.9168891678422	90.7628081579413	94.6313975701254	91.8522591886005	92.1300465229326	92.8838893741721	92.7485495902099	86.4831687873981	95.4951439999795	95.9213674461106
3.43333333333333	91.6885296700848	100.149650988248	95.1875107643715	96.6880697984581	90.4693216456522	91.9669424828215	90.8552647885546	94.767810352122	91.9208313968729	92.2369397860435	92.9450664311999	92.7886138261539	86.5367758183776	95.5511018252157	96.0529621158584
3.44166666666667	91.7178134679887	100.285502002102	95.3800058121744	96.7360206976468	90.4933315800541	92.0179444331321	90.9545298646787	94.9124815401058	91.9952952601821	92.3617217397266	93.0095846755299	92.8326954348042	86.5937538035259	95.6108995032636	96.1941266026342
3.45	91.7499819223835	100.430379433053	95.5825159507307	96.7895750410901	90.5211114496677	92.0709111548748	91.0607870687108	95.0650807642893	92.0755339372938	92.504673083638	93.0772808315285	92.8810899408613	86.6539703602244	95.6747859495691	96.3448603737933
3.45833333333333	91.7860170061745	100.584052991101	95.7948563164754	96.8487895348737	90.5530930888394	92.1270493244092	91.1742180910187	95.2250950776831	92.1613228513172	92.6658747132593	93.1480469957776	92.9341742606967	86.7171863869098	95.7429873121007	96.5049809837302
3.46666666666667	91.8268542521947	100.746102754306	96.0168679001236	96.9136411401455	90.5897597919853	92.1875983039585	91.2950014627131	95.3918162157121	92.2523749093927	92.8452063621096	93.2218419194552	92.9924237193162	86.7830557926698	95.815708209451	96.6741325256205
3.475	91.8733239637742	100.915919814281	96.2483802503665	96.9840280579981	90.6316693298562	92.2536709504752	91.42330668128	95.5643391061988	92.3483832035917	93.0423372136628	93.2986972593881	93.056412483739	86.8511329503871	95.8931306322641	96.8518003902751
3.48333333333333	91.9261058846016	101.092719543765	96.4891554676659	97.0597690247697	90.6794577778395	92.3261260862209	91.5592871740614	95.7415697808723	92.4490395649241	93.2567134162008	93.3787190474716	93.1267943699031	86.9208853133568	95.9754064203788	97.0373237543296
3.49166666666667	91.9857016456493	101.275561866841	96.7388254764228	97.1406039680267	90.7338180533475	92.4054873038479	91.7030729574736	95.9222382954842	92.5540206325291	93.487545810757	93.4620778222077	93.2042666608692	86.9917062807645	96.0626438941447	97.2299021390947
3.5	92.0524242456768	101.463371594459	96.9968343500669	97.2262000585508	90.7954511236886	92.4919086543732	91.854760577612	96.1049154331111	92.662950199089	93.7338014069548	93.5489794526929	93.2895242959385	87.0629239785981	96.1548915367739	97.4286020673832
3.50833333333333	92.1264014632185	101.65495626507	97.2623920224145	97.3161656569263	90.8649988110202	92.5851774992636	92.0143989923004	96.2880340000528	92.7753594368386	93.994203595506	93.6396206526459	93.383211438173	87.133809028973	96.2521193849137	97.6323773342104
3.51666666666667	92.2075865860847	101.849023095302	97.5344442198921	97.4100730614601	90.9429749553084	92.6847388432261	92.1819733634426	96.4699170108498	92.8906689537339	94.267244294883	93.7341474814952	93.4858731456727	87.203591916239	96.3541960695818	97.8401119484718
3.525	92.2957691676108	102.044197246063	97.8116637501527	97.5074877062486	91.0297087945616	92.7897337706042	92.3573889851086	96.6488156953306	93.0082055807961	94.5512066548484	93.8326351285793	93.5979078834371	87.2714973710231	96.4608626993977	98.0506797014528
3.53333333333333	92.3905828195215	102.239042227348	98.0924658033513	97.6079987506349	91.1253072695027	92.899057181383	92.5404563648741	96.8229573314024	93.1272503939825	94.8441929774699	93.9350919310966	93.7195217716206	87.3367917495553	96.5717116406177	98.2630033100309
3.54166666666667	92.4915142047106	102.432082543054	98.3750458193266	97.711244838689	91.2296372597322	93.0114358737108	92.7308789467699	96.9905993639284	93.2471013617571	95.1441537577762	94.0414727662652	93.8506878852977	87.3988312062503	96.6861793290759	98.4760973843453
3.55	92.5979218913387	102.621829723846	98.6574350147027	97.8169277421389	91.342325278361	93.1255179194174	92.9282444248395	97.1500861300573	93.3671263081372	95.4489174524509	94.151681489392	93.9911198050409	87.4571000514829	96.8035568469668	98.68908805336
3.55833333333333	92.7090692353625	102.806813264169	98.9375666499784	97.9248097358959	91.4627738487524	93.2399681949304	93.1320187066166	97.2999043635239	93.4867863132938	95.7562216173202	94.2655521997747	94.1402697051417	87.5112368851361	96.9230164285483	98.9012101093194
3.56666666666667	92.8241644689516	102.985615696172	99.2133436701985	98.0346984867803	91.5901971789905	93.3535652163103	93.3415426581115	97.4387313753958	93.6056303214685	96.0637479517326	94.382812535455	94.2973529288838	87.5610513172302	97.0436476501237	99.1117874724029
3.575	92.9423948615178	103.156909263621	99.4826960118503	98.1464261379603	91.7236753470987	93.4652761287628	93.5560343047019	97.5654707007671	93.7232808649356	96.3691655903891	94.5030390288739	94.4613930518049	87.6065322310369	97.1644942471722	99.320206721494
3.58333333333333	93.0629454493737	103.319492292491	99.7436206925129	98.2598245521427	91.8622169207708	93.574280952038	93.7745978570638	97.6792740531226	93.8394293611465	96.670182146571	94.6256183604324	94.6312797021744	87.6478465867506	97.2845846538862	99.525894924758
3.59166666666667	93.1850019137629	103.472322568577	99.9942101335475	98.3746967564764	92.0048155197245	93.67994630095	93.9962373658071	97.779549908172	93.9538447484776	96.9645961655804	94.7497318005903	94.8058316366064	87.6853297835819	97.4029552795648	99.7283085210881
3.6	93.3077473128444	103.614541556934	100.232681129776	98.490789177334	92.1504945460709	93.7817813738647	94.219872301001	97.8659600482824	94.0663869640605	97.2503463438084	94.8743759130217	94.9838568483593	87.7194691774613	97.5186696488554	99.9269324752039
3.60833333333333	93.4303679360393	103.745482742877	100.457411740049	98.6077718276538	92.2983467739478	93.8794099450032	94.4443554066854	97.9384094183963	94.1770124789096	97.5255576644731	94.9984169663689	95.1641998186177	87.7508798464806	97.6308369214653	100.121282610591
3.61666666666667	93.5520786285451	103.864663113986	100.6669846615	98.7252296213319	92.4475741241308	93.9725701305263	94.6684961406466	97.997035716045	94.2857649742856	97.7885854400096	95.1206599099917	95.345766458101	87.7802714325529	97.7386307573601	100.310901083067
3.625	93.6721666565942	103.971764290024	100.860230243173	98.842663949212	92.5975207883362	94.0611338981161	94.8910923426152	98.0421986726036	94.3927556900061	98.0380558882184	95.2399091594727	95.5275242891757	87.8084080882564	97.8413052492755	100.495338330471
3.63333333333333	93.7900428338703	104.066612950522	101.03626045383	98.9595058596924	92.7476877809498	94.1451289735172	95.1109677830603	98.0744611317875	94.4981423872041	98.2728995500343	95.3550098363537	95.7084867208634	87.8360666627063	97.9382039638747	100.674122353417
3.64166666666667	93.9052826060387	104.149166703229	101.194489560389	99.0751448479955	92.897725134727	94.224745446836	95.3270085492554	98.0945546186006	94.6021112873435	98.4923735590609	95.4648732261777	95.8876969572777	87.8639988676926	98.028763160228	100.8467237187
3.65	94.0176419563174	104.219504719481	101.334645436071	99.1889714855005	93.0474094281308	94.3003138015555	95.5381926054109	98.1033330914287	94.7048638359785	98.6960694966994	95.5684969930581	96.0642234582244	87.892900105585	98.1125139753572	101.012530588089
3.65833333333333	94.1270426017688	104.27782003112	101.45677578784	99.3004229680161	93.1966149680507	94.372247318288	95.7436116245873	98.101728735376	94.8066109156277	98.88390168706	95.6649875858617	96.2371693358144	87.9233839843541	98.1890862001421	101.170846531078
3.66666666666667	94.233533157455	104.324413711243	101.561245639358	99.4090203335287	93.3452779088704	94.440956185825	95.9424856976089	98.0907213432015	94.9075726952886	99.056071305101	95.7535864839796	96.4056913676747	87.9559636477856	98.2582124466724	101.320914530467
3.675	94.3372438871148	104.359692494011	101.648719994189	99.5143932270358	93.493351783315	94.5067608762254	96.1341710979789	98.0713226696495	95.0079771080285	99.2130121722896	95.8336990808609	96.5690227050701	87.9910454331389	98.3197319845501	101.46196330483
3.68333333333333	94.438353982045	104.384167944432	101.720133399622	99.616290877261	93.6407643555502	94.5698333960727	96.3181630494714	98.0445708202095	95.1080529644325	99.3553342895275	95.9049216988914	96.7264936733414	88.0289369741426	98.3735973350731	101.593268729152
3.69166666666667	94.5370779538672	104.398453346663	101.776653960736	99.7145761549501	93.7873911472387	94.630170972006	96.4940972524817	98.0115292288354	95.2080174621101	99.4837777003275	95.9670561684264	96.8775457746913	88.0698639664238	98.4198853146799	101.714219420162
3.7	94.6336635630397	104.403256690556	101.819643680278	99.8092028710867	93.9330502488338	94.6875927266037	96.6617522984053	97.9732858056935	95.3080549580131	99.5991783379541	96.0201026741879	97.0217350843558	88.1139887758063	98.4588062856049	101.824374910841
3.70833333333333	94.7283890921643	104.39936972741	101.850608769518	99.9001840730054	94.0775079239335	94.7417591783771	96.8210512277063	97.930948452295	95.4082831008809	99.7024407948122	96.0642340822937	97.1587229674015	88.1614285625744	98.4907022448448	101.92350977154
3.71666666666667	94.8215505424201	104.387652392334	101.87113737739	99.9875619114596	94.2204816584713	94.7922178542562	96.9720582538445	97.8856335415884	95.5087090726816	99.7945122278419	96.0997646266551	97.2882555661784	88.2122713438897	98.5160308106988	102.011642244425
3.725	94.9134341883713	104.369013073546	101.882834193705	100.07138567192	94.3616381554018	94.8384704978004	97.1149686962322	97.8384462334407	95.609185154865	99.8763543648988	96.127123939832	97.4101386143794	88.2665855508254	98.5353395773621	102.089047337642
3.73333333333333	95.0042748663832	104.344388205589	101.887265450239	100.151699412332	94.5005925077605	94.8800553439878	97.2500940442284	97.7904579833837	95.7093738958639	99.9489156366097	96.1468408319507	97.5242181593735	88.324419505223	98.5492378460602	102.156252192297
3.74166666666667	95.0942055054326	104.314724587141	101.885920454245	100.228538279075	94.6369108682795	94.9166344813232	97.3778448508867	97.7426906896364	95.8087311745582	100.013109967518	96.1595362379196	97.6303766510908	88.3857931315057	98.5583716670995	102.214010949566
3.75	95.1832097392815	104.280964691656	101.88018688337	100.301931273136	94.7701130512954	94.9480657442493	97.4987124449171	97.6961093154749	95.9065135173963	100.069807618997	96.1659206220149	97.7285455852348	88.4506890169712	98.5634044713595	102.263263050309
3.75833333333333	95.2710929889828	104.244033164144	101.871333700856	100.371907124426	94.8996761974455	94.9744349622093	97.613249940692	97.6516145056009	96.0018148324839	100.11983592735	96.1667879631762	97.818725273018	88.5190489122735	98.5650012515023	102.305085704513
3.76666666666667	95.3574826362778	104.204822903554	101.860496957994	100.438501462535	95.0250483101431	94.9960326381966	97.7220532593504	97.6100291390481	96.0936355192551	100.163981109164	96.1630004303834	97.9009976672191	88.590776455181	98.5638132961643	102.340646765973
3.775	95.4418580431798	104.164181651058	101.848667163183	100.501766546421	95.1456766249825	95.0132787191691	97.8257428245807	97.572083166434	96.1809786683268	100.202984104492	96.1554653729536	97.9755220657385	88.665742792412	98.5604629940659	102.371155588071
3.78333333333333	95.5236023912291	104.122903602649	101.836680477037	100.561785234943	95.2610453788757	95.0266270403158	97.9249472125574	97.5384055513627	96.2629536118558	100.237530762176	96.1451118005587	98.0425116523145	88.7437923739943	98.5555289985646	102.397811167264
3.79166666666667	95.6020639615881	104.081728803693	101.825216986288	100.618688210069	95.3707137458034	95.0364923231046	98.0202900929058	97.509527873289	96.3388600477699	100.26824108696	96.1328715606155	98.1021968739821	88.8247491790798	98.5495298441418	102.421755571561
3.8	95.676618034084	104.04134453219	101.814806371272	100.672671194845	95.4743449420421	95.0432217875999	98.1123796901881	97.4858970132886	96.4082374629519	100.295662198108	96.1196641101266	98.1547880402498	88.9084237147976	98.5429058133591	102.44404276651
3.80833333333333	95.7467281385588	104.002379715408	101.80583784632	100.724008656693	95.5717199573548	95.0471078738449	98.2017984827997	97.4678901628997	96.4708840256239	100.320266791365	96.1063792665838	98.2004526256703	88.9946181812244	98.5360052496543	102.46562735618
3.81666666666667	95.8120058589016	103.965392114099	101.798570826466	100.773060014208	95.6627392781622	95.0484340839857	98.289092654234	97.4558247653188	96.5268573831729	100.342453518595	96.0938533558869	98.2393181863164	89.0831276015502	98.5290817409198	102.487371215444
3.825	95.8722619652221	103.930856036953	101.793144749725	100.82026368023	95.7474239496392	95.0475473596246	98.374762758169	97.4499582377244	96.5764629242877	100.362543547824	96.0828400022712	98.2714980353102	89.173739467937	98.5222997920201	102.510059983098
3.83333333333333	95.9275409179458	103.899156485493	101.789587777211	100.866116887195	95.8259226556751	95.0449401919414	98.4592554086554	97.4504781881303	96.6202260719692	100.380774905159	96.073981931212	98.2971237857412	89.2662358522777	98.5157414226003	102.534418237683
3.84166666666667	95.9781378845181	103.870590892002	101.787823713873	100.911143712794	95.8985223329541	95.0413160346031	98.5429531420994	97.4574880856817	96.6588474841306	100.397306033003	96.0677907531493	98.3163682686616	89.3603976569958	98.5094116414923	102.56111593447
3.85	96.0246000819842	103.845377329036	101.787678369697	100.955856356635	95.9656576839784	95.0376115632829	98.626160776355	97.4709925578122	96.6931501214643	100.412239119669	96.0646383817549	98.3294520199984	89.4560070868812	98.5032470917385	102.590765576173
3.85833333333333	96.067710269758	103.823666113418	101.78889121252	101.000717343354	96.0279184866953	95.0349549681406	98.7090909129604	97.4908871255141	96.7240310246281	100.425661160699	96.0647579987942	98.3366365193497	89.5528448835808	98.4971310115778	102.623912741431
3.86666666666667	96.1084498164858	103.805551453042	101.791137683179	101.046111233901	96.0860523375714	95.0345605287339	98.7918535636773	97.5169586534804	96.7524275803395	100.437687859099	96.0682486857471	98.338212042948	89.6506822208548	98.4909136180739	102.661022034448
3.875	96.1479432478059	103.791082648944	101.794059198505	101.092328538551	96.1409530582145	95.037595605667	98.8744530425005	97.5488972467127	96.7793026339291	100.448493097835	96.0750805693542	98.3344877897049	89.7492725132314	98.4844341344644	102.702460816461
3.88333333333333	96.1873897101875	103.780276665753	101.797291246862	101.139557615562	96.1936247477135	95.0450736797477	98.9567925568842	97.5863119919095	96.8056404650523	100.458316649832	96.0851020927373	98.3257902917303	89.8483517209681	98.4775387666721	102.748484398134
3.89166666666667	96.2279876980277	103.773133229327	101.800482565392	101.18788167661	96.245121853326	95.057806621787	99.0386871045216	97.6287424193781	96.8324341377293	100.467456434352	96.0980515479293	98.3124736801159	89.9476520928156	98.4700910069044	102.799225954089
3.9	96.2708584087443	103.769650585294	101.80330458246	101.237285258562	96.2964750748969	95.0764124003806	99.1198860963099	97.6756651596977	96.8606525462564	100.476256759248	96.1135742942874	98.2949400425687	90.0469272073479	98.4619763642056	102.854693851844
3.90833333333333	96.3169724908386	103.769836987525	101.805452957882	101.287676616712	96.3486179178992	95.1013505425316	99.200103958734	97.726501524888	96.8911958316259	100.485098679699	96.131247698367	98.2736623431335	90.1459828530639	98.4531062294408	102.914778121506
3.91666666666667	96.3670862415452	103.773714160269	101.806645069264	101.338923794383	96.4023306017263	95.1329558425191	99.2790523577657	97.7806303523507	96.9248530891807	100.494391896626	96.1506129908182	98.2492007133698	90.2447080459861	98.4434236244059	102.979263597981
3.925	96.4216941870959	103.781314138395	101.806620277267	101.390891762005	96.4582110817707	95.171451357831	99.3564675443112	97.8374058430053	96.9622636347256	100.504565016216	96.1712071497289	98.2222042564455	90.3430990060246	98.4329114948655	103.047844166173
3.93333333333333	96.4810018354872	103.792673182819	101.805146542376	101.443468052094	96.5166694568873	95.2169330779762	99.4321298733043	97.8961779367158	97.0038801462795	100.516050762166	96.1925878114878	98.1933939176544	90.4412680505119	98.4216025060998	103.120133720869
3.94166666666667	96.5449156843057	103.807823112636	101.802028783305	101.496573139646	96.577935463952	95.2693264313639	99.5058755205007	97.9563128254663	97.0499447392118	100.529264696164	96.2143530827522	98.1635293680369	90.5394333973307	98.4095868097341	103.195672431741
3.95	96.6130455102869	103.826778626854	101.79711371942	101.550160216284	96.6420730960868	95.3283198755805	99.5776021734761	98.0172123295182	97.1004911546208	100.544581814115	96.2361632461862	98.1333689605774	90.6378929476054	98.3970131954885	103.273931597962
3.95833333333333	96.6847206289277	103.849524080478	101.790293514599	101.604211747411	96.7090013502279	95.3932880554371	99.647271819575	98.0783318732465	97.15537133507	100.562320121792	96.2577616761857	98.1036314681978	90.7369892101876	98.3840810860545	103.354322863066
3.96666666666667	96.7590273510041	103.876006522482	101.781514023402	101.658736411104	96.7785184013899	95.4632272825909	99.7149129094558	98.1391972385724	97.2142927761983	100.582736627242	96.2789814348156	98.0749656638103	90.837071809098	98.3710239753088	103.43621379467
3.975	96.8348708810208	103.90613610762	101.77078828701	101.713763974816	96.8503255031077	95.536730940109	99.78062051397	98.1994210285157	97.2768523511588	100.60603261746	96.299731844846	98.0479306737166	90.938462171688	98.358087098562	103.518948340312
3.98333333333333	96.91105487559	103.939788387212	101.758210091694	101.769334177469	96.9240541935294	95.6120235873278	99.8445518068579	98.2587195790616	97.3425591713383	100.632360557056	96.3199762692165	98.0229861155147	91.0414243604274	98.3455049811591	103.601871203565
3.99166666666667	96.9863651433061	103.976804170608	101.743963502792	101.825479137813	96.9993046801247	95.687052279041	99.9069177084776	98.3169288488557	97.4108497295261	100.661825780806	96.3397157295318	98.0004903732601	91.1461447987807	98.3334877064248	103.684355373996
4	97.0596469250763	104.01698676055	101.72832952571	101.882202643147	97.075691937987	95.7596156298771	99.9679729582181	98.3740155658235	97.4811048002316	100.694480545498	96.3589832273965	97.9807077637911	91.2527204885136	98.3222215844281	103.765830923655
4.00833333333333	97.1298716669033	104.060098208148	101.711691810912	101.939461736454	97.1528809186908	95.8275090700965	100.028003987298	98.4300792432407	97.5526743152474	100.730315525165	96.3778452471408	97.9638255879039	91.3611523631377	98.3118800725661	103.845813695712
4.01666666666667	97.1961901463953	104.105857193641	101.69453823471	101.997156786587	97.2305927583075	95.8886742775475	100.087313599631	98.4853417234335	97.624907469925	100.769258716564	96.3964053530502	97.9499776032442	91.471341019836	98.3026356582676	103.923935280673
4.025	97.2579684763445	104.153939710899	101.677451129562	102.055135549243	97.3085796883343	95.9413427974533	100.146204582422	98.5401234300062	97.6971803036608	100.811186560516	96.4148070596315	97.9392647595742	91.5830858037274	98.2946670375319	103.999975202579
4.03333333333333	97.3148076799132	104.20397971219	101.661080257228	102.113212353674	97.3865835575383	95.9841590730407	100.204965672473	98.5948089578752	97.7689194357111	100.855941750133	96.4332365455712	97.9317647251389	91.6960906009577	98.2881603757692	104.073887896524
4.04166666666667	97.3665517534077	104.255567197536	101.646099225007	102.171196443887	97.4643002156716	96.0162771436465	100.263861876067	98.64980808278	97.8396277697126	100.903349016994	96.4519278385249	97.9275299100921	91.8099782562783	98.2833056345433	104.145809506231
4.05	97.4132881101779	104.308247499018	101.63315440071	102.228920158137	97.5413656409793	96.0374387584548	100.323129487117	98.7055189776618	97.908912961842	100.95322438325	96.4711708191202	97.9265804796673	91.9243124505186	98.2802903868129	104.21603512533
4.05833333333333	97.455338928254	104.361529110678	101.622817393971	102.28625987041	97.6173657590737	96.0480318794068	100.382975444733	98.7622961112663	97.9765132035441	101.005378007534	96.4913171076719	97.928899095955	92.0386242460184	98.2792926800097	104.284971915322
4.06666666666667	97.4932386145215	104.414903159919	101.615546422344	102.343146105845	97.6918615462787	96.0491087116589	100.443579940685	98.8204205041246	98.0423178920543	101.059615443123	96.5127755895362	97.9344320213973	92.1524407606722	98.2804728866527	104.353083179601
4.075	97.5276971656781	104.467870953268	101.611657368898	102.399563063301	97.7644187441691	96.0423414713039	100.505099592806	98.8800710682362	98.1063833863434	101.115743464596	96.5359909491964	97.9430993322521	92.2653134682054	98.2839654857338	104.420837339153
4.08333333333333	97.5595554342148	104.519974017216	101.611306612763	102.455542279039	97.8346356315337	96.029915239557	100.567667898856	98.94129986495	98.1689393474043	101.173579844181	96.5614054607367	97.9548133322612	92.3768426066037	98.2898728732151	104.488667580035
4.09166666666667	97.5897362690239	104.57082218357	101.614489435663	102.5111567074	97.9021675330557	96.0143776659535	100.631391844046	99.0040151190786	98.2303756614368	101.232958803083	96.5894134124608	97.969500693414	92.486694554354	98.2982614971924	104.556939713862
4.1	97.6191915624784	104.620114254078	101.621054744216	102.566517562833	97.9667470845947	95.9984681096239	100.696346616855	99.0679746488128	98.2912020747899	101.293724929153	96.6203213700249	97.9871241052239	92.5946119427457	98.3091584965362	104.62592510308
4.10833333333333	97.6488477761422	104.667645338491	101.630732408608	102.621769500255	98.0281984349659	95.9849438505118	100.7625713725	99.1327907532197	98.3519832395955	101.355716531117	96.6543222587863	98.0077014214174	92.7004183925571	98.3225478797393	104.695779674762
4.11666666666667	97.6795539646712	104.713300476966	101.643168998277	102.677076577175	98.0864469739794	95.976419390811	100.830067729193	99.1979440535628	98.4132615971355	101.418744096675	96.6914845082213	98.0313204884039	92.8040183090847	98.3383671620079	104.766530812103
4.125	97.7120341573165	104.75704139171	101.657968605087	102.732596736977	98.1415287918456	95.975230159762	100.898801750757	99.2628025153939	98.4754829749938	101.482567024123	96.7317562900689	98.0581448769338	92.9053897844422	98.3565049293164	104.838074161517
4.13333333333333	97.7468475557951	104.798894724587	101.674734582819	102.788451336792	98.1936021353619	95.9833225796433	100.968710341724	99.326647526191	98.5389387713729	101.546872079775	96.7749837358098	98.0884032569787	93.0045695867032	98.3767989493764	104.910183935583
4.14166666666667	97.7843609078799	104.838945411915	101.693105950258	102.844698443706	98.2429581092784	96.0021672403923	101.039712257194	99.3887127165658	98.6037343765042	101.611262341399	96.8209363360828	98.1223593332119	93.1016328167494	98.3990356728502	104.98253577041
4.15	97.8247329157359	104.877333108603	101.712780633493	102.901313290983	98.2900214251666	96.0326939298065	101.111722093921	99.4482339672233	98.669785487919	101.675264391461	96.86932927135	98.16026902326	93.1966724025543	98.4229522223525	105.05473386205
4.15833333333333	97.8679103705399	104.914248045622	101.733522092047	102.958174728038	98.3353312076928	96.0752514127419	101.1846639898	99.5044998634717	98.7368401739057	101.738352590992	96.9198354373224	98.2023383434858	93.2897833254133	98.4482412706066	105.126335400135
4.16666666666667	97.9136417962614	104.949924480874	101.755154848469	103.015058126817	98.3795019440565	96.129594787424	101.258481027511	99.556892702224	98.8045238231657	101.799982858469	96.972086028618	98.2486929181562	93.3810534073213	98.4745608987052	105.196873533988
4.175	97.9615142799787	104.984631476946	101.777556481612	103.071639441181	98.4231769904091	96.1949014972881	101.333138070778	99.6049156796811	98.8723969379776	101.859630189093	97.0256645977089	98.2993601072433	93.4705590544937	98.5015515706875	105.265883730936
4.18333333333333	98.0110096705416	105.018662063264	101.800648981334	103.127514446662	98.4669891024306	96.2698223430635	101.40861923193	99.6482039543169	98.9400080926897	101.916828917919	97.0801016245898	98.3542577106074	93.5583644137544	98.5288578926025	105.332933914347
4.19166666666667	98.0615676260411	105.052321901883	101.824390373827	103.182231119073	98.5115333288056	96.352578349746	101.48492236458	99.686520193549	99.0069284082761	101.971213071684	97.1348735839136	98.413185860902	93.6445248163955	98.5561503084229	105.397653239302
4.2	98.1126425723034	105.085916647306	101.848766729017	103.235329351675	98.5573484422342	96.4411016370146	101.562050997508	99.7197414124068	99.0727654279329	102.022546958298	97.1894082216521	98.475825445038	93.7290942909028	98.5831441489608	105.459754677752
4.20833333333333	98.1637484492115	105.119736271422	101.873782663169	103.286383332891	98.6049030272003	96.5331972633868	101.640002301128	99.7478461419072	99.1371619921118	102.070735274749	97.243098927168	98.5417490270007	93.8121328053541	98.6096149365926	105.519052265851
4.21666666666667	98.2144918368212	105.154036276558	101.89944931112	103.335041818487	98.6545860071922	96.6266981590281	101.718750975293	99.7709065372896	99.1997875859813	102.115811296223	97.2953310198601	98.6104466503186	93.893708712308	98.6354075639338	105.575477731758
4.225	98.2645953740996	105.189018996137	101.925771044823	103.381058039523	98.706697591058	96.7195985236214	101.798232473859	99.7890845588791	99.2603301342799	102.157910412635	97.3455184582425	98.681360859134	93.9738969887705	98.660437529773	105.629098035526
4.23333333333333	98.3139138092611	105.224819914011	101.952733219323	103.424300373052	98.7614291113918	96.8101580991422	101.878330597339	99.8026297703875	99.3184958479056	102.19723622604	97.3931435762896	98.7539186885023	94.0527785885157	98.6846852770831	105.680129880062
4.24166666666667	98.3624457914519	105.26150011457	101.980294881302	103.464742262528	98.8188251305375	96.8969638251757	101.958872703772	99.8118787463201	99.3740197569898	102.23402380593	97.4377908123238	98.8275502730141	94.1304443053974	98.7081854318724	105.728945901202
4.25	98.4103395630335	105.299040507305	102.008390354437	103.502440120808	98.8787383271032	96.9789398032358	102.039633456694	99.8172565361871	99.4266819099314	102.268506610767	97.4791700798267	98.9016929125768	94.2069986342116	98.7310129342721	105.776068042616
4.25833333333333	98.4578850174828	105.337335114796	102.036939035077	103.537511707501	98.9407967000914	97.0553120532945	102.120346892788	99.8192768005439	99.4763221418609	102.30089463882	97.5171309417113	98.9757874258776	94.2825555920106	98.7532711931699	105.822144284579
4.26666666666667	98.5054866897239	105.376187964603	102.065857472383	103.570123393044	99.0043962537181	97.1255373576069	102.200725485523	99.8185377002217	99.5228506895842	102.331366647889	97.5516700425717	99.0492762778429	94.3572246469398	98.7750885075552	105.867908324439
4.275	98.5536176071616	105.415320693845	102.095065012832	103.600486872038	99.0687232704193	97.1892035932729	102.280482867903	99.8157150864518	99.566254295092	102.360074205586	97.5829316908406	99.121612141031	94.4310922505535	98.7966218830755	105.914127227819
4.28333333333333	98.6027580615706	105.454392286681	102.124476897042	103.628857842863	99.132803812492	97.2459241665987	102.359355460541	99.8115527308266	99.6065969767314	102.387153118607	97.6111984835299	99.1922798967826	94.5042054660162	98.818057655548	105.961544139605
4.29166666666667	98.653328726322	105.49302533472	102.153989267709	103.655527171594	99.1955713382979	97.2952653702007	102.437119731056	99.806845296501	99.6440165467297	102.412735874196	97.6368700620449	99.2608246114425	94.5765610953196	98.8395991468397	106.010821823791
4.3	98.7056324922508	105.53083185173	102.183469429274	103.68080239336	99.2559410492232	97.3367357960638	102.513604458199	99.8024115696911	99.678718834693	102.436958577865	97.6604327611505	99.3268728365621	94.6481012933559	98.8614432044848	106.062492599813
4.30833333333333	98.7598190034272	105.567435418603	102.212759486355	103.704986449825	99.3128836505869	97.3698366665898	102.588697371394	99.7990580221375	99.7109704602554	102.459960570519	97.6824252434456	99.3901396878634	94.7187160495293	98.883754881326	106.116920874397
4.31666666666667	98.8158787612079	105.602490179869	102.24168776538	103.728361632504	99.3654939357764	97.3941491251157	102.662344589613	99.7975335439472	99.7410923967273	102.481880857608	97.7034053956794	99.4504212705782	94.7882525404741	98.9066470202158	106.174282805335
4.325	98.8736633208506	105.635697450145	102.270077701849	103.751179839042	99.4130493691197	97.4094342268718	102.734543515882	99.7984804467788	99.7694553790761	102.502855720967	97.7239232205529	99.5075774755811	94.8565301658078	98.9301678209322	106.234564187539
4.33333333333333	98.9329210843072	105.666818959489	102.297753307124	103.773654193577	99.4550532263156	97.4157266157242	102.805333380695	99.8023920626032	99.796470553108	102.523015739437	97.7445001110303	99.5615148220807	94.9233573175803	98.9542981466189	106.297574190173
4.34166666666667	98.9933367273074	105.695686261939	102.324548804192	103.795948390194	99.4912533536851	97.4133996918851	102.874787164253	99.8095851442093	99.8225633665695	102.542477464858	97.7656105953462	99.6121769302575	94.9885429763279	98.9789586228379	106.362970698036
4.35	99.0545631121454	105.722207891992	102.350324500911	103.818165297805	99.5216275529943	97.4031838848333	102.943004412447	99.820187355487	99.8481245938794	102.561331614721	97.7876636633054	99.6595427177948	95.0518985293262	99.0040239542795	106.430294478405
4.35833333333333	99.1162373478342	105.746374727344	102.3749796607	103.840338149061	99.5463408470074	97.3861354007428	103.010102723456	99.8341363774464	99.8734487967626	102.57963510203	97.8109832919085	99.7036303053223	95.1132331140182	99.0293381490635	106.499010993161
4.36666666666667	99.1779795897852	105.76825984766	102.398451107894	103.862425427544	99.565696584967	97.3635631929634	103.076208491323	99.8511905396556	99.8986835805249	102.597409876097	97.8357894543767	99.7445069164993	95.1723512720264	99.0547229468906	106.568555348118
4.375	99.2393817427124	105.788008492646	102.420695435914	103.884309813691	99.5801019601782	97.3369253159748	103.141449615288	99.8709534810075	99.9238078103816	102.614647279006	97.8621832141786	99.7823038103747	95.2290605506778	99.0799781392857	106.638372467201
4.38333333333333	99.2999979126517	105.805819473603	102.441664473492	103.905803687391	99.5900529352158	97.3077142209379	103.205950807539	99.8929105191442	99.9486404636055	102.631316989947	97.890140979607	99.8172313894828	95.2831911401801	99.1048808433459	106.707947844734
4.39166666666667	99.3593466474208	105.821924395831	102.461289561895	103.926662756387	99.5961306281012	97.2773601715053	103.269828687601	99.916468011788	99.9728742327115	102.647376565083	97.9195216696786	99.8495880205413	95.3346215237984	99.129190888696	106.776829056842
4.4	99.4169292457413	105.836569627432	102.479485450231	103.946604502735	99.5989983459439	97.2471770424189	103.333183945234	99.9409884982658	99.9961308918519	102.662774377744	97.9500870008239	99.8797594837736	95.3832983069106	99.1526633313702	106.844640603063
4.40833333333333	99.4722626925059	105.850003058826	102.496171359087	103.965326950091	99.5993958566677	97.2183516536829	103.396092022855	99.9658200241755	100.018032792653	102.677444673711	97.9815319029224	99.9082117627579	95.4292426404932	99.1750649663642	106.911097109509
4.41666666666667	99.5249202455394	105.862466701504	102.51129480519	103.98252630264	99.598136159071	97.1919535533472	103.458596561935	99.9903194008654	100.038273689407	102.691301337703	98.0135199341729	99.9354804391187	95.4725467524066	99.1961916152972	106.976018648978
4.425	99.5745691881094	105.874193712273	102.524843655327	103.997913095683	99.5961061608033	97.1689381885895	103.520707635008	100.01386973903	100.056667039656	102.70423560513	98.0457160367147	99.9621541575364	95.5133686171226	99.2158839694654	107.039345020649
4.43333333333333	99.6209993782313	105.885405221052	102.536843921952	104.011226525663	99.59426111588	97.1501345321109	103.582403265852	100.035896545035	100.07315977949	102.716116811493	98.0778091184969	99.988846775177	95.5519269103185	99.2340398942535	107.101140401122
4.44166666666667	99.6641427956888	105.89630301429	102.54735156964	104.022248637227	99.5936008160927	97.1362260280331	103.643632589098	100.055887573263	100.087816342445	102.726793126442	98.1095226185422	100.016157738508	95.5884921816982	99.2506214479935	107.161579252367
4.45	99.7040839073478	105.907058570015	102.556444930306	104.030820007426	99.5951244657225	97.1277337106715	103.704320879006	100.073415615616	100.100786612619	102.736091414815	98.1406154067186	100.044625897892	95.6233719606172	99.265657463213	107.220908806893
4.45833333333333	99.7410580138039	105.9178030228	102.5642175855	104.036853236188	99.5997703368106	97.1250041766243	103.764376111978	100.088157152628	100.112267418996	102.743819501888	98.1708734310845	100.074683558004	95.6568933005471	99.2792453679893	107.279393614837
4.46666666666667	99.7754354684842	105.928622982304	102.570770809772	104.040336094314	99.6083518032575	97.1282022809586	103.823693802651	100.099900886647	100.122460153311	102.749776885591	98.2000930656078	100.106618673646	95.6893865273265	99.2915536669614	107.337257193736
4.475	99.8076906486543	105.939562660954	102.576207511753	104.041319535162	99.6215021492893	97.1373028891024	103.882157123796	100.108547731675	100.131528711335	102.753776729842	98.2280639276789	100.140553189335	95.7211681605676	99.3028208751736	107.394636973226
4.48333333333333	99.8383552852231	105.950626740787	102.580629754117	104.039893481417	99.63963514455	97.1520805681763	103.939634630834	100.114108173081	100.139571103351	102.75567420044	98.2545618800265	100.176441246427	95.7525180568021	99.3133456808003	107.451562707671
4.49166666666667	99.8679591049941	105.9617779188	102.58413899628	104.036157983199	99.6629212753752	97.1721169198311	103.995982125429	100.116697457108	100.14662200882	102.755391710787	98.2793562931638	100.214085916783	95.783650883922	99.3234672148214	107.507958873067
4.5	99.8969659654225	105.972930111433	102.586836221701	104.030197697896	99.691277636241	97.1968511294791	104.051053302595	100.116521850522	100.15269026047	102.752934774553	98.3022261061994	100.253169447043	95.8146903857755	99.3335384707679	107.563661445945
4.50833333333333	99.925716892051	105.983943883306	102.588820136441	104.022066711073	99.7243707580887	97.2256738928385	104.1047182539	100.113851075044	100.157811723905	102.74839780965	98.3229764778631	100.29328787611	95.8456575625333	99.3438979177092	107.618435990701
4.51666666666667	99.9543916947503	105.99462752447	102.590183252745	104.011789784031	99.7616297699934	97.2580333730514	104.156884865439	100.108980727165	100.162088665028	102.741961421218	98.3414529259743	100.333980056108	95.876477226506	99.3548433569904	107.671990133877
4.525	99.9829985520411	106.004742413329	102.591007924507	103.99938209799	99.8022676559379	97.2935127865367	104.207517815069	100.102196253164	100.165700430021	102.733884055896	98.3575536894377	100.374747583449	95.9069983840203	99.3666103632815	107.723982771159
4.53333333333333	100.011392593995	106.014012637795	102.591366749654	103.984881305634	99.8453161300717	97.3318579477853	104.25665113904	100.093751920798	100.168888089967	102.724492163831	98.3712406450973	100.415070271041	95.9370215170248	99.3793577865152	107.774037511841
4.54166666666667	100.039312260805	106.022141611402	102.59132822241	103.968379629189	99.8896810161518	97.3729633213276	104.304391169287	100.083870173575	100.17192036512	102.714168579623	98.3825488502575	100.454422386359	95.966328292227	99.3931615955343	107.821766507912
4.55	100.066419515279	106.028837632665	102.590961198682	103.950045397502	99.9342144777584	97.4168403225007	104.350908070047	100.072753610011	100.175046176498	102.703333724239	98.3915930926408	100.492289183532	95.9947095904608	99.4080149253141	107.866804567903
4.55833333333333	100.092340601796	106.033847297998	102.590333030009	103.930129011233	99.9777966796763	97.4635799287245	104.39641692518	100.060597664276	100.178444786823	102.692419958486	98.398567612655	100.528181404868	96.0219872100176	99.4238315366094	107.908848061658
4.56666666666667	100.116711302693	106.036990907885	102.589505597752	103.908952649598	100.019424164085	97.5133047260319	104.441152356356	100.047599059442	100.182193743995	102.681849962076	98.4037381804694	100.561648792831	96.0480269143471	99.4404530579335	107.947692655399
4.575	100.139224555321	106.038190241442	102.588535668891	103.8868877425	100.058296050154	97.566109042771	104.485342760491	100.033960765258	100.18627249525	102.672027582628	98.4074298576211	100.592294257124	96.0727429198993	99.4576621095371	107.98326531017
4.58333333333333	100.15967065496	106.037481540324	102.587479282831	103.864329755813	100.093878062036	97.621999625092	104.529189734681	100.019893436412	100.190602751166	102.663336897236	98.4100123153369	100.619787726437	96.0960943531198	99.4752006704682	108.01564625819
4.59166666666667	100.177961299089	106.035013010409	102.586396624857	103.841679365677	100.125929280962	97.6808460996978	104.572855457831	100.005612339929	100.195105559848	102.656141437501	98.4118829325788	100.643878962186	96.118075437978	99.4927895123665	108.045076637302
4.6	100.194134445312	106.031029936207	102.585356296789	103.819330200855	100.154491590553	97.7423343194815	104.616458913263	99.9913302838682	100.199746383488	102.650780044232	98.413449848016	100.664410596897	96.1387035218908	99.5101439141882	108.071947669196
4.60833333333333	100.208341719878	106.025850833361	102.584439198351	103.797655394541	100.179849753599	97.805917340727	104.6600809729	99.9772487462589	100.204554584651	102.647556401363	98.4151140558936	100.681329983245	96.1580088019808	99.5269827532421	108.096770944017
4.61666666666667	100.220823225343	106.019838197851	102.583739567381	103.776987212414	100.202471460317	97.8707814676819	104.703775559047	99.9635503849814	100.20962525661	102.646720348243	98.4172430739613	100.694692295538	96.1760263179954	99.5430316334738	108.120137923528
4.625	100.231876829123	106.013367670338	102.58335732432	103.757592685337	100.22293812285	97.9358538201829	104.747580669384	99.9503954605736	100.21511245131	102.648444806783	98.4201325713261	100.704647771369	96.1927892920423	99.5580240505475	108.142680759688
4.63333333333333	100.241830471644	106.006798545851	102.583377394189	103.739654081729	100.241877194229	97.9998552093792	104.791523779981	99.9379216194217	100.221208746163	102.652805182126	98.4239649514084	100.711416084229	96.2083251409799	99.5717048713461	108.1650395037
4.64166666666667	100.251026138043	106.000448750365	102.583839020178	103.723261979108	100.259904491368	98.0613756631497	104.835621134843	99.9262433251971	100.228102241434	102.65976722091	98.4287822391569	100.715258488316	96.2226569513178	99.5838389132233	108.187832219519
4.65	100.259820336216	105.994579736593	102.584704586701	103.708422306594	100.277580994245	98.1189489274757	104.879874079193	99.9154475173979	100.235916535533	102.669186227044	98.4344878441211	100.716455549253	96.2358110608818	99.5942266106675	108.211624981566
4.65833333333333	100.268596116691	105.989395153709	102.58583640586	103.695072885448	100.295381438242	98.1711172093236	104.924264979363	99.9055859478114	100.244655081394	102.680814954562	98.4408773550759	100.715293179215	96.247828242637	99.6027266620574	108.236905471468
4.66666666666667	100.277772470348	105.985048258844	102.586983453824	103.683105130986	100.313668234922	98.2164877763712	104.968753988481	99.8966683656753	100.254170665661	102.694316340991	98.4476821723077	100.712058098933	96.2587746929874	99.6092807566264	108.26406615202
4.675	100.287798832475	105.981646223194	102.587777589496	103.672388706821	100.332670781909	98.25378644037	105.013278558705	99.8886613067438	100.264166669354	102.709281683283	98.4546057974092	100.707041164154	96.2687495823892	99.6139329064671	108.293396877521
4.68333333333333	100.299132902847	105.979245322566	102.587743616872	103.662795523656	100.352476262281	98.2819123254106	105.057757539958	99.881494705819	100.274224613337	102.725254632814	98.4613432772692	100.700543255288	96.2778875213158	99.6168387179015	108.32508206045
4.69166666666667	100.312207485035	105.977843820682	102.586330952426	103.654218784722	100.373033643657	98.2999923501611	105.102099310532	99.8750742711988	100.283850038832	102.741755960658	98.4675882918806	100.692879160062	96.2863563795201	99.618264297921	108.359201520747
4.7	100.327394387989	105.977383840973	102.582968972044	103.646585398258	100.394167855056	98.3074270412014	105.146211276187	99.8692937318935	100.292530637159	102.75830223798	98.4730368497998	100.684379396222	96.2943518831306	99.6185781527976	108.395738239769
4.70833333333333	100.344974612901	105.977766775425	102.577138224584	103.639860699061	100.41560143433	98.303920507915	105.190007775906	99.8640417457794	100.29979733224	102.774416259598	98.4773912493512	100.675391997486	96.3020898273641	99.6182405660696	108.434592619018
4.71666666666667	100.36512089816	105.978878332628	102.568443968339	103.634041772245	100.436978343284	98.2894954006035	105.233413658422	99.8592047362375	100.305273092339	102.789634561126	98.480364226273	100.666283682814	96.3097965101944	99.6177891278037	108.475598377324
4.725	100.387889695057	105.980614950425	102.556676827854	103.629136139444	100.457883889624	98.2645003726424	105.276362606319	99.8546719812822	100.30869634684	102.803519755093	98.4816855943714	100.65743775351	96.3176988424875	99.6178126681229	108.518536521542
4.73333333333333	100.413214875535	105.982903757334	102.541845770506	103.625130551729	100.477863276633	98.2296185012921	105.318793318284	99.8503474622293	100.309916487238	102.815679910768	98.4811153987945	100.649248461391	96.3260160894326	99.6189103632423	108.563147116689
4.74166666666667	100.440901060948	105.985713100178	102.524175172709	103.62196416096	100.496445424389	98.1858764427556	105.360647941227	99.8461674947806	100.308869726437	102.825792723323	98.4784642308988	100.642113397041	96.334954027109	99.621642215585	108.609139692825
4.75	100.470622270778	105.989055673121	102.504071546651	103.619520570821	100.513169122512	98.1346386539818	105.401873788809	99.842117339284	100.305549678475	102.833631639275	98.4736149219158	100.63642305522	96.3447007013773	99.6264789966519	108.656201257671
4.75833333333333	100.501932384214	105.992987128599	102.482076174017	103.617642704879	100.527601975188	98.0775651388699	105.442427017034	99.8382385272734	100.299987229366	102.839088700913	98.466536080006	100.632545751407	96.3554234732172	99.6337570815422	108.703997562265
4.76666666666667	100.53428837303	105.997600545372	102.458817839162	103.616162837637	100.539349819107	98.0165256845187	105.482277826291	99.834625076282	100.292248512505	102.842187394638	98.4572835690852	100.630808173847	96.3672676031367	99.6436428949209	108.75216508656
4.775	100.567082962401	106.003015143744	102.434969610843	103.614936687921	100.548061700411	97.9534866265544	105.521416758647	99.8314137464972	100.282449543545	102.843082051309	98.4459968705751	100.631471887493	96.3803543065001	99.6561113232941	108.800298818735
4.78333333333333	100.59968468098	106.009358517533	102.411206279156	103.613874011481	100.553433426378	97.890395506365	105.559859649511	99.8287733610629	100.270776437654	102.84204428879	98.4328996502723	100.634705741608	96.3947748699299	99.6709420522174	108.847943722676
4.79166666666667	100.631485787564	106.016744351643	102.388160024685	103.612961099984	100.555209244327	97.8290778284058	105.59764908689	99.8268931434242	100.257496856015	102.839440528098	98.4183058986866	100.640558176356	96.4105810523153	99.6877366024904	108.894592943258
4.8	100.661954978054	106.025249786322	102.366378380258	103.612270600495	100.553181225094	97.7711485820978	105.634853385398	99.8259665675737	100.242952181128	102.835707367021	98.4026255088949	100.648937151679	96.4277763177865	99.7059531562594	108.939692362328
4.80833333333333	100.690683875745	106.034897059996	102.346292862696	103.61195483146	100.54718477718	97.7179461720702	105.67156486068	99.8261701850197	100.227530560194	102.831328222046	98.3863606618697	100.659603625632	96.4463112083963	99.7249511957327	108.982652606147
4.81666666666667	100.717415532057	106.045641982615	102.328204468237	103.612223137625	100.537088210275	97.6704989220775	105.707896724721	99.8276432008091	100.211633291534	102.826808369706	98.3700851414157	100.672181230571	96.4660823751548	99.7440401416719	109.022869664806
4.825	100.742051955958	106.057368345931	102.312285557073	103.613310079455	100.522781765515	97.6295176530169	105.743976840437	99.8304740247438	100.195649716109	102.822647201134	98.3544041842279	100.686181799949	96.486935740004	99.7625287106648	109.05975050335
4.83333333333333	100.764645581919	106.069886645947	102.298590794209	103.615443728972	100.504182879977	97.5953955213422	105.779938258698	99.834692279453	100.179950019568	102.819313220584	98.3399004412015	100.701041140884	96.5086764677111	99.7797694524548	109.092737538219
4.84166666666667	100.785381822835	106.082937766003	102.287067775208	103.61881967168	100.481274915135	97.5682040325755	105.815908818695	99.8402587631104	100.16489827433	102.817226611904	98.3270752038043	100.716157221929	96.5310847139135	99.7951930547367	109.121330278073
4.85	100.804558372537	106.09620335065	102.277563107813	103.623581534384	100.454179136208	97.5476840853364	105.85200364674	99.8470520637646	100.150875667065	102.816748207548	98.3162953204435	100.730928245152	96.5539314373031	99.8083319311145	109.145105903595
4.85833333333333	100.822561188807	106.10932348623	102.269827666948	103.629807390964	100.42323648594	97.5332348595365	105.888323555998	99.8548629924758	100.138293011329	102.818173332318	98.3077576585996	100.744791619918	96.5769902355629	99.8188361010217	109.163738474563
4.86666666666667	100.839831441606	106.121920836475	102.263528037342	103.637501531283	100.389068767419	97.5239075943221	105.92495807437	99.8634090633142	100.127579530885	102.821730961595	98.3014774415001	100.757259685576	96.6000452634169	99.8264844499891	109.177015512378
4.875	100.856821708183	106.13362984198	102.258267646189	103.646589575016	100.352602828074	97.5184136166947	105.961987559163	99.8723675908139	100.11915412249	102.827584767637	98.297297121461	100.76794454676	96.6228961127174	99.8311926934954	109.184854542152
4.88333333333333	100.873950258453	106.144130343796	102.253616160293	103.656912910115	100.315055565782	97.5151571611516	105.999479974535	99.8814142478113	100.113395145845	102.835829075827	98.2949097769635	100.776571952921	96.6453606271818	99.8330153012653	109.187324547376
4.89166666666667	100.891564781189	106.153183754216	102.249144049186	103.668220905067	100.277880715207	97.5123088803346	106.037483340653	99.890255288184	100.110622912212	102.846477277726	98.2938930656038	100.782992251576	96.6672784309963	99.8321354604246	109.184671469947
4.9	100.909920412022	106.160664698385	102.244459042994	103.680165735319	100.242682721792	97.5079362436743	106.076018367366	99.8986491270879	100.11110226626	102.85944859988	98.2937502964401	100.787192072379	96.6885179830686	99.8288414314058	109.177337082092
4.90833333333333	100.92917279204	106.166578095918	102.239239753255	103.692306889809	100.21111151548	97.5001891054179	106.115074866328	99.9064165657189	100.115061810776	102.874561695457	98.2939550037495	100.789300421129	96.7089869401628	99.823496716797	109.165957793379
4.91666666666667	100.949384502952	106.171054916421	102.233260196946	103.704127350557	100.184752048158	97.4875091705342	106.154612740619	99.9134397397373	100.122714260838	102.891536030947	98.2939952840366	100.789580849127	96.7286435680293	99.8165146531375	109.151337489957
4.925	100.970536932086	106.174325090394	102.22639964963	103.715057460499	100.165016152681	97.4688130874482	106.194565743627	99.9196536060936	100.134259526906	102.909994636825	98.2934144876633	100.78840759979	96.7475077568558	99.808342240809	109.134399467861
4.93333333333333	100.992537167665	106.176671678186	102.218634530712	103.724502215649	100.153044977604	97.4436064360426	106.234844277229	99.9250366423822	100.149863337759	102.929466443543	98.291844985306	100.78623124864	96.7656707096012	99.7994501896273	109.116128121455
4.94166666666667	101.015218197432	106.178376524864	102.210012061493	103.7318717644	100.149634899347	97.4120133360401	106.275334214161	99.9296029305489	100.169616711085	102.949395237599	98.2890305795655	100.783543098715	96.7833005942666	99.7903237838724	109.097508047253
4.95	101.038340411418	106.179669763518	102.200610282362	103.736615970258	100.155196430405	97.3747325568329	106.315892354296	99.9333916003217	100.193483972361	102.969161149592	98.2848345653817	100.780844029612	96.8006401513194	99.7814524057791	109.079462976551
4.95833333333333	101.061601694524	106.180691868715	102.190493770425	103.738259465402	100.169746797938	97.3329429515203	106.356342122573	99.9364505767611	100.221249572268	102.988112675784	98.2792359090656	100.778616523408	96.8179943936453	99.7733171910407	109.062797888267
4.96666666666667	101.084656730506	106.181471228465	102.179675779754	103.736430472739	100.192931820833	97.2881802375909	106.396473886847	99.9388179775514	100.252482135511	103.005603710721	98.2723186466264	100.777296710611	96.8357102504327	99.7663740151699	109.04815187136
4.975	101.107142252993	106.181916776571	102.168096160799	103.730880143968	100.224070545009	97.2422019464905	106.436052756091	99.9405079915116	100.286532551622	103.02103140532	98.2642562467998	100.777247168971	96.8541504890158	99.7610297066361	109.035968542932
4.98333333333333	101.128705563083	106.181826479083	102.155620548999	103.721493876024	100.26221232451	97.1968543038828	106.47483248744	99.9415041781799	100.322568170371	103.033870979875	98.2552898401173	100.778734986588	96.8736615932789	99.7576149891655	109.02648583562
4.99166666666667	101.149035382712	106.180914475706	102.142059393608	103.708295371556	100.306193356567	97.1539514322805	106.512571051149	99.941756850456	100.359633483607	103.043703294097	98.2457015490785	100.781919339339	96.8945354723769	99.7563612733471	109.019742040287
5	101.167890878279	106.178855681009	102.127199524777	103.691440447951	100.354684696714	97.1151681455621	106.54904517188	99.9411802901729	100.396725485881	103.050231994524	98.2357881833774	100.786850141351	96.9169694601606	99.7573875235505	109.015592314799
5.00833333333333	101.185118667768	106.175338372153	102.110839863433	103.671196877388	100.406236450919	97.0819405425916	106.584064153569	99.9396497655261	100.43287161316	103.05328689027	98.2258406762237	100.793478523269	96.941032555362	99.7607015948777	109.013731892217
5.01666666666667	101.200650583168	106.170111316604	102.092824385816	103.647911799242	100.459331005052	97.0553768029932	106.617483464366	99.9370030355636	100.467196132347	103.052810039198	98.2161292901805	100.801678277564	96.9666455110629	99.7662159673833	109.013725923134
5.025	101.214487790538	106.163016527821	102.073068258476	103.621975997154	100.512450965807	97.0361922500526	106.649216863424	99.9330528099598	100.498963894021	103.04882628473	98.2068888822983	100.811270120927	96.9935798249999	99.7737692516543	109.015045143947
5.03333333333333	101.226686852024	106.154008113233	102.051577932508	103.593796766799	100.56415329635	97.0246782728054	106.679243989423	99.9276122383043	100.527602471899	103.041409130244	98.1982995501257	100.822035270318	97.0214763997368	99.7831423838936	109.017102575899
5.04166666666667	101.23735905452	106.14316325823	102.028467540454	103.563786019022	100.613137765471	97.0207043619049	106.707610225581	99.9205275218296	100.552714216423	103.030657271774	98.1904653685814	100.833711406431	97.04987968619	99.7940668998355	109.019286541779
5.05	101.246676647297	106.130687286333	102.003969179364	103.532362620611	100.658305768409	97.0237501649938	106.734418773738	99.9117076740995	100.574087236812	103.01669169585	98.1834000804431	100.845977412006	97.0782798523839	99.8062294083696	109.020991726243
5.05833333333333	101.254867480351	106.116907110163	101.978432143216	103.499962030432	100.698807997674	97.0329625359983	106.759818266205	99.9011432336313	100.591704926057	102.999671608341	98.1770285551823	100.858440783191	97.1061543457126	99.8192736405206	109.021653229696
5.06666666666667	101.262188520049	106.102246743343	101.952310079219	103.467043853024	100.734073016597	97.0472260428569	106.783989346275	99.8889106689223	100.605750444506	102.979817586317	98.171207016118	100.870639024512	97.1330022384455	99.8327970648007	109.020782014433
5.075	101.268885629646	106.087185229134	101.926138840023	103.434089213151	100.763808668985	97.0652339195339	106.807132036683	99.8751642773906	100.616603827364	102.957427694064	98.1657564162951	100.882058303125	97.1583708530448	99.8463401380152	109.017993602404
5.08333333333333	101.275153138049	106.072204933741	101.900507828061	103.401582941548	100.787976820481	97.0855559047774	106.829455301561	99.8601194620512	100.62482517851	102.932877279008	98.1604970757077	100.892165510259	97.1818785158433	99.8593725789261	109.013024650784
5.09166666666667	101.28110438574	106.057741078854	101.876026923588	103.369980633354	100.806746712223	97.1067068584354	106.851169528579	99.8440301368382	100.631113542084	102.906601816365	98.1552736187144	100.900446350552	97.2032345565465	99.8712885863252	109.005738416656
5.1	101.286760506779	106.044139722671	101.853292483691	103.339669002556	100.820432045523	97.1272176800197	106.872480206289	99.8271620271362	100.636240993816	102.879068813598	98.1499667101821	100.906441033587	97.2222528354472	99.8814239434506	108.996120855991
5.10833333333333	101.292058875044	106.031626376536	101.832856336231	103.310934219075	100.829419123764	97.1457073374147	106.893580709448	99.8097659139008	100.640977698039	102.850745713115	98.1444956459606	100.909769580585	97.2388548198605	99.8890986280229	108.984266930277
5.11666666666667	101.296877359552	106.02028739682	101.81519814201	103.283949552661	100.834097243965	97.1609493061871	106.914645813061	99.7920575557948	100.646026497836	102.822068484534	98.1388176928872	100.910141947679	97.2530617121422	99.8936758687617	108.970360251339
5.125	101.301069107923	106.010068899119	101.800699372571	103.258781233245	100.834802691553	97.171917789956	106.935829261738	99.7742075556414	100.651975894098	102.793416439618	98.1329258562506	100.907355880575	97.2649781812183	99.8946209599075	108.95465384947
5.13333333333333	101.304502286109	106.000795542061	101.789620303895	103.235400781515	100.831781915214	97.1778080956701	106.957264548113	99.7563366339474	100.659273087234	102.765101043032	98.12684186945	100.901293861684	97.2747715242082	99.8915438453897	108.937455878624
5.14166666666667	101.307096958778	105.992202693075	101.782084110489	103.213695985629	100.825171765433	97.1780471734159	106.979064317368	99.738510241856	100.668216163737	102.73737307107	98.1206033251122	100.891929784467	97.2826504993934	99.884218562691	108.919117534917
5.15	101.308849894467	105.983969522944	101.778069550433	103.193485787053	100.814993329475	97.1723153588506	107.001315777158	99.7207336451255	100.678960446257	102.710444991461	98.1142514202513	100.879345058241	97.2888466151369	99.8725833425524	108.900020751932
5.15833333333333	101.30984243316	105.975745327585	101.777408032008	103.174546250824	100.801159474447	97.1605810598499	107.024072903622	99.702953102828	100.691531174323	102.684520540858	98.107826548952	100.863745122536	97.2935971205173	99.8567292454467	108.880565448294
5.16666666666667	101.310234480633	105.967170384421	101.779779211058	103.156644269931	100.783495258324	97.1431293135551	107.047347299097	99.6850645953295	100.705837921743	102.659822295205	98.1013704976624	100.845467816205	97.297127624346	99.836883742602	108.8611547162
5.175	101.310250353678	105.957894618874	101.784708304447	103.139570303829	100.761767848889	97.1205639284345	107.071100176911	99.6669279754949	100.721690443563	102.636608298564	98.0949288775115	100.824979741135	97.2996344904348	99.8133925324267	108.84217672912
5.18333333333333	101.310158313309	105.947592490011	101.791579166617	103.123164356922	100.735725426043	97.0937765257267	107.095238154162	99.6483866634251	100.738814627998	102.615171206052	98.0885513317709	100.80286116937	97.3012687371643	99.7866989945389	108.823986998161
5.19166666666667	101.310243859993	105.935970495729	101.799672150163	103.107330772465	100.705146719473	97.0638907043612	107.119613362502	99.6292927353214	100.756866102806	102.59581959919	98.0822913195715	100.779783141548	97.3021231056052	99.7573189695875	108.8068964501
5.2	101.310779522997	105.92276855325	101.808219239751	103.092038408598	100.669898904791	97.0321978735621	107.14402613819	99.6095308739368	100.775443391188	102.578847020985	98.076206193443	100.756480389139	97.3022238824151	99.7258113172869	108.791165275567
5.20833333333333	101.311995779272	105.907760336325	101.816460682933	103.077308510206	100.629994905823	97.0000943084176	107.168229495407	99.5890316263218	100.794105334364	102.564495608128	98.0703560844795	100.733719897574	97.3015285130521	99.6927486758437	108.776997100885
5.21666666666667	101.314060203571	105.890754430351	101.823690885065	103.063198259403	100.585636328799	96.9690140422965	107.191936284156	99.5677703661951	100.812393449722	102.552922335496	98.0648000873954	100.712261937529	97.2999298164088	99.6586934069909	108.764530812737
5.225	101.317075777572	105.87159432282	101.829288700063	103.049788018209	100.537229838823	96.9403504581247	107.214829243967	99.5457573853499	100.829856205919	102.544178217781	98.0595895454232	100.692814908579	97.2972684842436	99.6241803283085	108.753833775043
5.23333333333333	101.321104118202	105.850157287331	101.832734042057	103.037175472523	100.485375013808	96.9153705808819	107.23657370832	99.5230285851236	100.846073303158	102.538207972893	98.0547609754008	100.67599369352	97.2933546806754	99.5897036289139	108.744900635494
5.24166666666667	101.326204205787	105.826355965358	101.833615865773	103.025473662143	100.430832967585	96.8951340043871	107.256834027846	99.4996411601313	100.860679090649	102.534870403366	98.0503324872703	100.662291133902	97.2879968935654	99.5557034943731	108.737657422734
5.25	101.332469904677	105.800145850642	101.831635084948	103.014806577412	100.374485984358	96.880427522887	107.275294617475	99.4756701485805	100.873384457033	102.533972945214	98.0463025483113	100.652064351865	97.2810356966764	99.5225507146513	108.731969419039
5.25833333333333	101.340055738936	105.771538663366	101.82660228028	103.005297882239	100.31729274194	96.8717220012273	107.291684154731	99.4512016233362	100.883997923298	102.535308545632	98.0426455378025	100.645533524801	97.2723799452995	99.4905337138849	108.727653758127
5.26666666666667	101.349184360028	105.740619822042	101.818427687316	102.997052121743	100.26024247869	96.8691547128658	107.305799596165	99.426325654492	100.892444881425	102.538682790507	98.0393049315681	100.642789736035	97.2620391142179	99.4598550251381	108.724497193094
5.275	101.360127484063	105.707567167491	101.807103759652	102.990129535671	100.204312360102	96.8725356001273	107.317527007704	99.4011344405134	100.898778163739	102.543924008114	98.0361915541571	100.643805150824	97.2501431493744	99.4306395979595	108.722275473595
5.28333333333333	101.373158932281	105.672667090419	101.792686344827	102.984516805131	100.150430454883	96.8813702927289	107.326857449603	99.3757250555348	100.903172686722	102.550874772688	98.0331873968095	100.648439377598	97.2369456896508	99.4029511049635	108.720769590689
5.29166666666667	101.388493070676	105.636323963189	101.775281306877	102.980099393976	100.099444465433	96.8948971538738	107.333895958032	99.3502010673261	100.905905523085	102.559370572502	98.0301481738715	100.656443825424	97.2228123585105	99.3768102687485	108.71977724331
5.3	101.406227714269	105.599057667011	101.75503815934	102.976644912858	100.052094557469	96.9121467658353	107.338861329722	99.3246695402443	100.907329825349	102.569215677944	98.0269037241602	100.667470528976	97.2081972378543	99.3522098752448	108.719119144696
5.30833333333333	101.426305176351	105.56148382126	101.732148257254	102.973806639607	100.008989184866	96.9320285457392	107.342076145312	99.2992360835208	100.907847234844	102.580161850102	98.0232614919855	100.681087416718	97.1936101924022	99.3291221729387	108.71863778279
5.31666666666667	101.448498880533	105.5242764253	101.70684510072	102.971148720114	99.9705865484047	96.9534304248364	107.343947936798	99.274003249624	100.907874063204	102.591893272684	98.0190141822108	100.696796570475	97.1795789446696	99.3074986474339	108.718187105726
5.325	101.472427387497	105.488120076551	101.679404533058	102.968183837774	99.9371854919078	96.9753106446262	107.344942143595	99.2490751199163	100.907794963827	102.604025690384	98.0139486320574	100.714051709935	97.1666112114018	99.2872689691366	108.717616016158
5.33333333333333	101.497590355276	105.453662488994	101.6501425175	102.96441147422	99.9089275849603	96.9967726086306	107.345548614925	99.2245661268767	100.907909537728	102.616124260915	98.0078566916416	100.732274134662	97.1551608212196	99.2683456146545	108.71675133368
5.34166666666667	101.523415189758	105.421476091344	101.619409029732	102.959353767265	99.8858106159521	97.017121827821	107.346246884003	99.2006078385258	100.90838866846	102.627732553888	98.0005526913778	100.750870479641	97.1455982674239	99.2506326949218	108.715385691073
5.35	101.549303586637	105.392031706779	101.587577908637	102.952593115598	99.867710765659	97.0358980574191	107.347476801352	99.177347006683	100.909252575726	102.638402783498	97.9918978017561	100.76925542758	97.1381848485902	99.2340344950564	108.713274177244
5.35833333333333	101.574672912212	105.365682056483	101.555034127403	102.943808807221	99.8544076084831	97.0528711964488	107.349617228417	99.1549334366491	100.910370661436	102.647726003088	97.9818242882477	100.786875609925	97.1330523623917	99.2184634023857	108.710141542301
5.36666666666667	101.598991907514	105.342652051208	101.522158762436	102.932800405937	99.8456070964591	97.0679984047492	107.35297062975	99.1335031030011	100.911480436712	102.655365379041	97.9703503044193	100.80322783095	97.1301935823285	99.2038479524339	108.705700323813
5.375	101.621809341021	105.323035040602	101.489307764184	102.919490555579	99.8409608760963	97.0813528134268	107.357751517814	99.113164679292	100.912224557795	102.661091020587	97.9575783234686	100.817870488519	97.1294674256345	99.190139082492	108.699679585545
5.38333333333333	101.642771041516	105.306796151841	101.456782473557	102.903911664403	99.8400831395272	97.0930391823102	107.364080394101	99.0939957365227	100.912200524831	102.664808083073	97.9436760377423	100.830432051726	97.1306173145682	99.1773133171652	108.691862745681
5.39166666666667	101.661621734358	105.293784411868	101.424798448777	102.886184775859	99.8425665367113	97.1031128431854	107.371985954399	99.0760505513391	100.911009880404	102.666567952428	97.9288460953993	100.840620622969	97.1332980269957	99.1653735924734	108.682128595443
5.4	101.678194572554	105.283753328906	101.39346171589	102.866497584479	99.8479951275738	97.1115221042472	107.381414962725	99.0593759020695	100.908293345569	102.666557484372	97.9132953570652	100.848237028841	97.1371069457335	99.1543482260242	108.670484500116
5.40833333333333	101.692396690941	105.276385149527	101.362754424317	102.845087451051	99.8559513435418	97.1180922812462	107.392245768909	99.0440257059663	100.903748655201	102.665071413282	97.8972127183334	100.853189154912	97.1416148917563	99.1442885528381	108.657082379375
5.41666666666667	101.704199628323	105.271311476276	101.332527372847	102.82223155947	99.8660179743879	97.1225506655752	107.404301774359	99.0300632641022	100.897137421759	102.662482103725	97.8807589487432	100.855499087778	97.1463904739268	99.1352665410683	108.642216154463
5.425	101.713640317635	105.268126566051	101.302501331456	102.798241395727	99.8777763541184	97.1245714877249	107.417363068858	99.017546511644	100.888285320965	102.659216758037	97.8640659617156	100.855294644236	97.151015304475	99.1273733077412	108.626305037623
5.43333333333333	101.720831216577	105.26639662201	101.272282916154	102.77345897448	99.8907967672225	97.1238225590457	107.431175804286	99.0065049394675	100.877076651254	102.655735368309	97.8472408432581	100.852785257417	97.1550931751284	99.1207173541617	108.609866624612
5.44166666666667	101.72597004335	105.265671157416	101.241397529711	102.748255897929	99.9046177194419	97.1200122413328	107.445461493167	98.9969237884096	100.863450949284	102.652498009003	97.8303725654178	100.848233030337	97.158258476469	99.1154202447771	108.593481416583
5.45	101.729338967261	105.265498579745	101.20933777528	102.723035486317	99.9187211032281	97.1129432191541	107.459930693318	98.9887443583054	100.847412278708	102.649925619355	97.8135407138943	100.841933755657	97.1601865776204	99.1116100855139	108.577749276028
5.45833333333333	101.731291465204	105.26544368669	101.175623041005	102.698233994086	99.9325191470895	97.1025734799107	107.474303059846	98.9818755115231	100.829049563377	102.648368327803	97.7968229840541	100.834213746181	97.1606045939907	99.1094149163333	108.563239440375
5.46666666666667	101.732233359574	105.265105521786	101.13985983158	102.674316668046	99.9453634310037	97.0890711299726	107.488330404296	98.9762022747124	100.80855423622	102.648087164954	97.7802979505418	100.825433213147	97.159299222057	99.1089552105136	108.550439892673
5.475	101.732607124724	105.264136177949	101.101787851403	102.651766886683	99.9565695840583	97.0728422833992	107.50181623054	98.9715810696211	100.786226195667	102.649243193908	97.7640454941935	100.815982690265	97.156121385181	99.1103331040504	108.539715604034
5.48333333333333	101.732886840269	105.262258930608	101.061303862401	102.631067076524	99.965442227602	97.0545232487125	107.514625677786	98.967823938042	100.762471592358	102.65188471402	97.7481521429423	100.806269594708	97.1509914544411	99.1136188664282	108.531283456688
5.49166666666667	101.733582858263	105.259281105832	101.018467620996	102.612671341689	99.9712927131407	97.034946704602	107.526682751211	98.9646828742617	100.737796417209	102.655930354066	97.7327237996091	100.796701175777	97.1439070163594	99.1188375792696	108.525206520742
5.5	101.735241960945	105.255098560824	100.97349690116	102.596973498824	99.9734535774647	97.015097679642	107.537955397652	98.961845006907	100.712790126174	102.661157896928	97.7178966041045	100.787667881276	97.1349497926956	99.1259594929329	108.521406585147
5.50833333333333	101.738425963471	105.2496928338	100.926753751692	102.584275960486	99.9712939943881	96.9960712385093	107.548432898328	98.9589444987165	100.688093255053	102.667212047303	97.7038322153915	100.779525664331	97.1242873662752	99.134897054913	108.519689741784
5.51666666666667	101.743665594066	105.243125042103	100.878723975123	102.574763895594	99.9642363798683	96.9790340268014	107.558103461676	98.955590540977	100.664354523269	102.673632934151	97.6906947222826	100.772575628679	97.1121679887924	99.1455087971007	108.519774616453
5.525	101.751402638529	105.235529917226	100.829993867924	102.568487976785	99.9517761950737	96.9651754312885	107.566939042092	98.9514055970538	100.64218897263	102.679893861889	97.6786208960781	100.767043575589	97.0989084442718	99.1576071552423	108.521314749356
5.53333333333333	101.761940334154	105.227109149607	100.78122316637	102.565356038513	99.9335104455763	96.9556276622314	107.574888877774	98.9460664248769	100.622142186511	102.685437520261	97.6676971421107	100.763064812288	97.084876586985	99.1709670305982	108.523916426947
5.54166666666667	101.775418930872	105.218119742075	100.733108515007	102.565129593383	99.9091777673287	96.9513582094055	107.581879085816	98.9393401816291	100.604657949872	102.689711496756	97.6579463306743	100.760679656039	97.0704710196139	99.1853330357142	108.527158274076
5.55	101.791821172614	105.208854134488	100.686338093491	102.567423183556	99.8787062358915	96.9530726519801	107.587815260638	98.9311075058458	100.590047718046	102.692210300642	97.6493209504259	100.759842887001	97.0560979917745	99.2004255717071	108.530615181108
5.55833333333333	101.810998125501	105.199613416029	100.641545054837	102.57171210227	99.842261147717	96.9611659673584	107.592585386872	98.9213655555725	100.5784659241	102.692525175948	97.6417025654688	100.76044399306	97.042144406774	99.2159490286215	108.533885005316
5.56666666666667	101.832698874641	105.190678737775	100.599265021075	102.577354599156	99.800286538566	96.9757250111703	107.596062423555	98.9102091575043	100.569896502053	102.690392336177	97.6349101539088	100.762330608282	97.0289502142479	99.2316051650652	108.53661665526
5.575	101.856590763791	105.182285673842	100.559900897556	102.583626818514	99.7535368809372	96.9965543429171	107.59810995081	98.8977971894534	100.564151788092	102.685725607754	97.6287145343263	100.76533182298	97.0167871867105	99.2471101663661	108.538540152481
5.58333333333333	101.882267704317	105.17460308079	100.523701660102	102.589763106416	99.703095289228	97.0231976869016	107.59859378632	98.8843177581399	100.560881675993	102.678624619104	97.6228533714265	100.769282277948	97.0058475655886	99.2622089411429	108.539497172355
5.59166666666667	101.909255049282	105.167717555609	100.490759347244	102.594994701819	99.6503717812739	97.0549517778187	107.597397266518	98.8699631101484	100.559592051415	102.669358256244	97.6170464421911	100.774045813986	96.9962399918257	99.2766795520272	108.539463058992
5.6	101.937021520646	105.161628084487	100.461018553275	102.598583604947	99.597072325369	97.0908911041733	107.594436322547	98.8549166650969	100.559673392424	102.658328671368	97.6110138943204	100.779535356515	96.9879887135767	99.290327374241	108.538547190262
5.60833333333333	101.96500252979	105.156255500074	100.434288158706	102.599853898302	99.5451314453863	97.1299177444454	107.589672750047	98.8393498370198	100.560439802909	102.646024447049	97.6044966772492	100.785726020249	96.9810351580498	99.3029761862378	108.536966435776
5.61666666666667	101.992631700001	105.151463306443	100.410251798619	102.598225234922	99.4966112650863	97.1708305096334	107.5831242084	98.8234263342954	100.561176461995	102.632970790468	97.5972753361772	100.792657805336	96.9752439436745	99.3144625149534	108.535001277863
5.625	102.019372466147	105.147078902328	100.388483032429	102.593248423749	99.4535824255103	97.212397158398	107.574868307973	98.807309522655	100.561190800148	102.619679732377	97.589185328284	100.80042488144	96.9704156767288	99.3246344281105	108.532950381959
5.63333333333333	102.044741569417	105.142907649887	100.368472603557	102.584636355129	99.418005673941	97.2534154278862	107.565038780651	98.791166145421	100.559860050788	102.60660303783	97.5801305332703	100.809154775839	96.9663071228395	99.3333546236505	108.531092012337
5.64166666666667	102.068321277606	105.138741920653	100.349668676676	102.572282892324	99.3916246098773	97.292754087621	107.55381382673	98.7751637584591	100.556667466878	102.594094918948	97.5700959593758	100.818986385615	96.9626566413218	99.3405076660452	108.529653000637
5.65	102.089764803583	105.134370920037	100.331524631194	102.556266994016	99.3758716827355	97.3293742324526	107.541399564639	98.7594652045942	100.551223271972	102.582390784685	97.5591554816812	100.830050965164	96.9592108984703	99.3460094141319	108.528785823487
5.65833333333333	102.108803640054	105.129592768206	100.313546776225	102.536842495398	99.3717901626015	97.3623421697662	107.528013844947	98.744223269798	100.54327020415	102.571602778479	97.5474692782084	100.842452553571	96.9557492823535	99.3498151108344	108.528554757007
5.66666666666667	102.125259592696	105.124226012527	100.29533331693	102.514412735012	99.3799802918136	97.3908460815522	107.513875842218	98.7295759562583	100.532675764411	102.561730657097	97.5352719576894	100.856246336979	96.952102564753	99.3519225351611	108.528929868955
5.675	102.139054236785	105.11811854194	100.276595341941	102.489489437225	99.4005795630722	97.4142155871415	107.499204650337	98.7156435274188	100.519416711873	102.552686969097	97.5228553010353	100.871419700351	96.9481610961558	99.3523691249159	108.529786096627
5.68333333333333	102.150208338414	105.111154776091	100.257155898473	102.462643092242	99.4332813381693	97.431936638292	107.484225461619	98.7025276791881	100.503561364747	102.544332453242	97.5105446391511	100.887878682165	96.9438690859394	99.35122630906	108.530904706752
5.69166666666667	102.158831086263	105.103262824843	100.236934677652	102.43445954486	99.4773856516569	97.4436680703227	107.4691771127	98.6903088802295	100.485250484627	102.536513144718	97.4986675755173	100.905436137399	96.9392068375058	99.3485949392152	108.531976255738
5.7	102.165101240663	105.094422190691	100.215932949546	102.405512297781	99.5318666101324	97.4492766191224	107.454315275629	98.6790385251556	100.464677173763	102.529092414595	97.4875211628144	100.92380026541	96.9341684914808	99.3446015290625	108.532608106045
5.70833333333333	102.169241724055	105.084671547731	100.194228523206	102.376347325148	99.5954360790014	97.4488857461455	107.43991041235	98.6687286699104	100.442071806617	102.521976509371	97.4773456807065	100.942570058029	96.9287440266726	99.3393922424118	108.532342054945
5.71666666666667	102.171493801555	105.074115133781	100.171980211847	102.347471501576	99.6665877860824	97.4429010719128	107.42624202567	98.6593441253037	100.417700125541	102.515131769589	97.4683072720599	100.961243830753	96.9229101133631	99.3331225552884	108.530683062872
5.725	102.172100393027	105.062924160178	100.149436048564	102.319339095007	99.7436226202493	97.4319779624195	107.413589667285	98.6507979858424	100.391876251135	102.508587978852	97.4604879906808	100.97923943218	96.9166299614305	99.3259422958849	108.527132106112
5.73333333333333	102.171301763428	105.051328950949	100.126937692707	102.292335405818	99.8246746777448	97.4169366568866	107.402219870329	98.642950531178	100.364982213457	102.502424773107	97.4538822729899	100.995921667036	96.9098609145172	99.3179786095614	108.521217144039
5.74166666666667	102.169339737296	105.039601819436	100.104910684727	102.266760254603	99.9077597880444	97.3986623673692	107.392368206121	98.6356144416229	100.337478910411	102.496746089878	97.4483999262367	101.010635633969	96.9025672664512	99.3093228965127	108.512524813977
5.75	102.166469382526	105.028036467874	100.08383442737	102.242818806824	99.9908512369098	97.378023718251	107.384218413174	98.6285686437084	100.309894959518	102.491652096415	97.443877726085	101.022746306488	96.8947335842488	99.3000261556879	108.500736082413
5.75833333333333	102.162979427919	105.016930154073	100.064199614746	102.220628659814	100.07197010069	97.3558200941386	107.377885260712	98.6215778541186	100.282791542947	102.487213923929	97.4401018568835	101.031682365111	96.8863742802704	99.2901020946957	108.485659873305
5.76666666666667	102.159213605167	105.006569678319	100.046468509186	102.200243799286	100.149273220947	97.3327587509626	107.373408690319	98.6144132068912	100.2567141375	102.483450380934	97.4368383240887	101.036981552506	96.8775388595935	99.2795382192528	108.46725470061
5.775	102.155578014982	104.997217492112	100.031046593354	102.181685114844	100.221124951102	97.3094661344807	107.370760145037	98.6068738107602	100.232143000308	102.480306519289	97.4338633572675	101.038335620965	96.8683154779935	99.2683177213452	108.445635038647
5.78333333333333	102.152526343033	104.989094744523	100.01826514881	102.164966509595	100.286143697039	97.2865251191206	107.369853700225	98.598812098783	100.209448749249	102.477638607506	97.430986996269	101.035628488048	96.8588351803139	99.2564483677718	108.421066362271
5.79166666666667	102.15052550955	104.982362145404	100.008372773374	102.1501130578	100.343221749	97.2645039627276	107.370553670533	98.5901596602052	100.188859931798	102.475210934331	97.4280684977586	101.028955342655	96.8492762243091	99.2439865524007	108.393952815279
5.8	102.150010096078	104.977102194094	100.001534820022	102.137171037006	100.391523575699	97.2439442760739	107.372677060315	98.580941384475	100.170450928572	102.472706083639	97.4250263037109	101.018614551451	96.839865856217	99.2310485420706	108.364817178461
5.80833333333333	102.151336877871	104.973306779927	99.997838743109	102.126206544241	100.430468249141	97.2253074692987	107.37599577121	98.5712692899587	100.154152003587	102.469746535985	97.4218457347645	101.005074898238	96.8308778638454	99.217811144741	108.334271354118
5.81666666666667	102.154752023076	104.970874945333	99.9973018730154	102.117290103378	100.459699980681	97.2089056470931	107.38024452367	98.5613200163619	100.139775913664	102.465925693404	97.4185845281271	100.988925274174	96.8226264203269	99.2045080885819	108.302980008071
5.825	102.160379786628	104.969624686558	99.9998774392109	102.110474553074	100.479054505979	97.1948488596827	107.385137002006	98.5513050025783	100.127055164608	102.460847062951	97.4153718120754	100.970813369498	96.8154575668988	99.1914243907645	108.271623715608
5.83333333333333	102.16823317576	104.969316412894	100.005455167432	102.105779373167	100.488532382806	97.1830322141149	107.390388084512	98.5414391125988	100.115685685514	102.454165616183	97.4123945410816	100.951383177758	96.8097391378866	99.1788843337974	108.240864557601
5.84166666666667	102.178238894089	104.969679905689	100.013853925773	102.103186178354	100.488283580551	97.1731663088908	107.39573644013	98.5319112950062	100.105370852212	102.44562142909	97.4098694497862	100.931225132711	96.8058489018364	99.1672270850332	108.211313709864
5.85	102.190264331654	104.970438124003	100.024803998567	102.102640371265	100.478598776447	97.1648323895576	107.400960599532	98.5228603052395	100.095856829307	102.435060444149	97.4080059568724	100.91084754871	96.8041588217222	99.1567711045326	108.183504245866
5.85833333333333	102.204137033894	104.971325448386	100.037917402017	102.104054341179	100.459901840024	97.1575350765237	107.405883876813	98.5143565441049	100.086950650124	102.422443487137	97.406970372862	100.890666676562	96.8050118971804	99.1477766235579	108.157874866436
5.86666666666667	102.219658410908	104.97210130052	100.052651147681	102.107310666008	100.432741131563	97.1507346969121	107.410368373999	98.5063905150288	100.078518717345	102.40784343946	97.406859029591	100.871007340594	96.8086909510894	99.1404165191333	108.134764651215
5.875	102.236621563103	104.972563157663	100.068279576798	102.112263570023	100.397779890569	97.1438595259274	107.41430226944	98.498871351869	100.070473716902	102.391427750226	97.4076807650132	100.85210901962	96.8153853110676	99.134761051095	108.114413329484
5.88333333333333	102.254834437673	104.972560991996	100.083895568256	102.118737049969	100.355789037049	97.1363093473098	107.417585068147	98.4916392336219	100.062764059998	102.373429515145	97.4093473012405	100.834136062789	96.8251636516499	99.1307758353305	108.096964020966
5.89166666666667	102.274135791029	104.972009757193	100.098447198198	102.126520429907	100.307647250045	97.127460832612	107.420113729756	98.4844900199198	100.05537228089	102.354119012035	97.4116745408441	100.817191547996	96.8379560913004	99.1283304550518	108.08247082179
5.9	102.294393806544	104.970896529105	100.110798116292	102.135364984938	100.254348531859	97.1166864149692	107.421771750412	98.4772056398277	100.048312518302	102.333785303966	97.4143987638541	100.801332094322	96.8535433686678	99.1272174243622	108.070912410154
5.90833333333333	102.315490708775	104.969281055107	100.119794921202	102.144986695819	100.1970061262	97.1034017085702	107.422423404689	98.4695831948715	100.041612408322	102.312728627261	97.4172045446778	100.786577603757	96.8715507766166	99.1271803527683	108.062205700029
5.91666666666667	102.337304300583	104.96728655839	100.124332076359	102.155077415157	100.136835503417	97.0871452939635	107.421913864908	98.4614566093767	100.035278217662	102.291261059679	97.4197538324314	100.772911392287	96.8914465965527	99.1279452983863	108.056211299374
5.925	102.359695158655	104.965077319357	100.123412551346	102.165321066583	100.075111749453	97.0676717162453	107.420074137632	98.4527069533103	100.029257785372	102.269711992869	97.4217066149061	100.760274349194	96.9125459188061	99.129248280646	108.052729681503
5.93333333333333	102.38250019619	104.962825395911	100.116206446509	102.17541055173	100.013117070928	97.0450256128559	107.416730574625	98.4432617065161	100.023418780003	102.24843005705	97.4227309414225	100.748562497277	96.9340207315475	99.1308568578115	108.051494822196
5.94166666666667	102.405527112044	104.96067577204	100.102108867111	102.185065772874	99.9520973775916	97.0195709423313	107.411719615331	98.4330863124425	100.017549459057	102.227772228947	97.4225065589809	100.737633992763	96.9549173496919	99.1325878887955	108.052172850144
5.95	102.428544891371	104.958720870754	100.080790818282	102.194053985934	99.8932331157935	96.9919613626216	107.404906584373	98.4221727823796	100.011373997124	102.208079340066	97.4207288416252	100.727324067469	96.9741838453442	99.1343221233757	108.054369668231
5.95833333333333	102.451270330076	104.956990372123	100.052230298284	102.202208205057	99.8376205263737	96.9630481386956	107.396205161049	98.4105305132374	100.004566521471	102.189645897849	97.4171171024155	100.717460484211	96.9907102523176	99.1360125331194	108.057648742209
5.96666666666667	102.473357772566	104.955454635262	100.016714494253	102.209436515	99.7862622019893	96.9337434188505	107.385593832065	98.3981824376672	99.99675500377	102.172692993839	97.4114265371365	100.707871291509	97.0033800000136	99.1376821405315	108.061559404272
5.975	102.494404296167	104.954034357397	99.9748160345327	102.215718808189	99.7400671276455	96.904884078989	107.373126664403	98.385166774941	99.9875218665803	102.157349339358	97.4034626969701	100.698383517589	97.011126819227	99.1394085021871	108.065674548957
5.98333333333333	102.513977457181	104.952608238487	99.9273549573091	102.221092908945	99.699855411974	96.8771385379133	107.35893751809	98.3715438082324	99.976415411701	102.143641622071	97.3930984622092	100.68881922736	97.0129923508309	99.1412962304547	108.069632574977
5.99166666666667	102.531659879008	104.951016363404	99.8753553537723	102.225634692462	99.6663605559571	96.8509636841216	107.343238332561	98.3574068409665	99.9629771890224	102.131491701402	97.3802895700832	100.678995191382	97.0081832984875	99.1434456144446	108.073174810818
6	102.547095255065	104.949064500076	99.8199972706851	102.229435812444	99.6402229556766	96.8265935013878	107.326311982214	98.3428951301934	99.9467784750726	102.120717006461	97.365083302495	100.668728302222	96.9961273800941	99.1459273589122	108.076170087299
6.00833333333333	102.560021055189	104.946534468713	99.7625619245071	102.232581516581	99.6219683047664	96.8040439714152	107.308499692261	98.3282040839057	99.9274576230591	102.111034675411	97.3476200444335	100.657847126893	96.9765218610681	99.1487669228198	108.078621588659
6.01666666666667	102.570282531036	104.943200071671	99.7043705752557	102.235133641896	99.6119697876269	96.7831367195469	107.290183541793	98.3135856996865	99.9047559501529	102.102073263579	97.3281290961118	100.64620783742	96.9493623687256	99.1519357915097	108.080655608496
6.025	102.577832430571	104.938844941419	99.6467173995192	102.237126059536	99.6104039383032	96.7635548278961	107.271764990179	98.299334694911	99.8785556707732	102.093390834181	97.3069175751149	100.633710516339	96.914942040441	99.1553475544692	108.082496358365
6.03333333333333	102.582725534702	104.933280444975	99.590799536624	102.238574248746	99.6172160981928	96.7449274015526	107.253641269334	98.2857631363673	99.8489243487262	102.084492462867	97.2843527399463	100.620314307174	96.8738209907466	99.1588581614274	108.08443254791
6.04166666666667	102.585114883956	104.9263653833	99.5376547962933	102.239491658976	99.6321083827218	96.7269114789284	107.236183336444	98.2731705601799	99.8161630027017	102.074843608699	97.2608414252509	100.606052660921	96.8267739346719	99.1622688058684	108.086779141107
6.05	102.585249791802	104.918028812093	99.4881166717896	102.239904015935	99.6545537833568	96.7092407541883	107.219717994075	98.261814989432	99.7808432450825	102.063882848573	97.2368099874557	100.59104573553	96.774724678515	99.1653300838257	108.089836549784
6.05833333333333	102.583472972642	104.908291135665	99.4427875581499	102.239858329131	99.6838307294206	96.6917357657962	107.204513295198	98.251888765223	99.7438115908929	102.051040509116	97.2126855230508	100.575501995905	96.7186725670087	99.167748583554	108.093852758945
6.06666666666667	102.58021714803	104.897273870338	99.4020283550855	102.239426956353	99.7190719017523	96.6742868823948	107.190766971803	98.2435029436163	99.7061444375616	102.03576843256	97.188877288945	100.559705400075	96.6596130730321	99.1691995528279	108.098997498108
6.075	102.575999907297	104.88519182044	99.3659662122921	102.238706471614	99.7593259034263	96.6568253651555	107.178601573846	98.236683171085	99.6690552686715	102.017579123417	97.1657582402317	100.543992364841	96.5984579013708	99.169349034638	108.105355392047
6.08333333333333	102.57140869901	104.872330203926	99.3345216221913	102.237810849707	99.8036268462206	96.6392984205323	107.168069522234	98.2313797626503	99.6337732981749	101.996083985735	97.1436488518079	100.528721783859	96.5359681622019	99.1678849343533	108.112937378516
6.09166666666667	102.56707062531	104.859014797144	99.307450009684	102.236860064951	99.8510556789205	96.6216590738193	107.159165397632	98.2274934088061	99.6014176605395	101.971020957299	97.1228044208149	100.514236901368	96.4727167413961	99.1645512933012	108.121704383035
6.1	102.563613809229	104.845580629475	99.2843889788377	102.235966608584	99.9007737933838	96.6038716963013	107.151838695262	98.2249117455035	99.5728850304636	101.942269525258	97.1034035145096	100.500823869302	96.4090867466585	99.1591772632896	108.131595982191
6.10833333333333	102.561627987405	104.832340433797	99.2649025748725	102.235222168714	99.9520208127412	96.5859249254561	107.146001799166	98.2235442142987	99.5487627514066	101.909854623996	97.0855356975594	100.48868343299	96.3452999064508	99.1516939718003	108.142553967994
6.11666666666667	102.561621000024	104.819555717689	99.2485149414849	102.234685666356	100.004085374537	96.5678397988136	107.141531642385	98.2233411730113	99.5292801004553	101.873940867938	97.0691919264034	100.477929499166	96.2814619220486	99.1421376780458	108.154529098447
6.125	102.563967211569	104.807416806636	99.2347292920712	102.234375453906	100.056267785481	96.5496675954274	107.138266893233	98.2242912052633	99.5143066574103	101.834820575213	97.0542628400859	100.468609035351	96.2176115769462	99.1306426986131	108.167467204865
6.13333333333333	102.568856872468	104.796036471422	99.2230350629966	102.234270418978	100.107851710117	96.5314811002287	107.136005859302	98.2264016610278	99.5033922511037	101.792899018997	97.0405464308477	100.460724105022	96.1537636951336	99.117429026664	108.18128552174
6.14166666666667	102.576263957602	104.785456804254	99.212910043004	102.234319567614	100.158094120917	96.5133604690937	107.134510604259	98.2296725251018	99.4958333391025	101.748675560652	97.0277637994719	100.45424217243	96.0899416677423	99.102787189923	108.19585651644
6.15	102.585946495006	104.775665283303	99.2038225231494	102.23445176809	100.206236306861	96.4953698360657	107.133517706087	98.2340719998667	99.4907559137597	101.702717308635	97.0155809716725	100.44909135793	96.0262008017017	99.0870603971274	108.211006621794
6.15833333333333	102.597481841358	104.76661454279	99.195237158254	102.234578201207	100.251534099659	96.4775263616812	107.132751398148	98.2395190592219	99.487211705962	101.65562590479	97.0036337092348	100.445140898837	95.9626452744133	99.0706250619483	108.226524220028
6.16666666666667	102.610322675599	104.758240640538	99.1866285999776	102.234588170946	100.293300532964	96.4597708046189	107.131935844525	98.2458753979885	99.4842823383041	101.60800051307	96.9915523919974	100.442170665088	95.8994392964635	99.05387333581	108.242170061581
6.175	102.623848437382	104.750474565252	99.1775022278173	102.234344782152	100.330949558209	96.4419497965627	107.130806634978	98.2529465538817	99.4811791519396	101.560397656251	96.978985287965	100.439841786148	95.8368103779224	99.0371998055276	108.257689816328
6.18333333333333	102.637396370552	104.743241701151	99.1674140431389	102.233686921804	100.364028392406	96.4238182529927	107.129123204882	98.2604913278203	99.4773223766293	101.513287636735	96.9656199430118	100.437685759228	95.7750417733531	99.0209895285968	108.272830728904
6.19166666666667	102.650278428818	104.736448121357	99.1559837918686	102.232438986895	100.392233020982	96.4050681255258	107.126683738416	98.2682383746572	99.4723885555334	101.467013095298	96.951204633906	100.435123806753	95.7144541833974	99.0056037581408	108.287360844801
6.2	102.661799802687	104.729960589342	99.1429049371475	102.23042433953	100.415410887958	96.3853839367611	107.123342246321	98.2759052087088	99.4663252893499	101.421761271036	96.9355709489508	100.431512701676	95.6553824547487	98.9913663442178	108.301087078727
6.20833333333333	102.671285989242	104.7235920346	99.1279578882253	102.227478664614	100.433556610396	96.3645097103244	107.119025001043	98.2832119419265	99.459337034606	101.377556827878	96.918651793018	100.426201591448	95.5981570037057	98.9785590195354	108.313870484451
6.21666666666667	102.67811579815	104.717100813836	99.1110255543816	102.223463218879	100.446805171699	96.3422956468987	107.11374257293	98.2898882665954	99.4518458415855	101.334271755793	96.9004846357028	100.418587591047	95.5430984137663	98.96742765384	108.325638472934
6.225	102.681756944253	104.710201650333	99.09210396177	102.218278353472	100.455427098871	96.3187001870163	107.107594789918	98.2956820635892	99.444432315633	101.291647981864	96.8811953215685	100.408167640208	95.4905258411499	98.958190606787	108.336392026202
6.23333333333333	102.681802084833	104.702577623056	99.0713028189123	102.211875517505	100.459824271055	96.2937492548263	107.10076759989	98.3003765307664	99.4377647542784	101.249334948208	96.860967865684	100.394586094165	95.4407702127289	98.951038664014	108.346206209076
6.24166666666667	102.678000819224	104.693885941402	99.0488371879858	102.204265706913	100.460518611911	96.2674747727693	107.09352116805	98.3038115982667	99.4325265732471	101.206943399123	96.8400119691235	100.377671148302	95.3941811054271	98.9461227494285	108.355227275797
6.25	102.670279944626	104.683762012425	99.0250147194873	102.195523974172	100.458130687356	96.2398629607341	107.086168452911	98.3058993997409	99.4293517877596	101.16410613797	96.8185404434036	100.357450951266	95.3511234548918	98.9435312783548	108.363673388537
6.25833333333333	102.658745150616	104.671832059102	99.0002224802587	102.185790650026	100.453352289506	96.2108368089904	107.079046044286	98.3066281220949	99.4287741428982	101.120529868987	96.7967617456106	100.33414913367	95.3119682032311	98.943262729046	108.371840202957
6.26666666666667	102.643661358797	104.65773896805	98.9749150126054	102.175268059599	100.446915644351	96.1802752969155	107.072483116992	98.3060581419255	99.4311894399405	101.076027962181	96.7748806550659	100.308166994257	95.2770827290056	98.9452023833586	108.380100354798
6.275	102.625412115922	104.641176999565	98.9496002732435	102.164209559676	100.439556477376	96.148055008643	107.066774877939	98.3043184797298	99.4368266565897	101.030535258939	96.7530955333106	100.280055794146	95.2468237353536	98.9491128620777	108.388882399738
6.28333333333333	102.604443664991	104.621925142987	98.9248181630031	102.152901077063	100.431965281231	96.1140999913737	107.062162833404	98.3016061159333	99.4457242933748	100.984110750798	96.7315885047269	100.250479197115	95.2215312699506	98.9546452872045	108.398626103189
6.29166666666667	102.581207142054	104.599867456401	98.9011146207707	102.141640037317	100.424726391181	96.0784280865825	107.05882035077	98.2981851673836	99.4577141434614	100.936930531986	96.7105119497107	100.220169825246	95.2015194322281	98.9613721281844	108.409724633933
6.3	102.556114530974	104.574994325512	98.8790220138715	102.130715352109	100.418257974195	96.0411784383016	107.056842288073	98.2943833455174	99.4724213428434	100.889271352995	96.689972963971	100.189885604247	95.1870580658315	98.9688325608094	108.422468856857
6.30833333333333	102.529517617586	104.547390058996	98.8590505574528	102.120388564941	100.412774172889	96.0026057220626	107.056240619268	98.2905837943103	99.4892875958471	100.841489270679	96.6700144263063	100.160368410182	95.1783426158117	98.9765721615299	108.437004464293
6.31666666666667	102.5017104444	104.517218742785	98.8416839326952	102.11087721749	100.408282847153	95.9630406699556	107.056949296996	98.2872084591583	99.5076121994675	100.793999778387	96.6505935861154	100.132304082627	95.175456328661	98.9841637481316	108.453304163703
6.325	102.472950369423	104.484714894799	98.8273674966765	102.102344423462	100.404615397972	95.9228402022267	107.058839128707	98.2846892510052	99.5265987291547	100.747260182103	96.6315656924886	100.106281402258	95.1783345414682	98.9912124491034	108.47115353546
6.33333333333333	102.443490241047	104.450176268341	98.816480585445	102.094896717905	100.401472701374	95.8823641007952	107.061740525222	98.2834283524392	99.5454033909934	100.701751794447	96.6126858256182	100.08275167607	95.1867401038146	98.9973572414465	108.490153676902
6.34166666666667	102.413610879618	104.413954454129	98.809294968576	102.088586306493	100.398471195262	95.8419981550158	107.065470624992	98.2837546412037	99.5631891810032	100.657962518146	96.5936388447966	100.061996382609	95.2002537801077	99.0022767743688	108.509744859762
6.35	102.383642175225	104.376443219989	98.8059340114731	102.083412100653	100.395183324717	95.8022074239424	107.069859919382	98.2858839979336	99.5791841978088	100.616369725576	96.574093484616	100.044109412831	95.2182782877774	99.0056990584572	108.529245694849
6.35833333333333	102.353966775645	104.338065929022	98.8063475795841	102.079319856165	100.391174107054	95.7635841800265	107.074772747987	98.2898891912293	99.5927322617013	100.577419017332	96.5537627767679	100.028995816224	95.2400527309947	99.007411067054	108.547894563642
6.36666666666667	102.32500714496	104.299262242784	98.8103047802625	102.07620785212	100.38603216313	95.7268663757746	107.080118132277	98.2956848848448	99.6033254915234	100.541496557148	96.5324516117705	100.01638584973	95.2646761579186	99.0072656679262	108.564885864284
6.375	102.297200869084	104.260475985858	98.8173970045326	102.073942556004	100.379389569643	95.6929198936876	107.085851008613	98.3030333188755	99.610620758031	100.508900189441	96.5100835680468	100.005860633747	95.2911413386273	99.0051862231241	108.579402664393
6.38333333333333	102.270971647637	104.222147482857	98.8270466730876	102.072380692465	100.370930539661	95.6626844994406	107.091965677218	98.3115717775236	99.614450062055	100.479816842846	96.4867106856855	99.9968854091322	95.3183788081617	99.0011707298596	108.590648842484
6.39166666666667	102.246702515553	104.18471054551	98.8385231568575	102.071388355299	100.360395987923	95.6370917864401	107.098483618547	98.3208562602991	99.6148290798463	100.45430963319	96.4625111925763	99.9888488125652	95.3453079865616	98.9952949675025	108.597882877545
6.4	102.224714647145	104.148589986115	98.8509674154976	102.070849399328	100.34759083148	95.6169771885633	107.105439115231	98.3304131690213	99.6119561977996	100.432317078147	96.4377757435164	99.9811086574598	95.3708913735437	98.9877099866694	108.600455554956
6.40833333333333	102.205253461063	104.114194379948	98.8634251932997	102.070663198234	100.332396676719	95.6030101129113	107.112866750109	98.339792633338	99.6061932688006	100.413670066626	96.4128821709067	99.9730444327461	95.3941896860331	98.9786300490133	108.59785057659
6.41666666666667	102.188482206023	104.081901978378	98.8748890437146	102.070738153286	100.314787762965	95.595655171826	107.120792964721	98.3486162331215	99.5980296733195	100.398129591905	96.3882615101512	99.9641114557372	95.4144157606253	98.9683122650194	108.589720791126
6.425	102.174481596331	104.052043306672	98.884346474846	102.070985909448	100.294843195789	95.5951664092076	107.129231470699	98.3566070947124	99.5880370261137	100.385437839531	96.3643587782638	99.9538841269865	95.4309814528094	98.9570328326454	108.575909630276
6.43333333333333	102.163254479426	104.024885696522	98.8908262562868	102.071317787982	100.272748053303	95.6016040253697	107.138181272199	98.3635929192997	99.5768193556627	100.375367029526	96.3415914154754	99.9420773106433	95.4435288268109	98.9450662272705	108.556451162825
6.44166666666667	102.154733717614	104.000620487166	98.8934384964191	102.0716456092	100.24878296267	95.6148503161135	107.147626662947	98.3694867532801	99.5649623083088	100.367750389942	96.3203094536304	99.9285464840796	95.4519389363583	98.9326726905146	108.531550504535
6.45	102.14878867557	103.979350083073	98.8914135832241	102.071888397592	100.223307677155	95.6346051263164	107.15753902881	98.3742613541149	99.5529882028466	100.362486081361	96.3007621404008	99.9132759872445	95.456316685971	98.9200941091603	108.501553051023
6.45833333333333	102.145227443832	103.961074206699	98.8841444455518	102.071981513779	100.196740209191	95.6603624966481	107.167878493922	98.3779288561498	99.541328197948	100.359515653393	96.2830740002519	99.8963643797511	95.4569542115596	98.907553395194	108.466912784876
6.46666666666667	102.143798113601	103.945678391086	98.8712276321775	102.071882478917	100.169527888094	95.6913853484774	107.178593153896	98.3805265473123	99.53031957288	100.358788556465	96.2672326634799	99.878009646799	95.4542784933176	98.8952533145521	108.428167596373
6.475	102.144194099369	103.9329291768	98.8524966985804	102.071570821211	100.142110941785	95.7266915947402	107.189617752102	98.3821049809268	99.5202206781141	100.360225420653	96.2530917359116	99.8584897317054	95.4487930721489	98.8833738277794	108.385924555163
6.48333333333333	102.146063214296	103.922479412163	98.8280445894771	102.071043839383	100.114885652718	95.7650590889247	107.200875529228	98.3827164183651	99.5112243515011	100.363686923812	96.2403902302389	99.8381348834079	95.4410244189456	98.8720668582908	108.340851496199
6.49166666666667	102.14901603062	103.913883954091	98.7982316027265	102.070313677572	100.088174309424	95.8050577208818	107.212282617772	98.3824037189183	99.5034567686693	100.368951171938	96.2287849263147	99.8172977506272	95.4314776296017	98.8614465060248	108.293666494312
6.5	102.152633124994	103.906623938339	98.7636758704382	102.069410657959	100.062206052663	95.845112115362	107.223750547903	98.3811912366928	99.4969628476263	100.375700796348	96.2178881846597	99.7963299601413	95.4205995617161	98.8515758531792	108.245119145949
6.50833333333333	102.156478052303	103.900138291517	98.7252256163386	102.068392098885	100.037110052113	95.8835881344981	107.235184014189	98.3790794675966	99.491688688653	100.383518657102	96.2073059128096	99.7755656650482	95.4087477075672	98.8424563351592	108.195966296349
6.51666666666667	102.160121878497	103.893860345166	98.6839141816516	102.067350596295	100.012921153272	95.9188952969561	107.246475063651	98.3760421204413	99.4874743192985	100.391893827956	96.196673622043	99.7553073340264	95.3961690008758	98.8340260760347	108.14695023168
6.525	102.163175638515	103.887253951262	98.640902604581	102.066415942333	99.9895972133575	95.9495992421399	107.25749825234	98.3720228708851	99.4840645938828	100.400245614624	96.1856850371325	99.7358142826706	95.382996156957	98.8261687783067	108.098784008984
6.53333333333333	102.165318442851	103.879842161004	98.5974176588865	102.065747653409	99.9670448564976	95.9745324675851	107.268112010082	98.3669331186049	99.481134701953	100.407969783025	96.1741052179003	99.717298700457	95.3692643317965	98.8187293277146	108.052142371101
6.54166666666667	102.166307666057	103.871226106909	98.5546901839488	102.065518824808	99.9451484957334	95.9928869873282	107.278167127937	98.360654364629	99.4783200743821	100.414498455636	96.1617682102357	99.6999281154493	95.3549420003092	98.8115296866171	108.007654771636
6.55	102.165967542487	103.861098915799	98.513895110317	102.065897785851	99.9237983581695	96.0042727339191	107.287517162643	98.3530458469506	99.4752425162659	100.419357517703	96.1485689989861	99.6838280743237	95.3399657166454	98.80437988404	107.965898621969
6.55833333333333	102.164168073901	103.849259972281	98.4760967928413	102.06703573698	99.9029135428217	96.0087267129981	107.296024690357	98.3439559122283	99.4715287552531	100.422210045753	96.134458957609	99.6690827602251	95.3242702884348	98.7970837463168	107.927389086972
6.56666666666667	102.160811494156	103.835626635288	98.4422048412618	102.069062176865	99.8824539667986	96.0066681721282	107.303561434751	98.333236017391	99.4668223057332	100.422884495637	96.1194466203911	99.6557347810201	95.3078089877857	98.7894431897354	107.892558679057
6.575	102.155835104504	103.820235488239	98.412941726619	102.072084314647	99.8624154510352	95.9988109781241	107.310002985319	98.3207556954395	99.4607952212575	100.421389117197	96.1036006537738	99.6437840388375	95.290562261301	98.7812639421986	107.861727320593
6.58333333333333	102.149228703195	103.803230817028	98.3888206343446	102.076187501781	99.842809682447	95.9860548340402	107.315219873583	98.3064151824037	99.4531652234651	100.417908875475	96.0870490488448	99.633185906548	95.2725398654825	98.7723629665294	107.835076117313
6.59166666666667	102.14105754826	103.784844691898	98.3701355537078	102.081435492723	99.8236412587305	95.9693822090904	107.319069436469	98.2901531698904	99.4437139920881	100.412781161281	96.069967564836	99.6238498381521	95.2537849270149	98.7625782026594	107.812637141621
6.6	102.131477929394	103.765371935004	98.3569690220314	102.087869648859	99.8048984028998	95.9497802308999	107.32139387117	98.2719510494145	99.4322980725557	100.406453776276	96.0525583937722	99.6156382523853	95.234382949247	98.7517817489351	107.794299853567
6.60833333333333	102.120735689292	103.745140642324	98.3492184340909	102.09550727123	99.7865671280277	95.92818721519	107.32202587747	98.2518369189143	99.4188509593848	100.399433329492	96.0350318403488	99.6083675002406	95.2144704009506	98.7398959521422	107.779829093847
6.61666666666667	102.109147754605	103.7244815087	98.346633467576	102.104339778457	99.7686646403953	95.9054551319562	107.320798945898	98.2298891327371	99.4033815178557	100.392232391027	96.017602110931	99.6018162694602	95.1942365092481	98.7269102220155	107.768891257079
6.625	102.097075484283	103.703701737921	98.3488548969637	102.114330773278	99.7512774989567	95.882324107243	107.317559247675	98.2062359027014	99.3859720508106	100.385322911561	96.0004926203433	99.5957424810377	95.1739167158064	98.7128953306569	107.761085636375
6.63333333333333	102.084900736422	103.683067556004	98.3554495191261	102.125414207653	99.7345895007447	95.8594074423383	107.312177767156	98.1810504536002	99.3667745042033	100.379099792071	95.9839371806201	99.5899021391606	95.1537794157151	98.6980108965338	107.755975609951
6.64166666666667	102.073010898355	103.662797300525	98.3659402888466	102.137492265493	99.7188908123747	95.8371887865414	107.304561397949	98.1545465701353	99.3460017318861	100.373853328913	95.9681715145455	99.5840635613784	95.1341086630395	98.6825016378793	107.753114270713
6.65	102.061793139561	103.643065431526	98.3798320407875	102.150430365194	99.7045713662447	95.8160396534121	107.294661969137	98.126979152047	99.3239129498576	100.369749979147	95.9534200985442	99.5780150784753	95.1151860280271	98.6666797286491	107.75206235042
6.65833333333333	102.051636684513	103.624013893845	98.3966312155743	102.164048682591	99.6921114044096	95.7962596741484	107.282484481784	98.0986487908215	99.3007975691247	100.366825703904	95.9398830356678	99.5715673309698	95.0972727330915	98.6508947209988	107.752398846111
6.66666666666667	102.042941914914	103.605763321369	98.4158546018655	102.178116806821	99.6820769782035	95.7781244920653	107.268096694984	98.0699063906542	99.2769646905181	100.364996116735	95.9277239666761	99.5645536954702	95.0805911063218	98.6354979969203	107.753725059244
6.675	102.036129829629	103.588416659192	98.4370241473529	102.192360112999	99.6751125193973	95.7619210978681	107.25163888234	98.041156263922	99.252741263691	100.364083148937	95.9170611533946	99.5568343058941	95.0653061382406	98.6208111778819	107.755663262224
6.68333333333333	102.031640021585	103.57205311671	98.4596530704584	102.206477573119	99.6719194498573	95.7479607683851	107.233329102761	98.0128571961188	99.2284744846285	100.36385218764	95.9079633306806	99.5483075419379	95.0515089891912	98.6071051171114	107.757853517927
6.69166666666667	102.029909737696	103.556717362695	98.4832329282917	102.220161009373	99.6732223436686	95.7365711781307	107.213460349943	97.9855187551757	99.2045301533494	100.364046309331	95.9004469118263	99.5389271867919	95.0392020256682	98.5945913719827	107.75995400613
6.7	102.031336699547	103.542410991554	98.5072270644636	102.233106136661	99.6797307193387	95.7280791851138	107.192389978449	97.9596903705838	99.1812802258543	100.36440267191	95.8944711998544	99.5287176601596	95.0282856432371	98.5834240619697	107.761647684602
6.70833333333333	102.036234093086	103.529089452055	98.5310688319635	102.245014117077	99.6920984261432	95.7227965582158	107.170523872869	97.9359432668051	99.1590798814468	100.364648619256	95.8899337169459	99.5177800327476	95.0185522155179	98.5737075804175	107.762652503962
6.71666666666667	102.044786837597	103.516662640685	98.554161742913	102.255590978046	99.7108776392429	95.7210073290598	107.14829638114	97.9148459787443	99.1382427917103	100.364491467703	95.8866676279535	99.5062872475233	95.009694242338	98.5655063838322	107.762729379933
6.725	102.057018560023	103.504996104503	98.5758838656165	102.26455625644	99.7364675772195	95.7229478903862	107.126145691086	97.8969328674185	99.1190246747586	100.363617421342	95.8844386283046	99.4944697903868	95.0013283402127	98.5588559330036	107.761683539354
6.73333333333333	102.072777576061	103.493914177752	98.5956015846084	102.271668254592	99.769065563877	95.7287779574537	107.104486284416	97.8826647402072	99.1016172680067	100.361701584671	95.882940927401	99.4825931536701	94.9930302502417	98.5537750822397	107.759358616038
6.74166666666667	102.091742651527	103.483210915651	98.6126940813052	102.27676126045	99.8086329980289	95.7385438342294	107.083683437488	97.872385212292	99.0861462399352	100.358421246201	95.8818002746028	99.4709317609826	94.9843741883853	98.5502781654679	107.755626401158
6.75	102.113441628748	103.472672622961	98.6265844289349	102.279778504936	99.8548845158286	95.7521332017047	107.064034645924	97.8662827814142	99.072667905166	100.353468621372	95.8805936500826	99.4597455679149	94.9749707316881	98.5483810238047	107.75037635655
6.75833333333333	102.13727898775	103.462109798812	98.6367705237773	102.280785183425	99.9072982794425	95.7692274849252	107.045758321666	97.864367698862	99.0611674346806	100.346567040018	95.8788870998585	99.4492601597102	94.9644994524262	98.5480941939283	107.743508510437
6.76666666666667	102.162573217865	103.451390535539	98.6428509758911	102.279957870232	99.9651393472857	95.7892691917829	107.028986329993	97.8664660410744	99.0515638092161	100.337492945137	95.8762849147049	99.4396464570457	94.9527354562809	98.5494030828198	107.734932238492
6.775	102.188599283389	103.440463490421	98.6445463169447	102.277557498027	100.027490559656	95.8114609528751	107.013758064607	97.8722291673646	99.0437239915646	100.326097306196	95.8724796140125	99.4309982476707	94.9395687625695	98.5522442998821	107.724571395249
6.78333333333333	102.214625653037	103.429363274634	98.6417175401532	102.273896161409	100.093288724639	95.8347997708231	107.000017706733	97.8811553283329	99.0374870241523	100.312317487672	95.8672915710275	99.4233104058485	94.9250127858788	98.5564897257342	107.712373942139
6.79166666666667	102.239940153317	103.418203616634	98.6343781015223	102.269305233055	100.161360367901	95.8581378299784	106.987618042741	97.8926201658062	99.0326964014472	100.296179370787	95.8606914299781	99.4164635343776	94.9091999346963	98.5619439977211	107.69832231758
6.8	102.263867553531	103.407168415267	98.6226909424677	102.264106666593	100.230449159296	95.880258956637	106.976331540149	97.9059148415608	99.0292346701102	100.277799459518	95.8528054486361	99.4102206790302	94.8923675851508	98.5683534178025	107.682440131111
6.80833333333333	102.285785599775	103.396502429231	98.6069473389481	102.258586054059	100.29923721914	95.8999651589944	106.965867158728	97.9202898614106	99.0270528529042	100.257394324332	95.8439057227389	99.4042370193182	94.8748388885367	98.5754208864366	107.664792400766
6.81666666666667	102.305143514662	103.386496548167	98.5875326549776	102.252968664694	100.366374691654	95.9161725986309	106.9558936344	97.934997123403	99.0261895625799	100.235290751019	95.8343851038976	99.3980776347903	94.8570003093111	98.5828224498845	107.645479294268
6.825	102.321481023048	103.377467197119	98.5648864672899	102.247404407482	100.430528842507	95.9280103647288	106.946070765762	97.9493207558078	99.0267751045553	100.211922179025	95.8247199436109	99.3912389999344	94.8392774674204	98.5902228602761	107.624625708124
6.83333333333333	102.334444381779	103.369735991798	98.5394634870909	102.241967464108	100.490445638612	95.9348993686108	106.936085218308	97.9625945041917	99.0290147173014	100.18780647083	95.8154313237582	99.3831748966412	94.822111810032	98.5972891788058	107.602370838873
6.84166666666667	102.343801144706	103.3636138797	98.5117012473266	102.236671062286	100.545000543042	95.9365854296027	106.925682592932	97.9742132508579	99.0331482874835	100.163513139812	95.8070537519464	99.3733280493809	94.805939086957	98.6037026275697	107.578860906912
6.85	102.349457588785	103.359388431835	98.4819989325466	102.231493766974	100.593219141502	95.9331198755807	106.914688087512	97.9836494623641	99.0393928355491	100.139628350157	95.8001078165395	99.3611642911871	94.7911689565652	98.6091685928854	107.554242948323
6.85833333333333	102.351475464531	103.357311921049	98.4507088497321	102.226412237163	100.634271142234	95.9247980333302	106.903012420198	97.9904786299042	99.0478840832225	100.116718282772	95.7950662499405	99.3462053041369	94.7781656672606	98.6134243022195	107.528653666798
6.86666666666667	102.350077388976	103.35758975984	98.4181393897965	102.221433838318	100.667460655782	95.9120685476531	106.890644756072	97.9944074401762	99.058637109176	100.095290499255	95.7923096295608	99.3280605334286	94.7672314999554	98.6162438782929	107.502201701738
6.875	102.345632184333	103.360368856374	98.3845639284936	102.216621374925	100.692232295438	95.8954299648046	106.877637450356	97.9952963884908	99.071536400264	100.075759897179	95.792079453442	99.3064584147442	94.758596339983	98.6174408202086	107.474951062484
6.88333333333333	102.338620034497	103.36572472737	98.3502259531198	102.212102314152	100.708192503329	95.8753375011585	106.864087276215	97.993174786218	99.0863476401318	100.058427949046	95.7944423631928	99.2812708495553	94.752415836576	98.6168696391061	107.446916012573
6.89166666666667	102.329585878543	103.373648931783	98.3153339030259	102.20805730604	100.715131857234	95.8521420995589	106.850116806029	97.9882473238183	99.1027365781797	100.043475484699	95.7992762465917	99.2525251375981	94.7487758549539	98.6144296064333	107.418069307778
6.9	102.319093062275	103.384041508707	98.2800485437596	102.204689851497	100.713038362142	95.8260728810595	106.83585919009	97.9808854208511	99.120288484565	100.030961701851	95.8062803955102	99.2204041748405	94.747697530706	98.6100717901493	107.388356886261
6.90833333333333	102.307685830175	103.396710297529	98.2444720959043	102.202187215909	100.702100950918	95.7972508666471	106.821447880205	97.9715967766443	99.1385277014312	100.020824180168	95.8150063577475	99.1852375525699	94.7491403538165	98.6038083364573	107.35771262412
6.91666666666667	102.295863086182	103.411375239482	98.2086477062779	102.200685372285	100.682703716427	95.7657060203954	106.807010604963	97.960976675869	99.1569365911731	100.012880607845	95.8249042869278	99.1474841851363	94.7530055434962	98.5957223826843	107.326073328276
6.925	102.28406166641	103.42767830768	98.1725732044478	102.200246571936	100.655410394864	95.7313941597264	106.792666491569	97.9496525499702	99.1749751821959	100.006836438015	95.835375906309	99.107707804321	94.759141433365	98.5859755464224	107.293396977689
6.93333333333333	102.272644910134	103.445201115434	98.1362287299104	102.2008517725	100.62094256784	95.6942448272797	106.778525112642	97.9382315433044	99.1921024381827	100.002301829688	95.8458228181683	99.0665477585274	94.7673500128516	98.5748077416781	107.259682515951
6.94166666666667	102.261894265831	103.463485817507	98.0996148214474	102.202406154452	100.580157421182	95.6542551807182	106.76468488526	97.9272560880008	99.2077939410771	99.9988147521039	95.8556829757355	99.0246873428247	94.7773935041423	98.5625256369823	107.224984017764
6.95	102.252008659526	103.482051102839	98.0627947854589	102.204753805377	100.534025277758	95.6116004763494	106.751227810922	97.9171713380675	99.22154939951	99.9958616749081	95.8644544760521	98.9828232333208	94.7889985620384	98.5494811236857	107.189413909144
6.95833333333333	102.243116582067	103.500402263154	98.0259333842259	102.207695201567	100.483602934819	95.5667188241651	106.738209763084	97.9083070143626	99.2328922113669	99.992892118254	95.8717095876706	98.9416399962337	94.8018547111582	98.5360452266072	107.153136635583
6.96666666666667	102.235295223821	103.518042673294	97.9893235122539	102.211001440388	100.430004167783	95.5203460572369	106.725649101822	97.9008702949495	99.2413719416377	99.9893336543158	95.8771033583728	98.9017901684215	94.815608039832	98.5225853606365	107.116357771821
6.975	102.22858539284	103.534491980401	97.9533920311551	102.214426011543	100.37437282564	95.4734962921846	106.71351872111	97.8949413181665	99.2465765879397	99.9846158295422	95.8803800940834	98.8638783785256	94.8298557173968	98.5094540413387	107.079313222333
6.98333333333333	102.222997981007	103.549308673277	97.9186775440764	102.21772141131	100.317859492538	95.4273957449998	106.701746288249	97.8904665035697	99.2481506368227	99.9782018551471	95.8813775756106	98.8284492893878	94.8441458073328	98.4969912697409	107.04226173438
6.99166666666667	102.21851502029	103.562112462142	97.8857812506337	102.220664393709	100.261598227064	95.3833858596631	106.690224599277	97.8872540810457	99.2458133734407	99.9696168352186	95.8800269447388	98.7959769491003	94.8579854283421	98.4855327083477	107.005480333133
7	102.215087027733	103.572603420968	97.8553041819478	102.223084455604	100.206679218477	95.3428179642314	106.678829560469	97.8849807830176	99.2393784003327	99.9584630794446	95.8763481885567	98.7668493529592	94.8708609868675	98.4754113023172	106.96925873186
7.00833333333333	102.212624761531	103.580574283752	97.8277887696069	102.224886210618	100.154113604033	95.3069593145662	106.667439803499	97.8832147414606	99.2287758663141	99.944426293334	95.8704432124453	98.7413461322011	94.8822709121523	98.4669460554031	106.933891181322
7.01666666666667	102.210986632711	103.585913186509	97.8036757277878	102.226059563081	100.104790081808	95.2769231813534	106.655952564233	97.8814531895293	99.2140721288846	99.9272850201876	95.8624870548907	98.7196152624991	94.8917642760871	98.4604209608819	106.899668910228
7.025	102.209969841496	103.588597358029	97.7832779678733	102.226677186867	100.059430051883	95.2536333709555	106.644294192338	97.8791716550432	99.1954787014134	99.9069290780366	95.8527162986831	98.7016567152285	94.8989755664105	98.4560621760528	106.866874898909
7.03333333333333	102.20931521477	103.588679774928	97.7667687569818	102.226883021836	100.018552439668	95.2378275490775	106.632425752928	97.8758804573268	99.1733495297223	99.8833818486488	95.8414150178941	98.6873194556479	94.9036491551974	98.454022054618	106.835778311755
7.04166666666667	102.208731783191	103.586273519537	97.7541806641404	102.226877711257	99.9824560002136	95.2300844745502	106.620343849642	97.871177662205	99.1481733065273	99.8568188277279	95.8288987494179	98.6763171627587	94.9056517813718	98.454374466136	106.806626410578
7.05	102.207939125485	103.581542074526	97.7454136570604	102.226905582681	99.9512201994245	95.2308468651102	106.60807740131	97.8647845502515	99.1205648151627	99.827579137774	95.815495396525	98.6682636518516	94.9049731883695	98.4571186885339	106.77963486456
7.05833333333333	102.206715272148	103.57470041774	97.7402512459891	102.227241768665	99.9247228583545	95.2404232786369	106.595682782224	97.8565614145667	99.0912533630642	99.7961696297584	95.8015237495339	98.66272053106	94.9017146379629	98.4621857198944	106.754977727747
7.06666666666667	102.204933002213	103.566022961618	97.7383798038381	102.228174337389	99.9026729862017	95.2589704270078	106.583239659852	97.8465136895686	99.0610655361032	99.7632579849507	95.7872735109337	98.6592445795205	94.89606589153	98.4694428548658	106.732778064195
7.075	102.202572208905	103.555849754684	97.7394048445954	102.229981478193	99.884655720358	95.2864581192954	106.570847267634	97.8347934831411	99.0308985733412	99.7296480843363	95.7729897418712	98.6574252374798	94.8882744508161	98.4786948799949	106.713100761984
7.08333333333333	102.199707360266	103.544586935746	97.742864729071	102.232910819407	99.8701839114629	95.3226140956037	106.558618230076	97.8216895980806	99.0016795102522	99.6962367932974	95.7588621406356	98.6569077610466	94.8786142396833	98.4896815800855	106.69594855182
7.09166666666667	102.196481219581	103.532705137167	97.7482486208056	102.237166263721	99.8587517980813	95.3668553421069	106.546668290863	97.8075977097764	98.9743115212489	99.6639602121498	95.7450189018078	98.6573991818743	94.8673619376522	98.5020736885991	106.681261893738
7.1	102.19307949857	103.520738110035	97.7550223947635	102.242900562209	99.8498880604897	95.4182309583709	106.535104822689	97.7929722257531	98.9496199497892	99.6337384254902	95.7315249131314	98.6586560708228	94.8547859659293	98.5154726399643	106.668923530568
7.10833333333333	102.189712937211	103.509273878044	97.7626584643408	102.250210755852	99.8432032269127	95.4754063389136	106.524019200188	97.7782713805797	98.928312648293	99.6064228023948	95.7183856700422	98.6604600734884	94.841146606158	98.5294207899099	106.658767299666
7.11666666666667	102.186605324724	103.498927814791	97.7706623663858	102.259138151669	99.8384228120116	95.5367005235635	106.513486401746	97.7639090334467	98.9109576596597	99.5827483486844	95.7055597593276	98.6625945568617	94.8267005044933	98.5434274960136	106.650589690223
7.125	102.183984916598	103.490297717039	97.7785919801276	102.269675239691	99.8353985691354	95.6001696855277	106.503572451683	97.7502221621684	98.8979710293497	99.5632968790846	95.6929780057599	98.6648344112346	94.8117026820135	98.5570120970597	106.644162326795
7.13333333333333	102.18207647062	103.483913834336	97.7860707455826	102.281778948383	99.8340940422181	95.6637274317739	106.494346656534	97.7374564503384	98.8896108995572	99.5484746458109	95.6805598870412	98.6669501286452	94.79640398989	98.569756458841	106.639244008337
7.14166666666667	102.18109039447	103.480198503234	97.792797409663	102.295387279575	99.8345442766286	95.7252923722068	106.485891716168	97.7257655761127	98.8859809110527	99.5384994628263	95.6682190116755	98.6687172004001	94.7810475098263	98.5813529241854	106.635594026426
7.15	102.181207845172	103.479440617371	97.7985491845059	102.310434007553	99.8367954882369	95.7829390315577	106.478305813701	97.7152173931561	98.8870433666136	99.5333915480212	95.6558593135802	98.6699217446187	94.7658679586739	98.5916354120116	106.632990313764
7.15833333333333	102.182563852623	103.481782033128	97.8031742025435	102.326855878503	99.8408373568009	95.8350158010751	106.471697252802	97.7058045347146	98.8926357775845	99.532969532146	95.6433694145472	98.6703605703951	94.751094395724	98.600588828411	106.631250329614
7.16666666666667	102.185232196572	103.48721314487	97.8065789079947	102.344592361119	99.846543661991	95.8802101476055	106.466176266675	97.6974619494295	98.9024848820201	99.5368539854922	95.6306190441916	98.6698413629553	94.7369549315414	98.6083376492736	106.630244542517
7.175	102.189217995175	103.495577945239	97.8087218510351	102.363583700527	99.8536365399211	95.9175712380826	106.46184638919	97.6900928137365	98.9162173555167	99.5444761839711	95.6174581672162	98.668190093186	94.723682653399	98.6151183081432	106.62989299079
7.18333333333333	102.194463902005	103.506589911065	97.8096171242163	102.383770212733	99.8616847909891	95.9465060280917	106.458794706302	97.6835974852907	98.9333677039297	99.5550916757236	95.6037237035909	98.6652653764872	94.7115202157167	98.6212441057417	106.630145523254
7.19166666666667	102.200867319855	103.519858358957	97.8093390140197	102.405089678401	99.8701335337013	95.9667564656073	106.45708083487	97.6778945122013	98.9533840945641	99.5678059985767	95.5892618168979	98.6609705944608	94.7007191699322	98.6270730316089	106.630955534704
7.2	102.208295927371	103.534921120628	97.8080187283511	102.427470522133	99.8783475760843	95.9783660749306	106.456726804704	97.6729264298813	98.9756355677713	99.5816210592997	95.5739649059778	98.6552541535104	94.6915329141958	98.6329843891074	106.632257410065
7.20833333333333	102.216589998144	103.551277464528	97.8058339770489	102.45082212928	99.8856480161755	95.9816388369695	106.457710785426	97.668653576715	98.9994245281904	99.595500632465	95.5578089270874	98.6480968250455	94.6842053332433	98.6393618532977	106.633951861565
7.21666666666667	102.225551697006	103.568417380391	97.8029979090523	102.47502406616	99.891331916532	95.9770816048395	106.459965558922	97.6650437301453	99.0240057761766	99.608444029075	95.5408761867249	98.6394953744473	94.6789564015566	98.6465752876081	106.635898347038
7.225	102.234933141936	103.585845959085	97.7997477930003	102.499917476689	99.8946763652873	95.9653297426967	106.463379698136	97.6620612356014	99.0486115341133	99.6195567492761	95.5233607222612	98.6294531395973	94.6759634705316	98.654955554743	106.637913467333
7.23333333333333	102.244437996995	103.603102507027	97.7963271616341	102.525303165248	99.8949345898689	95.947076310683	106.467799031591	97.6596562195261	99.0724814367318	99.6281098007209	95.5055601270028	98.6179776390924	94.6753379288021	98.6647634229063	106.639775116716
7.24166666666667	102.253743763565	103.619775177581	97.7929596985334	102.55094582327	99.8913359185646	95.9230254808155	106.473028614174	97.657756770122	99.0948953415934	99.6335820214256	95.4878557681567	98.6050758836049	94.6771024391375	98.6761592421534	106.641231745472
7.25	102.262539617016	103.635513306223	97.7898230577619	102.576579160537	99.8831028733519	95.8938696709904	106.478837944067	97.656267473157	99.1152051781174	99.635685155242	95.4706827527341	98.5907435533986	94.6811779633417	98.6891811498767	106.642016517021
7.25833333333333	102.270565754644	103.650038683159	97.7870321435338	102.601909526517	99.8694940717715	95.8602784584228	106.484972055605	97.6550707617577	99.132861476561	99.6343756148613	95.454492788891	98.5749573205677	94.687386234042	98.7037367404005	106.641864804234
7.26666666666667	102.277640269003	103.663153606233	97.784633652062	102.626619243573	99.8498726713577	95.8229021110984	106.491168335449	97.6540218689185	99.1474318200517	99.6298534726911	95.4397150004346	98.5576802434543	94.6954653100187	98.719608598954	106.640528958882
7.275	102.283667353036	103.674741827299	97.7826078750272	102.650369839356	99.8237906707764	95.7824037976612	106.497175601437	97.6529346267415	99.1586110421767	99.6225430997111	95.426720850111	98.5388773369826	94.7050918511311	98.7364713044933	106.637786073918
7.28333333333333	102.288628403092	103.684761117472	97.7808753593767	102.672804602941	99.7910720234306	95.7395092837078	106.502771335103	97.6515675337486	99.1662234671528	99.6130517626747	95.4157953455568	98.5185332159393	94.7159052103193	98.7539179765806	106.633444740689
7.29166666666667	102.292561590058	103.693231034147	97.7793112514964	102.693552947385	99.7518768976457	95.6950284544048	106.507775114517	97.6496233980421	99.1702174668078	99.6021122775372	95.4071117836633	98.4966708892611	94.7275292719035	98.7714959872377	106.627359995315
7.3	102.29553647943	103.700223245228	97.7777720888475	102.712242121423	99.7067372933535	95.6498135837947	106.512057867094	97.6467679632483	99.1706555119664	99.5905237406477	95.4007106928829	98.4733729627329	94.739587486947	98.7887490725698	106.619454668101
7.30833333333333	102.29762847569	103.705860197851	97.7761355326701	102.728520574584	99.6565635078436	95.6046683964751	106.515545958015	97.6426608542735	99.1677042629293	99.5791044287795	95.3964896383285	98.4488005244442	94.7517096279322	98.8052564040885	106.609735306247
7.31666666666667	102.298897043323	103.710319027712	97.7743453343795	102.742093458577	99.6026246099948	95.5602523645961	106.518218339645	97.6369868649117	99.1616251420797	99.5686629213437	95.3942083998043	98.4232033608271	94.7635335365978	98.8206582339802	106.598293888544
7.325	102.29937282421	103.713830614286	97.7724467614847	102.752766948723	99.5465049818014	95.5170175663448	106.520096725388	97.6294803001523	99.1527627545163	99.5599808094675	95.393507160176	98.3969186404301	94.7747064702686	98.8346662729033	106.585296867789
7.33333333333333	102.299055011724	103.716668687231	97.7705985059401	102.760491913905	99.4900365310364	95.4751984256587	106.521232933355	97.6199428383719	99.1415313312288	99.5537930826998	95.3939327389211	98.3703561392419	94.7848894891761	98.8470639811667	106.570969780615
7.34166666666667	102.297911796178	103.719133752306	97.7690568310818	102.76539182168	99.4352042695521	95.4348577469964	106.521699282037	97.608259614734	99.1284027734651	99.5507580935971	95.3949715173518	98.3439683556744	94.7937665295002	98.8577019555301	106.555583726828
7.35	102.295874774512	103.721538479644	97.7681387057961	102.767764301248	99.3840269042934	95.3959688474333	106.521583920045	97.5944166784232	99.1138995184843	99.5514199802929	95.396091431747	98.3182095309262	94.8010567035128	98.866491696705	106.539443416957
7.35833333333333	102.292828770393	103.7241967784	97.7681752132519	102.768058476469	99.3384266929103	95.3584958497269	106.520988718216	97.5785159897902	99.0985924593939	99.556171349916	95.3967916713196	98.2934951315988	94.8065253772183	98.8733998888821	106.522873300137
7.36666666666667	102.288611358325	103.727416369458	97.7694640121689	102.76683734991	99.3001111076428	95.3224391075029	106.520028202365	97.5607783782999	99.0830999335602	99.5652237519052	95.3966515916862	98.2701729301267	94.8099895810478	98.8784440014129	106.506199984024
7.375	102.283035022596	103.731493921931	97.77222549679	102.764731715782	99.2704819791369	95.2878398565195	106.518829831638	97.5415284518509	99.068081261408	99.5785919467816	95.3953698736391	98.2485082626169	94.811316961966	98.8816878074074	106.489732719385
7.38333333333333	102.275927818479	103.736710019259	97.7765661929537	102.76238851652	99.2505770023187	95.2547703868425	106.517534417587	97.5211651582044	99.0542200005731	99.59609432883	95.3927887751047	98.2286805195535	94.8104226117186	98.8832339704413	106.4737473876
7.39166666666667	102.267173673475	103.743321628884	97.7824545839028	102.760418493032	99.2410435797851	95.2233438065481	106.516293707175	97.5001280538534	99.0421963937046	99.6173657028298	95.3889006536274	98.2107889613928	94.8072707520218	98.8832130510961	106.458479844946
7.4	102.256735830205	103.751553556529	97.7897155832325	102.75934957451	99.2421399847877	95.1937501560682	106.515263779667	97.4788695357601	99.0326519469729	99.641874751833	95.3838375318529	98.1948658020355	94.801885923131	98.8817718751696	106.444129906584
7.40833333333333	102.244662254754	103.761591259939	97.7980459405194	102.7595889623	99.2537543333415	95.1662928606814	106.514596183849	97.4578379018162	99.0261481646946	99.6689429601679	95.3778483705929	98.1808910936624	94.7943720971676	98.8790650323186	106.430871992488
7.41666666666667	102.231085769742	103.773572313693	97.80704458779	102.761394505175	99.2754345419667	95.1413928635958	106.514428836298	97.4374667694462	99.0231194454384	99.6977704673018	95.3712685262236	98.1688037780793	94.7849317584602	98.8752515516785	106.41886712484
7.425	102.216231254583	103.787570695535	97.8162481554923	102.764858545129	99.3064262709069	95.1195470916208	106.514875773598	97.4181622049719	99.0238252800375	99.7274763944141	95.3644851639114	98.1585091623293	94.7738752932073	98.8704950620823	106.408273197926
7.43333333333333	102.200427174074	103.803573183841	97.8251665664948	102.769909002118	99.3457168796279	95.1012527726769	106.516015102356	97.4002850558573	99.0283147386491	99.7571540759789	95.3579029796413	98.1498881309617	94.7616153394228	98.8649616609034	106.39925265627
7.44166666666667	102.184107692902	103.821454874419	97.8333179268468	102.776330090732	99.3920889898895	95.0869184929735	106.517878585804	97.384132144921	99.0364130972991	99.785931723824	95.3519120893146	98.1428114915645	94.7486468204945	98.858810713885	106.391977419194
7.45	102.167798370232	103.84096406502	97.8402596753352	102.783800248705	99.4441908903481	95.0767733142676	106.520447386977	97.3699192045546	99.0477279865924	99.8130243788889	95.3468568467694	98.137158176567	94.7355176923869	98.8521797937483	106.386630700575
7.45833333333333	102.152089605764	103.86172381881	97.8456099561682	102.791937250822	99.5006191974576	95.0707781831235	106.523654605121	97.357767317	99.0616678220169	99.83776751736	95.343006441676	98.1328320502118	94.722797393823	98.8451696626424	106.383403777983
7.46666666666667	102.137601956463	103.883249984926	97.8490557996933	102.800335741174	99.5599903742407	95.0685562083288	106.527391691132	97.3476959148588	99.0774725180358	99.8596314217361	95.3405324469246	98.129768452276	94.7110477422112	98.8378370989804	106.382484541162
7.475	102.124942683182	103.904980181847	97.8503512988488	102.80858918345	99.6209710240805	95.0693708585696	106.531515827215	97.3396252782087	99.0942603796803	99.8782214763058	95.3394989238842	98.1279248863082	94.7007950064516	98.8302027600035	106.384036850984
7.48333333333333	102.114656254781	103.926310052775	97.8493130007028	102.816300653218	99.6822521012549	95.0721656959034	106.535857129025	97.3333892577228	99.1110898895468	99.8932712865283	95.3398663363194	98.1272616648815	94.6924993859216	98.8222746442786	106.388173707317
7.49166666666667	102.107179054462	103.946635271237	97.8458159432181	102.823091816835	99.7424840288228	95.0756492177877	106.540225612209	97.3287547145492	99.1270296916111	99.9046342003902	95.341504474497	98.1277233163987	94.6865230133267	98.8140779274998	106.39493033226
7.5	102.102806923917	103.965394510749	97.8397878385229	102.828614924822	99.8002134305676	95.0784021196606	106.544417771288	97.3254402256817	99.1412277299489	99.9122764591067	95.344206844745	98.1292232673526	94.6831026772743	98.8056792535724	106.404244177365
7.50833333333333	102.101676449629	103.982105955374	97.8312020936632	102.832565021959	99.8538561713566	95.0790034551637	106.548222688198	97.3231295216215	99.1529688646468	99.9162716621052	95.3477030305938	98.1316259608103	94.6823329604075	98.7971995550737	106.41594548934
7.51666666666667	102.103759647446	103.996391886079	97.8200756907061	102.834687218094	99.9017173543268	95.0761767054523	106.551428971265	97.3214841308094	99.161709582091	99.9167906590192	95.3516726894705	98.1347241593316	94.6841631365081	98.7888157348098	106.429757358131
7.525	102.108874169587	104.007987519827	97.8064716709193	102.834781393984	99.942054582865	95.0689345717174	106.553834706416	97.3201635114651	99.1670834268856	99.9140793178995	95.3557663403932	98.1382204322744	94.6884091121931	98.780753551704	106.445304348501
7.53333333333333	102.116708759002	104.01673202427	97.7904987443576	102.832713331926	99.9731795959979	95.0566896603386	106.555260898629	97.3188539172245	99.1688850401219	99.9084249412694	95.3596324397353	98.1417272736724	94.6947768212057	98.7732738620925	106.462131159115
7.54166666666667	102.126858343156	104.022546812699	97.7723065014546	102.828435333696	99.9935881803198	95.0393137329107	106.55556695411	97.3172976282951	99.1670534559124	99.9001239505114	95.3629452999085	98.1447929322901	94.7028878710906	98.7666534293656	106.479729475281
7.55	102.138860102531	104.025413536316	97.7520837166041	102.822010022497	100.002098076651	95.0171472393051	106.55466659937	97.3153111158828	99.1616704867407	99.8894660141623	95.3654279846231	98.1469474898752	94.7122994994805	98.7611597219177	106.497565585799
7.55833333333333	102.152223506489	104.025361284616	97.7300665587402	102.813629443149	99.9979715401558	94.9909684692262	106.552541670765	97.3127855069702	99.1529707131577	99.8767388253245	95.3668665336249	98.1477569624187	94.7225198068201	98.7570193442229	106.515103501132
7.56666666666667	102.166453115115	104.022462060883	97.7065561339649	102.803623002554	99.9810009436292	94.9619293918389	106.549249381621	97.3096725353245	99.1413457479541	99.8622426292299	95.3671156965124	98.1468726335597	94.7330264054171	98.7543851207288	106.53182557464
7.575	102.181068069214	104.016827514359	97.681937278628	102.792448017469	99.9515375451217	94.9314611392021	106.544919607766	97.3059666538269	99.1273299264485	99.8462997414133	95.3660982718614	98.1440628488497	94.7432941989753	98.7533124406562	106.547253831836
7.58333333333333	102.195621644615	104.008602113902	97.6566863106109	102.780660529334	99.9104541881757	94.9011553162222	106.539741868057	97.3016915585094	99.1115698871495	99.8292538884423	95.3637983071243	98.1392170837561	94.7528291800275	98.7537533158871	106.560970252657
7.59166666666667	102.209718818789	103.99795292023	97.6313580649168	102.76887233402	99.8590541781808	94.8726311364517	106.533944293383	97.2968912734277	99.0947894072064	99.8114616644632	95.3602489183007	98.1323244380915	94.7611994738476	98.7555688938575	106.572631218749
7.6	102.22302526339	103.985059464348	97.6065505653161	102.757706120245	99.7989547709435	94.8473951351039	106.527769016024	97.2916237826351	99.0777578181284	99.7932774776653	95.3555193844407	98.1234448198223	94.7680567986296	98.7585552077448	106.581974108377
7.60833333333333	102.235263024602	103.970107534066	97.5828528597347	102.747759673398	99.7319728207966	94.8267017488579	106.521449491002	97.2859588284708	99.061262995523	99.775034615669	95.3497049357406	98.1126941529816	94.7731467966335	98.7624737342353	106.588819888044
7.61666666666667	102.246197046184	103.953287772612	97.5607874648875	102.739582858995	99.6600280600647	94.8114364339621	106.515193989785	97.2799804048514	99.0460840561014	99.7570281974678	95.3429163495045	98.1002513101527	94.7763100025074	98.7670777066642	106.593077131124
7.625	102.255623896762	103.934797883712	97.5407647070347	102.733661769207	99.5850668429011	94.8020504349143	106.509176396026	97.2737888974481	99.0329573744025	99.7395027206377	95.335265628608	98.0863772196448	94.7774757621612	98.7721286109897	106.594748132408
7.63333333333333	102.263368570764	103.914847684337	97.52306457971	102.730400909682	99.5090001739308	94.798557611644	106.503532717837	97.2674974014794	99.0225358779042	99.7226439966281	95.3268499539909	98.0714293440041	94.7766510965586	98.7774020348717	106.593934423131
7.64166666666667	102.269284741526	103.893664623219	97.507847102087	102.73009970847	99.4336463513986	94.8005704080281	106.498362115833	97.2612225900713	99.0153501386106	99.7065771899066	95.3177390440535	98.0558606615889	94.773906967802	98.7826847357862	106.590840454903
7.65	102.273255440756	103.871494723481	97.4951752362502	102.732926963206	99.3606738562782	94.8073431632695	106.49373188838	97.2550756811476	99.0117800365723	99.6913713035434	95.3079685259101	98.0402025030012	94.7693649091238	98.7877671034658	106.585774156428
7.65833333333333	102.275197867135	103.848596814369	97.4850332278619	102.738900163172	99.2915507390862	94.8178195885944	106.489682390332	97.2491577269592	99.0120405752346	99.6770465164982	95.2975400482934	98.0250341891335	94.76318600678	98.7924378208165	106.57913892396
7.66666666666667	102.27507230942	103.825233320122	97.4773397142921	102.74787581096	99.2275105241847	94.8307086960037	106.486226404867	97.2435575206308	99.01618165065	99.6635813419464	95.2864277126269	98.0109405728829	94.7555623539406	98.7964865725499	106.57141087884
7.675	102.272889472634	103.801659785734	97.4719678540741	102.759552905857	99.1695384838918	94.8446042110587	106.483343567472	97.2383494729677	99.0240979536201	99.6509174522857	95.2745870430321	97.9984604705782	94.7467097112285	98.7997157326399	106.563102151019
7.68333333333333	102.268713982894	103.778110108604	97.4687771437478	102.773488251846	99.1183770521506	94.8581299424642	106.480976008947	97.2335936608196	99.0355429733104	99.6389600608938	95.2619613257809	97.9880348026	94.7368606350836	98.8019582716299	106.554718390496
7.69166666666667	102.262666239092	103.754775761496	97.4676464167812	102.789121752302	99.0745487345535	94.8700734594702	106.479030021259	97.2293400156718	99.0501416723618	99.6275765224856	95.2484836415691	97.9799639447045	94.726259569956	98.8030981840506	106.546721304437
7.7	102.254922043168	103.731785528262	97.4684949884612	102.80580882183	99.0383925700971	94.8794821038731	106.47738479572	97.2256327553248	99.0673965210103	99.6165981684073	95.2340763726018	97.9743776589621	94.715161455769	98.8030889934346	106.539504676124
7.70833333333333	102.245705032184	103.70919642185	97.4712869885057	102.822855189648	99.0101069962059	94.8857246072212	106.47590671251	97.2225099433004	99.0866837664454	99.6058261861786	95.218650325755	97.9712173125994	94.7038317355916	98.8019653303828	106.533383158646
7.71666666666667	102.235268210952	103.687000714658	97.4760219802695	102.83955112407	98.9897904569025	94.8885329737596	106.474465889622	97.2199974919213	99.1072460481858	99.5950424666716	95.2021061308599	97.9702323843108	94.6925430291237	98.7998445197745	106.528584717623
7.725	102.223867170642	103.665144595777	97.4827196118762	102.855205270225	98.9774680987527	94.8880233182143	106.472951840335	97.2181004332006	99.1281994616397	99.5840283831545	95.184342465235	97.9709945325789	94.6815660735022	98.7969191804354	106.525242528576
7.73333333333333	102.211733773877	103.643549138317	97.4914041996028	102.869177676813	98.9730927520234	94.8846834181951	106.471286391603	97.2167948974994	99.1485754224955	99.5725882253384	95.1652748178278	97.9729295217305	94.6711564207472	98.793443876231	106.523392703416
7.74166666666667	102.199060235544	103.622126112828	97.5020881468595	102.880908853937	98.9765173616634	94.879332918455	106.469431239611	97.2160229553926	99.1673999440325	99.5605681722817	95.1448623734293	97.9753635289517	94.6615384033393	98.78971806789	106.522984158054
7.75	102.185996419148	103.600787368135	97.5147507082314	102.889940758522	98.9874481745896	94.8730804273863	106.467386566492	97.2156907682396	99.1837868581328	99.5478665589753	95.1231326340249	97.9775786655437	94.6528859402197	98.7860679977218	106.523899357182
7.75833333333333	102.172654363841	103.579451335241	97.5293141789218	102.895927443506	99.0053958233426	94.8672817561324	106.465180377909	97.2156698014297	99.1970164606058	99.5344398427382	95.1001910679976	97.978872660802	94.645300555352	98.7828308351003	106.525981248855
7.76666666666667	102.159115633435	103.558048362225	97.5456264098002	102.898636928624	99.0296429821736	94.863469676636	106.462852669158	97.215799646092	99.2065890302436	99.5203099291669	95.0762118806628	97.9786163211165	94.6387890220185	98.7803414022607	106.52906153791
7.775	102.145444768964	103.536522545008	97.563458257958	102.897948814365	99.0592396499613	94.8632300949257	106.46043899998	97.2158895562076	99.2122546677986	99.5055712187596	95.0514197603764	97.9762990007412	94.6332435395708	98.7789182460711	106.532984186756
7.78333333333333	102.131710600404	103.514829053614	97.5825144488371	102.893851833062	99.0930229548938	94.868042476295	106.457956877948	97.2157177739802	99.2140181503195	99.4903886355515	95.0260758924084	97.9715527602045	94.6284270062094	98.7788460493313	106.537620053645
7.79166666666667	102.118010026905	103.492929002612	97.6024482836804	102.886442565031	99.1296522012518	94.8791375503703	106.455398752749	97.2150307792132	99.2121150622277	99.4749790151538	95.0004718230398	97.9641539548126	94.6239655936238	98.7803538967768	106.542874053228
7.8	102.104491304373	103.470783309146	97.622876337062	102.875922933355	99.1676579243863	94.8974152295575	106.452734041258	97.2135432603676	99.2069598846822	99.4595760858085	94.9749250787239	97.954010395997	94.6193509993594	98.7835922575689	106.548686655119
7.80833333333333	102.091379320492	103.448346120787	97.643397074481	102.862592514274	99.2055087322133	94.9234213257864	106.449917725853	97.2109370464061	99.199076670633	99.4443874195678	94.9497690632696	97.9411442116122	94.6139565292809	98.7886134747798	106.555028282067
7.81666666666667	102.078997686484	103.425559767381	97.663612749236	102.84683399017	99.2416915296045	94.9573525356969	106.446900430425	97.2068604504609	99.1890325314832	99.4295557982676	94.925334864403	97.9256766409242	94.6070734304992	98.7953589639719	106.561886963774
7.825	102.067771550335	103.402354237141	97.6831454534719	102.82909412696	99.2747948765644	94.9990688061138	106.443637485459	97.2009351857401	99.1773913350795	99.415135018654	94.9019295965466	97.9078172539798	94.5979713041132	98.8036554555525	106.569252731853
7.83333333333333	102.058200456745	103.378653470384	97.7016391772138	102.809864811784	99.3035872159444	95.0481117439207	106.440096645227	97.1927770448188	99.1646905071205	99.401083662179	94.8798186965149	97.8878566639819	94.5859754083835	98.8132246096544	106.577099884597
7.84166666666667	102.050806719615	103.35438910812	97.7187484825028	102.789667765137	99.3270796774345	95.1037281588928	106.436262595978	97.1820299005826	99.1514339048972	99.3872756590377	94.8592163126367	97.8661595042289	94.570542381981	98.8237096561779	106.585367513356
7.85	102.046073509843	103.329519653074	97.7341235191589	102.769043262432	99.3445617072595	95.1648914350457	106.432136119788	97.1684068714968	99.1380937143439	99.3735232059391	94.8402844138339	97.8431553888994	94.551317014205	98.8347156109926	106.593944281009
7.85833333333333	102.044385104513	103.304049395825	97.7474069892625	102.748539788464	99.3556090257946	95.2303226805214	106.42772925278	97.1517279040206	99.1251148595611	99.3596045486393	94.8231412661347	97.8193268892096	94.5281646309928	98.8458504030327	106.602665257843
7.86666666666667	102.045977171194	103.278040102392	97.7582562048165	102.728701200839	99.3600775350476	95.2985269710477	106.42306127986	97.1319427150326	99.1129168561827	99.3452901967871	94.8078788318666	97.7951935667124	94.5011832439028	98.8567524477264	106.611322550561
7.875	102.050901260373	103.251612056183	97.7663894786197	102.710050209829	99.3580965190414	95.3678548540201	106.418160160335	97.1091371912516	99.1018958812187	99.3303648652319	94.7945828877655	97.7712924880981	94.4707005470134	98.8670996570517	106.619685944837
7.88333333333333	102.059005907652	103.224937248343	97.7716412966394	102.69306869838	99.3500631863815	95.4365850044238	106.413069245942	97.083530112618	99.0924324611974	99.3146436663185	94.7833451276893	97.7481578618685	94.4372584472195	98.8766072435902	106.627528491739
7.89166666666667	102.069939061609	103.198230471137	97.7740079540377	102.678175841863	99.3366334120354	95.5030205094442	106.407854429685	97.0554641725723	99.0849005196762	99.2979801977781	94.7742598909996	97.7263009358335	94.4015882350301	98.8850259892468	106.634652231321
7.9	102.083177969764	103.171741322161	97.7736718471614	102.665704740617	99.3187021773666	95.5655935776982	106.402607361003	97.0253889395893	99.0796675872452	99.280265932961	94.7674070878202	97.7061869107891	94.3645816773763	98.8921468499415	106.640908509886
7.90833333333333	102.098084543635	103.145747020316	97.7710002678135	102.655879578412	99.2973654947964	95.6229673772398	106.397443738607	96.9938349991735	99.0770802571066	99.2614265736886	94.7628302922861	97.6882058286109	94.3272616657497	98.8978097626073	106.646205673608
7.91666666666667	102.113971979968	103.120546171232	97.7665215605785	102.64879926553	99.2738592291548	95.6741125072371	106.392497386404	96.9613847047427	99.0774347348961	99.2414231690943	94.7605196639686	97.672640472431	94.2907503017805	98.9019120361122	106.65049941175
7.925	102.130164552507	103.096452775223	97.7608857977145	102.644434095396	99.2494836951156	95.7183362109643	106.387911083659	96.9286476846156	99.0809404669125	99.220258069531	94.7604018737415	97.6596393824349	94.2562298307396	98.904412865383	106.653769074583
7.93333333333333	102.146038006113	103.073787901488	97.7548172644702	102.642635526618	99.2255304810372	95.7552589881836	106.383824863075	96.8962462034205	99.0876927189834	99.1979794888877	94.762329616002	97.6492041187879	94.2248951498879	98.9053312990411	106.655989904377
7.94166666666667	102.161038190666	103.052868562567	97.7490654950922	102.643153592717	99.2032183050855	95.7847492231049	106.380362238865	96.8648078088666	99.0976647921935	99.1746828058122	94.7660635539555	97.6411975591376	94.197899564281	98.9047366054969	106.657112129749
7.95	102.174685660877	103.033995313546	97.7443617949538	102.645657280068	99.1836342648176	95.806833504051	106.377616711196	96.8349550772901	99.1107142372771	99.1505143305987	94.7712521910437	97.6353724807139	94.1762959242714	98.9027322980336	106.657054920606
7.95833333333333	102.186576561654	103.017437594684	97.7413858835885	102.649756729985	99.1676822311251	95.8216049886516	106.375643893953	96.8072832279963	99.1265886637238	99.1256822918497	94.7774250090877	97.6314092617468	94.1609767813117	98.8994371608127	106.655717588045
7.96666666666667	102.196385831089	103.003414909238	97.7407416822081	102.655029413487	99.1560514379736	95.8291547999416	106.374463735218	96.7823269757941	99.1449261798914	99.1004693145278	94.7840081543541	97.6289479480138	94.1526190916268	98.8949700319419	106.653003378933
7.975	102.203874098624	102.992076022974	97.7429377523237	102.661052904925	99.1492175886558	95.8295461924554	106.374071785168	96.7605270873879	99.1652597427339	99.0752340354213	94.7903589863083	97.627607585875	94.1516376303253	98.8894468606707	106.648845760454
7.98333333333333	102.208894288615	102.983482518276	97.748370498673	102.667441490545	99.1474747763258	95.8228331477405	106.374454207034	96.7422061008565	99.1870350519944	99.0503966428454	94.7958104550277	97.6269961134881	94.1581487448141	98.8829937766615	106.643226619329
7.99166666666667	102.211389058389	102.97760266496	97.7573123709098	102.673878298552	99.1509803558547	95.809103020206	106.375601926758	96.727555882412	99.2096407945468	99.0264146689955	94.7997174103467	97.6267183189548	94.1719477166571	98.8757711398914	106.63618115971
8	102.211373475545	102.974316933525	97.7699079051032	102.680135323312	99.1597884289761	95.7885208449701	106.377521679132	96.7166352719116	99.2324417487595	99.0037580344935	94.80149845777	97.6263880368821	94.1925066661647	98.8679970643152	106.627791331682
8.00833333333333	102.208909140506	102.973432219748	97.786179041067	102.686076746165	99.1738585146722	95.7613688906675	106.380242264719	96.7093748354606	99.2548059948353	98.9828883512279	94.8006689670687	97.6256453413693	94.2189987807637	98.8599590176273	106.618173054067
8.01666666666667	102.20408460374	102.974701366415	97.8060382935574	102.691642686108	99.1930472808234	95.7280834742508	106.383814194826	96.7055855350469	99.2761262124595	98.9642435303076	94.7968639278711	97.6241725136407	94.2503492178274	98.852008856098	106.607462125027
8.025	102.197012429693	102.977845121553	97.8293046165434	102.696814887555	99.2171007071351	95.6892912483443	106.388302118044	96.7049702370834	99.2958436030362	98.9482236394864	94.7898518217921	97.6217037338275	94.28530865485	98.8445436100163	106.595802190686
8.03333333333333	102.18783975694	102.982573288234	97.8557177862006	102.701575250902	99.2456524783297	95.6458461830792	106.393771888525	96.7071402255742	99.313483077365	98.9351720087191	94.7795413964533	97.6180321579714	94.3225417903932	98.8379755316657	106.583336384103
8.04166666666667	102.176759092771	102.988603565078	97.8849513507672	102.705874665401	99.2782214380778	95.5988573720872	106.400275845995	96.7116382442816	99.3286997970601	98.9253521323072	94.7659830903834	97.6130192969089	94.3607175718666	98.8326942005701	106.570203340569
8.05	102.164007547277	102.995679643301	97.9166234048937	102.709622685417	99.3142045395159	95.5496822381357	106.407838965676	96.7179656538019	99.3413252384264	98.9189247958085	94.7493657164433	97.6066038380666	94.3985854298028	98.8290265007299	106.556538541962
8.05833333333333	102.149854235519	103.00358870611	97.9503025364448	102.712693161148	99.3528726943431	95.4998623364385	106.41644606312	96.725609496382	99.3513949114218	98.9159254393827	94.7300059939001	97.5988032793944	94.4350288017358	98.8272027534135	106.542480187636
8.06666666666667	102.134586879647	103.012173503297	97.9855109677445	102.714934416726	99.3933799800143	95.4510042728613	106.426029323568	96.7340666072953	99.3591452130477	98.9162403190104	94.7083276612883	97.589705607119	94.4690980750039	98.8273335689086	106.528174147765
8.075	102.118509164605	103.021333394368	98.021730752983	102.716179555745	99.4347917775057	95.4046325316044	106.436457580376	96.7428647045029	99.3649782470555	98.9195836098227	94.6848314794223	97.5794533319805	94.5000284423121	98.8293956754484	106.513769522353
8.08333333333333	102.101949434329	103.031013297083	98.058414375298	102.716259904322	99.4761307522944	95.3620451793108	106.447531868719	96.751583363206	99.3694039964574	98.9254811887377	94.6600628136575	97.5682244970683	94.5272441362235	98.8332228582249	106.499399251279
8.09166666666667	102.085270213815	103.041183021308	98.0949972102641	102.715022569941	99.5164333265083	95.3241964320906	106.458991717969	96.7598763747692	99.3729744660855	98.9332693580186	94.6345836661263	97.5562157022681	94.5503480445613	98.838501217368	106.485149301802
8.1	102.06886842438	103.051811227031	98.1309135070983	102.712346767964	99.5548056484699	95.291621973131	106.470532257258	96.7674908548739	99.3762221408882	98.942114328003	94.6089509470827	97.5436321179812	94.5690990063092	98.8447718338412	106.471029062728
8.10833333333333	102.053163946349	103.062841566057	98.1656197534765	102.708152826006	99.5904702098233	95.2644116454655	106.48182715115	96.7742760710892	99.3796105763693	98.9510535733636	94.5836988024547	97.530686517124	94.58338337231	98.8514458821183	106.456956089375
8.11666666666667	102.038577227987	103.074179125478	98.1986233446203	102.702403120145	99.6227986063073	95.2422244765973	106.492550928061	96.7801796577064	99.3835024000741	98.9590588957406	94.5593230453779	97.5176020171795	94.5931864377212	98.8578363334525	106.442760737632
8.125	102.025495232316	103.085688932593	98.2295123610049	102.69509883585	99.6513276638088	95.2243376656527	106.502396967851	96.7852356966444	99.3881469580109	98.9651158006586	94.5362646560455	97.5046088927689	94.5985651860504	98.8632045154909	106.428209272554
8.13333333333333	102.014227326365	103.097201437295	98.2579871722301	102.686276229141	99.6757587269211	95.2097210902137	106.511091400203	96.7895523539082	99.3936845917827	98.9683036109625	94.5148880660674	97.4919319238225	94.5996226355002	98.8668123058395	106.413041093243
8.14166666666667	102.004960031084	103.10851838958	98.2838920186298	102.676002467875	99.6959440758969	95.1971332580895	106.518404873192	96.7933026049348	99.4001590639786	98.9678600132492	94.4954563482083	97.4797730850714	94.5964854757975	98.8679694834995	106.397012580878
8.15	101.997727114003	103.119415275325	98.3072342444094	102.664370037997	99.7118643198231	95.1852399747298	106.524161928418	96.7967143171515	99.4075293646888	98.9632237664461	94.4781129498194	97.4682947306398	94.5892867691418	98.8660709235537	106.379935783313
8.15833333333333	101.992410604126	103.129641054694	98.328177863234	102.651492909063	99.723597532936	95.1727498630894	106.528244777457	96.8000546414391	99.415679319843	98.9540559964523	94.462876694398	97.4576064678269	94.5781545154476	98.860623859548	106.361700160022
8.16666666666667	101.988774614606	103.138918741472	98.3470104310586	102.63750896911	99.7312814431655	95.1585463620155	106.53058966222	96.8036086274699	99.4244288921331	98.9402418794127	94.449649725206	97.4477589635236	94.5632057354034	98.8512693038446	106.342273105747
8.175	101.986519596337	103.146949922376	98.3640936992972	102.622585531212	99.7350747257907	95.1417956426579	106.531178337001	96.807654585542	99.4335486873078	98.9218788875563	94.4382365603557	97.4387444358534	94.5445439860835	98.8378029594147	106.32168497888
8.18333333333333	101.985341102569	103.153425429392	98.3798099426544	102.606918895278	99.7351274598245	95.1220194064779	106.530029310866	96.812435458939	99.4427767824897	98.8992626350919	94.4283719130867	97.4304988232402	94.522258328155	98.8201955979005	106.300008828344
8.19166666666667	101.984978196717	103.158042445423	98.3945100046577	102.590725165773	99.7315693552648	95.0991232096085	106.527192717978	96.8181255894787	99.4518363290928	98.8728781587996	94.4197509294753	97.4229018325154	94.4964245803842	98.7986048235745	106.277342074572
8.2	101.985238145408	103.160524295922	98.4084639335923	102.574228272195	99.7245185715382	95.0733792462612	106.522750961155	96.8247997484905	99.4604494194943	98.8433934376332	94.4120536087272	97.415775821568	94.4671107045131	98.7733707087657	106.253792876765
8.20833333333333	101.985992379158	103.160638105815	98.4218171215553	102.557649753195	99.7141088838516	95.0453893627339	106.516824750074	96.8324135429065	99.4683453509141	98.8116427229686	94.404961112503	97.4088862593463	94.4343869481496	98.7449961051375	106.229471825084
8.21666666666667	101.987152929483	103.158208197814	98.4345619413914	102.54119763268	99.7005292508212	95.0160682872933	106.509581518133	96.8407972717578	99.4752698898789	98.7785905988026	94.3981710129302	97.4019457655179	94.3983423525889	98.71411691879	106.204488075436
8.225	101.988646510782	103.153123704722	98.4465371437599	102.525051741561	99.6840647247902	94.986661313857	106.501242161786	96.8496616416758	99.4810021411918	98.7452804507231	94.3914189501801	97.3946236590279	94.359109766028	98.6814659436588	106.178948606455
8.23333333333333	101.990396937972	103.145338239793	98.4574594535685	102.509350185749	99.6651225107573	94.9587670464158	106.492082653622	96.8586158093707	99.485377466918	98.7127771937091	94.3845036250748	97.386562005257	94.3168971770177	98.6478313580489	106.152962076906
8.24166666666667	101.992313667086	103.134861856728	98.4669796494268	102.494182924709	99.6442284010964	94.9343185886424	106.482428774451	96.8671962262576	99.4883100394617	98.6821111852858	94.3773037044686	97.3773966023959	94.2720200559069	98.6140098631495	106.126651079631
8.25	101.994279817682	103.12174877448	98.4747480376931	102.479592301753	99.6219906264619	94.9154982687384	106.472644426031	96.8748999568752	99.4898089069149	98.6542282186797	94.369777928307	97.3667803872634	94.2249320840969	98.5807571933633	106.100174828363
8.25833333333333	101.996138723709	103.106086142397	98.4804754784493	102.465579234476	99.5990435642129	94.9045950280809	106.463114592807	96.8812174244634	99.489984747361	98.6299478513953	94.3619502897236	97.3544074971217	94.1762524619881	98.5487454365137	106.073759426143
8.26666666666667	101.997685236428	103.087988666561	98.4839829635833	102.452116535279	99.5759913580849	94.903834197776	106.454223056968	96.885663557375	99.4890488140437	98.6099273386553	94.353891042375	97.3400360831683	94.1267830470147	98.5185385633782	106.04772604231
8.275	101.998670267184	103.067599912785	98.4852371380412	102.439168136725	99.5533686082424	94.9152096958169	106.446326058414	96.8878056181658	99.4873050490721	98.5946307818728	94.3457012623301	97.3235073151982	94.0775057684479	98.4905898761848	106.022502731345
8.28333333333333	101.998822221099	103.045097209164	98.4843674220844	102.42670895159	99.5316267617936	94.9403350736535	106.439726123617	96.8872857168421	99.4851308556288	98.5843106698853	94.337497208102	97.3047590669841	94.0295541435563	98.465254360346	105.998609531233
8.29166666666667	101.997882509977	103.020696064077	98.4816601907977	102.41474002148	99.5111435701364	94.9803155949712	106.434650314759	96.8838399465265	99.4829414270241	98.5790073281901	94.3293884555649	97.2838352771952	93.9841582402668	98.4428036280934	105.976618191012
8.3	101.995649146896	102.994648942029	98.4775325041962	102.403295080624	99.4922431087476	95.0356379223369	106.431233855998	96.8773164641189	99.4811400981784	98.5785628503344	94.3214547136894	97.2608924772025	93.9425681007696	98.4234349835022	105.957099407782
8.30833333333333	101.992018427811	102.967234432085	98.4724943029372	102.392437833529	99.4752129345293	95.1060819528289	106.429509149624	96.8676907669303	99.4800654964575	98.5826441187838	94.3137322598702	97.2362012042725	93.9059656555739	98.4072749263077	105.940573949029
8.31666666666667	101.987012194716	102.938740071581	98.4671061065218	102.382252282244	99.4603117241611	95.1906732458938	106.429402202243	96.8550760893372	99.4799492473619	98.5907734009886	94.3062134032373	97.21013614185	93.875375713928	98.394381506816	105.927478595246
8.325	101.980785109215	102.909447702343	98.4619338963583	102.37282755569	99.4477664846449	95.2876943346908	106.430738230936	96.839729246234	99.4808920376707	98.6023636159617	94.2988534805258	97.1831520340184	93.851583577269	98.3847472999354	105.918149780304
8.33333333333333	101.973615968994	102.879626443845	98.4575016180485	102.364237549041	99.4377615986585	95.3947606558627	106.433255488831	96.8220505466304	99.4828555670777	98.6167508524335	94.2915780202713	97.1557516206708	93.8350667554238	98.3783026755375	105.912822280713
8.34166666666667	101.965887679704	102.849530468781	98.4542462851524	102.356517524513	99.430424018522	95.5089581291634	106.436624600219	96.8025725405844	99.4856666546515	98.6332191933095	94.2842851357778	97.1284563964111	93.8259502633398	98.3749198077069	105.911637320765
8.35	101.958055961966	102.819395998872	98.4524860055734	102.349643509905	99.4258069637562	95.6270310660039	106.440470451876	96.7819333823715	99.4890351737846	98.651021297182	94.2768418032841	97.1017857143576	93.8239912293538	98.3744180934301	105.914653447878
8.35833333333333	101.95060794295	102.789435958313	98.4524077525428	102.343524440538	99.4238708785865	95.7455961609925	106.44439518932	96.7608373500613	99.4925863588937	98.6694024403481	94.2690762980949	97.0762416941216	93.8285900433546	98.3765724856562	105.921855028717
8.36666666666667	101.944018397042	102.759835924815	98.4540707617281	102.338015143321	99.4244633561793	95.8613539073706	106.448003205046	96.7400105203115	99.4959023637984	98.6876315328071	94.2607729129596	97.0522938577899	93.8388219467455	98.3811273954438	105.933156492106
8.375	101.938712652011	102.730754970615	98.457417843587	102.332946826515	99.4273084393582	95.9712802412005	106.450928426721	96.7201579649548	99.4985636550069	98.7050355636907	94.2516769519123	97.0303590973609	93.8534877824459	98.3878153515563	105.948402216033
8.38333333333333	101.935036998389	102.702329549081	98.4622924999302	102.328161695338	99.4320181828681	96.0727930608367	106.45286071901	96.7019243213637	99.5001786788398	98.7210321062195	94.2415128303822	97.0107777891221	93.8711867221593	98.3963739461163	105.967360453382
8.39166666666667	101.933232048175	102.674675187678	98.4684613405364	102.323540682239	99.4381284479278	96.163884965356	106.453565803724	96.6858593849464	99.5003954749465	98.7351578889034	94.2300085886236	96.9937919145412	93.890410002053	98.406554503121	105.989711147323
8.4	101.933410397937	102.64788479109	98.4756370962521	102.319022033231	99.4451457750493	96.2432067677792	106.452894218059	96.6723924506626	99.4989008413615	98.7470909665169	94.2169163417669	96.9795317358659	93.9096472906251	98.4181225450929	106.01503586039
8.40833333333333	101.935548057332	102.622028243085	98.4834975260111	102.31461114903	99.452587843574	96.3100936266306	106.450779073845	96.66181760871	99.4954200820646	98.7566569027676	94.202023294746	96.9680148712666	93.9274925513781	98.4308565651808	106.042821483568
8.41666666666667	101.939497488045	102.597156712042	98.4917022246932	102.310379191318	99.4600087332001	96.3645388108245	106.447226332514	96.6542884780967	99.489726413784	98.7638070117089	94.1851547506548	96.9591575830916	93.942734579857	98.4445502155493	106.072479813525
8.425	101.945017917638	102.573307833663	98.4999133718534	102.306448679026	99.4670117601254	96.4071235847035	106.442301875485	96.6498193468324	99.4816593161945	98.7685685575394	94.1661734841978	96.9527923153499	93.9544207157979	98.4590162262399	106.10337463829
8.43333333333333	101.951808506154	102.550504848233	98.507819410904	102.302968585581	99.4732577858711	96.4389088261243	106.436118027863	96.6482904282744	99.4711473459271	98.7709848228527	94.1449802081418	96.9486828376063	93.961892005662	98.4740880305255	106.134846509413
8.44166666666667	101.959534684086	102.52874844965	98.5151498995052	102.300083952259	99.4784730359189	96.4612947095511	106.428820890188	96.6494567478513	99.4582328875433	98.7710702518632	94.1215176045725	96.9465340463891	93.9647966464553	98.4896193216875	106.166229166222
8.45	101.967848149012	102.508006882471	98.521670756598	102.29790659499	99.4824531632052	96.4758610649184	106.420579044669	96.6529630301818	99.4430924292025	98.7687961375587	94.0957751969323	96.9460012171149	93.9630896368796	98.5054862022678	106.196857354422
8.45833333333333	101.976399735562	102.488210026719	98.5271633005323	102.296494010552	99.4850601427255	96.4842122450352	106.411573300948	96.6583681264772	99.4260402307282	98.7641056827553	94.0677906639654	96.9467042289567	93.9570240410091	98.5215964748853	106.226070964088
8.46666666666667	101.984839222387	102.469250283076	98.5314041751328	102.295839774032	99.4862167628832	96.4878556862361	106.401987050397	96.6651783321174	99.407510062374	98.7569475943294	94.0376485935894	96.9482465085125	93.9471366555839	98.537905687678	106.25322097345
8.475	101.992803148534	102.45099117978	98.5341635954265	102.295874276466	99.4859073371492	96.488124886021	106.391997780869	96.672882796802	99.3880226471981	98.7473170638203	94.0054814860109	96.9502334690319	93.934227943692	98.5544339844707	106.277681049271
8.48333333333333	101.999903674178	102.433281698144	98.5352261360891	102.296474669343	99.4841859418957	96.4861304141825	106.381770297086	96.6809834684248	99.3681482049669	98.7352950426545	93.9714733192696	96.9522864993424	93.9193345619285	98.5712764100099	106.298867386969
8.49166666666667	102.005730996092	102.41597189541	98.5344255703441	102.297483251722	99.4811859091516	96.4827247089471	106.371451354506	96.6890167810357	99.3484681060312	98.7210776655032	93.9358610267358	96.9540537028585	93.9036930785832	98.5886008280035	106.316264603683
8.5	102.009870157143	102.398926923907	98.5316838451348	102.29873017217	99.477125030254	96.4784901893376	106.36116583044	96.6965683963272	99.3295405762585	98.7049902859871	93.8989311270166	96.9552215595035	93.888692829808	98.6066295741387	106.329449326546
8.50833333333333	102.01192582967	102.382038433226	98.527047006043	102.30005334735	99.4723010230144	96.4737626101007	106.351014891055	96.7032820186758	99.3118778040106	98.6874855373959	93.861012008018	96.9555298958523	93.8758151563177	98.6256044851519	106.338104232359
8.51666666666667	102.011551240003	102.365231382933	98.5207096123223	102.301309815672	99.4670684663876	96.4686821536397	106.341075636394	96.7088610751093	99.2959363846547	98.6691273776768	93.8224628588896	96.9547864109052	93.8665590280536	98.6457396392608	106.34202241654
8.525	102.008481007588	102.34846414893	98.5130184833049	102.302377542301	99.4617956168427	96.463260338006	106.331401895982	96.7130634624466	99.2821157498046	98.6505623570781	93.7836612958681	96.9528717208938	93.8623571116776	98.6671701680769	106.341105561001
8.53333333333333	102.002564738996	102.331723080855	98.5044513021253	102.303152944166	99.4568163793064	96.4574595806017	106.322027586793	96.7156948758085	99.2707580966397	98.6324808497264	93.7449937946684	96.949730124173	93.8644871743955	98.6899079909069	106.335357733953
8.54166666666667	101.993792046536	102.315016002288	98.4955742553588	102.303551741174	99.4523969830058	96.4512706654534	106.312973683642	96.7166079340451	99.262144829224	98.6155745902988	93.7068527772047	96.9453516632577	93.8739839470733	98.7138143523235	106.324875432472
8.55	101.982299708961	102.298368416459	98.4869902663277	102.303514970817	99.4487214423926	96.4447538454646	106.304256927377	96.7157092171597	99.2564845810932	98.6004977711311	93.6696399546785	96.9397534619889	93.8915597508523	98.7385929848662	106.309835997567
8.55833333333333	101.96836049152	102.28182204594	98.4792885060907	102.303015126633	99.4458833394712	96.438023105342	106.295897276891	96.7129713895966	99.2538917177011	98.5878368162997	93.6337704576803	96.9329620112098	93.9175441101787	98.7637998057921	106.290488374695
8.56666666666667	101.952361866822	102.265432575848	98.4729974517445	102.302057387948	99.4438697860887	96.4311862035051	106.287922487277	96.7084459630298	99.2543631255785	98.5780895806423	93.5996709325097	96.9249959401757	93.9518494020777	98.7888617887253	106.267148136555
8.575	101.934783552194	102.249264528698	98.4685382147941	102.300674819275	99.4425337613681	96.4242617842314	106.280368409858	96.7022683809042	99.2577633973043	98.5716502373427	93.5677669343865	96.9158541038623	93.9939647667274	98.8131005399438	106.24019250295
8.58333333333333	101.916177038988	102.233383401469	98.4661784073135	102.298919563109	99.4415626109947	96.4170874294737	106.273273144499	96.6946423052859	99.2638180405418	98.5687961292171	93.5384593409627	96.9055161015498	94.0429779535026	98.8357603443156	106.210048956644
8.59166666666667	101.897144817995	102.217845867095	98.4659941174725	102.296855151989	99.4404578870842	96.4092431902757	106.266664959719	96.6857949516212	99.2721049855289	98.5696766035902	93.5120960380742	96.8939557055231	94.097624032664	98.8560434881019	106.17717804194
8.6	101.878314912084	102.202688923634	98.4678507576574	102.294556627347	99.4385449243104	96.4000318239721	106.260547148097	96.6759115182677	99.2820418219982	98.5743059914568	93.4889488520969	96.8811596795326	94.1563590730373	98.8731585199973	106.142059199145
8.60833333333333	101.860305010844	102.187920499353	98.4714103312903	102.292118867992	99.4350254443903	96.3885441044329	106.254885679897	96.6650697186207	99.2928828284672	98.5825619444648	93.4692005158119	96.8671434152267	94.2174550664059	98.8863857275109	106.105188241139
8.61666666666667	101.843671774639	102.173516115908	98.4761653444071	102.289662273718	99.4290689166256	96.3738007066436	106.249605560563	96.6531932239067	99.3037446546143	98.5941877750207	93.4529380479771	96.8519593381973	94.2791086702324	98.8951524041374	106.067085788206
8.625	101.828850709859	102.159425398292	98.4814926656122	102.28732348969	99.4199184280688	96.3549300151818	106.244596791266	96.6400312750417	99.3136657841797	98.6087951467744	93.4401488843561	96.8356986528274	94.3395510524169	98.8990963352446	106.028305295856
8.63333333333333	101.816103951655	102.14558824844	98.4867173770784	102.285230985478	99.4069821551612	96.331325668966	106.239724368209	96.6251623524806	99.3216876761088	98.6258662223159	93.4307208867427	96.8184890819894	94.397143819221	98.8980973184782	105.989426443248
8.64166666666667	101.805494580405	102.131956000463	98.4911758564256	102.283477826947	99.3898963910709	96.3027413675585	106.234836807329	96.6080153960654	99.3269376329996	98.6447617555609	93.4244462953498	96.8004912970647	94.450451008098	98.8922742813333	105.951026888477
8.65	101.796897375299	102.118510520138	98.4942682970566	102.282106243134	99.3685621344031	96.2693218420198	106.229773919295	96.5879026813537	99.3286940182644	98.6647431280483	93.4210264502784	96.7818957275904	94.4982860653424	98.8819600155421	105.913637338236
8.65833333333333	101.790043924946	102.105276100287	98.495497332484	102.281110658871	99.3431565061349	96.2315940646	106.224377845172	96.5640635895657	99.3264229158527	98.6850087410463	93.42007558083	96.7629197838962	94.5397371690517	98.8676656866765	105.877694461236
8.66666666666667	101.784587150246	102.092323143267	98.4944972424378	102.280454488528	99.3141138932413	96.1904310843377	106.21850745957	96.5357212038186	99.31978994258	98.7047378177798	93.4211246318725	96.7438038868957	94.5741716706638	98.8500412627324	105.843507614498
8.675	101.780162794861	102.079764200227	98.4910548267618	102.280089963142	99.2820788973753	96.1469915639803	106.21205174567	96.5021501692115	99.3086584122292	98.7231340036724	93.423627370875	96.724803988184	94.6012190373751	98.8298347283658	105.811247224863
8.68333333333333	101.776432257415	102.067742567542	98.4851139369985	102.27997298652	99.2478461101263	96.1026496305821	106.20493881564	96.4627497964458	99.293080099239	98.7394643023874	93.4269725659613	96.7061791139806	94.6207373775663	98.8078516122502	105.780951361388
8.69166666666667	101.773108217494	102.05641475749	98.4767590187746	102.2800709388	99.2123024918245	96.0589296836671	106.19713958117	96.4171142067182	99.2732799480579	98.7530904263282	93.4305057127406	96.6881754270799	94.6327740289585	98.784915222615	105.752542804063
8.7	101.769972982848	102.045929532852	98.4661839626007	102.280363926723	99.1763780969009	96.017438018267	106.188664806279	96.3650916041631	99.2496365302425	98.7634907522691	93.4335597923304	96.6710123212974	94.637528513788	98.7618297872197	105.725853594054
8.70833333333333	101.766889888406	102.036406593065	98.4536548811752	102.280841156479	99.1410014536861	95.9797687486368	106.179556316152	96.3068279794348	99.2226598662291	98.7702737542019	93.4354904392337	96.6548765678687	94.6353209328163	98.7393511152962	105.700657376673
8.71666666666667	101.763798215834	102.027918947596	98.4394718946234	102.281497098442	99.1070513611145	95.9473744871679	106.169877631439	96.2427947527344	99.1929674415254	98.7731840205632	93.4357100475459	96.6399249737889	94.62656647724	98.7181657501746	105.676706769562
8.725	101.760690859603	102.020483103955	98.4239342537094	102.282331828118	99.0753006116333	95.9214154400655	106.159708902293	96.1738020891268	99.1612589057392	98.7721019901358	93.4337170292172	96.6262900848973	94.611755293127	98.6988738113784	105.653770897234
8.73333333333333	101.757588954014	102.014057901488	98.4073143450499	102.283353961019	99.0463593921881	95.9026142586828	106.149145136048	96.1009974604181	99.1282867759193	98.7670429799115	93.4291189590133	96.6140828128969	94.5914339757133	98.6819715066645	105.63166910638
8.74166666666667	101.754526445219	102.008548892913	98.389846525435	102.284579527326	99.0206333076281	95.8911487507875	106.138292145493	96.0258452360106	99.0948186926546	98.7581630130075	93.4216507776173	96.6033882060986	94.566184312066	98.6678337697756	105.610296096467
8.75	101.751543315022	102.003815423796	98.3717344048066	102.286020744757	98.9983053060437	95.8866108311805	106.127256012913	95.950086087566	99.0615940549367	98.745773648959	93.4111895193972	96.5942538357772	94.5365992041049	98.6566992730052	105.589634827064
8.75833333333333	101.748677422795	101.999680547564	98.3531739310774	102.287665158735	98.9793432248005	95.8880376746124	106.116127578832	95.8756838485844	99.0292875487077	98.7303600398207	93.3977642274325	96.5866761158332	94.5032603214202	98.6486605256531	105.56975886817
8.76666666666667	101.745949414566	101.995944060499	98.3343826754203	102.289453348398	98.9635314891684	95.8939897020958	106.104967974044	95.804769365139	98.9984896097849	98.7125885354883	93.3815568344029	96.5805944159843	94.4667225486868	98.6436630144689	105.550827534307
8.775	101.743346404073	101.992396350755	98.3156242833663	102.291263637123	98.9505201390702	95.9026457264636	106.09380080876	95.7395816800853	98.9696998573836	98.6932862844272	93.3628904079532	96.5758982596074	94.4275082997545	98.641517012136	105.533074291224
8.78333333333333	101.740815642876	101.988829975309	98.2972215624419	102.292906024951	98.9398784671953	95.9119156469967	106.082612293887	95.6823985313876	98.9433205425713	98.6733828912272	93.3422056853345	96.5724421171522	94.3861130615396	98.6419224319567	105.516788606624
8.79166666666667	101.738271907994	101.985047446448	98.2795550521432	102.294125019124	98.9311448985083	95.9195886829611	106.071356747432	95.6354508979483	98.9196439892827	98.6538231282654	93.3200299575145	96.5700578413419	94.343022003857	98.6445043476598	105.502291993236
8.8	101.735611164963	101.980865833957	98.2630452250745	102.294613697668	98.9238754279447	95.9235108547791	106.059965042142	95.6008256355583	98.898842739435	98.6354773311146	93.2969390390221	96.5685611842912	94.298734659604	98.6488562163156	105.489907421242
8.80833333333333	101.732723464547	101.976120655974	98.2481210957497	102.294041607923	98.9176931882409	95.9217572043013	106.048355159909	95.5803650867213	98.8809753947958	98.619075849623	93.2735097919143	96.5677570948986	94.2537912952264	98.6545847435359	105.47992298503
8.81666666666667	101.72950724217	101.970671181618	98.235182848699	102.292093702439	98.9123304090014	95.9127694213457	106.03644341127	95.5755694757643	98.8660083386068	98.6051737453496	93.2502657899897	96.5674489418875	94.2087943621853	98.6613447753964	105.472556063171
8.825	101.725889018313	101.964406878815	98.2245662593863	102.288512432209	98.9076494132564	95.8954532110918	106.024153384924	95.5875033692919	98.8538396423968	98.5941341168983	93.2276269863111	96.5674507416427	94.1644218514673	98.6688545086015	105.467925612167
8.83333333333333	101.721843646578	101.957254035797	98.2165152019443	102.283135990978	98.9036409802471	95.869247449035	106.011420899896	95.6167094711479	98.8443154040406	98.586121947237	93.2058764120458	96.5675961020733	94.1214309719439	98.6768933700917	105.466036323516
8.84166666666667	101.717404382255	101.949182861948	98.2111665536635	102.275928324173	98.9004119506867	95.8341795386142	105.998197502175	95.6631401276203	98.8372416294609	98.5811124265792	93.1851522047137	96.5677368851284	94.0806485034375	98.6852937603585	105.466774568429
8.85	101.712658071225	101.940215390356	98.2085474019435	102.266995666524	98.898172897869	95.7909050128452	105.984457464826	95.7261189481904	98.8323937129972	98.5789192532637	93.165465932649	96.5677304101235	94.0429444788317	98.6939335989295	105.46991553193
8.85833333333333	101.707730047082	101.930432338017	98.2085806658492	102.25658460013	98.8972251605834	95.7407090803971	105.970209820263	95.8043391440178	98.829515726182	98.5792424975537	93.1467416585632	96.5674231115167	94.0091914225621	98.7027283633013	105.475141794043
8.86666666666667	101.702764889913	101.919974907664	98.211095800048	102.245063539142	98.8979389303197	95.6854482263128	105.955512147022	95.8959004764634	98.8283057531674	98.5817302158211	93.1288657284527	96.5666408102381	93.9802171404759	98.711621058353	105.482071709977
8.875	101.697904673332	101.909038654625	98.2158429343404	102.232895960032	98.9007156798513	95.6274326737816	105.940481981586	95.9983868882996	98.8283997491644	98.5860425102893	93.1117352419885	96.56518899447	93.9567597596756	98.7205737413859	105.490293066788
8.88333333333333	101.693263086644	101.897860862299	98.2225072354014	102.220609098356	98.9059337886759	95.569273800352	105.925302467663	96.1089852341938	98.8293726072659	98.5919036132312	93.0952948751806	96.5628597509884	93.9394296944218	98.7295654426605	105.499399151999
8.89166666666667	101.688896714252	101.886705228813	98.2307190159773	102.208754293043	98.9138830888632	95.5137264870218	105.910219132895	96.2246382477297	98.8307627080223	98.5991332878042	93.0795573207913	96.5594408466046	93.9286790964196	98.7385955732187	105.509025695447
8.9	101.684780925281	101.875845098148	98.2400583996144	102.197858297001	98.9247033622187	95.4635459331947	105.895526974263	96.3422172657214	98.8321108929882	98.6076592010503	93.0646075352982	96.5547257601152	93.9247779514453	98.7476851819749	105.518882509995
8.90833333333333	101.68079822271	101.865542738942	98.250058166456	102.188371902729	98.9383450925486	95.4213677758484	105.881550564784	96.4586981129884	98.8330017934636	98.6175144595191	93.050591679708	96.5485265097513	93.9277963324729	98.7568686657774	105.528772705028
8.91666666666667	101.676741780924	101.856023488949	98.2602117708677	102.180623171361	98.9545586069025	95.3896178549804	105.868621057696	96.5713253518705	98.8330992520394	98.6288196806786	93.037692356267	96.5406889445608	93.9375935437824	98.7661763310853	105.538599168337
8.925	101.672334609698	101.847449376723	98.2699938338082	102.174782930329	98.9729015700396	95.3704512674523	105.857052643141	96.6777493390586	98.8321691187309	98.6417480939738	93.0260966186317	96.5311056685387	93.9538154596698	98.7756148941084	105.548360387082
8.93333333333333	101.667263714673	101.839898375084	98.2788944069394	102.170852362294	98.9927549065187	95.3657031679837	105.847119640678	96.7761170532414	98.8300850189878	98.6564758605997	93.0159672850168	96.5197225751833	93.9758996809485	98.7851514270666	105.558133858912
8.94166666666667	101.661222631538	101.833350270719	98.286459488385	102.168678442674	99.013349492499	95.3768253841097	105.839035414913	96.8651018299248	98.8268188152829	98.6731233896604	93.00742466357	96.5065410746294	94.0030874517867	98.7947022615748	105.568045738565
8.95	101.653951361974	101.827677063218	98.2923282368134	102.167991951949	99.0338065724521	95.4048014983157	105.832934720994	96.9438728580442	98.8224223288362	98.6916982150571	93.0005382094396	96.4916216385102	94.0344435319718	98.8041298753006	105.57823094097
8.95833333333333	101.645268887025	101.822639382007	98.2962629540166	102.168454197822	99.053182348434	95.4500653453761	105.828861267515	97.0120205029996	98.8170061433557	98.7120531476118	92.9953249169085	96.475089949435	94.0688851425058	98.8132520751909	105.588792243286
8.96666666666667	101.635101839252	101.817895252706	98.2981713068485	102.169698762375	99.0705047959632	95.5124595336394	105.826763146488	97.0694598135211	98.8107194624717	98.7338704594336	92.9917530810084	96.4571392413946	94.1052170291648	98.8218620454694	105.599766684777
8.975	101.623510127231	101.81302740486	98.2981160822086	102.171361188976	99.0848039690842	95.5912485293765	105.826497987476	97.1163345661347	98.8037358259372	98.7566770544739	92.989748935798	96.438022081114	94.1421675911642	98.8297517392647	105.611104530274
8.98333333333333	101.61070111701	101.807588284766	98.296304403239	102.173096450788	99.0951469471882	95.6851684990089	105.827845240608	97.1529386322363	98.7962482999118	98.7798898490892	92.9892015460365	96.4180344917666	94.1784232328269	98.8367323985106	105.622663622811
8.99166666666667	101.597024246626	101.801153757184	98.2930542108387	102.174587551355	99.1006832028675	95.7924836451963	105.830520146035	97.1796622209049	98.7884736599802	98.8028841621205	92.9899645637338	96.3975025504323	94.2126611663225	98.8426508759251	105.634219890156
9	101.582948840974	101.793374819571	98.2887454701557	102.175548609672	99.1006943610695	95.9110349134019	105.834186771956	97.1969634906592	98.7806618982831	98.825068595079	92.9918583371928	96.3767764504013	94.2435822667275	98.8474016850126	105.645491424663
9.00833333333333	101.569034466827	101.784019258866	98.2837681419347	102.175724634323	99.0946393445345	96.0382939767591	105.838471530954	97.205361231015	98.7731039603696	98.8459405700849	92.9946764162237	96.356227730002	94.2699452914773	98.8509320698323	105.656169168552
9.01666666666667	101.555897571207	101.772998097477	98.2784773290799	102.174890913029	99.0821914132776	96.1714448955328	105.842978650757	97.2054409031498	98.7661283814636	98.8651030075861	92.9981975504972	96.3362438927389	94.2906034450376	98.8532362038207	105.665944319901
9.025	101.544171488492	101.760376986632	98.2731610707386	102.172856148931	99.06326385983	96.3074989246443	105.847306552527	97.1978676689209	98.7600812585864	98.8822480481151	93.0022007125311	96.3172195185794	94.3045440600406	98.8543391733004	105.674525548131
9.03333333333333	101.5344619189	101.746376842058	98.2680218746001	102.16947111145	99.0380158145466	96.4434268678227	105.851063885242	97.1834024557354	98.7552910344513	98.8971337132378	93.0064788937117	96.2995459573241	94.3109296979287	98.8542781850828	105.681647284666
9.04166666666667	101.527308447305	101.731364965095	98.2631715415273	102.16464053217	99.00683278379	96.5762903284618	105.853886185021	97.1629127679422	98.7520254504913	98.9095764031679	93.0108481428151	96.2836015783613	94.3091355027922	98.8530890204028	105.687074827262
9.05	101.52315868205	101.71583303047	98.2586378685156	102.158334574957	98.970288385146	96.7033599074532	105.855453233898	97.1373650429862	98.7504527674685	98.9194647823687	93.0151497272584	96.2697449581841	94.2987779829681	98.8507998710365	105.690607871239
9.05833333333333	101.522350353234	101.700360061874	98.254379555297	102.150597393639	98.9291001226867	96.8222083557704	105.855503552605	97.107792788462	98.750618747243	98.9267846587154	93.0192444850726	96.2583115258034	94.279733821228	98.8474295709407	105.692079440867
9.06666666666667	101.525093142518	101.685564074349	98.2503060417312	102.141551717263	98.8840888816971	96.9307684370156	105.853843414085	97.0752502315051	98.7524410080072	98.9316382197158	93.0230005269486	96.2496074694606	94.2521489210344	98.8429860946615	105.691350359277
9.075	101.531445472528	101.672047055775	98.2463031618881	102.131397325959	98.8361457004228	97.0273627969317	105.850352493051	97.040767631136	98.755712800243	98.9342429669754	93.0262795609416	96.2438925457231	94.2164374942628	98.8374633860862	105.688304602489
9.08333333333333	101.541286798411	101.660335480275	98.2422650366385	102.120399448225	98.786204173575	97.1107298681629	105.844988043541	97.0053172846103	98.7601096654115	98.934903412856	93.0289301915466	96.2413527375981	94.1732709099717	98.8308378862866	105.682849373753
9.09166666666667	101.554294725237	101.650821895799	98.2381252348392	102.108866097563	98.7352138102913	97.1800627086456	105.837783403096	96.9697903065336	98.7651991641805	98.9339631157507	93.0307927688041	96.2420736950986	94.1235552733385	98.8230666942476	105.674919204376
9.1	101.569942692364	101.643720408798	98.2338757750381	102.097118591269	98.6841106909537	97.2350593769887	105.828834214571	96.9349811436184	98.7704563263769	98.9317569236442	93.0317131916529	96.246024724721	94.0683952759984	98.8140878462207	105.664483720053
9.10833333333333	101.5875287594	101.639046758498	98.2295664752256	102.085460216385	98.6337881928341	97.2759734012865	105.81827362254	96.9015770400681	98.7752862994803	98.9285807233936	93.0315614732901	96.2530560012897	94.0090434533416	98.8038243558404	105.65156156357
9.11666666666667	101.60623346397	101.636623400441	98.2252860839954	102.074145091246	98.5850769679181	97.303645865185	105.806247396567	96.8701509446173	98.779054019491	98.9246850495147	93.0302528787361	96.2629079584843	93.9468384589277	98.7921957246382	105.636239795141
9.125	101.625194401455	101.636105508938	98.2211334063701	102.063347139143	98.5387389830732	97.3194971432888	105.792898625215	96.8411572252047	98.7811193253997	98.9202911448114	93.027769311895	96.2752290742529	93.8831381236936	98.7791372973014	105.618690452955
9.13333333333333	101.643580232319	101.637024115511	98.2171858237779	102.05313135051	98.4954687044351	97.3254660586617	105.778362726111	96.8149287607462	98.7808763457994	98.9156204445718	93.0241772316515	96.2895929368653	93.8192523733397	98.7646210419489	105.599175134767
9.14166666666667	101.660649092136	101.638839294604	98.2134702994559	102.043435379488	98.4558911216479	97.323897691499	105.762769122798	96.7916744500923	98.7777970927954	98.9109211282329	93.0196370860938	96.3055050781345	93.756381089808	98.7486697744865	105.578036115778
9.15	101.67578722914	101.640994256554	98.2099448956059	102.034070880172	98.4205527955345	97.3173859902815	105.746246679893	96.7714800464771	98.7714753602734	98.906479522039	93.0144006332457	96.3224013730368	93.6955615315424	98.7313612263762	105.555679431572
9.15833333333333	101.688534842087	101.642965283229	98.2064987648426	102.024746468814	98.3899081141462	97.3085833710089	105.728929832601	96.7543172042324	98.7616592694635	98.9026182821498	93.0087977012656	96.3396514706314	93.6376276835132	98.7128221769232	105.532556488011
9.16666666666667	101.698605371159	101.644304633931	98.2029698379854	102.015104661344	98.3643048333083	97.300006366001	105.710961608035	96.7400609962388	98.7482613740296	98.8996889688143	93.0032154749787	96.35657512056	93.5831833908766	98.6932148706796	105.509147089984
9.175	101.705894426627	101.644669640146	98.1991716332441	102.004762039582	98.3439718708287	97.2938780081277	105.69249140488	96.7285113634375	98.7313480967979	98.898058078194	92.9980684811575	96.3724629626135	93.5325915950268	98.6727201912776	105.485942340339
9.18333333333333	101.710470376332	101.643830665131	98.1949212358427	101.99334490233	98.3290090219903	97.2920342613523	105.673668409222	96.7194155582947	98.7111214997675	98.8980792856645	92.9937560927537	96.3865903854811	93.4859796520567	98.6515230022437	105.463425215082
9.19166666666667	101.712547631307	101.641659153673	98.1900667380946	101.980516162403	98.3193762090537	97.295893285905	105.654633213559	96.7124897980823	98.6879051170753	98.9000507917958	92.9906121671492	96.3982262480795	93.4432582904465	98.6298027899607	105.4420488632
9.2	101.712454397173	101.638105197821	98.1845178277615	101.965992337245	98.3148813187545	97.3064676639821	105.635510190435	96.7074336828823	98.6621341943357	98.9041671278936	92.9888602226564	96.4066477001478	93.404152506872	98.607728456735	105.422213762788
9.20833333333333	101.710604474147	101.633173619224	98.1782793765038	101.949553890996	98.3151680272185	97.3243969323115	105.616403407608	96.7039304002061	98.634337877527	98.9104798185871	92.9885877232469	96.4111682940838	93.3682443768311	98.5854533993791	105.404244363839
9.21666666666667	101.707473638789	101.626903701666	98.171475615643	101.931054967849	98.3197064691125	97.3499815647657	105.597399666938	96.7016361439382	98.6051003341388	98.9188784134965	92.9897440333821	96.4111772887588	93.3350270950049	98.5631088064514	105.38836634127
9.225	101.703578668156	101.619355850374	98.1643494125874	101.910435867869	98.3277905511834	97.3832089884602	105.578580282556	96.7001716598531	98.5750030587924	98.9290961045019	92.9921550844702	96.4061827421555	93.3039658797081	98.5407977298179	105.374687573651
9.23333333333333	101.699456918611	101.610606816368	98.1572348204576	101.887735975195	98.3385469057134	97.4237751964789	105.560037601509	96.6991256647567	98.544564213255	98.9407385735607	92.9955427358344	96.3958511769011	93.2745590770434	98.5185953003483	105.363187159912
9.24166666666667	101.695640860143	101.600752393306	98.1505144674547	101.863101973097	98.3509626202455	97.4711096710254	105.541887983471	96.698070413946	98.5141893350568	98.9533324997722	92.9995425678502	96.3800382265032	93.2463956817652	98.4965580876072	105.353715960902
9.25	101.692622668028	101.589912841682	98.1445739266382	101.836786969776	98.3639371256684	97.524407869136	105.524274685168	96.6965838597789	98.484138802686	98.9663878706786	93.0037237266517	96.3588045103251	93.2192086869909	98.47473880143	105.346009443859
9.25833333333333	101.690811280927	101.578234426733	98.1397589874836	101.809137903672	98.3763537293783	97.582673222184	105.507360400612	96.6942699597476	98.4545133094204	98.9794631776881	93.0076172558449	96.33241282462	93.1929211559324	98.4531977584964	105.339710026855
9.26666666666667	101.690490363909	101.5658844394	98.136337117566	101.780571776262	98.3871559660792	97.6447657468482	105.491314460705	96.6907689929128	98.4252590973575	98.9922173005504	93.0107526991495	96.301309819617	93.167676721793	98.4320052335977	105.334394412398
9.275	101.691787245363	101.553042067683	98.1344636349468	101.751547096214	98.3954118088268	97.7094470640591	105.476300134138	96.6857581116442	98.3961912660537	99.0044336060164	93.0126953988951	96.2661001113231	93.1438465794804	98.4112355674321	105.329602927471
9.28333333333333	101.69466064999	101.539887219965	98.134156195437	101.722539700054	98.4003544527923	97.775410673405	105.462463576638	96.6789525700497	98.3670272973504	99.0160115291696	93.0130771042341	96.2275178688362	93.1220116995403	98.3909579762785	105.324870547388
9.29166666666667	101.698906998651	101.526588185031	98.1352862781791	101.694025978774	98.4013979075764	97.8412905901206	105.449922562184	96.6701169818162	98.3374240878328	99.0269315299997	93.0116179916881	96.186398281335	93.1029229321795	98.3712288176186	105.319760004872
9.3	101.704177957535	101.513289640253	98.1375965147529	101.666468048523	98.398132315323	97.9056408747169	105.438755243814	96.6590849623541	98.3070186846925	99.037207396643	93.0081408355082	96.1436534480418	93.087439693617	98.3520871660663	105.313894611343
9.30833333333333	101.710007137791	101.500101689636	98.1407435225927	101.640294709433	98.3903050463509	97.9668794611357	105.428993269494	96.645778605012	98.275474507273	99.0468437467519	93.0025756264313	96.100256560421	93.0764490585199	98.3335521643399	105.306983721171
9.31666666666667	101.715853410536	101.487089351311	98.1443539595544	101.615878100619	98.3777954828597	98.0232120195762	105.420622323977	96.6302217855622	98.2425291560226	99.0558121334872	92.9949532998574	96.0572307881339	93.0707749958059	98.3156210838119	105.29883331442
9.325	101.721162643349	101.474262408001	98.1480756093636	101.593511098128	98.3605926074304	98.0725845886564	105.413588267091	96.6125450382142	98.208035574538	99.0640487444129	92.9853935852475	96.0156321009191	93.0710920102073	98.2982712986456	105.289342527931
9.33333333333333	101.725431195025	101.4615678622	98.1516086671089	101.573390014697	98.3387783742425	98.1127175377118	105.407805535511	96.5929795995982	98.1719902514247	99.0714668550587	92.9740930410022	95.9765164755291	93.077853043059	98.2814696687328	105.278496205212
9.34166666666667	101.728247654029	101.448890753504	98.1547122414585	101.555602458897	98.3125151907828	98.1412359320683	105.403167019125	96.5718395413191	98.1345455304207	99.0779714553589	92.9613112416707	95.9408908920992	93.0912366938873	98.2651875392444	105.266361626195
9.35	101.729302447093	101.436067604124	98.1571901589733	101.540117981881	98.2820399166809	98.1558631071863	105.399555439413	96.5494964307141	98.0960050418585	99.0834659976908	92.9473496798953	95.9096568308915	93.1111189588547	98.2494165596377	105.253087524659
9.35833333333333	101.72837012818	101.422908339377	98.1588661736377	101.526783303918	98.2476684115509	98.1546230917116	105.396854387917	96.5263551621867	98.05680453804	99.0878528603289	92.9325254855549	95.8835592687164	93.1370743702344	98.2341816174724	105.238897472781
9.36666666666667	101.725276171126	101.409218605616	98.159562480348	101.515328990315	98.2098087944282	98.1360135300908	105.394957788454	96.5028387187761	98.0174836305825	99.0910384314562	92.9171492764718	95.8631529103658	93.1684070902077	98.2195476021439	105.22407154399
9.375	101.719863702797	101.394819764318	98.159092856088	101.505392103385	98.1689770374076	98.0991387921727	105.393778950099	96.479385244647	97.9786542340982	99.0929482187672	92.9015141239007	95.8487919582957	93.2042068845226	98.2056166021276	105.2089166248
9.38333333333333	101.711973749749	101.37956803171	98.1572731407944	101.49655015191	98.1258095247783	98.0438040476605	105.393259144055	96.4564545374702	97.9409701256845	99.0935431057307	92.8858951144329	95.8406404577774	93.2434217500952	98.192514427989	105.193733685245
9.39166666666667	101.701443246883	101.363371658441	98.1539442747342	101.488355886977	98.0810699359412	97.9705642091486	105.393371607442	96.4345342798504	97.9050980607581	99.092823413448	92.870554666611	95.8386907106981	93.2849390510331	98.1803688965698	105.178794915671
9.4	101.688117252042	101.346201779332	98.1489995782494	101.480366284264	98.0356469928154	97.8807166464268	105.394115860796	96.4141339490881	97.8716844400039	99.0908192405597	92.8557482779765	95.8427775209281	93.3276669229027	98.1692849739521	105.16433896767
9.40833333333333	101.671871596281	101.328094407013	98.1424073960083	101.472166088379	97.990535797485	97.776236782978	105.395502048903	96.3957616804623	97.8413118077681	99.0875786670305	92.8417261453926	95.8525863095927	93.3706049382166	98.1593242143829	105.150580110917
9.41666666666667	101.652644545904	101.309146260028	98.1342225604701	101.463390040096	97.9467978629963	97.6596711070119	105.39753194824	96.379891709491	97.814451182979	99.083162241625	92.828729833043	95.8676588714142	93.4128917275657	98.1504964039347	105.137718221685
9.425	101.630472545438	101.289508644005	98.1245840503184	101.453749178158	97.9055071038863	97.534003953214	105.400185304972	96.3669331395357	97.7914253794016	99.0776393360441	92.8169874012661	95.8873987417591	93.4538234109002	98.1427661098549	105.125939757953
9.43333333333333	101.605515739323	101.269379354191	98.1137000898205	101.443063447434	97.8676969855725	97.4025052721898	105.403414998984	96.3572014334432	97.772391485374	99.0710816079347	92.8067081673956	95.9110793312183	93.4928474926809	98.1360686329714	105.11541025557
9.44166666666667	101.57805775637	101.248990529198	98.1018266701999	101.431292524395	97.8343156900257	97.2685631396913	105.407147373702	96.3508882014003	97.7573362353386	99.0635610326812	92.7980735938746	95.9378616528639	93.5295426183786	98.1303255374585	105.106265056333
9.45	101.548481026466	101.22859462476	98.0892481807576	101.418548886617	97.8061842185629	97.1355088146296	105.411281502051	96.3480315014687	97.7460736744136	99.0551626387624	92.7912221508826	95.9668266164341	93.563593311518	98.1254512087707	105.098603504602
9.45833333333333	101.517236515983	101.2084533789	98.076262818975	101.405083382397	97.7839546166611	97.0064478276789	105.415684559625	96.3484945126497	97.7382442145906	99.046009380941	92.7862302542813	95.9970193050659	93.5947668011184	98.1213478357015	105.092487314519
9.46666666666667	101.484823915305	101.188831003539	98.0631663238287	101.39124736453	97.7680760363203	96.884117594323	105.420186085428	96.3519559069131	97.7333260890393	99.0362860355888	92.7830933294276	96.027495847795	93.6228965729467	98.1178945663691	105.087939844726
9.475	101.451782904265	101.169987610348	98.0502290731467	101.377441525501	97.7587781616707	96.7707937817251	105.4245769942	96.3579110575645	97.7306682696298	99.0262512630376	92.7817127151823	96.0573646923675	93.6478710926687	98.1149402458608	105.084942272381
9.48333333333333	101.418686718154	101.15216672794	98.0376712920733	101.364059962014	97.7560729054295	96.6682547729552	105.428617450737	96.3656848164364	97.7295369569564	99.0162365244644	92.7818950124355	96.0858209949024	93.6696222669779	98.1123049082575	105.083427787209
9.49166666666667	101.386129663487	101.135573986754	98.0256461589109	101.351438874033	97.7597684356493	96.5777956438387	105.432052604472	96.3744554701991	97.7291575820817	99.0066402584689	92.7833649432019	96.112175034882	93.6881130780723	98.1097896914121	105.083280677466
9.5	101.35470677132	101.120351871124	98.0142393485019	101.339821090918	97.7694918177518	96.500276145638	105.434630418423	96.3832838832468	97.728745805227	98.9979275610528	92.7857836632003	96.1358730223567	93.7033306367745	98.1071933327922	105.084344260914
9.50833333333333	101.324991504579	101.106560121485	98.0034893281526	101.329341697903	97.7847214631573	96.4361854013974	105.436115776493	96.3911399168451	97.7275363196247	98.9906323457607	92.7887637959414	96.1565087082092	93.7152897914599	98.1043332705293	105.086433413229
9.51666666666667	101.297518727222	101.094167624523	97.9934243987657	101.32002980649	97.8048302101574	96.3857011171729	105.43630123403	96.3969244892633	97.7248173510435	98.9853434772143	92.7918809178203	96.1738259186042	93.7240449546008	98.1010676534617	105.089345815849
9.525	101.272773185094	101.083055544937	97.9841043928071	101.311818702487	97.829136437414	96.3487245840133	105.435020032723	96.3994953693965	97.7199698713624	98.9826611845564	92.7946854968462	96.1877130299771	93.7297023221864	98.0973129066795	105.092870942205
9.53333333333333	101.25117781308	101.073029812941	97.975653611377	101.304562448407	97.8569568705543	96.3248868719976	105.432164099492	96.3977075420329	97.7125055412588	98.983128798968	92.7967147069022	96.1981922265933	93.7324254591903	98.0930529388425	105.096798134007
9.54166666666667	101.233077104786	101.063842137635	97.968273934755	101.298060406252	97.8876502343417	96.3135320376886	105.427703801454	96.3904698395352	97.7020938816924	98.9871539211019	92.7975010116217	96.2054071822039	93.7324325761872	98.0883410021753	105.100924170331
9.55	101.218714292915	101.055218597344	97.9622303820415	101.292086739995	97.9206412913473	96.3136880958311	105.421703661829	96.3768072905885	97.6885700779893	98.9949333209309	92.796581485797	96.2096094529763	93.7299883964055	98.0832988265606	105.105060394931
9.55833333333333	101.208206367538	101.046893817925	97.9578102351726	101.286417324889	97.955421710252	96.3240426315417	105.414327084977	96.3559162980976	97.6719254100251	99.0063998635482	92.7935193147355	96.2111399529123	93.7253934262913	98.0781151606677	105.109038316365
9.56666666666667	101.201527603967	101.038647202446	97.9552686156611	101.280848237301	97.9915294257627	96.3429423821873	105.405824138377	96.3272081403317	97.6522911547736	99.0212109799185	92.7879439898228	96.2104027791366	93.7189722117602	98.0730409945722	105.112710918852
9.575	101.19851093643	101.030333496006	97.9547764847319	101.275205202806	98.0285109128352	96.3684275065215	105.396503327338	96.29034535032	97.6299227648984	99.0387857492584	92.7796033237242	96.2078340368648	93.7110637169282	98.0683777679093	105.115948272298
9.58333333333333	101.198865574735	101.021896509972	97.9563793330991	101.269346496487	98.0658759142743	96.3983000709963	105.386696058217	96.2452780047608	97.6051828219202	99.0583791798686	92.7684124732303	96.2038736437601	93.7020171497969	98.0644583098697	105.11862846114
9.59166666666667	101.202201025678	101.013360616681	97.9599677355238	101.263162635623	98.1030588820304	96.4302244469994	105.376723236906	96.1922816686706	97.5785207282262	99.0791722031026	92.7544849533183	96.1989483935253	93.6921925596917	98.0616250391995	105.120625634465
9.6	101.208048448853	101.004806977846	97.9652619184257	101.256577174204	98.1394010636652	96.4618545785179	105.366868872709	96.1319907399028	97.5504511582709	99.1003569486345	92.7381333649856	96.1934676946114	93.6819619737143	98.0602114630991	105.121799542442
9.60833333333333	101.215876226407	100.996347264976	97.9718156947472	101.2495512329	98.1741602397312	96.4909675481766	105.357362094874	96.0654196479752	97.5215320382805	99.1212040669945	92.7198366864083	96.1878253587696	93.6717063618799	98.0605299932814	105.121994503386
9.61666666666667	101.225102478061	100.988103775348	97.9790408380555	101.242087905811	98.2065424733616	96.5155714021795	105.348367835603	95.9939696028707	97.4923387488518	99.1411070562101	92.7001852334122	96.182400348436	93.6618042960102	98.06286524097	105.121052056868
9.625	101.235107518894	100.980199704279	97.9862432332404	101.234229177239	98.2357402451282	96.5339647129644	105.339985332368	95.9194198669487	97.4634341206414	99.1596019532406	92.6798200263124	96.1775541011182	93.6526099058057	98.0674693665462	105.118831760511
9.63333333333333	101.245245733439	100.972760870775	97.99265998366	101.22604439776	98.2609649418299	96.544746127227	105.332252882132	95.84389795329	97.4353397233484	99.1763604264022	92.6593772647123	96.1736242837447	93.6444211868011	98.0745563252019	105.115230724658
9.64166666666667	101.254858323015	100.96592662127	97.997495157128	101.217617967863	98.2814740689702	96.5467931877061	105.325158309766	95.7698207405649	97.4085128053808	99.1911590094656	92.6394424657384	96.1709153707874	93.6374422017936	98.0842952790958	105.110197922619
9.65	101.263294035534	100.959861286751	97.999959727611	101.209042438714	98.2965964202913	96.5392445139951	105.318655141938	95.6997997036256	97.3833295566296	99.2038366059252	92.6205173772183	96.1696884321625	93.6317443487914	98.0968048475368	105.103744658252
9.65833333333333	101.2699426659	100.954753962409	97.9993208418743	101.200414328191	98.3057497332006	96.5215111605575	105.312682234023	95.6365053697393	97.3600769901527	99.2142562043243	92.6030018881068	96.1701543348584	93.6272345806941	98.1121479475294	105.095950016618
9.66666666666667	101.274275988392	100.950799331072	97.9949586348937	101.191826862073	98.3084451047013	96.4933137448082	105.307182667263	95.5824932212416	97.3389552836799	99.2222810541751	92.5871897803111	96.172473242208	93.6236391222893	98.1303269267322	105.086954402053
9.675	101.275883737818	100.948163856869	97.9864210098454	101.183358650026	98.3042870314288	96.4547227323007	105.302119381804	95.5400072267257	97.3200841144492	99.2277653079753	92.5732731905271	96.1767585297741	93.6205079483762	98.1512808747621	105.076936667966
9.68333333333333	101.274494243034	100.946950871254	97.9734649044218	101.175061303901	98.2929884569048	96.4061826790068	105.297487510888	95.5107896102772	97.3035021246789	99.230552995879	92.5613507220611	96.1830793706788	93.6172416515688	98.1748877886777	105.066080938558
9.69166666666667	101.269977393749	100.947176986376	97.9560778278712	101.166950623343	98.274412585252	96.3485130748887	105.293322088649	95.4959319205498	97.2891568674716	99.230482239427	92.551436276684	96.1914572908159	93.6131383411662	98.200972753321	105.054545955999
9.7	101.262333986586	100.948763809337	97.9344779382156	101.159005874675	98.2486327546417	96.2828876460471	105.289697061731	95.4958007383537	97.2768935698824	99.2273965152025	92.5434648346271	96.2018562824228	93.6074510783646	98.2293208899652	105.042447056948
9.70833333333333	101.251676956307	100.951543694511	97.9090916974363	101.151176743701	98.2159858763027	96.2107961126845	105.286714443515	95.5100538201792	97.266451972506	99.221163415719	92.5372934980004	96.2141704583	93.5994415717796	98.259692534724	105.029853735167
9.71666666666667	101.23821070458	100.955277935324	97.8805129317189	101.143392574891	98.177100513112	96.133989418828	105.284488383374	95.5377331248895	97.2574731534981	99.2116983363499	92.5327045160403	96.2282160915948	93.5884207483852	98.2918380366219	105.01679939961
9.725	101.222214469625	100.95968182459	97.8494554749353	101.1355701687	98.1329012628194	96.0544076976451	105.283128878173	95.5774001335746	97.2495134182717	99.1989905140698	92.5294180563967	96.243734018647	93.5737767235264	98.3255096676166	105.00329759085
9.73333333333333	101.204031324534	100.964446133235	97.8167126488268	101.127620833406	98.0846020246989	95.9740880711058	105.28272632634	95.6272778170312	97.2420622364852	99.183127875312	92.5271112088368	96.2604033743588	93.5549960092588	98.3604678521821	104.989360493459
9.74166666666667	101.184060082055	100.96925055808	97.7831298252387	101.119458844871	98.0336933434808	95.8950490677061	105.283338302336	95.6853769650607	97.2345610518647	99.1643134568462	92.5254338107952	96.2778618757202	93.531682629025	98.3964778354296	104.975016448889
9.75	101.162746933545	100.973774974443	97.7495885703792	101.111011478598	97.9819161342192	95.8191642297622	105.284980913379	95.7496020553905	97.2264207589845	99.1428643103877	92.5240201846435	96.2957252209699	93.5035768819651	98.43329483318	104.960322523328
9.75833333333333	101.140574948702	100.977713241565	97.716994686466	101.102227816627	97.931207034764	95.7480610646258	105.287625409055	95.8178424451669	97.2170400512079	99.1191895864981	92.5225039076339	96.3136010397198	93.4705739146324	98.4706432597008	104.94536958817
9.76666666666667	101.118051435851	100.980785403491	97.6862601971289	101.093082135242	97.8836040301346	95.6830758900295	105.291199945073	95.8880515692277	97.2058295291114	99.0937583085541	92.5205387792234	96.3310997350313	93.4327405886653	98.5082005889548	104.930280125735
9.775	101.095696632079	100.982740418677	97.658272901586	101.08356871185	97.8411161742711	95.6252562252161	105.295597088592	95.9583087067769	97.1922435609117	99.0670746479924	92.517821013725	96.3478480641009	93.390327297939	98.5455929406009	104.915200478311
9.78333333333333	101.074039185727	100.983347100485	97.6338511855557	101.07368920336	97.805579607801	95.5753748684637	105.300686208673	96.0268587677584	97.1758175610687	99.0396656148294	92.5141051276091	96.3635070936785	93.3437714445683	98.5824032221042	104.900289535218
9.79166666666667	101.053618741593	100.982381391577	97.6136850070434	101.063438388657	97.7785287302868	95.5339275979281	105.306327551487	96.0921344301529	97.1562058694362	99.0120700402938	92.5092097907188	96.377790573053	93.2936907312626	98.6181868596904	104.885705014202
9.8	101.034987330801	100.979622694624	97.5982713270964	101.052792442375	97.7611009910019	95.5011097111637	105.312384485511	96.1527702508739	97.1332133299047	98.9848204871195	92.5030174594634	96.3904792046248	93.2408662297177	98.6524858671755	104.871587542526
9.80833333333333	101.018699215047	100.974863433477	97.5878592025629	101.041700099645	97.7539768271778	95.476787674925	105.318731042986	96.2076151797682	97.1068133993303	98.9584191030545	92.4954764328496	96.4014284469084	93.186217619147	98.6848351086939	104.858043523237
9.81666666666667	101.005284939496	100.967923785736	97.5824179371315	101.030079948602	97.757347782575	95.4604926410284	105.325253340237	96.2557436049612	97.0771512008094	98.9333095966135	92.4866093634301	96.4105689922636	93.1307737073916	98.7147631070172	104.845129513819
9.825	100.995215046121	100.958661901864	97.5816341620947	101.017829148602	97.7709071648657	95.4514504725567	105.331847484502	96.296462062652	97.0445366037333	98.90984974248	92.4765226752216	96.4179005431967	93.0756368190649	98.7417927563929	104.832842188082
9.83333333333333	100.988867258414	100.946976568615	97.5849379750077	101.004840653637	97.7938601058154	95.4486364570397	105.338420306077	96.3293096503989	97.0094305041877	98.8882929595538	92.4654076912708	96.4234811999862	93.0219350699276	98.7654437593865	104.821118768995
9.84166666666667	100.986510186426	100.932804104531	97.5915543171653	100.991018109329	97.8249533716306	95.4508305685342	105.344897366058	96.3540522380022	96.9724221484777	98.8687825290553	92.4535292819747	96.4274153178937	92.9707627911362	98.7852365598906	104.809851482894
9.85	100.988304246769	100.916114709723	97.6005712906245	100.976282211784	97.8625314572644	95.4566581441354	105.3512360086	96.3706719593607	96.9341985075804	98.8513550590103	92.4412046832857	96.4298420836921	92.9231224823795	98.800698560523	104.79891371714
9.85833333333333	100.994308300626	100.896915905482	97.6110163880036	100.960573624434	97.904625955586	95.464615465522	105.357436176104	96.3793540166985	96.8955118210549	98.8359509266905	92.4287769212019	96.4309265773307	92.8798839940373	98.8113733324388	104.788187155729
9.86666666666667	101.004479951711	100.875264929054	97.6219358180758	100.943862287407	97.9490755624072	95.4730948525513	105.363542507893	96.3804730237969	96.8571456944754	98.8224306567443	92.4165849617168	96.430853911945	92.8417642672729	98.8168319772017	104.777576747876
9.875	101.018664676192	100.851281925592	97.6324717903231	100.926166646265	97.9936624052938	95.4804341607993	105.369636255901	96.3745801716047	96.8198730294609	98.810592735964	92.4049337381829	96.4298236589638	92.8093197420062	98.8166864575913	104.767010177796
9.88333333333333	101.036576441086	100.825155318091	97.6419262019275	100.907576916925	98.0362453941495	95.4850016343223	105.375820132553	96.3623892398021	96.7844073240422	98.8001869471195	92.3940720051774	96.4280394594008	92.7829446658028	98.8106086816432	104.756431817167
9.89166666666667	101.057779179023	100.797138732722	97.6497993876101	100.888273232818	98.0748761006645	95.4852978279182	105.382200696019	96.3447562209597	96.7513624577795	98.790921276031	92.3841834340138	96.4256926775059	92.7628748520966	98.7983609639279	104.745802884066
9.9	101.081681029284	100.767543395149	97.6558034921253	100.868532478033	98.1078930562974	95.4800510033453	105.388872193037	96.3226475280842	96.7212339199009	98.7824678654374	92.3753860514671	96.4229466600614	92.7491975532478	98.7798377259841	104.735110640551
9.90833333333333	101.107547635912	100.736729134224	97.6598594269615	100.848721594928	98.1339955429931	95.4683020204617	105.395904420511	96.2970958326863	96.6944007759062	98.7744782514879	92.3677322560803	96.4199303847994	92.7418654245343	98.7551084424154	104.724382108755
9.91666666666667	101.134532763067	100.70509492407	97.6620849200438	100.829277507929	98.1522945433728	95.4494818737255	105.403335218436	96.2691489599826	96.6711389840913	98.7666138196659	92.3612081492754	96.4167444457364	92.7407111590779	98.7244472254923	104.713695276896
9.925	101.161720888535	100.67306739423	97.6627741010056	100.81067743187	98.1623365964245	95.4234738441347	105.41116659578	96.2398219170249	96.6516349429497	98.7585880629833	92.3557347816698	96.4134758765367	92.7454594531103	98.6883400940452	104.703181715462
9.93333333333333	101.188176337287	100.641084848864	97.6623670620915	100.793408712829	98.164101645013	95.3906462337782	105.419363372168	96.2100602406169	96.6359891976793	98.7502109131643	92.3511728369121	96.4102155415726	92.7557346912485	98.647471431251	104.693019659038
9.94166666666667	101.212994795607	100.609576551652	97.6614123246179	100.777946719058	98.1579807068914	95.3518444498179	105.427853429009	96.1807154830517	96.6242052908824	98.741423033777	92.3473300752916	96.4070704441161	92.7710655565191	98.6026950966066	104.683421013543
9.95	101.235353738814	100.578940805082	97.6605281779563	100.764740862884	98.1447364617618	95.3083333264273	105.436529024948	96.1525282384253	96.6161684402429	98.7323102190133	92.3439696472357	96.40416414395	92.790888544692	98.5549911055643	104.674615380313
9.95833333333333	101.254556293332	100.549527097646	97.6603664671548	100.754201882524	98.1254439618054	95.2616832977877	105.445249938113	96.1261153075462	96.6116261960984	98.7230970939003	92.3408196913466	96.401623772888	92.8145524767256	98.5054072088536	104.666833381857
9.96666666666667	101.270061809985	100.521625541263	97.6615793274639	100.746683440583	98.1014094540936	95.2136069430482	105.453849927709	96.101960727588	96.6101796094065	98.7141283153384	92.3375880969796	96.3995588052951	92.8413286539928	98.4549927807443	104.660290491109
9.975	101.281499574386	100.495464508228	97.6647895061239	100.742455473725	98.0740746596166	95.1657761216152	105.462147754696	96.0804100663144	96.6112846038247	98.7058444622406	92.3339848228552	96.3980411467005	92.8704328653761	98.4047397452162	104.65516812019
9.98333333333333	101.288666129545	100.471216126529	97.6705651507208	100.741672198304	98.0449199945396	95.1196636940146	105.469963459283	96.0616667382728	96.6142638019297	98.6987507218413	92.3297469358004	96.3970973233713	92.9010613448654	98.3555413511186	104.651587800623
9.99166666666667	101.291508499159	100.449004927068	97.6793966903092	100.744343037893	98.01537569052	95.0764413813169	105.477138407303	96.0457921282004	96.6183346299029	98.6933707440013	92.3246559127801	96.3967198095092	92.932435580457	98.3081699006411	104.649582340341
10	101.290096161158	100.428910084921	97.6916695323235	100.750317957846	97.9867437140513	95.0369385402846	105.483554759541	96.0327134745647	96.6226558739393	98.6901837063696	92.3185411894851	96.3968945185305	92.9638487053053	98.2632681438587	104.649075770411
10.0083333333333	101.284585234334	100.410954738004	97.7076269084731	100.759295464122	97.9601339169529	95.0016436903787	105.489149862184	96.0222397586839	96.6263862558901	98.689556169745	92.311276245033	96.3976299461998	92.9947099987459	98.2213474448879	104.649882371119
10.0166666666667	101.275180515297	100.395085675779	97.7273248431668	100.770853674869	97.936421465612	94.970718941558	105.493923104348	96.0140815971997	96.6287467281737	98.691687777726	92.3027807842993	96.3989706197511	93.0245842454961	98.1827881539969	104.651726534608
10.025	101.262103119254	100.381154626602	97.7505930569453	100.784498631625	97.9162325675127	94.9440034573716	105.497934723717	96.0078722028249	96.6290809030442	98.696582840253	92.293035294924	96.4009877615457	93.0532182089028	98.1478417426815	104.654277186595
10.0333333333333	101.245569561568	100.368912235129	97.7770195483636	100.79972007835	97.899960409367	94.9210093239353	105.50129766309	96.0031893552688	96.6269072233268	98.7040473636723	92.2820998289006	96.4037539662815	93.0805477196718	98.1166353797095	104.657188410631
10.0416666666667	101.225783943901	100.358016748732	97.8059649242386	100.816043498985	97.8878070826402	94.900943400418	105.504164499693	95.9995789548923	96.6219526473391	98.7137052138323	92.2701237908487	96.4073149665613	93.1066865113975	98.089176820191	104.660140407048
10.05	101.202942418037	100.3480496275	97.8365996149324	100.833069677569	97.8798395597132	94.8827861217073	105.506711355002	95.9965793459445	96.6141580354645	98.7250278598246	92.2573389310261	96.4116704858664	93.131902420989	98.0653564664698	104.662875319334
10.0583333333333	101.177246563439	100.33852995502	97.8679582996854	100.850497136112	97.8760401928658	94.8654187671064	105.509120866111	95.9937436300025	96.6036547138658	98.7373749417275	92.2440333755927	96.4167709253399	93.1565850636129	98.0449484389571	104.665219947348
10.0666666666667	101.148918179568	100.328926452522	97.8990110134224	100.868127614822	97.8763376843104	94.8477633152236	105.511566977699	95.9906571459678	96.5907255344497	98.75004456248	92.2305102882961	96.4225266575666	93.1812051873827	98.027619360527	104.667087893234
10.075	101.1182079013	100.318670580714	97.9287452209469	100.885859568906	97.8806216575181	94.8289127713798	105.514203438818	95.9869510522626	96.5757686574069	98.7623300854691	92.2170416035725	96.428819653626	93.2062631894983	98.0129536981748	104.668461074287
10.0833333333333	101.085396972014	100.307173951655	97.9562450884224	100.903674652033	97.8887532054402	94.8082475234069	105.517155173264	95.9823168787474	96.559270331357	98.7735777851438	92.2038279506897	96.4355130146387	93.2322266840529	98.0004946880834	104.669362005579
10.0916666666667	101.050795542362	100.293851195382	97.9807553555459	100.921618394041	97.9005794344002	94.7855247470288	105.520510833119	95.9765236843808	96.5417763000619	98.7832412999932	92.1909719377181	96.4424628548889	93.2594643738581	97.9897894233607	104.669834342449
10.1	101.014736296285	100.278146984317	98.0017251899452	100.939776310157	97.9159512493585	94.7609177310752	105.524317157472	95.9694308217246	96.5238481712068	98.7909286567304	92.1784722169383	96.449533260234	93.2881884295963	97.9804268911405	104.669942052653
10.1083333333333	100.977561349191	100.259564085474	98.0188330137623	100.958249668165	97.9347376689633	94.7349943389249	105.528576341958	95.9609877430567	96.5060040911479	98.7964336669561	92.1662462596138	96.4566066053696	93.3184152717485	97.972063613521	104.669782188329
10.1166666666667	100.939608053307	100.237690435482	98.0319921312433	100.97713283162	97.9568308132835	94.7086440616985	105.533244748796	95.9512219449117	96.4886606523098	98.7997460731348	92.1541805310906	96.4635837652933	93.3499491237116	97.964433689266	104.669497156432
10.125	100.901200711403	100.212225694591	98.0413344347826	100.996486226509	97.9821414602269	94.6829705513411	105.538230742566	95.9402244445915	96.4720992497923	98.8010432724204	92.1421915569162	96.4703760070434	93.3823893636132	97.9573433631463	104.669276690699
10.1333333333333	100.862645639296	100.183006449815	98.0471729868602	101.016295760715	98.0105887885356	94.6591683418713	105.543393372517	95.9281391752981	96.4564693690761	98.8006680836337	92.1302749526246	96.4768903806246	93.4151604312603	97.9506568938535	104.669347987185
10.1416666666667	100.824220883308	100.150025363085	98.0499492227123	101.036416608722	98.0420858969719	94.6384098699559	105.548546108595	95.9151562692668	96.4418242168408	98.7990926187275	92.1185292831726	96.4830078880898	93.4475584562301	97.9442809399901	104.669955399555
10.15	100.786158058351	100.113439611608	98.050170188991	101.056508438895	98.0765181860673	94.6217660496597	105.553467058094	95.9015078513966	96.4281729771387	98.7968667812382	92.1071575542632	96.488558993847	93.4788051848669	97.9381497766246	104.671332916499
10.1583333333333	100.748625356125	100.073566955662	98.0483410996883	101.075972197826	98.1137124750821	94.6101589609208	105.557912704015	95.8874641126246	96.4155316291081	98.7945518022902	92.096455216483	96.4933099406397	93.5081018967023	97.9322132467027	104.673676008099
10.1666666666667	100.711725222298	100.030868435965	98.0449020676477	101.093898437871	98.1534008949222	94.6043233885687	105.561631226329	95.8733253209031	96.4039584149276	98.7926441234609	92.0867874169381	96.4969712629323	93.5346804186306	97.9264314269087	104.677118623615
10.175	100.675512259504	99.9859188621263	98.0401787767553	101.109036000249	98.195184460141	94.6047621024821	105.564374219772	95.8594068779881	96.3935668602873	98.7915032022698	92.0785523023869	96.4992249486914	93.5578507615642	97.9207770695942	104.681717700918
10.1833333333333	100.64002183051	99.9393721582725	98.034352662541	101.119784733556	98.23849698666	94.6117045039243	105.565909003497	95.8460184121935	96.3845165168643	98.7913006385696	92.0721320075735	96.4997561559906	93.5770458437469	97.9152421134253	104.687447802773
10.1916666666667	100.605289189855	99.8919294309059	98.0274518975181	101.124210771259	98.2825740084372	94.6250847576073	105.566034602472	95.833440879709	96.3769884431007	98.7920010995883	92.0678433542319	96.4982801999554	93.591863387015	97.9098438699562	104.694208611188
10.2	100.571344359054	99.8443114471139	98.0193627197356	101.120083880981	98.3264408239804	94.6445422695455	105.564600434755	95.8219072226088	96.3711562119343	98.7933750299397	92.0659022144619	96.49456443212	93.6021033224828	97.9046276174551	104.701843503379
10.2083333333333	100.538186263311	99.7972331900605	98.0098581386991	101.104939525658	98.3689321551292	94.6694436359958	105.561520027082	95.8115912891849	96.367163242514	98.7950379686491	92.0664065884726	96.4884452073883	93.6077972119613	97.8996629724253	104.710163400829
10.2166666666667	100.505752089805	99.7513791178367	97.9986373978232	101.076167131954	98.4087428504418	94.6989340620302	105.556771559485	95.8026061963459	96.3651128850386	98.7965101664503	92.0693350257994	96.4798374294935	93.6092244500002	97.895034195875	104.718968939187
10.225	100.473895325339	99.7073787272111	97.9853707948161	101.031121691681	98.4445005058635	94.7320236861565	105.550385809574	95.7950087951616	96.3650676382001	98.7972865088256	92.0745546841348	96.4687373274259	93.6069080068407	97.8908286364721	104.728063399684
10.2333333333333	100.442378889108	99.6657814922335	97.9697495936742	100.967252149629	98.4748538217107	94.7676976307657	105.542430164269	95.7888045654969	96.367045477823	98.7969004339671	92.0818330217639	96.4552239599288	93.6015825222504	97.8871284538453	104.737251906819
10.2416666666667	100.410887509258	99.6270326585598	97.9515392928074	100.882241142599	98.4985722076381	94.8050269094576	105.53299622759	95.7839501801903	96.3710034977954	98.7949670654422	92.0908484665195	96.439462502869	93.5941341540113	97.8840079085735	104.746331356223
10.25	100.379061656125	99.5914568456267	97.9306260372251	100.774156636721	98.5146427230627	94.8432590149849	105.522191985787	95.7803569697341	96.3768099758562	98.7912034526793	92.1012001463094	96.4217051577777	93.5855234451319	97.8815347430849	104.755083329158
10.2583333333333	100.346548392205	99.5592563643565	97.9070432625142	100.641615987809	98.5223442215592	94.8818744035638	105.510135757915	95.7779004451451	96.3842172743429	98.7854349012946	92.1124212267678	96.4022816155835	93.5767088026576	97.8797720960853	104.763280938454
10.2666666666667	100.313057480936	99.5305228407013	97.880973892131	100.48395315259	98.5212883499764	94.9205996705167	105.496950239969	95.7764362071227	96.3928511673583	98.7775964787068	92.124000000561	96.3815735022312	93.5685820811992	97.8787768027279	104.770711941
10.275	100.278410274239	99.5052534952251	97.8527325344402	100.30137565178	98.5114317133401	94.95937164564	105.482755936786	95.7758177875513	96.4022240387322	98.7677312248657	92.1354081686314	96.359975795323	93.561917183762	97.8785908502162	104.777212948838
10.2833333333333	100.242571756576	99.483364711682	97.8227335529772	100.095102399253	98.4930692573089	94.998254661883	105.467663214739	95.7759130736037	96.4117670440407	98.7559810386675	92.1461326899783	96.337855483823	93.5573292923141	97.8792275745209	104.782705620741
10.2916666666667	100.205659889878	99.4647015673232	97.7914495871361	99.8674702097642	98.4668138055553	95.0373242056417	105.451765099469	95.7766175389211	96.4208714016203	98.7425695002192	92.155709081925	96.3155144982794	93.5552467889996	97.8806598378407	104.787222182929
10.3	100.167932449174	99.449044713618	97.7593675970427	99.6219872564051	98.4335581957157	95.0765382448905	105.435134576482	95.7778600737172	96.4289349952111	98.727782636399	92.1637546915054	96.2931576579694	93.555900611665	97.8828157153378	104.790907758917
10.3083333333333	100.129758714113	99.4361156283914	97.7269524369539	99.3633132492574	98.394417454116	95.1156223634693	105.417826000181	95.7795985085471	96.435415637599	98.7119547653537	92.1699975538245	96.2708705574114	93.559331991817	97.8855798914127	104.793996248636
10.3166666666667	100.091587087292	99.4255833245615	97.6946245941041	99.0971565276854	98.350657997424	95.153995420109	105.399877654384	95.781808946622	96.4398845841372	98.695461267344	92.1742948887232	96.2486199646531	93.5654153980425	97.8887969818239	104.796769298409
10.325	100.053915505725	99.4170762225206	97.6627486443087	98.8300820279188	98.3036222785634	95.1907498803764	105.381315452123	95.7844745275714	96.4420625657886	98.6787121257497	92.1766374651897	96.2262846688566	93.5738926164531	97.8922773093546	104.799512891694
10.3333333333333	100.017263085206	99.4101976160135	97.6316216745596	98.569223498513	98.2546492405273	95.2246765317961	105.362160067172	95.787574443851	96.4418231034419	98.6621362454122	92.1771399322222	96.2037109943679	93.5844125016525	97.8958065517606	104.802481431457
10.3416666666667	99.9821401102448	99.4045405243443	97.6014548172289	98.3219057726905	98.2049907665678	95.2543115156555	105.342438365374	95.7910741668924	96.4391642600154	98.6461529044843	92.1760194653349	96.1807790983508	93.5965701562885	97.8991566319196	104.80587256274
10.35	99.94902017137	99.3997021086368	97.5723509233142	98.0952118683894	98.1557367981877	95.2780014308672	105.322197000754	95.7949223016277	96.4341673798484	98.6311370504296	92.1735634558111	96.1574667459068	93.6099424340752	97.9020941398733	104.809812769856
[truncated: 917 more rows]
