# Supplementary material for: Pupil responses to melanopsin-isolating stimuli as a potential diagnostic biomarker for glaucoma
Source: PLoS One. 2025 May 23;20(5):e0324373. doi: 10.1371/journal.pone.0324373 (PMC12101769; doi:10.1371/journal.pone.0324373)
Supplement: S4 File — (CSV) [file pone.0324373.s006.csv]

timeRelativeToPulseOnset	controlParticipant1	controlParticipant2	controlParticipant3	controlParticipant4	controlParticipant5	controlParticipant6	controlParticipant7	controlParticipant8	controlParticipant9	controlParticipant10	controlParticipant11	controlParticipant12	controlParticipant13	controlParticipant14	controlParticipant15
-2	98.3946715948764	97.3221809318792	100.910387282663	99.8371304541932	98.7793928451254	98.9337650296909	97.0886103682245	93.6340150731495	99.5034400065949	98.9686544562718	96.9262920255217	99.8937094658263	99.413295020531	101.11392669575	99.3173437769764
-1.99166666666667	98.4167791714878	97.1597508602131	100.924159499961	99.8498611839661	98.7263809703284	98.9260145817043	97.1284029336843	93.4482732126201	99.5465970905228	99.092258199064	96.9550519178845	99.8735729418084	99.4293713005184	101.097723374831	99.4045326583103
-1.98333333333333	98.4391631485487	97.0338678566089	100.933029674986	99.8529667609487	98.6753164126698	98.9197729814705	97.1606725647405	93.2812801144593	99.5915648979535	99.2151512919239	96.9843745814573	99.8527988250529	99.4405359543791	101.082887450774	99.4830329849082
-1.975	98.4616974237221	96.9433247728414	100.936386297199	99.8448143338474	98.6270995216899	98.9155688726376	97.1841941298561	93.1341129161541	99.6379305165348	99.3335046907771	97.014118273346	99.8316253026302	99.4464360914439	101.069223048683	99.5511621321486
-1.96666666666667	98.4842295499951	96.8858479649143	100.93383680428	99.8242449981819	98.5825261959462	98.9138108227224	97.1980791097252	93.0073106105018	99.6851698847688	99.4438972211872	97.0440688365755	99.8102792173889	99.4469524392512	101.056541140229	99.6075906865349
-1.95833333333333	98.5065705978217	96.8582659563021	100.925209026913	99.7906233073449	98.5423157949553	98.9147827985324	97.2018764738278	92.9007428830797	99.7326358268415	99.5433530755994	97.0739426528077	99.7889999798636	99.4421650182817	101.044662974529	99.6513828163329
-1.95	98.5284861917821	96.8567076033645	100.910539286472	99.7438603914298	98.507142337978	98.9186396853575	97.1956527745062	92.8135147468469	99.7795427702784	99.6293549835429	97.103400648111	99.7680570622338	99.4323139361597	101.033419225175	99.6820204512282
-1.94166666666667	98.549695888365	96.8768189305396	100.890053028941	99.6844187575835	98.4776589626148	98.9253964418696	97.1800384974562	92.743927810454	99.8249602914352	99.699845971869	97.1320749861464	99.7477635261009	99.4177613919633	101.022645400342	99.6994066864784
-1.93333333333333	98.5698855898065	96.9139878869311	100.864132301726	99.6133038583584	98.4545200939082	98.9349159456716	97.1562337402721	92.6895173370825	99.867830089122	99.7532326249626	97.1596044748704	99.7284890776064	99.3989586149896	101.012176327813	99.7038424113463
-1.925	98.5887316549762	96.963565713691	100.833264603942	99.5320422467044	98.4384020307769	98.946905596273	97.1259683333944	92.6471806136612	99.9070167198908	99.7883980773245	97.1856691809754	99.7106741842109	99.3764191621294	101.001845269834	99.6959760671216
-1.91666666666667	98.6059292360215	97.021073281394	100.797979977341	99.442643855935	98.430008753429	98.960926185358	97.0914157456215	92.6133980976549	99.9413876766893	99.8047275789194	97.2100142292034	99.6948443806817	99.3506990662239	100.991491865624	99.6767340145672
-1.90833333333333	98.6212157297179	97.0823819883462	100.75878938815	99.3475457752394	98.4300480160814	98.9764077429558	97.0550678365831	92.5845250639251	99.9699039197694	99.8021496808457	97.2324566461954	99.6816197391644	99.3223841461571	100.980977633058	99.6472406957614
-1.9	98.6343840115833	97.1438602214337	100.716133595505	99.2495340199765	98.4391751159247	98.9926656175613	97.0195842259984	92.5571116348043	99.9917004586	99.781189763921	97.2528754590169	99.6717098952774	99.2920840697477	100.970203175904	99.6087348680726
-1.89166666666667	98.6452862203814	97.2024773779282	100.670348850953	99.1516403049057	98.4579165840601	99.0089139113283	96.9876323483371	92.5282018473548	100.006147510615	99.74301428707	97.2711920423104	99.665884334575	99.2604299976393	100.959121232622	99.5624853627608
-1.88333333333333	98.6538331554638	97.2558616872781	100.621654909076	99.0570143718766	98.4865924821465	99.0242787226911	96.9617309762589	92.4955651455879	100.012895571118	99.6894342131115	97.2873503078276	99.6649153416285	99.2280686586782	100.947743130583	99.5097105922323
-1.875	98.659994418604	97.3023161585721	100.570164373696	98.9687748559154	98.52524880435	99.0378192538885	96.9441033475973	92.4578244933897	100.011912449406	99.6228480196323	97.3013027770749	99.669504037663	99.1956456409877	100.936139466929	99.4515121306446
-1.86666666666667	98.6638011246038	97.3408019281856	100.515901368948	98.8898423743988	98.5736020216794	99.0485661544444	96.9365417519959	92.4144693585298	100.003514883868	99.5461266118465	97.3130023998832	99.6802066975875	99.1637778835334	100.924436791606	99.3888360068153
-1.85833333333333	98.6653496808433	97.3708957053524	100.458814058234	98.8227647944413	98.630998647994	99.0555777760461	96.9402872677983	92.36577611263	99.9883873902394	99.4624589693867	97.3223972063312	99.6973752249779	99.1330234802053	100.912809902971	99.3224667547613
-1.85	98.6648033494549	97.3927241080928	100.39877636577	98.7695562232525	98.6963979342854	99.0580032258644	96.9559342237561	92.3126795432084	99.9675740073862	99.3751853621398	97.3294287807852	99.7211187679702	99.1038574611602	100.901465459617	99.2530468611953
-1.84166666666667	98.6623877343402	97.4068789544776	100.335588096495	98.7315762151578	98.768386999982	99.0551420733093	96.9833748212777	92.2566314115913	99.9424303586503	99.2876439003584	97.3340404363843	99.7512862758548	99.0766575537963	100.890613611619	99.1811111396129
-1.83333333333333	98.6583792166436	97.4143206458058	100.268984446052	98.7094689402553	98.8452334467294	99.0465002232934	97.0218004420831	92.1994628014175	99.9145357989925	99.2030428319592	97.3361986700899	99.7874631390623	99.0517007406373	100.880432934158	99.1071294274528
-1.825	98.6530910968426	97.416276731642	100.198658450095	98.7031704277947	98.924970877118	99.0318401414328	97.069767225689	92.1432586051386	99.8855805002278	99.1243541103509	97.3359236738925	99.8289734786336	99.0291694139038	100.871039754327	99.0315529747248
-1.81666666666667	98.6468636463611	97.4141411415373	100.124296185074	98.7119805448543	99.0055037358498	99.0112135204341	97.1253177672215	92.0902538006791	99.8572471618872	99.0542191858519	97.3333193161813	99.8748854960295	99.0091632261664	100.862468540369	98.9548595127815
-1.80833333333333	98.6400593376594	97.4093786366749	100.045624738168	98.7346856391828	99.0847146068094	98.9849640070294	97.1861387841882	92.0427601491734	99.8311021625852	98.994864598137	97.3285941683204	99.9240239571858	98.9917118838971	100.854663677226	98.8775921172062
-1.8	98.6330591295399	97.4034375496622	99.9624689685754	98.7697101588397	99.1605576555056	98.9536973199177	97.2497303657027	92.0031230065726	99.8085087491038	98.9480299844172	97.3220702960545	99.9749943197348	98.9767857918019	100.84748272125	98.8003867587832
-1.79166666666667	98.6262546752058	97.3976717934228	99.8748076089385	98.8152733002583	99.2311282153475	98.9182245089567	97.3135641300127	91.9736964622119	99.7905748343837	98.9149116636596	97.3141785194686	100.026220832268	98.9643023238167	100.840712527691	98.7239834177443
-1.78333333333333	98.6200352753991	97.3932737248502	99.7828197825718	98.8695285773994	99.2947122455935	98.8794891461073	97.3752143812875	91.9568191534485	99.778139399032	98.8961256225785	97.3054364293184	100.076000699836	98.9541263535164	100.834096180177	98.6492193216167
-1.775	98.6147719822944	97.3912230535189	99.6869163531508	98.9306698892017	99.3498314069739	98.8384930856606	97.4324557509176	91.9547735531695	99.7717873599763	98.8916936738971	97.2964086823789	100.122574582503	98.9460683261027	100.827363099262	98.5770088797491
-1.76666666666667	98.6107992575177	97.3922573130234	99.5877516374055	98.9969991928077	99.3952990732186	98.7962361553045	97.4833288554009	91.9697161218522	99.7718747853769	98.9010548798532	97.2876601795191	100.164209294279	98.939888386048	100.820253806692	98.5083169904785
-1.75833333333333	98.6083922642526	97.3968626379772	99.4862126297886	99.0669638793214	99.430288859902	98.7536797399182	97.5261799257403	92.0035745675725	99.7785484014255	98.923106469986	97.2797169834926	100.199285054967	98.935313899587	100.812535931591	98.4441300811872
-1.75	98.6077413320383	97.4052761158826	99.3833875587676	99.1391753692342	99.4544023687983	98.7117331933811	97.5596811794698	92.0579189319798	99.7917547250778	98.956281377839	97.273041044687	100.226378635377	98.9320702789395	100.804014351856	98.385427904204
-1.74166666666667	98.6089301238864	97.41749124604	99.2805212421374	99.2124134275938	99.4677204494883	98.6712526316268	97.5828378250409	92.1338204381217	99.8112494414074	98.9986609462238	97.2680164855343	100.244335533639	98.9299180595992	100.794539965048	98.3331577561238
-1.73333333333333	98.6119243939279	97.4332658364675	99.1789662131436	99.2856151748098	99.4708270985051	98.6330401460975	97.5949863011724	92.2317152865653	99.8366221538056	99.048105849247	97.2649457546611	100.252325046452	98.9286876508688	100.78401717146	98.288207340308
-1.725	98.6165746792627	97.4521391982002	99.0801336664108	99.3578487907936	99.4647958216315	98.5978339463769	97.5957863960927	92.3512924930621	99.8673384815276	99.1023849253011	97.2640546192448	100.249870903389	98.9283059391236	100.772406165975	98.2513706163748
-1.71666666666667	98.6226340039244	97.4734645579976	98.9854432534201	99.4282748398517	99.4511300610579	98.5662840123492	97.585207941355	92.4914273238357	99.9027860909493	99.1592911239742	97.265501259196	100.236855752313	98.9288120673622	100.759719029408	98.2233094413734
-1.70833333333333	98.6297906752476	97.4964530879191	98.8962702766071	99.4961020010629	99.4316578136419	98.5389183503189	97.5635118145308	92.6501833477816	99.9423109772426	99.2167404124785	97.2693849877845	100.213508700319	98.9303608516428	100.746014623139	98.2045209369883
-1.7	98.6377108021564	97.5202181576399	98.8138900090673	99.5605490517065	99.4083915084971	98.5161164199015	97.5312246318207	92.8248970966905	99.985241214658	99.2728505965292	97.2757548018862	100.180387482891	98.9332120765278	100.731398536463	98.1953167800348
-1.69166666666667	98.6460781588143	97.5438103160287	98.7394217688185	99.6208266547295	99.3833745622297	98.4981056408033	97.4891066671793	93.0123326027328	100.030901407865	99.3259992600837	97.2846183153005	100.138360008446	98.9377058884333	100.716030590781	98.1958144568192
-1.68333333333333	98.6546198214747	97.5662401920108	98.6737811907855	99.6761476831916	99.3585406469232	98.4849855267129	97.438114175352	93.2088652078911	100.0786176704	99.3748616080522	97.2959486771754	100.088584361418	98.9442284799239	100.700138438431	98.205939408646
-1.675	98.6631136461116	97.5864905738791	98.6176511371604	99.7257658480454	99.3356040972236	98.4767728271193	97.3793597808479	93.4106524000921	100.127710530788	99.4184267196106	97.3096875488715	100.032483270207	98.9531722507309	100.68403371182	98.2254379286284
-1.66666666666667	98.6713812307081	97.6035208483058	98.5714732044809	99.7690340339527	99.3159849212064	98.4734540315462	97.3140746976943	93.6137739742618	100.177477752296	99.4559887670831	97.3257451125443	99.9717050943783	98.9648905423532	100.668127543457	98.2538995551594
-1.65833333333333	98.6792750041554	97.6162690857816	98.5354491363204	99.8054690661539	99.3007621567182	98.4750271663519	97.2435739159265	93.8143482386987	100.227175036821	99.48711211816	97.3439985832373	99.9080632840143	98.979646287925	100.652944922253	98.2907842104795
-1.65	98.6866683720735	97.6236583013496	98.5095393872097	99.8348085299066	99.2906509240079	98.4815136818558	97.1692240641998	94.0086395117086	100.276004802752	99.5115737455385	97.3642893702188	99.8434545959081	98.9975589080813	100.639137944777	98.3354472888487
-1.64166666666667	98.6934531852117	97.6246114897553	98.4934580182051	99.857047335629	99.2860033448043	98.4929288151456	97.0924142663	94.1931712400265	100.323121653158	99.5292912397471	97.3864207964081	99.7797648024791	99.0185597777303	100.62749261988	98.387157407988
-1.63333333333333	98.6995430500626	97.618074634257	98.4866739823443	99.8724477198594	99.2868294099898	98.5092165046816	97.0145308194491	94.3648566426861	100.367659330158	99.5402508132111	97.4101608780753	99.718771759244	99.0423687566945	100.618917641713	98.4451039172392
-1.625	98.7048756884738	97.6030424009829	98.4884267154274	99.8815252330995	99.2928250909009	98.5301711347871	96.9369371587195	94.5211516246217	100.408777708738	99.5444529047432	97.4352501420598	99.6620547698531	99.0685001691187	100.614406640533	98.5083947581565
-1.61666666666667	98.7094057800651	97.5785834813563	98.4977559912125	99.8850200491758	99.3033954028413	98.5553712253103	96.8609605746031	94.6602184971983	100.445718709138	99.5418889203584	97.4614072131421	99.6109195777485	99.0962973140372	100.614977793654	98.5760501635625
-1.60833333333333	98.7130874692842	97.5438694300942	98.5135419515202	99.8838616432871	99.3176708350841	98.5841424095961	96.7878846840709	94.7810706379235	100.477853244346	99.532556095057	97.4883281068212	99.5663466658012	99.1249854441956	100.621603387332	98.6469996120841
-1.6	98.7158567151474	97.498211684376	98.5345500220497	99.8791268371398	99.3345260356608	98.6155585050121	96.7189443637986	94.883662307492	100.504707252569	99.5165126016005	97.5156867635536	99.5289667731677	99.1537295068109	100.635140434272	98.7200879207079
-1.59166666666667	98.7176238920591	97.4411043025181	98.5594761765808	99.8719866246121	99.3526102954654	98.6484848152154	96.6553202853757	94.9689009057075	100.525969276477	99.4939644823029	97.5431469063027	99.4990637606156	99.1816859777128	100.656269684426	98.7940929532721
-1.58333333333333	98.718277875019	97.3722667447767	98.5869922529286	99.863641843521	99.3703910001148	98.6816645165609	96.5981309912605	95.0385804944354	100.541488521761	99.4653549397267	97.5703830341236	99.4766012627367	99.2080445250696	100.685449648443	98.8677512294159
-1.575	98.7176974660319	97.291684782529	98.615793416406	99.8552554557311	99.386205934324	98.7138429837697	96.5484200784656	95.09525024523	100.551265669453	99.4314119393082	97.5970976659314	99.4612664333888	99.2320599068009	100.722890225663	98.9397834806426
-1.56666666666667	98.7157685741724	97.1996486501507	98.6446461185639	99.8478914376896	99.3983227177866	98.7439155716872	96.507135958949	95.1420371303159	100.555431582568	99.393125842357	97.6230253631301	99.4525236314633	99.2530755539983	100.768545031799	99.0089169501039
-1.55833333333333	98.7124086059982	97.0967831503989	98.672432098844	99.8424662163206	99.405004013666	98.7710731289182	96.4751033496563	95.1824453776731	100.554209986335	99.3516682482519	97.6479229544753	99.4496730330096	99.2705396101694	100.822117952141	99.0739107573077
-1.55	98.7075963954717	96.9840595357804	98.6981869949653	99.8397143544775	99.4045710732332	98.7949136757498	96.452989718272	95.2201551131235	100.547864390188	99.3082911471241	97.6715501041827	99.4519104152294	99.2840134095467	100.883081073209	99.1335940560106
-1.54166666666667	98.7013997743749	96.8627780619343	98.7211342075764	99.8401697163253	99.3954520795352	98.8154969719512	96.4412732250877	95.2588334214029	100.53663417129	99.2642410587467	97.6936477973915	99.458382796276	99.2931719230928	100.950702759782	99.186920329114
-1.53333333333333	98.6939911591211	96.7345165464743	98.7407124786222	99.8441629392009	99.37620371044	98.8333327549435	96.4402165728042	95.3019582036465	100.520671741362	99.2206984378606	97.7139252460969	99.4682330340863	99.2977956732623	101.02408247546	99.2330305821013
-1.525	98.685645639435	96.601051877719	98.756594542086	99.8518323358589	99.3455085058995	98.8493032204501	96.4498468347722	95.3526517417969	100.499999383017	99.1787350340224	97.7320622386194	99.4806300920039	99.2977539832393	101.102187547114	99.2713118740997
-1.51666666666667	98.6767224264093	96.4642696599504	98.7686946045075	99.86314198106	99.302168949406	98.8645340693537	96.4699418079665	95.4135287370699	100.47450470118	99.1392839101374	97.747726319664	99.4947890538538	99.2929806951591	101.183890276933	99.301438669858
-1.50833333333333	98.667635614592	96.3260771360949	98.7771604433972	99.8779021052467	99.2451258547787	98.8802438067452	96.5000265690638	95.4865708494894	100.443983596603	99.1031257666922	97.760601069571	99.5099862679278	99.2834461192634	101.268007716846	99.3233891286138
-1.5	98.6588207578986	96.1883302016225	98.7823456461762	99.8957914535121	99.1735184946604	98.8976011073478	96.5393839973221	95.5730380952809	100.408221370886	99.0708955647799	97.7704221906951	99.5255698237539	99.2691314431519	101.353345514245	99.3374343627812
-1.49166666666667	98.6507007993038	96.052781154502	98.7847635881023	99.9163838288235	99.0867852795093	98.9176083966366	96.5870815532027	95.6734216592197	100.367087218411	99.0431069841757	97.7770160605645	99.5409650491928	99.2500104949509	101.438742814932	99.3441054382411
-1.48333333333333	98.6436535183341	95.9210485083015	98.7850306919553	99.9391785919107	98.9847873855454	98.9410197175877	96.6420155854578	95.7874392542772	100.320617896621	99.0201861126829	97.780332146827	99.5556787700653	99.2260391212806	101.523112901803	99.3441466136834
-1.475	98.637983958666	95.7946039815987	98.7838072557988	99.9636299425104	98.8679303553011	98.96829158252	96.702971596755	95.9140721288615	100.269081344083	99.0025028496325	97.7804619198245	99.5693053359483	99.1971519698522	101.605475656736	99.3384621120543
-1.46666666666667	98.6339061146044	95.6747697761868	98.7817441964852	99.9891690864536	98.7372602925657	98.9995586662059	96.7686939790166	96.051639631556	100.213021126411	98.9903927527836	97.7776437950143	99.581532920553	99.1632709226392	101.68498045023	99.3280608449806
-1.45833333333333	98.6315366117223	95.562723440576	98.7794433483869	100.015219137634	98.5945146611187	99.0346313802181	96.8379545942443	96.197904226755	100.153276736277	98.9841728764053	97.7722585327313	99.592147423506	99.124329260972	101.760919128377	99.3140024026826
-1.45	98.6309000006827	95.4595123299707	98.7774331573754	100.041207982024	98.4421118835909	99.0730214824549	96.9096088847289	96.3501993528699	100.090967852912	98.9841601623089	97.764817309556	99.6010331723509	99.0803101463077	101.832727903649	99.2973485390466
-1.44166666666667	98.6319429067135	95.3660783265761	98.7761561393436	100.066583541089	98.2830768219486	99.1139960591476	96.9826323115742	96.5055740178292	100.027436632479	98.9906909155785	97.7559416348414	99.6081705208211	99.0312964686448	101.899977385413	99.27912415974
-1.43333333333333	98.6345536721362	95.2832884877748	98.7759648820965	100.090831484568	98.1209156987814	99.156643925014	97.0561368868359	96.6609487066594	99.9641539222521	99.0041269749709	97.7463338949975	99.6136312786816	98.977531103108	101.962354341082	99.2602880397444
-1.425	98.6385834905725	95.2119655028305	98.7771236031812	100.113491750303	97.9594605480103	99.1999338668981	97.1293723968392	96.813276110454	99.9026050630882	99.0248378751663	97.7367368494003	99.6175750859455	98.9194833294139	102.019642683238	99.2417096369691
-1.41666666666667	98.643863653304	95.1529124468341	98.7798089335108	100.134168932456	97.8027029506656	99.2427578317045	97.2017173533783	96.959699588038	99.844177843059	99.053164846796	97.7278833126951	99.6202490957518	98.8579094660229	102.071709455223	99.2241498215456
-1.40833333333333	98.6502148353372	95.1069260695473	98.7841043927336	100.152534014723	97.6546363069676	99.283969806362	97.272664206852	97.097702732519	99.7900735266036	99.0893806494425	97.720445275639	99.6219885147368	98.7938923205321	102.11849654128	99.2082470359307
-1.4	98.6574497952608	95.0747941332169	98.7899921163386	100.168319714581	97.519118805803	99.3224351293041	97.3418047250061	97.2252426976676	99.7412496347232	99.1336533274516	97.714994771616	99.6232131788923	98.7288469553216	102.16001550033	99.1945076948469
-1.39166666666667	98.6653747500369	95.0572766670102	98.7973529445666	100.181313885054	97.399755585991	99.3570924306627	97.4088215995256	97.3408593335683	99.6983912204306	99.1860138539693	97.7119814978664	99.624417037385	98.664485911244	102.196343062742	99.1832933650381
-1.38333333333333	98.6737925997373	95.0550757681083	98.8059817159844	100.191353770112	97.2997918727569	99.3870179173726	97.4734892894116	97.4437554301918	99.6619052669701	99.246324125535	97.7117250157634	99.6261481405009	98.6027424572003	102.227615910725	99.1747991602879
-1.375	98.6825070679657	95.0688001295666	98.8156152221269	100.198322356155	97.2220136987107	99.4114822466909	97.5356840127388	97.5338464885357	99.6319380149455	99.3142420671255	97.7144192276198	99.6289763752412	98.5456547118258	102.254022269457	99.1690272733147
-1.36666666666667	98.6913261253402	95.0989272791406	98.8259674872736	100.202146945069	97.1686589499701	99.4299955024541	97.5953998376206	97.6117748740299	99.6084168793371	99.3891847225758	97.7201462545391	99.6334478519116	98.4952210113846	102.275788201017	99.1657654056178
-1.35833333333333	98.7000657171991	95.1457624676731	98.8367680582023	100.202797792617	97.1413413625575	99.4423354767741	97.6527631267022	97.6788775113896	99.5911099025298	99.470295681607	97.7288928672931	99.6400294093806	98.4532487135095	102.293161731367	99.1645781294639
-1.35	98.7085562584585	95.209393397193	98.8477979896772	100.200285285061	97.1409877779511	99.4485531054564	97.7080353200244	97.7370965599367	99.5796860129764	99.5564240783649	97.7405640648046	99.6490533436154	98.4212218864759	102.306401044863	99.1648154221395
-1.34166666666667	98.7166519411532	95.2896439033165	98.8589190929851	100.194658697582	97.1677910770338	99.4489548939398	97.7615977957954	97.7888285739103	99.5737617219604	99.6461204993514	97.754996455322	99.6606754213737	98.4002013505622	102.315769669965	99.1656402048566
-1.33333333333333	98.7242401924757	95.3860329056183	98.8700959536801	100.186010117792	97.2211837382894	99.4440720078262	97.8139184147235	97.8367177613889	99.5729288445297	99.7376579798508	97.7719767010788	99.6748534711215	98.3907581449628	102.321538465375	99.1660720860497
-1.325	98.7312484339253	95.4977452492805	98.8814101670875	100.174481190461	97.2998331540296	99.4346267275253	97.8655043061737	97.8834137180283	99.5767641984699	99.8290884730495	97.791262428469	99.691344864212	98.3929397313595	102.323993773019	99.1650380170866
-1.31666666666667	98.7376452566054	95.6236208488869	98.8930597125319	100.160266185338	97.4016571261131	99.4214975190706	97.9168504519312	97.9313289178532	99.5848272725474	99.91833317527	97.8125959295584	99.7097176246872	98.4062692438186	102.323448962154	99.1614208409269
-1.30833333333333	98.7434334020095	95.76216934874	98.9053345987967	100.143607506878	97.5238629906235	99.4056769299565	97.9683952296683	97.9824376656252	99.5966538408847	100.003285437065	97.8357046730428	99.729372020539	98.4297761321799	102.32025384788	99.1541049115358
-1.3	98.7486354779894	95.9116148744363	98.9185735108808	100.124785499482	97.6630184954355	99.3882185420084	98.0204883094911	98.0381506271731	99.6117495629531	100.081900551605	97.8602926373223	99.7495708595413	98.4620565941365	102.314797667262	99.142023969633
-1.29166666666667	98.7532780595525	96.0699676068324	98.9331208541269	100.104108154235	97.8151608245958	99.3701754998728	98.0733686741491	98.099277816798	99.6295851426901	100.152259225304	97.8860329515597	99.7694754118866	98.5013642522093	102.307504999381	99.1242148259932
-1.28333333333333	98.7573814696852	96.2351133197097	98.9492985500675	100.081905767552	97.9759428614991	99.352539473263	98.1271484628189	98.1660668983147	99.6495958930497	100.212603653663	97.9125703646248	99.788186985372	98.5457290056283	102.298825415475	99.0998751551259
-1.275	98.7609602865323	96.4049126745137	98.9673917156215	100.058531147255	98.1408056969341	99.3361932233728	98.1818009015422	98.23828705534	99.6711853060755	100.261354217567	97.9395340901378	99.8048008706132	98.5930952161335	102.289216840656	99.068418268609
-1.26666666666667	98.7640337441938	96.5773033911778	98.9876415791919	100.0343608179	98.3051606939954	99.3218875560904	98.2371532505958	98.3153286329968	99.693728210222	100.297122558577	97.9665569577858	99.8184758352192	98.6414653957	102.279123726011	99.0295130285686
-1.25833333333333	98.7666386858933	96.7503976810309	99.01023954625	100.009790514162	98.4645670129166	99.3102421149875	98.2928870491751	98.3962992469465	99.7165733944294	100.318732642432	97.9932985095631	99.8285080974402	98.6890339895774	102.268953769951	98.9830979429579
-1.25	98.7688369209407	96.9225673373826	99.0353157361247	99.9852203631336	98.6148980922598	99.3017579872723	98.3485488873306	98.4801074432098	99.7390514518673	100.325248902612	98.0194698592424	99.8343909228895	98.734297074808	102.259057373793	98.9293684584453
-1.24166666666667	98.770713826609	97.0925103494194	99.0629196798335	99.9610310924626	98.7524980298332	99.296828754822	98.4035744593017	98.5655306787607	99.7604930242573	100.316006636333	98.0448565325319	99.8358479297419	98.7761274402994	102.249712909678	98.8687474868019
-1.23333333333333	98.7723702837689	97.2592951837253	99.0929997334601	99.9375591751037	98.8743283250902	99.2957426124771	98.4573248051702	98.6512666843278	99.7802588752436	100.290643521865	98.0693369335477	99.8328406427444	98.8138080514672	102.241119361477	98.8018509382471
-1.225	98.7739128601037	97.4223810987656	99.1253887744447	99.9150799110143	98.9780941138095	99.2986744358641	98.5091294595419	98.7359690195196	99.797780830577	100.249132423289	98.092894768111	99.8255566341866	98.847021336912	102.233394925832	98.7294549596221
-1.21666666666667	98.7754462442648	97.5816131154132	99.1597980415988	99.8938014948935	99.0623292441779	99.3056718350206	98.5583311978585	98.8182722698458	99.812611343698	100.19181404824	98.1156223421275	99.814383575706	98.8758016433593	102.226578084115	98.6524680111862
-1.20833333333333	98.7770685936682	97.7371897304349	99.1958215889741	99.8738670230355	99.1264241485484	99.3166409764345	98.6043293069198	98.8968189396643	99.8244758621052	100.119423236933	98.1377120164183	99.7998744725068	98.9004689090741	102.220628983356	98.5719092535671
-1.2	98.7788691680913	97.8896041750166	99.2329589024507	99.8553609655455	99.170594317914	99.3313344667708	98.6466190989127	98.9703004865439	99.8333171048589	100.033095748289	98.1594345297101	99.7827103038864	98.9215615638769	102.215432101412	98.488891708096
-1.19166666666667	98.7809277489717	98.0395657225182	99.2706601872891	99.8383186954536	99.1957982533579	99.3493415639341	98.6848255844268	99.0375142534422	99.8393178404646	99.9343441758943	98.1811052495024	99.7636631420016	98.9397756601757	102.210804644881	98.4046060990279
-1.18333333333333	98.7833143395399	98.1879103457087	99.308387500616	99.8227380689824	99.2036183842578	99.3700850215721	98.7187299697902	99.0974249360626	99.8428895733675	99.8250064897061	98.2030446849594	99.7435573949049	98.9559066004938	102.20651661426	98.3203015956896
-1.175	98.7860876246713	98.3355078849721	99.3456764510763	99.8085931253561	99.1961174001953	99.3928307045281	98.7482873017678	99.1492170957769	99.8446230143552	99.7071836085211	98.2255435147497	99.7232266882487	98.9707872758101	102.202323258125	98.2372612940383
-1.16666666666667	98.7892919890619	98.4831710228988	99.3821847729423	99.7958523523856	99.1756799412877	99.416710309684	98.7736313850163	99.1923342830032	99.8452131831088	99.5831801165651	98.2488394238391	99.7034707637029	98.985221598119	102.198000721947	98.1567719943962
-1.15833333333333	98.7929532470264	98.6315718586629	99.4177222219391	99.7845026620443	99.1448532844227	99.4407539459113	98.7950618430128	99.2265088206014	99.845382085575	99.4554520307259	98.273106359622	99.6850210577514	98.9999193505574	102.193371863624	98.0800903152029
-1.15	98.797074020742	98.7811724748765	99.4522605866838	99.7745748256912	99.1062066105161	99.4639349750203	98.8130120576561	99.2517872351365	99.8458153418833	99.3265588940028	98.298452605952	99.6685185602091	99.0154401403673	102.188316274789	98.0084085335461
-1.14166666666667	98.8016320634889	98.9321761620792	99.4859202132419	99.7661629031108	99.0622231612926	99.485231582666	98.8280042153478	99.2685508999597	99.8471177877193	99.1991149540826	98.3249240292029	99.6545000732079	99.0321514099801	102.18276766136	97.9428199706543
-1.13333333333333	98.8065842199251	99.0845039373685	99.5189308550482	99.7594326829957	99.0152263276285	99.5036969841963	98.8406007481689	99.277524422294	99.8497878444214	99.0757350226816	98.3525113474718	99.6433867309116	99.0502026525277	102.176702820293	97.8842795641043
-1.125	98.8118733428249	99.2377952820771	99.5515745336311	99.7546198072851	98.9673344935665	99.5185187748031	98.8513575941265	99.2797624252012	99.8542083422419	98.9589775509553	98.3811614449507	99.635470049413	99.0695165648945	102.170121593147	97.833561485211
-1.11666666666667	98.8174334160312	99.3914272150079	99.5841254421189	99.7520216927992	98.920439555654	99.5290564906648	98.8607806703779	99.2766105995137	99.8606496283613	98.8512941668831	98.4107902801001	99.6308920081475	99.0897982929751	102.16301733362	97.7912280054901
-1.10833333333333	98.823194017586	99.5445457470494	99.6168006004911	99.751985328531	98.8762034694591	99.534864685042	98.8692872261002	99.2696435940401	99.8692819522741	98.754988410299	98.4412921196803	99.6296175532646	99.1105651699927	102.155345384571	97.7576236809348
-1.1	98.8290897160903	99.6961065019981	99.6497310862692	99.7548890201044	98.8360673949098	99.5357131666093	98.8771764012607	99.2605841670241	99.8801960393608	98.6721718293402	98.4725412491658	99.6314042732708	99.1311968224142	102.147000565295	97.7328952746232
-1.09166666666667	98.8350753941575	99.8449226518936	99.6829581756029	99.7611155111563	98.801265582069	99.531603489442	98.8846150389129	99.2512038089799	99.8934273387401	98.6047043992689	98.504387969928	99.6357813727855	99.1509993959944	102.13780759726	97.7170279250771
-1.08333333333333	98.8411415460283	99.9897181560138	99.7164478454854	99.7710166182676	98.7728304372573	99.5227709742591	98.8916429723902	99.2432027634762	99.9089759151739	98.5541228872469	98.5366550574762	99.6420497683139	99.1692743506401	102.127522881144	97.709888709304
-1.075	98.8473221634293	100.12918638832	99.7501084797941	99.7848727355892	98.7515789660723	99.5096670398657	98.8981959678223	99.2380775289095	99.9268179029137	98.5215758280293	98.5691390474475	99.6493092100303	99.1853834370162	102.11584775757	97.7112724265704
-1.06666666666667	98.8536909442562	100.262055888484	99.7838009422508	99.8028521000646	98.7380851891223	99.4929259876054	98.9041381249874	99.2369993205918	99.9469076648843	98.5077817733769	98.6016153036603	99.6565132611573	99.198802742441	102.102452124283	97.7209439195733
-1.05833333333333	98.8603463481116	100.387159997664	99.8173411424804	99.8249738336087	98.7326527229995	99.473321081258	98.9092950496439	99.2407275248626	99.9691682207461	98.5130154410339	98.6338426710974	99.6625466453187	99.209158830192	102.087000763056	97.7386685407775
-1.05	98.8673904126361	100.503499881215	99.8504987700246	99.8510780608184	98.7352989181167	99.4517114028212	98.9134842635263	99.2495665652407	99.9934718223662	98.5371191066355	98.6655653143127	99.6663132741561	99.2162431109219	102.069173344608	97.7642244185919
-1.04166666666667	98.8749074507807	100.610289918849	99.8829926803771	99.8808084369017	98.7457539075965	99.4289795161451	98.9165429429858	99.2633617589988	100.019620103806	98.579536388238	98.6965138383714	99.6668245900911	99.2200076887306	102.048677164125	97.7973965522737
-1.03333333333333	98.8829477788407	100.706981206618	99.9144843770022	99.9136144094629	98.7634750878753	99.4059617598966	98.9183523515506	99.2815294931458	100.047331110208	98.639365647903	98.7264094843723	99.6632836213417	99.2205499468139	102.025259944259	97.8379577462037
-1.025	98.8915223141569	100.793266692357	99.9445767983512	99.9487778285538	98.7876787515217	99.383381669868	98.9188572256869	99.3031202963584	100.076234778156	98.7154250793127	98.7549731287815	99.6551609671881	99.2180905290482	101.998727942149	97.8856433254482
-1.01666666666667	98.9006135438003	100.869074655442	99.9728276006485	99.9854612678571	98.8173876338456	99.3618062604158	98.9180795342529	99.3269093865212	100.105879811412	98.8063128453205	98.781939322097	99.6422555715376	99.212946566469	101.96896588425	97.9401268297651
-1.00833333333333	98.9102015894439	100.934555371453	99.9987808814466	100.022768564723	98.8514911613752	99.3416383159817	98.9161279792799	99.3515012872877	100.135755505861	98.9104453343687	98.8070744733376	99.6247326300303	99.2055019264082	101.935951299141	98.0010030229444
-1	98.9202961011202	100.990062419794	100.02201149834	100.059806603676	98.8888208208861	99.3231374942202	98.9132048117479	99.3754338424762	100.165324780784	99.0260712674508	98.8301950604779	99.6031345937399	99.1961757280546	101.899757941768	98.0677813177583
-0.991666666666667	98.9309645628613	101.036127562795	100.042168564138	100.095740783663	98.9282443277478	99.3064516637876	98.9096097831458	99.3972738055296	100.194058182229	99.1512743190586	98.8511807544367	99.578364825871	99.185390767366	101.860546800336	98.1398892393238
-0.983333333333333	98.9423530800486	101.073426875849	100.059008477949	100.12984028764	98.9687704711559	99.2916466088973	98.9057398980094	99.415703863888	100.221460468405	99.2839766716854	98.8699817650061	99.5516440863112	99.1735465268084	101.818548028201	98.2166862787846
-0.975	98.9546980842556	101.102737395526	100.072419023833	100.161511204522	99.0096435502692	99.2787316873423	98.90208380349	99.429605270386	100.247088507752	99.4219485503345	98.8866232237057	99.524439094219	99.1610023974502	101.774040542566	98.2974879059839
-0.966666666666667	98.9683248010128	101.124888490116	100.082438290892	100.190316758433	99.0504060431573	99.2676816405973	98.8992091669352	99.438139397348	100.270565809704	99.5628290412096	98.9012073700089	99.498363937627	99.1480728511972	101.727334341174	98.3815922713021
-0.958333333333333	98.9836278165858	101.140716502934	100.089265798271	100.215985300171	99.0909207712677	99.2584593523708	98.8977413078169	99.4408235176074	100.291599651242	99.7041677274436	98.913911658608	99.4750612708593	99.135031556725	101.678756446224	98.4682985278414
-0.95	99.0010348936964	101.151030574768	100.093262759479	100.23840833976	99.1313563469114	99.2510491237659	98.8983340771052	99.4375868232381	100.309999327522	99.8434924340315	98.9249829025524	99.4560773904052	99.1221200257244	101.628638937113	98.5569130440929
-0.941666666666667	99.0209611573742	101.15659216657	100.094941213495	100.257631775168	99.1721422157288	99.2454996546012	98.9016365645811	99.4287933182213	100.325686866624	99.9783956286386	98.9347314139202	99.4427464829	99.1095581538009	101.577306529837	98.6467501177937
-0.933333333333333	99.0437602302739	101.158105388263	100.094938033103	100.273842492894	99.2138999434029	99.2419587936471	98.9082578915239	99.4152293433444	100.338695199174	100.10662257892	98.9435278062986	99.4360945866207	99.0975551494394	101.525061168627	98.7371379273933
-0.925	99.0696760456725	101.15621382657	100.093967606517	100.287349811075	99.2573617435553	99.2406818868078	98.9187300510031	99.3980636839941	100.349159402642	100.22614715102	98.9517990248767	99.4367692250772	99.0863176048746	101.472163496564	98.8274359255766
-0.916666666666667	99.0988019820537	101.151500412524	100.09275534449	100.298559500818	99.303286972445	99.2420105177868	98.9334699583658	99.3787891573271	100.357311687803	100.33523108398	98.9600174170979	99.4449989380854	99.0760503151487	101.418814821443	98.9170615666481
-0.908333333333333	99.1310585253956	101.144487010492	100.091965111283	100.307939626165	99.3523805556919	99.2463314438525	98.9527449873154	99.3591493177115	100.363485644603	100.432466570343	98.9686785124209	99.4605871512543	99.0669473604627	101.365145745548	99.0055189634018
-0.9	99.1661960512333	101.135630847707	100.092136069417	100.315980170363	99.4052151696557	99.2540290677247	98.9766468953527	99.341050708677	100.368124323646	100.516799346339	98.9782651110333	99.4829420192137	99.0591737377909	101.311217842928	99.0924213811879
-0.891666666666667	99.2038191440195	101.125316544801	100.09363842815	100.32315038705	99.4621658027546	99.2654400478005	99.0050769628861	99.3264640718844	100.371778545491	100.587531840436	98.9891999524205	99.5111339349554	99.0528416205473	101.25704098706	99.1775016999469
-0.883333333333333	99.2434255682962	101.113845044098	100.096651057741	100.329859454744	99.5233706118863	99.280814281096	99.0377435854175	99.317323475187	100.375083257417	100.644313397785	99.0017979932378	99.5439653933616	99.047990422219	101.202601151657	99.2606081852082
-0.875	99.2844558554835	101.101423945426	100.101161137463	100.336426311161	99.5887244270521	99.3002871504421	99.0741728287867	99.3154331646417	100.378708242008	100.687126313426	99.0162328663827	99.5800441913383	99.0445804684525	101.147886960386	99.3416867246318
-0.866666666666667	99.3263490793607	101.088165077858	100.106983799057	100.34306188075	99.6578944973	99.3238645866062	99.1137309955615	99.3223870350851	100.383288758246	100.716271686885	99.0325258131082	99.6178598596635	99.0425034281312	101.092904055073	99.4207546941489
-0.858333333333333	99.3685960399828	101.074092421433	100.113796130476	100.349862729137	99.7303384389394	99.3514138648546	99.1556575749194	99.3395022409866	100.38935065185	100.73235537577	99.0505571273793	99.6558617322451	99.0416045863822	101.037675034747	99.497872558511
-0.85	99.4107797273093	101.059158884338	100.121179231777	100.356813316961	99.8053120338964	99.3826519623375	99.1991079690218	99.3677696555657	100.397251057978	100.73627220404	99.0700947046003	99.6925320512315	99.0417084372381	100.982232331634	99.5731164907207
-0.841666666666667	99.4525972077339	101.043267121488	100.128665949788	100.363795580995	99.8818706096101	99.4171321946744	99.2432051984947	99.4078231827927	100.407153791366	100.729183712958	99.0908298568117	99.7264493039932	99.0426412242688	100.926613126991	99.6465535081802
-0.833333333333333	99.4938621612384	101.026289025052	100.13579335171	100.370605496522	99.9588763881699	99.4542375085059	99.2870977488939	99.4599255261936	100.419044919335	100.712483358286	99.112410789314	99.7563417785159	99.0442495078399	100.870858478199	99.7182231186743
-0.825	99.534489975057	101.00808093325	100.142153978776	100.376973609952	100.035021415417	99.4931897629993	99.3300191468424	99.5239657867736	100.432774491794	100.687744356937	99.1344720045546	99.7811329810371	99.0464176505497	100.815011828692	99.7881322832292
-0.816666666666667	99.5744699935608	100.988494829581	100.147435188637	100.382584394224	100.108866435718	99.533081876655	99.3713429463943	99.5994631708762	100.44810061535	100.656649339408	99.1566647265072	99.7999794920715	99.0490864858963	100.759113398123	99.8562663246971
-0.808333333333333	99.6138318530829	100.967386423097	100.151436508905	100.387092416053	100.178887449705	99.5729347212104	99.410624280034	99.6855690325368	100.464722508197	100.620908898681	99.1786916376588	99.8122988987457	99.0522718595886	100.703194630432	99.9226079811497
-0.8	99.6526109004228	100.944620524003	100.154060248028	100.390137820805	100.243522328721	99.6117712950577	99.4476203496865	99.7810648909405	100.482305521196	100.582182378065	99.2003425648439	99.8177842584691	99.056079042739	100.647280101481	99.9871525053086
-0.791666666666667	99.6908154271356	100.920075717764	100.155280169678	100.391363624457	100.301218830143	99.6486898491148	99.4822879351241	99.8843663478236	100.500503207768	100.542010621074	99.2215223571193	99.8164063719331	99.0607098223932	100.591398052275	100.049914985062
-0.783333333333333	99.7284020968403	100.89365063754	100.155101533465	100.390434585113	100.350490061586	99.6829156457152	99.5147610320541	99.993545280884	100.518972683807	100.501761791345	99.2422620901797	99.8084092643725	99.066461911545	100.53559323341	100.110934271153
-0.775	99.7652681631173	100.865272099941	100.153526159976	100.387055518204	100.389978657918	99.7138261399625	99.5453132621793	100.106372353042	100.53737515303	100.462588808334	99.2627102102515	99.7943015187915	99.0737230802795	100.479935888599	100.170275021026
-0.766666666666667	99.8012611097904	100.834905964329	100.150531489877	100.380985914661	100.418522460329	99.7409632980799	99.5743094267288	100.220374481793	100.555358044438	100.425400713809	99.2831054763545	99.774843728557	99.082963770225	100.424525178264	100.228022746271
-0.758333333333333	99.836196526751	100.802572693049	100.14606670389	100.372048780099	100.435206758297	99.7640452961343	99.6021513984317	100.332903863024	100.572523518837	100.390852460215	99.3037365692608	99.7510328585192	99.0947294541544	100.36948631137	100.284263844353
-0.75	99.8698751712828	100.768364996448	100.140059048491	100.360134855922	100.43938833504	99.782971265492	99.6292260053994	100.441219310004	100.588394777062	100.359354745569	99.3248973400032	99.7240809292093	99.1096298307534	100.314960515533	100.339044370285
-0.741666666666667	99.9020969543716	100.73245783365	100.132417079427	100.34520502716	100.430691275781	99.797806047293	99.6558635651425	100.542582237131	100.602392400757	100.331101112863	99.3468481364084	99.6953813484981	99.1283223583558	100.261091963174	100.392312661604
-0.733333333333333	99.9326719996658	100.695100418027	100.123026008137	100.32729245931	100.408990390804	99.8087468102439	99.6823125652664	100.634368134006	100.613827684051	100.306106522893	99.3697878645549	99.66645861707	99.1514915963239	100.208020330401	100.443866227725
-0.725	99.9614260552617	100.656588177215	100.111743556013	100.306504941158	100.374398164992	99.816086843584	99.7087303794586	100.714190707577	100.621915417314	100.284249658076	99.3938357453487	99.6389024042048	99.1798265475185	100.155882981168	100.493324036782
-0.716666666666667	99.9881986487393	100.617223541671	100.098406358136	100.283028251242	100.327261274513	99.8201877707076	99.7351854990351	100.780031943796	100.625808172678	100.265311849094	99.4190227034268	99.6142893649375	99.2139947140663	100.104821605604	100.540131320615
-0.708333333333333	100.012838860449	100.57727966431	100.082850942303	100.257130710285	100.268165706518	99.8214620139133	99.761665057631	100.830366784547	100.62465095692	100.249009476759	99.4452934550615	99.5940964006035	99.2546094387422	100.054985993412	100.583594027633
-0.7	100.035205603063	100.536977790897	100.064949173499	100.229166861027	100.197949368852	99.8203626934568	99.7880830613804	100.86426694315	100.617647893565	100.235019504727	99.4725171729533	99.5796109632014	99.3021897846733	100.006533207843	100.622939031108
-0.691666666666667	100.055174633204	100.496482431357	100.044653345036	100.199577194622	100.11772552527	99.8173736687626	99.8142892333135	100.881470758664	100.60413117823	100.222997671312	99.5005033110823	99.5718480176969	99.3571168758668	99.9596246472441	100.657392082234
-0.683333333333333	100.072651800822	100.455913408487	100.022039055667	100.168881665042	100.02891876029	99.8129913492366	99.8400808668826	100.882414590678	100.583627275438	100.212589314956	99.5290213658598	99.5714853968542	99.4195927845736	99.9144225161505	100.68625616411
-0.675	100.087592079712	100.415368032429	99.9973329936221	100.137666394205	99.9333029511304	99.807698537518	99.8652168421408	100.868226027195	100.555916529726	100.203435334489	99.557822961829	99.5788258525501	99.4896070052324	99.8710853806971	100.708971569691
-0.666666666666667	100.100020450911	100.374941937236	99.9709213736329	100.106565696866	99.8330225039199	99.8019392597945	99.8894293825659	100.840676662825	100.521080800334	100.195177743838	99.5866623099164	99.5937871724085	99.5669127059629	99.8297631554287	100.725151227287
-0.658333333333333	100.110046288351	100.334739650297	99.9433416004351	100.076242488666	99.7305815745583	99.7961019559014	99.9124318529773	100.802090444667	100.479534988353	100.187466710671	99.6153129917462	99.6159177411677	99.6510115005235	99.7905933155507	100.734599275575
-0.65	100.117864164945	100.29487249648	99.9152574457157	100.047366591224	99.6287912426963	99.7905121838202	99.9339260476874	100.755208439243	100.43203868436	100.179965603947	99.643583028932	99.6444361801276	99.741144038013	99.7536987703107	100.737324103628
-0.641666666666667	100.123740537964	100.255446042261	99.8874178804217	100.020587099448	99.5306708956126	99.7854336010985	99.9536130278353	100.703017939275	100.379680415308	100.172350324951	99.6713289565314	99.6782938849741	99.8362855457191	99.7191850726975	100.733547527993
-0.633333333333333	100.127992120753	100.216543713717	99.8606085043498	99.996496740883	99.439310678562	99.7810770683457	99.9712089406932	100.648557424582	100.323826077	100.16430472212	99.6984643394235	99.7162538428416	99.9351476367381	99.6871350555289	100.723702383001
-0.625	100.130963069966	100.178216616709	99.8356095972629	99.9755908229895	99.3577054980844	99.7776172268635	99.9864651701675	100.594712058432	100.266032973903	100.155516692708	99.7249568008424	99.7569739111656	100.036188821989	99.6576012170245	100.708412744687
-0.616666666666667	100.133004634081	100.140486120865	99.8131666763788	99.9582267140154	99.2885675090559	99.7752108364202	99.9991903708269	100.544020764679	100.207946030666	100.145677052133	99.7508138465046	99.7990836565992	100.137638384912	99.6305961167151	100.688457516056
-0.608333333333333	100.134457005886	100.10335714293	99.7939675738572	99.9445909939476	99.2341328516791	99.7740068691317	100.009270340741	100.498520220785	100.151197360006	100.134480860264	99.7760656614421	99.8412477108965	100.237540491351	99.6060802818825	100.664719704911
-0.6	100.135632912907	100.066835000352	99.7786174722652	99.9346809770348	99.1959994548236	99.7741439112207	100.016681955738	100.459646157254	100.097320843998	100.121631062511	99.8007524834883	99.882212405242	100.333823012084	99.5839491964431	100.63812510661
-0.591666666666667	100.1368061124	100.030940667887	99.7676089763492	99.92830461368	99.1750396773196	99.7757410201524	100.021500191903	100.428196472621	100.047683419693	100.106844675241	99.8249168288802	99.920837793638	100.424387166397	99.5640245205103	100.609578135941
-0.583333333333333	100.138208698377	99.9957238262375	99.7612893831688	99.9250985734876	99.1714115683967	99.7788881004263	100.023900828516	100.404340972679	100.003431329965	100.089861279379	99.8485989552454	99.9561215363687	100.507205484607	99.5460551949842	100.579903490542
-0.575	100.140035222935	99.9612748745779	99.759829799152	99.9245611663989	99.1846608907287	99.7836328880237	100.02416178939	100.387655333005	99.9654474214236	100.070454781943	99.8718373223154	99.9872200080469	100.58041505444	99.5297297107852	100.549801611033
-0.566666666666667	100.142447614818	99.9277342825853	99.7632037453241	99.9260953542376	99.213885268031	99.7899629201942	100.022662081396	100.377169182885	99.9343157733384	100.048452877316	99.8946750892776	100.013468573104	100.642400112814	99.5146954696855	100.519826208867
-0.558333333333333	100.14557825207	99.8952940851291	99.7711859630646	99.9290562855842	99.2579295804002	99.797792509741	100.019873504718	100.371432923671	99.9102968873748	100.023767044906	99.9171700845663	100.034401989639	100.691863426209	99.5005799974622	100.490385869548
-0.55	100.149532127679	99.8641880686876	99.7833787366128	99.9327967166257	99.3155859605888	99.8069664270484	100.016340761851	100.368607526305	99.8933225851619	99.9964239104534	99.9394041089391	100.04977398961	100.727885226373	99.4870114723602	100.461759002926
-0.541666666666667	100.154388294924	99.8346729064435	99.7992595399918	99.936702595257	99.3857707222464	99.8172805286414	100.012649338722	100.366572664327	99.8830154818987	99.9665789283033	99.9614876200075	100.059568266705	100.749967107785	99.4736382464572	100.434107074714
-0.533333333333333	100.160200136053	99.8070046620736	99.8182318831459	99.9402123560887	99.4676512726041	99.8285094337879	100.009384185306	100.363045478675	99.878729139936	99.9345015105053	99.9835586269589	100.06398893068	100.758060698691	99.4601471610316	100.407479150323
-0.525	100.16699524195	99.7814125741091	99.8396642999764	99.9428194686901	99.5607070784825	99.8404281993254	100.007083242794	100.355705578548	99.8796025488092	99.9005386404198	100.005778693295	100.063427173416	100.752582728703	99.4462801227907	100.381809538309
-0.516666666666667	100.174774459981	99.7580708508317	99.8629143747367	99.9440651127024	99.6647224179184	99.8528181927866	100.0061905154	100.342324593672	99.884625384271	99.8650723991528	100.028328216427	100.058415175191	100.734414357013	99.4318487143584	100.356914963916
-0.508333333333333	100.183505915628	99.7370711619885	99.8873421064237	99.9435292420535	99.7797185112033	99.8654586625689	100.007018226908	100.32089856237	99.8927094084881	99.8284842895352	100.051398482695	100.049582239703	100.704876900279	99.41674769131	100.332499920341
-0.5	100.193110921576	99.7183998580181	99.9123172863651	99.9408229647819	99.9058426609715	99.8781181995304	100.009731838151	100.289779072894	99.9027569555541	99.7911330818572	100.075177756988	100.037622044471	100.66567439474	99.4009688252562	100.308174941953
-0.491666666666667	100.203446762351	99.7019243504101	99.9372242083832	99.9355799825322	100.043239025438	99.8905620326292	100.014364721473	100.247794331627	99.9137197390895	99.7533438649121	100.099833147573	100.02327355062	100.618798538032	99.3846140565578	100.283484396391
-0.483333333333333	100.214297679434	99.6873943165483	99.9614676067688	99.9274446201603	100.19192096799	99.9025822277632	100.02085485783	100.194348933001	99.9246490332928	99.7154003481492	100.125491459653	100.007313341732	100.566403691557	99.3679022914908	100.257938498157
-0.475	100.225383262776	99.6744617869229	99.9844836178194	99.9160575542073	100.351652988858	99.914047059603	100.029089224621	100.12949541781	99.9347406788175	99.6775393304027	100.152220353405	99.990552026276	100.510671278446	99.3511633683419	100.231049100609
-0.466666666666667	100.236385598555	99.6627170902331	100.005756643998	99.9010440203948	100.521844689503	99.9249565113854	100.038945700246	100.053975397205	99.9433733088909	99.6399549921654	100.180011055725	99.9738234851308	100.453683719267	99.334818622211	100.202370011983
-0.458333333333333	100.246988075461	99.6517315069352	100.024840285329	99.8820104226814	100.701462829872	99.9354863399594	100.050328284096	99.9692266529293	99.9501313624778	99.6028145636693	100.208765252772	99.9579575662607	100.397320008532	99.3193547348957	100.171538016993
-0.45	100.256914031366	99.6410980047913	100.041377871838	99.8585537947921	100.888969154514	99.9460063628007	100.063194255316	99.8773497369827	99.9548031101145	99.5662742636073	100.238290244222	99.9437372804482	100.343177786636	99.3052986409081	100.138308186631
-0.441666666666667	100.265955943228	99.6304648404547	100.055114480331	99.8302847524541	101.082287567492	99.9570656006831	100.077571761834	99.7810275634724	99.9573523275613	99.530484536546	100.268307849354	99.9318543675523	100.292523544145	99.2931951983215	100.102580096783
-0.433333333333333	100.273992271557	99.6195585319072	100.065893955568	99.7968593496515	101.278802238779	99.9693433468337	100.093564340347	99.6833949315841	99.9578726822352	99.4955857532697	100.298478654306	99.9228789030665	100.246271794557	99.2835825402283	100.064417456215
-0.425	100.280991591612	99.6081933433691	100.073644397896	99.7580136386937	101.475385860027	99.9835715077819	100.111338329778	99.5878647587951	99.9565369882661	99.4617056435467	100.328433985906	99.9172471044476	100.204993477052	99.2769595785894	100.024065839264
-0.416666666666667	100.287002618557	99.5962659512088	100.078364150888	99.7135991172461	101.668447941748	100.000439964839	100.131091554814	99.4979300835742	99.9535515702192	99.4289704235178	100.357805193408	99.9152603037525	100.168951333392	99.2737467142242	99.981967480379
-0.408333333333333	100.292130441221	99.5837376750583	100.080118039768	99.6636207266371	101.853987553932	100.02049994452	100.153003905028	99.4169647492019	99.9491221834155	99.3975326209634	100.386246000239	99.9170867184817	100.13815686474	99.2742477237977	99.9387657579453
-0.4	100.296504011992	99.570610766097	100.079043036364	99.6082764944522	102.027646152588	100.044079672198	100.177173926581	99.34803985153	99.9434318187853	99.3676060930176	100.413447663103	99.9227623856351	100.112442764113	99.2786208937963	99.8952923917083
-0.391666666666667	100.3002439715	99.556906051834	100.075353717545	99.5479936176786	102.18477594924	100.071224899134	100.2035558229	99.2937648047176	99.93662641686	99.3394926909639	100.439146264256	99.9321919438282	100.091545536143	99.2868621530167	99.8525325579596
-0.383333333333333	100.30344112101	99.5426472290788	100.069338353841	99.4834547548243	102.320548567915	100.101672254929	100.231920797886	99.2561561014256	99.9288055746425	99.3135880759325	100.463124022789	99.9451507026563	100.075191865902	99.2988003674886	99.8115656457093
-0.375	100.306151770105	99.5278540481373	100.061344917965	99.4156107153995	102.430120408109	100.134855642907	100.26186041864	99.2365349637987	99.9200188162629	99.2903628366082	100.485210476175	99.9612884423118	100.063178454981	99.3141071313721	99.773488952015
-0.366666666666667	100.308406975335	99.5125428201795	100.051764557502	99.3456790270533	102.508854640147	100.169942185725	100.292830872914	99.2354556908263	99.9102686259051	99.2703257927096	100.505287850347	99.9801373662096	100.055432423467	99.3323235203072	99.7393426738524
-0.358333333333333	100.310226572007	99.4967317298666	100.041020679019	99.2751286444924	102.552585378703	100.205895015992	100.324222288334	99.2526677395614	99.8995170109639	99.2539819891075	100.523299174628	100.001129628608	100.05204151119	99.3529004433739	99.7100515197767
-0.35	100.311632033715	99.4804512517152	100.029565163934	99.205649507833	102.557897159618	100.241559767672	100.355433109345	99.2871170754743	99.8876886948343	99.2417946258993	100.539254043571	100.023626972704	100.053248488416	99.3752424689272	99.6863824712485
-0.341666666666667	100.31265703409	99.4637601412826	100.017877018015	99.1391066795344	102.522383755334	100.275768625981	100.385931848417	99.3369951453194	99.8746684348706	99.2341547716861	100.55322828269	100.046957025288	100.059409005423	99.3987450841144	99.6689084382665
-0.333333333333333	100.313353218636	99.4467640957541	100.006456886509	99.0774835292733	102.44485348853	100.307450485418	100.415294602273	99.3998427768655	99.8602978066684	99.2313596726987	100.565357805496	100.070447460165	100.070915703623	99.4228220915656	99.6579720624273
-0.325	100.313786999791	99.4296319560943	99.9958109097456	99.0228208412337	102.325461845056	100.335729623209	100.443216052577	99.4727095936862	99.8443782921175	99.2335983668356	100.575829566627	100.093456663869	100.088096704873	99.4469253442322	99.653652507315
-0.316666666666667	100.314026993679	99.4126031479151	99.9864195362135	98.9771556849742	102.165765481041	100.359994007484	100.469500711438	99.5523588751852	99.8266831142553	99.2409428081602	100.584872596829	100.115408334884	100.11110630748	99.4705608133009	99.6557424799631
-0.308333333333333	100.314126199673	99.395981082157	99.978692940964	98.9424593907242	101.96870344665	100.379921653155	100.494044732344	99.6354947121997	99.8069764640836	99.2533441022337	100.5927505047	100.135833175907	100.139833520044	99.4933054754113	99.6637442596664
-0.3	100.314104316556	99.3801130825621	99.9729222740386	98.9205721406967	101.738521884287	100.395468050267	100.516815733299	99.7189777614951	99.7850384013675	99.2706363504531	100.599754927924	100.154408285563	100.173851511382	99.5148264783683	99.676891672225
-0.291666666666667	100.313935740565	99.3653627646294	99.9692407416685	98.9131331053207	101.480658262575	100.406832493638	100.537832521798	99.7999977415052	99.7606963733463	99.2925536265857	100.606199154805	100.170982069238	100.212420953835	99.5348981814561	99.6941993104196
-0.283333333333333	100.313547841755	99.3520809131254	99.967606414553	98.9215064844776	101.201586889182	100.41442252583	100.55714355831	99.8761862660134	99.7338649351776	99.3187626828337	100.612411096706	100.185581394461	100.254547806041	99.5534104903344	99.714534888102
-0.275	100.312830678473	99.3405793619758	99.967809632508	98.9467026676587	100.908614009991	100.418822039923	100.574805180295	99.9456713940097	99.7045873262433	99.3489051928128	100.618722604792	100.198404827579	100.299081039865	99.5703640763962	99.7367066823652
-0.266666666666667	100.311655820859	99.3311116362894	99.9694988227063	98.9892938432303	100.60961411051	100.420757088111	100.590864385743	100.007086627832	99.6730638837579	99.382638046648	100.625451796305	100.209804916294	100.344823902908	99.5858511500953	99.7595560835024
-0.258333333333333	100.309899744589	99.3238631105096	99.9722161545105	99.0493284939585	100.31271113052	100.421052654277	100.605350465559	100.059550321167	99.6396569871622	99.4196616397428	100.632881401955	100.220258688064	100.390633368023	99.6000248802768	99.7820481552222
-0.25	100.307465192544	99.318951721456	99.9754389113718	99.126255631815	100.025912459398	100.420576861023	100.618276051608	100.102627395796	99.6048730268006	99.4597300056043	100.641242269543	100.230325813919	100.435493515585	99.6130655108399	99.8033583203841
-0.241666666666667	100.304294822613	99.3164362608363	99.9786278848655	99.2188729510266	99.7567074685363	100.420174287905	100.629646052981	100.136279907963	99.5693256550738	99.502641284742	100.650705868412	100.240598926224	100.478558443344	99.6251517791054	99.8229520132664
-0.233333333333333	100.300377482735	99.3163241762978	99.9812828831731	99.3253135052531	99.5116608219003	100.420598953307	100.639471936835	100.160812329051	99.5336869947704	99.5482133883054	100.6613795681	100.251655169981	100.519166319682	99.6364416148673	99.8406438573569
-0.225	100.295752968912	99.3185709122509	99.9829970127789	99.4430842485607	99.2960511838234	100.422464151652	100.647786794775	100.176817743519	99.4986382997795	99.5962556182725	100.67329967719	100.264019435015	100.556831825844	99.6470620972024	99.8566162403316
-0.216666666666667	100.290519486874	99.3230686409554	99.9834939430021	99.5691669606023	99.1136077900733	100.426222589126	100.65465601138	100.185127442407	99.4648316631145	99.64654733129	100.686426155434	100.27814532734	100.591227393227	99.657108214905	99.871385802213
-0.208333333333333	100.284841580555	99.3296274625893	99.9826354234692	99.7001834689001	98.9663801957825	100.432177290747	100.660180751857	100.186762445441	99.4328686313956	99.6988297442276	100.700645259886	100.294408700641	100.622160460709	99.6666496678471	99.8857246560848
-0.2	100.278954269533	99.3379546433312	99.9804010506159	99.8326067814897	98.8547494891334	100.440511347967	100.664494083759	100.182885404395	99.4032941009132	99.7528121898346	100.715782203827	100.313100707378	100.649547745422	99.6757418966868	99.900558959358
-0.191666666666667	100.273162686084	99.347638424185	99.9768553045227	99.9629781290057	98.777563801649	100.451320175109	100.667750604557	100.174751840953	99.3765991609887	99.808190060873	100.731621938441	100.334410990234	100.673385030453	99.6844340264181	99.9168716556051
-0.183333333333333	100.267836577854	99.3581424596389	99.9721149274366	100.088089585736	98.7323686137134	100.464633575639	100.670111958525	100.163659597904	99.3532288662685	99.8646654993257	100.747933243145	100.358400537171	100.693714109515	99.6927675251689	99.935624258413
-0.175	100.263395572349	99.3688156064166	99.9663200820141	100.205113683114	98.7157018488469	100.480422920392	100.671732778991	100.150898617063	99.3335956798867	99.9219587330854	100.764489783991	100.384972334895	100.710593402051	99.7007657739452	99.9576953118322
-0.166666666666667	100.260282504594	99.3789180860321	99.9596115902905	100.311682419913	98.7234240233703	100.498596952667	100.672751408958	100.137706640049	99.3180958212696	99.9798053618229	100.781083651915	100.413854887878	100.724080078907	99.7084203971892	99.9838297092947
-0.158333333333333	100.258926460017	99.3876574015288	99.9521226299239	100.405925856846	98.7510507284513	100.518995704434	100.673286781505	100.125233176195	99.3071166173003	100.037945726199	100.797530833392	100.444612702554	100.734228552793	99.7156809664067	100.01460287184
-0.15	100.259699170774	99.3942216322746	99.9439916883531	100.486480909712	98.7940540201854	100.541394854946	100.673440376716	100.114508167526	99.3010248893872	100.09611327529	100.813671421126	100.476686139517	100.741107265684	99.7224524486757	100.050407679979
-0.141666666666667	100.262871255164	99.3978003829978	99.9353923575013	100.552479382262	98.8481066623661	100.565528297137	100.673302308401	100.10641250567	99.3001415419561	100.154023003004	100.82936925826	100.509449235221	100.744833754611	99.7286011881469	100.091461800937
-0.133333333333333	100.268577329234	99.3975914556034	99.9265681009652	100.603521113727	98.9092584423293	100.591123106463	100.672960739125	100.101654517897	99.3047159347072	100.211359434653	100.844513664906	100.542269324626	100.745622653865	99.733965808958	100.137821038401
-0.125	100.276794491937	99.3927976698192	99.9178622503568	100.63963565207	98.9740507889763	100.617930660073	100.672511149007	100.100761201622	99.3149052620788	100.267764742409	100.859020828109	100.574557273748	100.743833752352	99.7383679466679	100.189385276534
-0.116666666666667	100.287332071653	99.382621042433	99.9097372869559	100.661235237762	99.0395868422077	100.645742269002	100.672060199	100.104088748967	99.3307536156508	100.322828444636	100.872832605363	100.605803659669	100.740005217079	99.7416213943794	100.245896250211
-0.108333333333333	100.29983171484	99.3662606405773	99.9027777053108	100.669060006548	99.1035754680619	100.674390575469	100.671722677628	100.111846893679	99.352167648432	100.376083434742	100.885915597375	100.635600330737	100.734861851802	99.7435421796891	100.306935401159
-0.1	100.313781634613	99.342917806062	99.8976726554807	100.6641138098	99.1643608941545	100.703744210197	100.671615520881	100.124126094346	99.3788953882311	100.427015156432	100.89826366923	100.663649695924	100.729292039024	99.743961123087	100.371927745183
-0.0916666666666667	100.328547522264	99.3118108544856	99.8951807077993	100.647591498733	99.2209375435988	100.733699186416	100.671853648767	100.140919319574	99.4105163533122	100.475085417428	100.909903312702	100.689765112094	100.724287908004	99.7427372003355	100.440152930922
-0.0833333333333333	100.343417140058	99.2721997482841	99.8960830786059	100.620805225512	99.2729383532752	100.764164966155	100.672549006083	100.162135657774	99.446443805984	100.519763835959	100.920899200635	100.713864609979	100.720849876431	99.7397698254686	100.510764681969
-0.075	100.357653175507	99.2234179753174	99.9011321329686	100.585120232704	99.3205845122083	100.795044766532	100.67381150517	100.187606181533	99.4859378414176	100.560560288716	100.93135602553	100.735959096712	100.719870817487	99.7350103771448	100.582819628251
-0.0666666666666667	100.370550076614	99.1649059547332	99.9110025883258	100.541906580266	99.3645971544483	100.826215551795	100.675749993768	100.217083334631	99.528133410522	100.597062477218	100.941413134758	100.756135571016	100.722025016713	99.7284737078803	100.655313101364
-0.0583333333333333	100.381490275803	99.096241289659	99.9262513210335	100.492507234312	99.406083359445	100.857512806579	100.678471789055	100.250236148988	99.5720853595465	100.628989692648	100.951231797675	100.774535518062	100.727685369419	99.7202473150663	100.727219122519
-0.05	100.389991745278	99.0171654705123	99.9472868327633	100.438219448163	99.4464098290685	100.888718725443	100.682080469313	100.286645533361	99.6168207011333	100.656268463305	100.960976835193	100.791330224947	100.736883685397	99.7104919003173	100.797536277138
-0.0416666666666667	100.395738065314	98.9276094269401	99.9743449426504	100.380285539556	99.4870761259592	100.919552129198	100.686672739893	100.325803147837	99.6613843203246	100.679119855209	100.970794944382	100.80669736694	100.749319181489	99.699428445009	100.865340738592
-0.0333333333333333	100.398588396677	98.8277215098213	100.007466111836	100.319889858364	99.5296003447921	100.949667143391	100.692334708507	100.367114159839	99.7048739400116	100.698126850889	100.980794583036	100.820802680796	100.764410570542	99.6873151895326	100.929838637363
-0.025	100.398572457894	98.7179024939713	100.046473972772	100.258160056338	99.5754232781033	100.978671248891	100.699136516857	100.409905060263	99.7464683963195	100.714243399973	100.991032791294	100.833787757022	100.781377724762	99.6744238105627	100.990405544634
-0.0166666666666667	100.39587802848	98.5988487307562	100.090961607082	100.196171554817	99.6258236507418	101.006162967298	100.70712472203	100.453441360593	99.7854525487366	100.728730052291	101.001509598792	100.845763475708	100.799331527563	99.6610216973253	101.046610258765
-0.00833333333333333	100.390836371288	98.4715973383251	100.140295362023	100.134954424954	99.6818352168591	101.031776728726	100.716314242241	100.496957906452	99.8212409471814	100.743032515139	101.012166826719	100.85680772221	100.817351327432	99.6473626172504	101.098230237695
0	100.383907826796	98.3375633913114	100.193643346519	100.07550284311	99.7441692880611	101.055220755845	100.726682728404	100.539698802691	99.8534048777609	100.758632032302	101.022890250408	100.866966275896	100.834541557587	99.6336853124106	101.145263011703
0.00833333333333333	100.375665232276	98.1985588088535	100.250029195553	100.018788289347	99.8131550265625	101.076302908005	100.738169266045	100.580961519004	99.8817058655307	100.776895270652	101.033516569465	100.876258143351	100.85007251474	99.6202162719233	101.187929083352
0.0166666666666667	100.366768194763	98.0567826188684	100.308404718423	99.9657770764722	99.8887065594621	101.09494911034	100.750679412826	100.620139490407	99.9061286226653	100.798947425858	101.043844220297	100.884687949254	100.863212419432	99.6071709893404	101.226659767247
0.025	100.357924662683	97.914772485113	100.367731442396	99.9174496263424	99.9703207433306	101.111217523984	100.764098955968	100.656756658764	99.9268981591852	100.82558276644	101.053646046272	100.892266854063	100.873351014378	99.5947511082462	101.262067649064
0.0333333333333333	100.349846007956	97.7753080278347	100.427058823666	99.8748133962325	100.057106442531	101.125304149464	100.778315543185	100.690487571685	99.9444719114889	100.857213559753	101.062685628684	100.899039554887	100.880011047023	99.583139942894	101.294901563869
0.0416666666666667	100.343203876842	97.6412609493648	100.485583419583	99.838896517921	100.147841025231	101.137538139614	100.793241826238	100.721161102562	99.959512345048	100.893853047142	101.0707401059	100.905107518715	100.882847947931	99.5725004520173	101.325991122947
0.05	100.338591629843	97.5154039197287	100.542674978223	99.8107107378527	100.24104341696	101.148372244846	100.808832022542	100.748753497408	99.9728505898622	100.935133494986	101.077628932491	100.910635613372	100.881643388794	99.562976345485	101.356188919431
0.0583333333333333	100.336493474762	97.4002152819494	100.597866419715	99.7911837020514	100.335049375324	101.15837018528	100.825088138267	100.773380416226	99.9854430285638	100.980363522771	101.083245074557	100.915839943686	100.876297699598	99.5546922617307	101.386318112041
0.0666666666666667	100.337269505552	97.2977246947407	100.650817736359	99.7810761152468	100.428077316617	101.168186547143	100.842057072223	100.795293983137	99.9983140190385	101.028621457444	101.087582053991	100.920969244162	100.866821370494	99.5477484378262	101.41712739548
0.075	100.341162754758	97.2094234470647	100.701268916602	99.7809064800979	100.518283740445	101.178539917465	100.859820299742	100.814882646952	100.012479953812	101.078869471152	101.090748480325	100.926292600133	100.853324744211	99.5422091748711	101.449251815835
0.0833333333333333	100.348322729732	97.1362343941287	100.748991466188	99.7909007039096	100.603817025777	101.190185399057	100.878477282738	100.832663787444	100.028857490596	101.130067301173	101.092965919664	100.932093819648	100.836008444261	99.5380884384573	101.483181118445
0.0916666666666667	100.358829538622	97.0785232925916	100.793741490636	99.8109731141167	100.682876100129	101.203883588556	100.898125617277	100.849257306824	100.048161632568	101.181269222005	101.094553099708	100.938664269745	100.81515724062	99.5353388227097	101.519238935003
0.1	100.372704160918	97.0361340399354	100.835218492492	99.8407371277441	100.7537718105	101.220352027884	100.918840441178	100.865336549229	100.070798323982	101.23169610419	101.095901827789	100.946290030816	100.791133353931	99.5338508340592	101.557569370116
0.108333333333333	100.38990142679	97.008435806803	100.873034452606	99.8795387653242	100.814989914749	101.24019049827	100.940651601941	100.881563321191	100.096758242437	101.280775692952	101.097446077073	100.955238221176	100.764360575674	99.5334646415995	101.598119695775
0.116666666666667	100.410291282495	96.9943760390592	100.906689043434	99.9265018368982	100.865265343228	101.26378777476	100.963516558243	100.898515553298	100.125521218078	101.328143486196	101.099622202636	100.965748401534	100.73529571697	99.5339876510697	101.640607668786
0.125	100.43363478533	96.9925372761956	100.935540362044	99.9805717134637	100.903676017124	101.291227667122	100.987290874871	100.916611636363	100.155979341291	101.373603319952	101.102820658318	100.978025947366	100.704391648938	99.5352070721025	101.684470180769
0.133333333333333	100.459559465897	97.0011984983113	100.958766700905	100.040549055637	100.929742337734	101.322208190379	101.011700386608	100.936033712851	100.186383048433	101.417056543969	101.107335395198	100.992227587187	100.672056823265	99.5368923158708	101.728802605444
0.141666666666667	100.487538271096	97.0184034729346	100.975325429556	100.105112996757	100.943498320983	101.355976804532	101.036317667599	100.956653695913	100.214310739979	101.458413520106	101.113320850353	101.008434551115	100.63861184738	99.5387912759739	101.772306766508
0.15	100.51687276772	97.0420351319461	100.983919047801	100.172837624917	100.945505969772	101.391283297315	101.060542363822	100.977967788106	100.236662767758	101.497502737796	101.12076452649	101.026617502828	100.604240803822	99.5406285354459	101.813262736335
0.158333333333333	100.546677576244	97.0698876379017	100.982974978886	100.242204285383	100.936810168027	101.426360622678	101.083582973666	100.999048004006	100.249686879909	101.533992098698	101.129477506608	101.046597588724	100.568934218637	99.5421118351169	101.849528656693
0.166666666666667	100.575866656612	97.0997244576162	100.970640583088	100.311610094205	100.918849516127	101.458945984808	101.10443876625	101.018519828513	100.249045024658	101.567329324762	101.139100577043	101.068003794653	100.532421623109	99.5429477970619	101.878562899851
0.175	100.603146165263	97.1293144189335	100.944794034559	100.379373140244	100.893335532635	101.486344288566	101.121883373937	101.034569880892	100.229923652294	101.596697627999	101.149118414139	101.090228783631	100.49409695125	99.5428604463237	101.89746102669
0.183333333333333	100.627016268149	97.1564448435052	100.90307392658	100.443735878812	100.862106988586	101.505523797379	101.134453735191	101.044980321065	100.187178738799	101.620980168225	101.158868382874	101.112391359655	100.452948629724	99.5416024756098	101.903003751776
0.191666666666667	100.645782180935	97.1789172541775	100.842930673744	100.502869080255	100.826975096166	101.513228107567	101.140448111118	101.047185911538	100.115503549336	101.638731582039	101.167532972794	101.133313295215	100.407511883762	99.5389534301787	101.891714614469
0.2	100.657575960205	97.1945343305182	100.761701977197	100.554879192459	100.789586171694	101.50609075152	101.137934976713	101.038354717314	100.009613229031	101.648156836452	101.174117421621	101.151510562279	100.355858969293	99.5347055027201	101.859926516201
0.208333333333333	100.660391394309	97.2010869678591	100.656714134688	100.597821601446	100.751322796631	101.480745542697	101.124774058766	101.015495169134	99.8644449403043	101.647098787539	101.177426007278	101.165194436734	100.295635093224	99.5286406260353	101.803857246946
0.216666666666667	100.652132676865	97.1963496234483	100.525405631295	100.629720559154	100.713247156516	101.43393162774	101.098652442827	100.975588749843	99.6753667815076	101.633041147057	101.176054483283	101.172280763329	100.224137976395	99.5205035841133	101.719696487768
0.225	100.630672669977	97.1780906608311	100.365462448528	100.648594417941	100.67607789026	101.362592850187	101.057137066174	100.915745375918	99.4383808423387	101.60313656574	101.168410695384	101.17040953601	100.138431530679	99.5099758630241	101.603710491368
0.233333333333333	100.593912736417	97.1441009039053	100.174955579732	100.652484852538	100.640189429081	101.263970257062	100.997739743988	100.833373765541	99.150306122153	101.554266657593	101.152763247049	101.156978269155	100.035480486857	99.4966531338244	101.452369359678
0.241666666666667	100.539839475656	97.0922399412125	99.9524735909864	100.639491152255	100.605625619694	101.13568943367	100.917988457241	100.726344364891	98.8089335682871	101.483134669839	101.127308368783	101.129193050977	99.9122912436908	99.4800287669993	101.262489977164
0.25	100.466579875017	97.020497358877	99.6972370491991	100.607811563356	100.572123471187	100.975845898615	100.81550018289	100.593111811166	98.4131495591022	101.386383027306	101.090244109853	101.0841408164	99.7660455197175	99.4594868170282	101.031377433958
0.258333333333333	100.372457320383	96.9270650500876	99.4091770749537	100.555790692183	100.539142552509	100.783087076377	100.688053700808	100.4327757413	97.9630235686352	101.260724021591	101.039844823325	101.018883767568	99.5942205696846	99.4343061712314	100.756952930159
0.266666666666667	100.256047870566	96.8104190123556	99.0889678060986	100.481968138386	100.505892315799	100.556681304575	100.533663639943	100.245083067038	97.4598562925289	101.103076879558	100.97453101366	100.930572914505	99.3946977396302	99.4036746418086	100.43786764169
0.275	100.116233067986	96.6694101297379	98.7380151294669	100.385122913225	100.471355802655	100.296559385333	100.350656038965	100.030389730512	96.9061861355838	100.91070698737	100.892928460174	100.816575847036	99.1658604440399	99.3667116998842	100.073604056597
0.283333333333333	99.9522435443911	96.5033554256712	98.3584095549867	100.264310870479	100.434320658162	100.00331765537	100.137741253555	99.7896010915186	96.3057477904005	100.681357202693	100.79391154736	100.674613524363	98.9066751569726	99.3224989152817	99.6645578369288
0.291666666666667	99.7636893231017	96.3121129597369	97.9528508325211	100.118896335665	100.393429302818	99.6781797843115	99.894077326208	99.5241057936353	95.6633716300078	100.413359181663	100.676632095599	100.502896409093	98.61674546535	99.2701155711245	99.2120849987095
0.3	99.5505776485522	96.0961295055833	97.5245546249046	99.94858211656	100.34725012571	99.3229218776302	99.6193177894535	99.2357118791129	94.9848209767203	100.105720151949	100.540539688677	100.300243387949	98.2963322121878	99.2086759065619	98.7185002486919
0.308333333333333	99.3133224764434	95.8564636453256	97.0771538680396	99.7534403635143	100.294365282766	98.9397759275412	99.3136405963004	98.9265843023606	94.276585011441	99.758184764977	100.385397461134	100.066166768064	97.9463379178881	99.1373649914307	98.1870199537995
0.316666666666667	99.0527486362691	95.5947921037862	96.6146013618281	99.5339404286557	100.233468778187	98.5313375587586	98.9777585110097	98.5991749554509	93.5456569425757	99.3712671229631	100.211292475502	99.8009135541238	97.5682597123041	99.055469732701	97.6216521702989
0.325	98.7700897560501	95.3134032769458	96.1410726164444	99.2909659911333	100.163462284767	98.100500238504	98.6129138615984	98.2561390135097	92.7993162317582	98.9462476973078	100.018635786276	99.5054623711121	97.1641193348687	98.9624006530511	97.0270472467355
0.333333333333333	98.4669764714156	95.0151766570771	95.6608679841683	99.0258159073137	100.08353035441	97.650418197643	98.2208591955449	97.900240953376	92.0449152259219	98.4851369618185	99.8081477908813	99.1814856110664	96.7363780561826	98.8577034678419	96.4083303643851
0.341666666666667	98.1454121677401	94.7035424233489	95.1783142021472	98.7401865349844	99.9931825766279	97.1844817362136	97.8038220237904	97.5342575711061	91.2896651987674	97.9906113468246	99.5808313194784	98.8312908533006	96.2878425426741	98.7410653237798	95.7709327305427
0.35	97.8077348559768	94.3824125248461	94.6976627191275	98.4361347156675	99.8922628770158	96.7062863748835	97.3644518274166	97.1608823038339	90.540423915961	97.4659282909861	99.3379390477368	98.4577478642128	95.8215684756084	98.6123211071037	95.1204260877293
0.358333333333333	97.4565640676937	94.0560774635546	94.2229836040376	98.1160231501371	99.7809337640012	96.2195891240591	96.905751221024	96.7826348047826	89.803493961636	96.9148298797693	99.0809367635847	98.0641966825615	95.3407687509948	98.4714603816781	94.4623604125135
0.366666666666667	97.0947326857154	93.7290710949715	93.7580618106608	97.7824529974418	99.6596455180517	95.7282534755488	96.4309959419299	96.4017864224588	89.0844414427964	96.341440927446	98.8114588515214	97.6543315022775	94.8487299767083	98.3186318500405	93.8021094531442
0.375	96.7252059245002	93.4060108280567	93.3063068684018	97.4381891944859	99.529099730375	95.2361803494148	95.9436486702719	96.0203183028211	88.3879439399814	95.7501595044227	98.531255762529	97.2320638161695	94.3487371661461	98.1541421753393	93.1447320136268
0.383333333333333	96.3509917607883	93.0914193466228	92.8706824181925	97.086084582955	99.3902131247539	94.7472179791543	95.4472716594525	95.639923774892	87.7176822844554	95.145538857483	98.2421395996971	96.8013773641023	93.8440044281765	97.9784489277996	92.494854159278
0.391666666666667	95.9750488577774	92.789532610879	92.4536565417985	96.729009867557	99.2440839009952	94.2650523654662	94.9454413769967	95.2620492422044	87.076294226755	94.5321651937972	97.9459338132188	96.3661899866733	93.3376104320242	97.7921508829334	91.8565751344123
0.4	95.600199513536	92.5041039447085	92.0571731935718	96.3697929859623	99.0919618206129	93.7930948570182	94.4416642618927	94.8879498809791	86.4653969608845	93.9145352332828	97.644428020772	95.9302318990703	92.832441230845	97.5959774421311	91.2334013773036
0.408333333333333	95.2290549528828	92.2382238297704	91.682643343248	96.0111656153648	98.9352229358808	93.3343868502243	93.9392927223726	94.5187328049428	85.8856676673898	93.2969346364683	97.3393373473702	95.4969418863152	92.3311457213587	97.3907737981488	90.6282136685026
0.416666666666667	94.8639571956487	91.9941801740931	91.3309499266267	95.6557123194751	98.7753458316217	92.8915268038889	93.4414460616157	94.1553706624561	85.3369631400775	92.6833185224786	97.0322674594714	95.069381587652	91.8361062623474	97.1774780021326	90.0432663947401
0.425	94.5069370687227	91.7733774894843	91.0024614545998	95.3058185179741	98.6138798211413	92.4666124148739	92.9509432168322	93.7986805026777	84.8184622891876	92.0771977449829	96.7246855696579	94.6501714482394	91.3494202823378	96.9570903873297	89.4802096968477
0.433333333333333	94.1596849011224	91.5763190752494	90.6970573299413	94.9636156474714	98.4523945795212	92.0611996114001	92.4702501870451	93.4492729451261	84.3288186094157	91.4815409291064	96.4178951808707	94.2414508375776	90.8728854914625	96.730638817108	88.9401242882573
0.441666666666667	93.8235306074467	91.4026434027014	90.4141730969493	94.6309263292512	98.2924083614879	91.6762902641977	92.0014421856883	93.1074888649018	83.8663105109922	90.898709823893	96.1130153563669	93.8448610575834	90.4079856258078	96.499144324858	88.4235635649093
0.45	93.4994321781131	91.2512009648004	90.1528672934148	94.3092163412495	98.1353028631968	91.3123515149505	91.5461814642728	92.7733490553042	83.4289802113903	90.3304430413352	95.8109712647753	93.4615497882316	89.9558798943674	96.2635908085938	87.9306013871511
0.458333333333333	93.1879735730708	91.1201595339803	89.9119008597485	93.9995618761352	97.9822398055583	90.9693546444326	91.1057121342072	92.4465385902622	83.0147564213987	89.7778877408596	95.5125005210447	93.0921967452098	89.5174011221501	96.0248995575449	87.4608860574581
0.466666666666667	92.8893722978907	91.0071288313344	89.6898189456253	93.7026395544346	97.8340941742493	90.6468169196947	90.6808714868477	92.1264340966482	82.6215589924272	89.2416636773122	95.2181710254145	92.7370601040834	89.0930665052971	95.783908975118	87.0137021984247
0.475	92.6034957184506	90.9092975567123	89.48503352405	93.4187404916482	97.6914167231925	90.3438391317626	90.2721143865924	91.8121684287087	82.2473851699985	88.7219401907056	94.9284029429485	92.3960425079753	88.6831037697973	95.5413617683246	86.5880418449182
0.483333333333333	92.3298872406656	90.8235761086636	89.2959113361733	93.1478015319071	97.5544369012262	90.0591474995969	89.8795458549483	91.502723046298	81.8903771896395	88.2185124230814	94.6434920594656	92.0687750139354	88.2874929534112	95.2979007979289	86.1826838693652
0.491666666666667	92.0678055883617	90.746738085788	89.1208671646816	92.8894449662384	97.423107495507	89.7911527110358	89.5029596790491	91.1970408583683	81.5488687843938	87.7308734166837	94.3636361386011	91.7547169627876	87.9060202726604	95.0540716353594	85.7962755769591
0.5	91.8162769282102	90.6755556184379	88.9584526515217	92.6430226246737	97.2971753704402	89.5380268587332	89.141883992588	90.8941486014819	81.2214074445355	87.258286527859	94.0889655735616	91.4532648191349	87.5383387403527	94.8103294722617	85.4274070474688
0.508333333333333	91.574153976738	90.6069263933496	88.8074284312124	92.4076635237584	97.1762584092709	89.2977915413562	88.7956333348929	90.5932710154884	80.9067546282397	86.7998588644153	93.8195761084499	91.1638515004842	87.184029831088	94.5670493555232	85.074675222806
0.516666666666667	91.3401770296119	90.5379887597139	88.6668138225406	92.1823244968887	97.0599183059614	89.0684171687723	88.4633643474439	90.2939235847549	80.6038734471726	86.354606938591	93.5555583663001	90.8860128383717	86.8426594874457	94.3245377375684	84.7367427137424
0.525	91.1130377812611	90.466217111814	88.5359129983559	91.9658443173154	96.9477235302136	88.8479378286538	88.1441325530206	89.9959832304083	80.3119143165436	85.9215068327077	93.2970189001095	90.6194110800526	86.5138218339005	94.0830422551235	84.4123930621865
0.533333333333333	90.8914477636786	90.3894898168161	88.4143152537086	91.7570032291981	96.8392965819672	88.6345758952222	87.8369475933889	89.6997415217914	80.0302024957343	85.4995318852623	93.044090622822	90.3638242710977	86.1971668272451	93.8427598210762	84.1005766280374
0.541666666666667	90.6742078539508	90.3061278330659	88.3018654609019	91.5545879273669	96.734346005834	88.4268583601956	87.5408238339887	89.4059391479543	79.758223557145	85.0876863160234	92.7969333012156	90.119116372382	85.8924125174574	93.6038462199948	83.8004417659873
0.55	90.4602719614413	90.2149094394292	88.1986044489799	91.3574583274817	96.6326892257562	88.2237067548568	87.2548250972475	89.1157737829398	79.4956015674989	84.6850394718393	92.5557248691015	89.885198311567	85.5993465874347	93.366427611906	83.5113509643294
0.558333333333333	90.2487982966214	90.1150688097832	88.1046881065226	91.1646109771218	96.5342674426999	88.0244902162963	86.9781039764939	88.8308753388224	79.2420713281276	84.2907587409647	92.3206454699611	89.6619872454865	85.3178232331197	93.1306102498577	83.2328830613844
0.566666666666667	90.0391812618052	90.0062807694226	88.0203028887895	90.9752346651201	96.4391464868233	87.8290380160454	86.7099348476385	88.5532506736214	78.9974519519848	83.9041366432229	92.0918591682895	89.449369600091	85.0477590478042	92.8964854100887	82.9648211632958
0.575	89.8310584686283	89.8886297060088	87.9455969914055	90.7887549948287	96.347495996849	87.6376113795362	86.4497380074237	88.2852051134845	78.7616282295582	83.5246105342423	91.8694972698899	89.2471689431603	84.7891274182155	92.6641296992755	82.7071265756895
0.583333333333333	89.6242938909782	89.7625654114114	87.8806374342217	90.6048654896296	96.2595459161393	87.4508351221986	86.1970929282885	88.029247689255	78.5345410323995	83.1517745491356	91.6536427167592	89.0551189887559	84.541949120322	92.4336037702027	82.4599034493394
0.591666666666667	89.4189449641642	89.6288538257674	87.8253893596715	90.4235420594765	96.1755321097556	87.2695944409772	85.9517396540277	87.787984305594	78.3161832191483	82.7853825129927	91.444314058387	88.872845932155	84.3062780568639	92.2049556302047	82.2233610230578
0.6	89.2152237186738	89.4885278409857	87.7797075633104	90.2450363926422	96.0956483535496	87.0949152537198	85.7135677092661	87.5640004996446	78.1065963558367	82.4253446078585	91.2414506586291	88.6998639675638	84.0821826175323	91.978235059817	81.9977758065211
0.608333333333333	89.0134602549381	89.3428390911023	87.7433346449974	90.0698449209843	96.020011899252	86.927853631115	85.482593804432	87.3597360613625	77.9058650566447	82.0717239607557	91.0449032115516	88.5355835199437	83.8697244873323	91.7535195960046	81.7834514619983
0.616666666666667	88.8140725631511	89.1932095815192	87.7159056816909	89.8986542060984	95.9486357868759	86.7694100312289	85.258933366615	87.1773597822622	77.714107294395	81.7247337309628	90.8544337343618	88.3793295136011	83.6689377799197	91.5309446617861	81.580676559444
0.625	88.6175418591217	89.0411800662281	87.6969609154882	89.7322686419949	95.881398019308	86.6204696023027	85.0427723273213	87.0186571195173	77.5314615092395	81.3847293594626	90.6697275760908	88.2303679673068	83.4798100392556	91.3107279409426	81.3896843077662
0.633333333333333	88.4243909649173	88.888355084134	87.6859669114429	89.5715289315139	95.8180087105519	86.4817633597821	84.834341898306	86.8849393775364	77.3580729821564	81.0521934115947	90.4904170433067	88.0879411679131	83.3022640514517	91.093180819483	81.2106183153171
0.641666666666667	88.235164871617	88.7363509212304	87.6823421602559	89.417229758359	95.7579869070387	86.3538444720097	84.633894120945	86.776974180556	77.1940793213547	80.7277143881649	90.3161145162717	87.9513087273795	83.1361385826605	90.8787040017878	81.0435088369288
0.65	88.0504120558232	88.5867515922438	87.6854796984401	89.2700448730183	95.7006544547015	86.2370754618162	84.4416753974792	86.6949320398906	77.0395939206094	80.411958996736	90.1464520173364	87.8197845683039	82.9811679862686	90.6677685015091	80.8882640679733
0.658333333333333	87.8706626955248	88.4410711455811	87.6947653670049	89.1304667389531	95.6451432420389	86.1316226008413	84.2578985355524	86.6383467004807	76.8946903176223	80.1056363048455	89.9811201495619	87.6927592557233	82.8369645240168	90.4608851249699	80.7446755186826
0.666666666666667	87.6964032746443	88.3007180589334	87.7095981919584	88.998765125606	95.5904079308177	86.0374506542404	84.082716434711	86.6060952945263	76.7593897215325	79.8094570871866	89.8198955487644	87.5697047165951	82.7030098956725	90.2585668179965	80.6124323497672
0.675	87.5280541859585	88.1669586698211	87.7294157235761	88.8749669607576	95.535239519024	85.9543110261465	83.9162004219703	86.5964106514361	76.6336479465061	79.5240967391012	89.6626487442206	87.4501668927014	82.5786602072943	90.0612915813316	80.4911427067428
0.683333333333333	87.3659562730803	88.0408789056326	87.7537196372335	88.7588587625944	95.4782823526657	85.8817261083812	83.7583252992231	86.6069365582817	76.5173400810807	79.2501687913244	89.5093306823212	87.3337577058674	82.4631639879158	89.8694746381824	80.3803611144524
0.691666666666667	87.2103638538254	87.9233489938901	87.7820973405906	88.6500116039776	95.4180621599389	85.8189848437598	83.6089630246465	86.6348278827663	76.4102493307173	78.9882093501444	89.3599422879295	87.2201568499143	82.3556906826709	89.6834538493182	80.2796161720266
0.7	87.0614383698275	87.8150001209879	87.8142366513638	88.547826824189	95.3530294593134	85.765165941034	83.4678861883085	86.6768853056532	76.3120668857451	78.7386689859121	89.2144978604559	87.1091253484294	82.2553662790592	89.5034863655727	80.1884315478668
0.708333333333333	86.9192420303081	87.7162184362047	87.8499266560935	88.4515987392747	95.2816182400219	85.7191928796049	83.3347799720396	86.7297053316209	76.2224055768261	78.5019128891667	89.0729958100844	87.0005239519602	82.1613114637377	89.3297512840404	80.106338061772
0.716666666666667	86.7837349477011	87.6271535336315	87.8890384464161	88.3605885008432	95.2023213252693	85.6799094180992	83.209259696144	86.7898270403807	76.1408279356538	78.2782345950588	88.9354057916116	86.8943268600036	82.0726782988277	89.1623533831181	80.0328797595691
0.725	86.6547772738849	87.5477337203517	87.9314894808578	88.2741012295983	95.1137825685369	85.6461616815545	83.0908923459528	86.8538657226326	76.0668837712388	78.0678836955394	88.8016740294462	86.7906259929033	81.9886835684121	89.0013262462041	79.9676196405898
0.733333333333333	86.5321345324875	87.4776819493431	87.9772046535532	88.1915568227762	95.0148960961358	85.6168827751303	82.9792214381377	86.9186293353417	76.0001466864368	77.8710975947745	88.6717417370504	86.6896279787174	81.9086375990297	88.8466372817856	79.9101487524855
0.741666666666667	86.4154843338914	87.416530426138	88.0260863533639	88.1125447963536	94.9048949302216	85.5911779353478	82.8737924826325	86.9812122920968	75.9402429895815	77.6881240339782	88.5455665501221	86.5916466903439	81.8319678476151	88.6981987219945	79.8600959982678
0.75	86.304425867243	87.3636331333244	88.0779959753258	88.0368561193382	94.7834121745215	85.5683980493961	82.7741742787546	87.0390609641065	75.8868744658346	77.5192294236796	88.4231390928441	86.4970900493822	81.7582384822676	88.5558851326003	79.8171335478607
0.758333333333333	86.1984956558563	87.3181750656492	88.132741196064	87.9644889203467	94.6505047121945	85.5481865019766	82.679972226556	87.0900121469406	75.8398368626303	77.3646954545263	88.3044945530553	86.4064396720396	81.6871670885315	88.4195527487855	79.7809769013083
0.766666666666667	86.0971911123443	87.2791807272683	88.1900662674811	87.8956294663355	94.5066422742319	85.5304953106047	82.5908322031108	87.1323121503286	75.7990300429608	77.2248033494285	88.189720472892	86.3202259205507	81.6186365167315	88.2890553825493	79.7513814884364
0.775	86.0000008960445	87.2455315742025	88.2496490248087	87.8306154323003	94.3526762845805	85.5155777373831	82.5064363720274	87.1646242428761	75.764450691787	77.0998028733319	88.0789558231792	86.2390039842765	81.552698718043	88.1642550395886	79.7281370452905
0.783333333333333	85.9064407294515	87.216003692211	88.3111058015296	87.7698924318024	94.1898001934805	85.5039652801342	82.4264956942255	87.186031099295	75.7361599599202	76.9898697465296	87.9723769030886	86.1633355970099	81.48956974591	88.0450271636767	79.7110611873864
0.791666666666667	85.8160924253555	87.1893282846187	88.3739980508365	87.7139727260469	94.0195008911259	85.4964281415317	82.3507447801707	87.1960395990148	75.7142294082067	76.8950599684611	87.870174218365	86.0937751773038	81.4296168159837	87.9312602116427	79.6999948333006
0.8	85.7286401333786	87.1642652535161	88.4378339182979	87.6633980900398	93.843492737681	85.4939090020915	82.2789408319409	87.194592600724	75.6986808691115	76.8152674753076	87.7725283257041	86.0308545864636	81.3733371259502	87.8228496059781	79.6948018752789
0.808333333333333	85.6438933478234	87.1396741349873	88.5020678389799	87.6187029763582	93.6636283631521	85.4974202863985	82.210864062982	87.1820824327041	75.6894374631966	76.7501892630957	87.6795900948047	85.9750630795707	81.3213253791134	87.7196870783785	79.695371945052
0.816666666666667	85.5617874688917	87.1145698920289	88.5661123896232	87.5803740833825	93.4817935721641	85.5079076420373	82.1463167483845	87.1593498831272	75.6862946220167	76.69930331211	87.5914683588443	85.926824588094	81.2742259852773	87.6216474193923	79.7016202786951
0.825	85.4823641791534	87.0881597283901	88.6293729059878	87.548806776183	93.2998059867908	85.5261000383275	82.0851209679733	87.1276515474673	75.6889106008705	76.6618661442853	87.5082250093319	85.8864763024124	81.2326695706381	87.5285759172695	79.7134789370198
0.833333333333333	85.4057461934896	87.0598641955982	88.6912953142358	87.5242617870274	93.1193392525066	85.5523787273141	82.027117038476	87.088588333278	75.696811271856	76.6369338672919	87.4298740869192	85.8542492302689	81.1972004304339	87.440281783331	79.7308801473183
0.841666666666667	85.3321194137886	87.0293268461831	88.7514038204862	87.5068268662782	92.9418915671277	85.586694861257	81.9721631975422	87.044000968816	75.7094048513496	76.6234031154427	87.3563809179672	85.8302493746512	81.1682069159033	87.3565431083023	79.7537381951613
0.85	85.2617234239216	86.9964135749575	88.8093145584367	87.4963912903013	92.7688079506126	85.6285501686609	81.9201355707539	86.9958504889234	75.7260068470023	76.6200623753292	87.2876598388266	85.8144423156747	81.1458659737304	87.2771229771593	79.7819362697077
0.858333333333333	85.1948443436879	86.9612009400023	88.8647315301955	87.4926420482089	92.6013459440783	85.6770367064791	81.8709285689436	86.9461073509715	75.74587804171	76.6256441375199	87.2235726097893	85.8066471012537	81.1301079475164	87.2017882739614	79.8153209468166
0.866666666666667	85.131807239185	86.9239545377469	88.917441234181	87.4950834348197	92.4407575358428	85.7309179798544	81.8244560075879	86.8966658325698	75.7682725038478	76.63887174025	87.1639325252126	85.8065396828089	81.1206035035261	87.1303226518058	79.8537037648407
0.875	85.0729702795823	86.8851012250575	88.9673174407979	87.5030732814948	92.2883573261833	85.7887293028549	81.7806515389795	86.8492865780651	75.7924829076659	76.6584977066629	87.1085169892045	85.8136592603644	81.1167709806652	87.0625320774829	79.8968672778082
0.883333333333333	85.0187220150732	86.8451993867305	89.0143350239456	87.5158671376925	92.1455518290349	85.8488819599723	81.739467305516	86.8055607428543	75.8178688065998	76.6833329299347	87.0570837052149	85.8274146317003	81.1177996590909	86.9982451603019	79.9445703034485
0.891666666666667	84.9694778706566	86.8049103149622	89.0585830662681	87.532663329726	92.0138146669636	85.9097657289382	81.7008709368286	86.7668869534146	75.8438619857176	76.712269650174	87.0093819168898	85.8470977410844	81.122686519895	86.9373098442024	79.9965471990182
0.9	84.9256687624932	86.7649724780418	89.1002702946559	87.5526426774141	91.8946105703112	85.9698499927616	81.6648403543404	86.7344542415877	75.8699531595087	76.7443053970719	86.9651552297604	85.8719142877809	81.1302874012273	86.8795871318916	80.0525014123864
0.908333333333333	84.8877170626534	86.7261777639939	89.1397235498592	87.574998606439	91.7892882930879	86.0277835173185	81.631355949613	86.7092276807945	75.8956687430582	76.7785755122424	86.9241391071887	85.9010327991689	81.1393802875325	86.8249420844332	80.1120982987521
0.916666666666667	84.8560014570862	86.6893446523069	89.1773805639424	87.598957126513	91.6989655931804	86.0824851358112	81.6003916413127	86.6919367241892	75.9205445071087	76.8143923106316	86.8860576156198	85.9336412000237	81.1487327108569	86.7732340570158	80.1749629224894
0.925	84.8308189757617	86.6552821850626	89.2137738360458	87.6237878711529	91.6244204953969	86.1332099340374	81.5719067857519	86.6830681336689	75.9441020116744	76.8512762042759	86.8506219707198	85.9689937949325	81.1571660881963	86.7243114659566	80.2406870314737
0.933333333333333	84.8123547407011	86.6247440928643	89.2495031662729	87.6488072615837	91.5659961325209	86.1795785895349	81.545839908169	86.6828671285397	75.9658376522346	76.8889644790182	86.8175316507898	86.0064379682292	81.1636159730964	86.6780159362632	80.3088456977442
0.941666666666667	84.8006654991436	86.5983792699686	89.2851997621973	87.6733776602103	91.5235291896766	86.221563808255	81.5221051452043	86.6913512969423	75.9852346340864	76.9273959887617	86.7864787617406	86.0454214740287	81.1671902606248	86.6341950746351	80.3790206299955
0.95	84.7956759515046	86.576686934774	89.3214871746911	87.696909502727	91.4963168529791	86.2594338276619	81.5005926686001	86.7083385078894	76.0018021089593	76.9666793981026	86.7571564161316	86.0854861124432	81.1672243234259	86.5927179233398	80.4508265258754
0.958333333333333	84.7971827577295	86.5599846905712	89.3589436923428	87.7188705901499	91.4831340155273	86.2936671026545	81.4811737041164	86.7334850683939	76.0151391582431	77.0070537206579	86.7292699157748	86.1262541759523	81.1633265853239	86.5534876455839	80.5239372471956
0.966666666666667	84.8048622480602	86.548396665531	89.3980706559134	87.7388016641089	91.4823010653204	86.3248635233552	81.4637087836255	86.7663286533581	76.0250136602861	77.0488469020452	86.7025475128393	86.1674166030318	81.1554052867951	86.5164495755161	80.5981097928355
0.975	84.8182820403816	86.5418631581063	89.4392701750123	87.7563361261486	91.4917882407705	86.3536710343602	81.4480560834788	86.8063300885282	76.0314378862082	77.0924332757422	86.6767494214351	86.208730475123	81.1436705523309	86.481593617185	80.6732079052832
0.983333333333333	84.8369178478009	86.5401645260786	89.4828314751902	87.771221885641	91.5093320607456	86.3807341881808	81.4340778705055	86.8529073986411	76.034723079527	77.1381886701818	86.6516770778803	86.2500239367541	81.1286130802935	86.4489503195801	80.7492300656201
0.991666666666667	84.8601748228243	86.542949533766	89.5289201625681	87.7833413985097	91.5325403347632	86.4066647046481	81.4216465796431	86.9054572333298	76.0355041325238	77.1864472470466	86.6271834636715	86.2911990565474	81.1109649727082	86.4185831859598	80.8263415864632
1	84.8874140574906	86.5497656150246	89.5775643416579	87.7927248980929	91.5589799175481	86.4320281247282	81.4106528418818	86.9633621610596	76.0347311342045	77.2374696719281	86.6031813496575	86.3322271656044	81.0916473772275	86.3905804904471	80.9048995652022
1.00833333333333	84.9179866839182	86.5600946961721	89.6286361161722	87.7995538629286	91.5862675741835	86.4573357896119	81.401014162192	87.0259861181765	76.0336233034128	77.2914294006564	86.5796459674224	86.3731390936162	81.0717087037055	86.3650456466694	80.9854547189324
1.01666666666667	84.9512734550627	86.5733938711239	89.6818346502905	87.8041531339455	91.6121914251793	86.483034891736	81.3926800907123	87.0926648754721	76.0335829495458	77.3484177859401	86.5566123687613	86.4140121477605	81.0522590714017	86.3420827018538	81.0687225388006
1.025	84.9867212310632	86.5891339112827	89.7366853059711	87.8069697139898	91.6348630285734	86.5094987449528	81.3856314476554	87.1627005387139	76.0360810487557	77.408465194783	86.5341717116054	86.4549512086991	81.0344079343847	86.3217763218094	81.1555301015283
1.03333333333333	85.0238678553883	86.6068305336232	89.7925698687002	87.8085386552496	91.652863794662	86.5370274802198	81.3798744941571	87.2353653863867	76.0425412271058	77.4715693309033	86.512470743502	86.496064589798	81.0192101685548	86.3041707981775	81.2467510514705
1.04166666666667	85.0623521177118	86.6260690062745	89.8487906923041	87.8094418935989	91.6653396425257	86.5658694477198	81.3754318693974	87.3099136931661	76.0542477176918	77.5377147367261	86.4917127999829	86.5374440024377	81.0076238813302	86.2892558324078	81.343238122483
1.05	85.1019101558143	86.6465233399254	89.9046552138577	87.8102693603996	91.6720204621118	86.5962597614979	81.3723314752528	87.3855967722314	76.0722862837002	77.6068708360257	86.4721536137088	86.579161755933	81.0004811650582	86.276964144668	81.445759507914
1.05833333333333	85.1423619229658	86.6679664763644	89.9595571458881	87.8115898291046	91.6731738510324	86.6284556998503	81.3705951919537	87.4616783126892	76.0975111968647	77.6789699633071	86.4540893501943	86.6212917226464	80.9984696627383	86.2671791663824	81.5549446852403
1.06666666666667	85.1835915434036	86.6902663317059	90.0130317173796	87.8139333606005	91.6695193103021	86.6627518458589	81.3702300839377	87.5374511782315	76.1305268186789	77.7538773097609	86.437840801066	86.6639472437788	81.0021216073838	86.2597469417815	81.6712411197816
1.075	85.2255248322303	86.7133703162551	90.0647739820147	87.8177825540029	91.6621235964676	86.6994764388533	81.3712225480243	87.6122587368176	76.1716779441004	77.8313634977178	86.4237368995063	86.7073207478388	81.0118084978666	86.2544868239202	81.7948778956025
1.08333333333333	85.2681075867926	86.7372880328975	90.1146227759295	87.8235682686478	91.6522870261543	86.7389771682374	81.3735335311357	87.6855196053782	76.221048905126	77.9110847991841	86.4120980045915	86.7517117027428	81.0277393442342	86.2511978379364	81.9258356318112
1.09166666666667	85.3112887238434	86.7620765698841	90.1625204419152	87.831666010938	91.6414268035416	86.7815973811433	81.377095177011	87.7567466834368	76.2784706520294	77.9925745981215	86.4032204893993	86.7975348168612	81.0499600394202	86.2496602049389	82.063832715301
1.1	85.3550108964138	86.7878238579071	90.2084616898519	87.8423909075246	91.6309644331842	86.8276436534462	81.38181200078	87.8255500154646	76.3435338730042	78.0752484187269	86.3973633608321	86.8453048911651	81.0783543430119	86.2496349847921	82.2083397846399
1.10833333333333	85.3992068667939	86.8146281250889	90.2524463978576	87.8559910630439	91.6222274180359	86.8773546118558	81.387566887101	87.8916231762406	76.4156111778053	78.1584205368317	86.394733911051	86.8956005203304	81.1126498114786	86.2508685594814	82.358618752589
1.11666666666667	85.4437961795806	86.8425802627139	90.2944476246252	87.8726406336365	91.6163754686579	86.9308824234711	81.3942285908465	87.9547246066582	76.4938943076685	78.2413311005355	86.395469576203	86.949015034308	81.1524321514007	86.253108978898	82.513763519179
1.125	85.4886797104859	86.8717552931999	90.3343980729308	87.8924354885358	91.6143512153958	86.9882903954677	81.4016590766535	88.0146666278799	76.5774451451097	78.3231868447732	86.3996165906658	87.0061052492575	81.1971706132164	86.2561351275413	82.6727202767259
1.13333333333333	85.5337366656029	86.9022113306225	90.3721913591486	87.915394306653	91.6168451358302	87.0495631757711	81.4097215751018	88.0713160386531	76.6652503486287	78.4032155371531	86.4071085469521	87.067345313225	81.2462544375399	86.2597903013462	82.8342888847004
1.14166666666667	85.5788303830864	86.9339923397828	90.4076906736167	87.9414658302253	91.6242679160055	87.1146216357018	81.4182888881076	88.124601103235	76.7562681171755	78.480727630759	86.4177504197406	87.1330870826461	81.2990345898207	86.2640062601082	82.9971261576756
1.15	85.6238244902573	86.9671334583268	90.4407381128235	87.9705413400308	91.6367334414571	87.1833283000088	81.4272491115871	88.1745169156261	76.8494583535307	78.5551732516883	86.4312141749864	87.2035260396128	81.3548605216524	86.2688071233984	83.1597656031043
1.15833333333333	85.6686045656111	87.001666904379	90.4711656560733	88.0024711321709	91.6540599910579	87.2554707128813	81.4365062173798	88.2211241195285	76.9437913073731	78.6261803722717	86.4470485369654	87.2786770012903	81.4131039279219	86.2742930006898	83.3206504777355
1.16666666666667	85.7130977685708	87.0376249062036	90.4988160750212	88.0370836841919	91.6757972458834	87.3307291252682	81.4459761623977	88.264542387629	77.0382382626335	78.693568444869	86.4647005915477	87.3583682897138	81.4731680004534	86.2806135614886	83.4781713170122
1.175	85.7572868522713	87.0750374127347	90.5235783374095	88.0742052099428	91.7012826104727	87.4086514117392	81.4555828030906	88.3049454546317	77.1317566161435	78.75734354104	86.4835431238936	87.4422553149429	81.5344852269091	86.2879438458653	83.630705031713
1.18333333333333	85.8012200220499	87.113924337406	90.5454308697242	88.1136752163351	91.7297173174791	87.4886504625012	81.4652578974335	88.3425627834551	77.223281823717	78.8176806526031	86.5029026214911	87.5298443305043	81.5965079983007	86.2964677893822	83.7766564879757
1.19166666666667	85.8450172286154	87.1542841236283	90.5644783041591	88.155353545314	91.7602423677	87.5700219829227	81.47494584561	88.3776844988105	77.3117349639042	78.874895490968	86.5220889712744	87.6205198132584	81.6586957325285	86.3063676018065	83.9144998427155
1.2	85.8888691860019	87.1960827180126	90.5809690410406	88.1991180898253	91.7920027458702	87.6519746500049	81.4846111724688	88.4106599036986	77.3960523674525	78.9294117179094	86.540428273541	87.713576553863	81.7205006786643	86.3178158428498	84.0428135954946
1.20833333333333	85.9330242702152	87.2392458942899	90.5952915859097	88.2448552296837	91.8242032949298	87.7336657949795	81.4942468222574	88.4418825685615	77.4752340448927	78.981728675981	86.5572932008829	87.8082553674363	81.7813545130415	86.3309694649524	84.1603095419554
1.21666666666667	85.9777627459654	87.2836528421791	90.6079560559647	88.2924443559641	91.8561595346728	87.8142350922722	81.5038813380335	88.4717633417978	77.5483940575071	79.0323883075272	86.572126580608	87.9037752537067	81.8406602667457	86.3459666298637	84.265867025354
1.225	86.0233636268309	87.3291264143927	90.6195641756874	88.3417385630531	91.8873354689467	87.8928301607952	81.5135825034871	88.5006990211419	77.6147990660318	79.0819399996422	86.5844644805904	87.9993573493403	81.8977942563488	86.3629259044865	84.3585852483265
1.23333333333333	86.070071608191	87.3754201531907	90.630766496714	88.3925473483175	91.917355581134	87.9686253476238	81.5234561745648	88.5290455430252	77.6738992858173	79.1309054823141	86.5939656704893	88.0942425944152	81.9521182400186	86.3819443728063	84.4378525076227
1.24166666666667	86.1180701828769	87.4222096570452	90.6422101408048	88.4446278296045	91.9459867678769	88.0408407349914	81.5336408221001	88.5571012497831	77.7253647252427	79.1797435151839	86.6004417596647	88.1877057895351	82.0029985307608	86.4030895490804	84.5034152565154
1.25	86.1674647610208	87.4690959122323	90.6544870836346	88.4976861118906	91.9731001199267	88.1087665827902	81.5442984299278	88.5851005794561	77.7691302521224	79.2288125369238	86.6038761796343	88.2790656555364	82.0498305414203	86.4263830540947	84.5554281146515
1.25833333333333	86.2182758791448	87.5156206866228	90.668093913163	88.5513852661532	91.998630402772	88.1717952213171	81.555601986	88.6132141341183	77.8054388252332	79.2783368086485	86.6044279005195	88.367689114593	82.0920711842261	86.4517810277328	84.5944769231631
1.26666666666667	86.2704390103631	87.5612896322838	90.6834111234762	88.6053548467007	92.0225489712778	88.2294627958103	81.5677209135614	88.6415495611282	77.8348676650054	79.3283878635251	86.6024233562025	88.4529896291827	82.1292816979111	86.4791605500692	84.6215768043924
1.275	86.3238082277874	87.605600159779	90.7007042372412	88.6591982228301	92.0448578665818	88.2815003986846	81.5808071649368	88.6701505999893	77.8583270907327	79.3788871867815	86.5983402356084	88.5344237648348	82.1611778521765	86.5083170943218	84.6381482467665
1.28333333333333	86.3781651150884	87.648071842431	90.7201389005602	88.7124970129712	92.0656061367454	88.3278853394458	81.5949847726352	88.6989971945294	77.8770263217388	79.4296253123527	86.5927845095535	88.611492973699	82.1876786395811	86.5389695065624	84.6459696548199
1.29166666666667	86.4332369268414	87.6882750020878	90.741794782927	88.7648156648067	92.0849257261865	88.3688791592768	81.6103452256074	88.7280122952754	77.8924045831373	79.4802893076772	86.5864579911159	88.6837529382075	82.2089443369571	86.5707664993918	84.6471025111632
1.3	86.4887260733122	87.7258511905121	90.7656677994322	88.8157107868649	92.1030763339403	88.4050430862968	81.6269491964496	88.7570779021003	77.9060341168566	79.5304948393639	86.5801108602823	88.7508239468254	82.2253973311104	86.603294506003	84.64378986066
1.30833333333333	86.5443472089486	87.7605209292803	90.791662725662	88.8647469668636	92.1204769880931	88.4372250436002	81.6448310448184	88.786056722581	77.9195098927289	79.5798219160459	86.5744791605051	88.8123947761122	82.2377193478743	86.6360925820731	84.6383376696223
1.31666666666667	86.5998633793867	87.7920815794088	90.8195875885807	88.9115169223885	92.137701861432	88.4665147679789	81.664000703633	88.814812761054	77.9343442066066	79.6278517672604	86.5702172346972	88.8682214973026	82.2468201858349	86.6686784204322	84.6329950177429
1.325	86.6551130596966	87.8204053216607	90.8491603996504	88.9556634966504	92.155434953229	88.4941711059068	81.6844411542085	88.8432257899273	77.951882232648	79.6742016581074	86.5678402403152	88.9181283802623	82.2537818715073	86.7005824306657	84.6298477784275
1.33333333333333	86.7100233711516	87.845443280673	90.8800276266071	88.9969029157235	92.174399095249	88.5215330649874	81.7061037653801	88.8711959516153	77.973246067591	79.7185557137279	86.5676893126685	88.9620141993756	82.2597930580893	86.7313817529073	84.6307339871802
1.34166666666667	86.7646078070752	87.8672312378045	90.9117830644809	89.0350487876756	92.1952852404895	88.5499277775552	81.7289040513251	88.8986366140049	77.9993041357683	79.7606878877921	86.5699231150579	88.9998619838883	82.266088131414	86.7607272154819	84.6371851563293
1.35	86.8189492686169	87.885888999043	90.9439777971181	89.0700339843555	92.21870284727	88.5805863734359	81.7527199965426	88.9254602136369	78.0306591165289	79.800472737198	86.5745312204845	89.0317500859527	82.273894269654	86.7883610102324	84.6503968705553
1.35833333333333	86.8731715966015	87.901609964278	90.9761223699496	89.101925770573	92.2451559101827	88.6145727006122	81.7773948644381	88.951566350781	78.067651990444	79.8378866227474	86.5813612905177	89.0578644224252	82.2843840112783	86.8141260050947	84.6712274133488
1.36666666666667	86.9274054605362	87.9146419971303	91.0076883044955	89.1309301788614	92.2750380976899	88.6527225666046	81.8027430465963	88.9768383555653	78.1103839071672	79.8730063419238	86.5901498811368	89.0785107806896	82.2986350266695	86.8379677971242	84.7002152891893
1.375	86.9817568960995	87.9252632845837	91.0381146282703	89.157383471055	92.308640145791	88.6955933559902	81.8285547924721	89.001150460246	78.1587564396171	79.9060067792392	86.6005477757954	89.094123987745	82.3175993353259	86.8599312576312	84.7376043508156
1.38333333333333	87.0362856470232	87.9337576541894	91.0668210684933	89.181731213409	92.346159337963	88.7434339864895	81.8545989637252	89.02438479678	78.2125246021906	79.9371521449198	86.6121394065546	89.1052713305923	82.342078692975	86.8801550416217	84.7833714928657
1.39166666666667	87.0909943857086	87.9403915518412	91.0932279709073	89.2045001400974	92.3876951132152	88.7961856288177	81.8806275692596	89.0464528121537	78.2713472886624	79.9667737203032	86.6244649951958	89.1126479668598	82.3727028656285	86.8988662832572	84.8372583201531
1.4	87.1458250364741	87.9453925458014	91.1167852502898	89.2262716367298	92.4332238592799	88.8535098595206	81.9063854450252	89.0673145346654	78.3348169629894	79.9952323976554	86.637054080486	89.1170620865096	82.4099124303547	86.9163739963096	84.8988076183025
1.40833333333333	87.2006594245361	87.948932062857	91.1370140177929	89.2476628037934	92.4825666835681	88.9148303491619	81.9316248912983	89.0869943308881	78.4024628856891	80.0228749870982	86.6494710022714	89.1194109076045	82.4539475621447	86.933057932029	84.9673996005159
1.41666666666667	87.2553231686814	87.951119235563	91.1535603833215	89.2693132270401	92.5353739693395	88.9793781754903	81.956122469513	89.1055951974624	78.4737393024484	80.0499990850993	86.6613637015249	89.1206516127227	82.5048411784677	86.9493493387899	85.0422804223013
1.425	87.3095919640578	87.9520097066858	91.1662539520618	89.2918710485239	92.5911410962414	89.046239975719	81.9796940588514	89.1233095428866	78.5480183198055	80.076835573171	86.672504302447	89.1217700842931	82.5624152602127	86.9657007049698	85.1225824552179
1.43333333333333	87.3632015513267	87.9516269285905	91.1751580863708	89.3159739557298	92.6492524989209	89.1144096692687	82.0022049987365	89.1404177477184	78.6246031790623	80.1035483327026	86.682815618131	89.1237462843796	82.6262796998899	86.9825463399583	85.2073450916277
1.44166666666667	87.415863485452	87.949992645034	91.1805984240413	89.3422247319556	92.7090385637287	89.1828407196401	82.0235756016107	89.1572648350637	78.7027630637978	80.1302449541703	86.6923829976481	89.1275119286521	82.6958314399516	87.0002617130839	85.2955443416736
1.45	87.4672856874938	87.9471638743814	91.1831628768377	89.3711638869728	92.7698257439564	89.2504971984436	82.043785471507	89.1742131468965	78.7817758609186	80.1569888633663	86.7014477244677	89.1338997753711	82.7702529736104	87.0191303916126	85.3861317416265
1.45833333333333	87.5171940060099	87.9432701574195	91.1836749477184	89.4032438718676	92.8309670033442	89.3164050269849	82.0628779620859	89.1915818905554	78.8609635994395	80.1838046573261	86.7103750911757	89.1435934827475	82.8485143346411	87.0393249293092	85.4780797494016
1.46666666666667	87.5653502503385	87.9385416598986	91.1831463950928	89.4388077359264	92.8918541314069	89.3796988711857	82.0809602437645	89.2095950102471	78.9397146954858	80.2106783726587	86.7195982229728	89.1570893762929	82.9293859853279	87.0609053648643	85.5704325268063
1.475	87.6115636182441	87.9333204852845	91.1827170188873	89.4780691951575	92.951921418687	89.4396525122419	82.0981931598522	89.22835558328	79.0174940056774	80.237562432753	86.7295504755406	89.174672656949	83.0114682341867	87.0838337127237	85.6623591237285
1.48333333333333	87.6556974384921	87.9280525403026	91.1835890075601	89.5210887006464	93.0106446249312	89.4956868398837	82.1147719031883	89.2478482271492	79.0938408289092	80.2643885071806	86.7406021160661	89.1964051260612	83.0932382657092	87.1079969240304	85.7531984642707
1.49166666666667	87.6976769134562	87.9232622666113	91.1869603153133	89.5677448414193	93.0675330342716	89.5473640253927	82.1309053844102	89.2679577319179	79.1683546102609	80.2910815613134	86.7530118787528	89.2221268494364	83.1731128705362	87.1332305394822	85.8424813287923
1.5	87.7375008769069	87.9195160422496	91.193960279791	89.6177059309728	93.1221162197115	89.5943796249262	82.1468011742863	89.2884918083349	79.2406739145937	80.3175710507172	86.7668971085466	89.2514793866478	83.2495246928386	87.1593397178701	85.9299217357837
1.50833333333333	87.7752547989207	87.9173814421934	91.2055908369337	89.6704092352802	93.1739312628125	89.6365545574167	82.1626576408659	89.3092018900448	79.3104598322914	80.3438020194394	86.782221035346	89.2839529431313	83.3210083236278	87.186117489358	86.0153822867118
1.51666666666667	87.811118860963	87.9173877094744	91.222676143728	89.7250560392738	93.2225104857252	89.6738211436937	82.1786615055923	89.3298002068763	79.3773934669858	80.3697475170655	86.7987956614703	89.3189471594151	83.386286606281	87.2133599513719	86.0988244711182
1.525	87.8453660948013	87.919988717303	91.2458247365985	89.7806287148882	93.2673665588536	89.7061993281755	82.1949885123146	89.3499728952396	79.4411886737704	80.3954196667177	86.8162995465497	89.3558279967555	83.4443419276087	87.2408770329361	86.1802563349682
1.53333333333333	87.878349401457	87.9255279215877	91.2754090278478	89.835931188604	93.307984715144	89.7337664524243	82.2118062133665	89.3693910900225	79.5016090675013	80.4208774454352	86.8343055354087	89.393969298419	83.4944604865402	87.2684977868224	86.2596892713189
1.54166666666667	87.9104775803431	87.9342080544842	91.3115626093693	89.8896489497124	93.3438433395352	89.7566309749865	82.2292784790769	89.387724333155	79.5584715433533	80.4462325088367	86.8523117631042	89.4327785458316	83.5362489373825	87.2960703617835	86.3371112559485
1.55	87.94217923209	87.9460724038453	91.3541914082986	89.9404207185847	93.374472136486	89.77492144875	82.2475693680119	89.4046607056483	79.6116254932189	80.4716537162864	86.8697747396423	89.4717097194886	83.5696320033075	87.3234567378103	86.4124766616297
1.55833333333333	87.97385462313	87.9610035136035	91.4029953212742	89.9869136846382	93.3995335852793	89.7887934242511	82.2668424912161	89.4199363618014	79.6609126347462	80.4973664338274	86.8861466564353	89.5102649489622	83.5948400919312	87.3505221910741	86.4857067710828
1.56666666666667	88.0058208004135	87.9787404143464	91.4574984624373	90.027898082072	93.4189031781052	89.7984460352562	82.2872537167241	89.4333725922999	79.7061248756291	80.5236420424906	86.900915265832	89.5479902787464	83.6123912175259	87.3771222648877	86.5566948985699
1.575	88.0382615363226	87.9989120096007	91.5170851551087	90.0623193784548	93.4327287222559	89.8041371504817	82.3089376669685	89.4449118372851	79.7469794540543	80.5507797501298	86.913639319001	89.5844765757697	83.6230670077739	87.4030941328809	86.6253163716012
1.58333333333333	88.0711957829376	88.0210825281295	91.581038440238	90.0893641930658	93.4414558877743	89.806190946785	82.331990180898	89.4546423168156	79.7831250529254	80.579091823452	86.9239724472412	89.6193742071907	83.6278798677576	87.4282595971495	86.6914485362135
1.59166666666667	88.1044720470209	88.0448035586375	91.6485796682988	90.1085130355793	93.4458138930672	89.8049972937953	82.356450614811	89.4628062235492	79.8141869165368	80.6089047004964	86.9316738252962	89.6524180382325	83.6280280830036	87.4524415772823	86.7550029795076
1.6	88.1377849079888	88.0696650963841	91.7189092539775	90.1195741401221	93.4467673881923	89.8010047151051	82.3822884511623	89.4697915904854	79.8398483087463	80.6405752968597	86.9366095203893	89.6834480139691	83.6248377672176	87.475488608144	86.815964052437
1.60833333333333	88.1707026874837	88.0953364709174	91.7912471840218	90.1226981172294	93.4454519111008	89.7947085465145	82.4093974222973	89.4761084007467	79.8599468592544	80.6745068124625	86.9387516906973	89.7124117694861	83.6196936935754	87.4972981856809	86.8744217027259
1.61666666666667	88.2026974240802	88.1215916517918	91.8648674924208	90.1183770934345	93.4431084793298	89.7866368592747	82.4375993101204	89.4823485653357	79.8745556493104	80.7111500182269	86.9381819468727	89.73934755155	83.6139636804226	87.5178314702568	86.9305879015999
1.625	88.233177198344	88.1483195577772	91.9391194630892	90.1074306747696	93.4410206753211	89.7773412447046	82.4666576365899	89.4891321546028	79.88403173084	80.7509887432871	86.9350973753207	89.7643562585375	83.6089219296085	87.5371169162506	86.9847922519417
1.63333333333333	88.2615272081731	88.1755195407682	92.0134331156901	90.0909784889752	93.4404505322557	89.7673990023807	82.4962965592581	89.4970477642523	79.8890296072748	80.7945134018384	86.9298098500603	89.787574292115	83.6056755821449	87.5552455381011	87.0374592023201
1.64166666666667	88.2871625164084	88.2032793460975	92.0873124660747	90.0703994624165	93.4425743464665	89.757421586023	82.526217938714	89.5065972624768	79.8904777121905	80.8421821174939	86.9227314193038	89.8091559856114	83.6050991853202	87.5723615012239	87.0890760706129
1.65	88.3095864500405	88.2317385699694	92.1603215553465	90.0472800483742	93.4484259345862	89.7480558554023	82.5561140466059	89.5181532684268	79.8895179083792	80.8943693413781	86.9143483509361	89.8292684201818	83.6077857971105	87.5886483322994	87.1401628041452
1.65833333333333	88.3284434423253	88.2610495363791	92.2320663382048	90.0233541701131	93.4588546585476	89.7399719531003	82.5856781884791	89.5319349823445	79.8874231766598	80.9513102236794	86.9051928211033	89.8480936114936	83.6140258075055	87.6043094631529	87.1912460516962
1.66666666666667	88.3435557144715	88.2913475410484	92.3021768903627	90.0004357726557	93.4745034492107	89.7338448295952	82.6146156467578	89.5480033667292	79.8855156270597	81.0130530597724	86.8958167574436	89.8658277382779	83.6238194242792	87.6195444826194	87.2428314258686
1.675	88.3549377915395	88.3227347262755	92.3702983407142	89.9803442033203	93.4958105586345	89.7303409374934	82.6426566329853	89.5662690672716	79.8850943548001	81.079428459812	86.8867629913872	89.8826716727788	83.6369196381714	87.6345247829691	87.2953705975462
1.68333333333333	88.3627894671676	88.3552745047147	92.4360964519313	89.9648260467336	93.5230330435986	89.7301152271825	82.6695724597329	89.5865033571724	79.8873738760165	81.1500398862495	86.8785287976353	89.8988178940932	83.6528959281798	87.6493735549083	87.3492284337501
1.69166666666667	88.3674722900737	88.3889913111728	92.4992763179385	89.9554799469893	93.5562790084994	89.733815603026	82.6951927632825	89.6083491070115	79.8934383487156	81.2242759962927	86.8715265751055	89.9144425494213	83.671205648878	87.6641561374172	87.4046587977317
1.7	88.369475459659	88.4238724728095	92.5596079103196	89.9536889210287	93.5955278820767	89.7420874443509	82.7194180180174	89.6313371891806	79.9042146257197	81.3013410099903	86.8660524137374	89.9297059590955	83.6912592284417	87.6788827156471	87.4617943152086
1.70833333333333	88.3693771633824	88.459869508259	92.6169508655166	89.9605615397267	93.6406239852817	89.7555652642186	82.7422231858757	89.6549137202816	79.9204564633442	81.3803008264276	86.8622702053525	89.9447585726283	83.7124685366776	87.6935179929534	87.5206481906766
1.71666666666667	88.3678072818576	88.4968960550972	92.671270321128	89.9768830230847	93.6912455471185	89.7748368326522	82.7636533102467	89.6784767656991	79.9427303604133	81.4601450144476	86.8602125654833	89.9597452042067	83.7342746458228	87.7079918303563	87.581121418428
1.725	88.3654142069002	88.5348242296867	92.7226352079593	90.0030771454408	93.746865543598	89.800377617207	82.7838145929742	89.7014161292895	79.9713993168896	81.539858789222	86.859794380068	89.9747986688884	83.7561589982349	87.7222105940543	87.6430111265062
1.73333333333333	88.3628344932951	88.573486547844	92.7711949690556	90.0391786239866	93.8067232298391	89.8324703090312	82.8028639563328	89.72314977075	80.0066037517197	81.6184901842721	86.8608320725039	89.9900188773387	83.7776476986039	87.7360714919116	87.7060191204158
1.74166666666667	88.3606648840013	88.6126894824384	92.8171400517027	90.0848172917245	93.8698144909551	89.871129481155	82.8209982873601	89.7431517772118	80.0482409318189	81.6951984615972	86.8630638540391	90.0054447143185	83.7983188210303	87.7494802453675	87.7697603843058
1.75	88.3594391749646	88.6522375955252	92.8606569312985	90.1392204102918	93.9348962944936	89.9160497274092	82.8384427897974	89.7609692086992	80.0959494912488	81.7692806237113	86.8661699632846	90.0210329189767	83.8178174815378	87.7623708821901	87.8337739732454
1.75833333333333	88.3596120088473	88.6919590875165	92.9018892907248	90.2012423306704	94.0005033214435	89.9665923602008	82.8554371220699	89.7762310978868	80.1491115058473	81.8401813093186	86.8697916846934	90.0366536631005	83.8358786532218	87.7747253875102	87.8975407136486
1.76666666666667	88.3615499152541	88.7317214190576	92.9409155315065	90.2694275456176	94.0649880839022	90.0218151967785	82.8722190185469	89.7886580137593	80.2068825556288	81.9074922470968	86.8735467892736	90.0521048626003	83.8523554527692	87.786589456079	87.9605087475054
1.775	88.3655271583513	88.7714323359293	92.9777462141103	90.342105043493	94.1265953223313	90.0805369274436	82.8890078047899	89.7980772555436	80.2682445772072	81.970948390019	86.8770425400115	90.0671437049211	83.8672469955048	87.798080880799	88.0221244968691
1.78333333333333	88.3717206768298	88.8110320590665	93.0123382093985	90.4175020431961	94.1835641956968	90.1414199717355	82.9059924682047	89.8044393695524	80.3320624708489	82.030429490803	86.8798918729871	90.0815298139213	83.8807157920886	87.8093898121812	88.0818658564822
1.79166666666667	88.3802015442638	88.8504880620282	93.0446198851687	90.4938597143504	94.2342386175399	90.2030512302611	82.9233277055902	89.8078270247546	80.3971315896747	82.085970379872	86.881736406645	90.0950687395908	83.8930862452721	87.8207723487586	88.139273023021
1.8	88.390928825334	88.8897997512134	93.0745179853672	90.5695363025228	94.2771672764066	90.2640040963076	82.9411377597942	89.8084514612702	80.462218873798	82.1377723192502	86.8822729095175	90.1076426703101	83.9048234011723	87.8325383709518	88.1939726741148
1.80833333333333	88.4037537320064	88.9290106060401	93.1019742578691	90.643089474772	94.3111825923104	90.3228835610202	82.9595255156169	89.8066376466435	80.526104662548	82.1862024419421	86.881276001823	90.1192204481624	83.9164983310795	87.8450326848302	88.2456943762396
1.81666666666667	88.4184352257631	88.9682190455696	93.1269490635867	90.7133341644974	94.3354547126256	90.378372073476	82.9785836000166	89.8028007735853	80.5876252283597	82.2317748054132	86.8786112106496	90.1298501738717	83.9287482787137	87.8586092921064	88.2942781801836
1.825	88.434663149636	89.0075801639142	93.1494235581368	90.7793749040714	94.3495202022356	90.4292883737568	82.9984041563753	89.7974163038543	80.6457141112154	82.275119144582	86.8742347456348	90.1396458424448	83.9422363260165	87.8736028866867	88.3396705606547
1.83333333333333	88.4520866521149	89.0472954974002	93.1694122425353	90.840612744909	94.3532849435087	90.4746528267474	83.019084932868	89.7909865032307	80.6994465950343	82.3169483454816	86.8681798917569	90.1487756197808	83.9576108392452	87.8903046784166	88.3819103598717
1.84166666666667	88.4703477288511	89.08759325592	93.1869855901782	90.8967268255538	94.347000666579	90.5137411844822	83.0407304944043	89.7840066838098	80.7480879616908	82.3580289628727	86.8605363995505	90.1574514999892	83.97546367273	87.9089465061059	88.4211134797548
1.85	88.4891177144342	89.1287051434778	93.2022966280926	90.9476326284182	94.3312192724719	90.5461141308772	83.0634475212475	89.7769339869289	80.7911323908026	82.3991513112608	86.8514330474934	90.1659188325546	83.9962898420946	87.9296901092536	88.457463519915
1.85833333333333	88.5081308377179	89.1708461625739	93.2156063639015	90.9934233328939	94.3067373820319	90.5716262213942	83.0873340721234	89.7701626317661	80.828320676005	82.4410948279258	86.8410289783083	90.1744460489679	84.0204559823976	87.9526149525671	88.491208445084
1.86666666666667	88.5272068658364	89.2142003969308	93.2273000942886	91.0343048738953	94.274547859311	90.5904261015757	83.1124661825112	89.7640104157467	80.8596398788043	82.4845894757995	86.8295105591665	90.1833143357286	84.0481836058905	87.9777022328947	88.5226607193787
1.875	88.5462575106179	89.2589127317536	93.2378835819435	91.0705374846092	94.2358118831944	90.6029488279772	83.1388882961942	89.7587189619018	80.8853117269219	82.5302801358653	86.8170869141016	90.1928060236842	84.0795463876097	88.0048197568178	88.5521983778297
1.88333333333333	88.5652786022786	89.3050858671877	93.2479531821078	91.1023938449336	94.1918587972064	90.6098873845617	83.1666120302666	89.7544662745213	80.9057685119273	82.5787022032261	86.8039815206226	90.2031919234587	84.1144758760622	88.0337150373704	88.5802630138092
1.89166666666667	88.5843352941577	89.3527816431865	93.2581444932522	91.1301357122826	94.1442112036053	90.6121351229782	83.1956212225891	89.7513859976847	80.9216132175431	82.6302715284645	86.7904217533647	90.2147193050833	84.1527714461331	88.0640218954538	88.6073507626913
1.9	88.6035453257288	89.402024825323	93.2690715019929	91.1540034046692	94.0946150852288	90.610704627266	83.2258766921824	89.749582775637	80.9335693934164	82.6852851177178	86.7766281905976	90.2276008841666	84.1941136978392	88.0952824435384	88.6339951279595
1.90833333333333	88.6230600300777	89.4528073281883	93.2812684286336	91.1742124462759	94.0450398924198	90.606633215681	83.2573164558492	89.7491323619684	80.9424337046588	82.7439263610252	86.7628062390034	90.2420044783049	84.2380803751284	88.1269818704741	88.660743894249
1.91666666666667	88.6430416421694	89.5050919800717	93.2951432453955	91.1909567618592	93.9976212785676	90.6008854668185	83.2898531695134	89.750064802556	80.9490388180508	82.8062720841074	86.7491450633822	90.2580454677544	84.2841631499784	88.1585886576751	88.6881355705643
1.925	88.6636381038552	89.5588162480769	93.3109483305138	91.2044208669829	93.9545465407697	90.5942678456968	83.3233731854883	89.752342100439	80.9542242825389	82.8723019348285	86.7358249402345	90.2757843616279	84.3317861644903	88.1895921687932	88.716680575311
1.93333333333333	88.6849579613176	89.6138954705837	93.328766970126	91.2148021476687	93.9179053666675	90.5873732022419	83.3577386029984	89.7558442911491	80.9588122107482	82.9419074164326	86.7230265590085	90.2952268566458	84.3803284896463	88.2195339420531	88.7468481867661
1.94166666666667	88.7070484834179	89.6702217166032	93.3485084937912	91.2223408494284	93.8895355945556	90.5805656540789	83.3927902210871	89.7603681593089	80.9635877537272	83.0148938302396	86.7109355331608	90.3163219886492	84.4291497247191	88.2480329740167	88.7790581789856
1.95	88.7298818806397	89.7276539193749	93.369910355677	91.2273518815965	93.8708929134356	90.5740018540711	83.428349750372	89.7656330432367	80.9692814371446	83.0909708016141	86.6997410900509	90.3389598495232	84.4776161178909	88.2748051023637	88.8136762922014
1.95833333333333	88.7533534052409	89.7860019539358	93.3925550927265	91.2302500873355	93.8629657194672	90.5676720477424	83.464221487231	89.7712884137884	80.9765478693291	83.1697351840994	86.6896305590201	90.3629741223476	84.5251266381023	88.2996753807529	88.8510107917895
1.96666666666667	88.7772897687797	89.8450143194498	93.415908128123	91.2315604895642	93.866239701912	90.5614438629474	83.5001937729229	89.7769246339425	80.9859406443138	83.2506570671417	86.6807789800112	90.3881503618535	84.5711394293595	88.3225838311633	88.8913070726772
1.975	88.8014638328959	89.904376736046	93.4393727869498	91.2319084719978	93.8807016072885	90.5551050150412	83.536040794261	89.7820905186823	80.9978898257551	83.3330793910607	86.6733310321593	90.414237340347	84.6151959337505	88.3435861170914	88.9347408688126
1.98333333333333	88.8256151792219	89.9637209939559	93.4623514389279	91.2319912668746	93.9058689907003	90.5484131218478	83.5715274843589	89.7863161690269	81.0126892994663	83.4162381614731	86.66737511368	90.4409611471796	84.6569377307224	88.3628473087347	88.9814110672979
1.99166666666667	88.849479159016	90.022638048704	93.4842983080814	91.2325372557555	93.9408382253111	90.5411563310183	83.6064206761662	89.789135659146	81.0304982779996	83.4993073132594	86.6629142914434	90.4680418952172	84.6961133845993	88.3806237546977	89.0313316615161
2	88.8728235003238	90.0806895923408	93.5047523872156	91.2342598534968	93.9843468041037	90.5332131075965	83.6405049044181	89.790107454542	81.0513584264836	83.5814637573349	86.6598411779796	90.4952072454117	84.7325756753796	88.3972324245686	89.0844276368825
2.00833333333333	88.8954853240857	90.1374173363472	93.5233459939998	91.2378107439936	94.0348476965201	90.5245905494513	83.6735969920412	89.788834898904	81.0752271675046	83.6619555144226	86.6579235986175	90.5221964302665	84.7662725124328	88.4130153689738	89.1405448243366
2.01666666666667	88.9173992833822	90.1923545084134	93.5397913678656	91.2437372102789	94.0905933260944	90.5154267970264	83.7055562386491	89.7849887738704	81.1020232084441	83.7401526906174	86.6568063875526	90.5487572234301	84.7972390934514	88.428309092616	89.1994762656305
2.025	88.9386103868718	90.2450444899889	93.5538546870464	91.2524491356545	94.1497200679581	90.5059620508114	83.7362918841158	89.778331953183	81.1316688427319	83.8155719718691	86.6560313737546	90.5746437742809	84.8255981052636	88.4434233299498	89.26099286161
2.03333333333333	88.9592697612322	90.2950670926124	93.5653304008439	91.2641995677999	94.2103167788147	90.4965002946792	83.7657690834217	89.7687444875594	81.1641096330363	83.8878800160272	86.6550718587877	90.599620053081	84.8515644520309	88.4586286503946	89.324861159785
2.04166666666667	88.9796156738125	90.342067099602	93.574025662834	91.279078348723	94.2704658591508	90.4873821128727	83.7940120147875	89.7562444766096	81.1993051989537	83.9568870795412	86.6533722913993	90.6234696403456	84.8754423322718	88.4741511262771	89.3908430524382
2.05	88.9999450362761	90.3857759731683	93.579761505777	91.2970137273633	94.3282637647441	90.4789700417761	83.8211039974332	89.7409994590941	81.237199225528	84.0225375925979	86.6503842876912	90.6460093640643	84.8976069215955	88.4901717354204	89.4586880032672
2.05833333333333	89.0205819683895	90.4260195380171	93.5823950437924	91.3177764567084	94.3818444599564	90.471632342102	83.847187210287	89.7233277263721	81.2776802744529	84.0848978838497	86.6455950674414	90.6670992770076	84.9184744852215	88.5068272995124	89.5281304636842
2.06666666666667	89.0418480733371	90.462711524586	93.5818584498544	91.340987292121	94.4294266406809	90.4657114796114	83.8724642684091	89.7036920123862	81.3205429007202	84.1441397346538	86.6385477075591	90.6866404731276	84.9384709197737	88.5242105859266	89.5988944927318
2.075	89.0640352860037	90.495838861773	93.5782019883715	91.3661351409362	94.4693860232925	90.4614763783595	83.8972010024792	89.6826850896956	81.3654565847192	84.2005221855888	86.6288552788899	90.7045614408228	84.9580057924333	88.542368605886	89.6707000855422
2.08333333333333	89.0873816283844	90.5254461007913	93.5716297347382	91.392610372405	94.5003384875547	90.4590720961288	83.9217268006191	89.6610052374654	81.4119497929391	84.2543777434705	86.6162131711058	90.7208055478014	84.9774522619977	88.5612992745217	89.7432686048345
2.09166666666667	89.1120527606499	90.551625359258	93.5625207454218	91.4197500486694	94.5212181981765	90.4584867203583	83.946428300948	89.6394215314221	81.4594168140558	84.3061059601304	86.6004123034317	90.7353325852613	84.997129788176	88.5809490460416	89.8163296651369
2.1	89.1381321734687	90.5745154861966	93.5514289694448	91.4468882399831	94.5313404182399	90.4595491782733	83.9717350697022	89.618728368488	81.5071503115367	84.3561683702087	86.5813522667007	90.7481353733105	85.0172871055837	88.6012158754189	89.8896291722353
2.10833333333333	89.1656195223702	90.5943104111514	93.5390580642727	91.4734054868237	94.5304479482808	90.4619595936809	83.998099442793	89.5996891288921	81.554391194472	84.4050734417119	86.5590515783257	90.7592602248324	85.0380841899701	88.6219590799456	89.9629327041898
2.11666666666667	89.194434626825	90.6112732755424	93.5262129180497	91.4987728566837	94.5187479989762	90.4653447973949	84.0259738159262	89.5829764374473	81.6003788529754	84.453346132422	86.5336522813518	90.7688154889195	85.0595739854542	88.6430123585496	90.0360212874403
2.125	89.2244250946876	90.6257493096355	93.5137331028116	91.5225868910167	94.4969420749559	90.4693256064871	84.0557874372906	89.5691227671463	81.6443894216699	84.5014888779393	86.5054170954918	90.7769578411757	85.0816882471813	88.6641947092141	90.1086833108551
2.13333333333333	89.255376302831	90.6381683179361	93.5024176392482	91.5445929969768	94.4662392327709	90.4735761985369	84.0879229274286	89.5584909196956	81.6857639428655	84.5499457186596	86.4747190824954	90.7838595284351	85.1042334489638	88.6853181395173	90.1807045316418
2.14166666666667	89.2870235392594	90.6490310781556	93.4929557795394	91.564695189128	94.4283391739671	90.4778569811804	84.1226927632035	89.5512657570548	81.7239377735322	84.599075638891	86.4420253006633	90.7896711347094	85.1268995866445	88.7061953677963	90.2518542006528
2.15	89.3190665374397	90.6588817904416	93.4858771971257	91.5829480512918	94.3853786346801	90.4820178453279	84.1603189660457	89.5474650033271	81.7584782036115	84.6491351034537	86.4078758394312	90.794495166832	85.1492798259671	88.7266501002323	90.3218710923949
2.15833333333333	89.3511840956665	90.6682751524237	93.4815283231619	91.5995275624709	94.3398444935404	90.4859853736406	84.2009211793543	89.5469653213695	81.7891249081967	84.7002697176595	86.3728588449052	90.7983792354416	85.1708978337067	88.7465288467335	90.3904598511493
2.16666666666667	89.3830429405492	90.6777472733975	93.4800754891899	91.6146857025754	94.2944639353657	90.4897492744583	84.2445149447489	89.5495379517608	81.8158210134541	84.7525158780276	86.337582720183	90.8013294665107	85.1912429061654	88.7657114817585	90.4573034626284
2.175	89.4142960633491	90.6877948997298	93.4815273350543	91.6287020913342	94.2520788922772	90.4933550077339	84.291016497894	89.5548881807693	81.838726182932	84.805810058259	86.3026480303595	90.8033361447607	85.2098144199721	88.784118610236	90.5220878602544
2.18333333333333	89.4445737230966	90.698862011238	93.4857622831883	91.6418450798827	94.2155022133926	90.4969034601937	84.3402484462936	89.5626932089363	81.8582116894354	84.86000025264	86.2686209592685	90.8043992981036	85.2261721085472	88.8017148604233	90.5845298635667
2.19166666666667	89.4734789407412	90.7113307294258	93.4925503548649	91.6543478148015	94.1873538897956	90.5005548267425	84.3919426000423	89.572632506348	81.8748432822714	84.9148555119265	86.2360087183532	90.8045467857192	85.2399815335615	88.8185079131422	90.6444000927688
2.2	89.5005987797054	90.7255137919501	93.5015687102935	91.6663995733077	94.1698876540063	90.5045286183188	84.4457392362397	89.5844065213197	81.889356435901	84.9700739845613	86.2052388849329	90.8038445691049	85.2510434505919	88.8345436816633	90.7015353154824
2.20833333333333	89.5255327521991	90.7416470266679	93.5124195973064	91.6781505000945	94.1648227260535	90.5090878977004	84.5011840030329	89.5977446223605	81.9026231742445	85.025293025035	86.1766462811919	90.8024008572134	85.2593031753361	88.8498991857771	90.7558406177843
2.21666666666667	89.5479298984247	90.7598828653827	93.5246615296854	91.6897261234174	94.1731948091844	90.5145002497085	84.5577244221142	89.6124074884592	81.9156073218627	85.0801015370054	86.1504687216114	90.8003658443228	85.2648439728455	88.8646769507262	90.8072893992859
2.225	89.5675231067655	90.7802874436029	93.5378541837615	91.7012450316603	94.1952512461848	90.5209827885008	84.6147102089345	89.6281885292521	81.9293080591359	85.1340494356053	86.1268503114957	90.797928590708	85.2678712384431	88.8790037077605	90.855930652554
2.23333333333333	89.5841532674775	90.8028411240657	93.5516037417631	91.712831015277	94.2304231236486	90.5286544429511	84.6714044415282	89.6449140875776	81.944695298754	85.1866533805175	86.1058497878861	90.7953089253149	85.2686940093116	88.8930292121965	90.9019044405266
2.24166666666667	89.597782507842	90.827438901171	93.5655942225184	91.7246140686113	94.2773899624559	90.5375188198713	84.7270100886573	89.6624380492639	81.9626411054159	85.2374064184152	86.0874496287508	90.7927382476	85.2677095079078	88.9069179628517	90.9454567276054
2.25	89.6084986397332	90.8538885363928	93.5795991796422	91.7367216313628	94.3342264583558	90.5474811012402	84.780709631866	89.6806276798867	81.9838528097709	85.2857960990783	86.0715616019986	90.7904272256453	85.2653925626647	88.9208340268917	90.9869438589617
2.25833333333333	89.6165124397186	90.881910113785	93.5934734453632	91.7492661467923	94.3986080256087	90.5583827467861	84.8317121088813	89.6993440863847	82.0088168859682	85.3313243658759	86.0580271022442	90.7885292891247	85.2622855547661	88.9349268937488	91.0268225856463
2.26666666666667	89.6221499426793	90.9111446232067	93.6071285834935	91.7623351182585	94.4680480723728	90.5700344755262	84.8793032890332	89.718426367785	82.0377612529795	85.3735202905126	86.0466133904535	90.7871140890302	85.2589831893763	88.9493251892086	91.0656264246401
2.275	89.6258421353994	90.9411751799096	93.6205039333125	91.7759873145809	94.5401363593247	90.5822337013028	84.9228965145453	89.7376880531707	82.0706370253325	85.4119457707958	86.0370107118432	90.7861589428443	85.2561111357141	88.9641394262472	91.1039333625873
2.28333333333333	89.6281128404833	90.9715553893654	93.6335465739981	91.7902550150575	94.6127455118562	90.5947609365825	84.9620812610159	89.7569289306733	82.1071169126752	85.4462023446492	86.0288388717112	90.7855567005578	85.2543008454351	88.979471068063	91.1423344913516
2.29166666666667	89.6295645463615	91.0018351277821	93.646204010077	91.8051491192467	94.684175857942	90.6073616713513	84.996664303089	89.7759580228838	82.1466089949634	85.475948718371	86.0216680657336	90.7851340030423	85.254162504331	88.9954234796965	91.1814117101707
2.3	89.6308604645465	91.0315797401347	93.6584261518813	91.8206638341305	94.7532233684572	90.6197275922589	85.0266973648103	89.7946182085009	82.1882892763162	85.5009340380879	86.0150489862373	90.784674132882	85.2562582696431	89.0121094905025	91.2217219003752
2.30833333333333	89.6326985134541	91.0603872071668	93.670172191827	91.8367791221815	94.8191788693384	90.6314897863188	85.0524876978638	89.8128040536445	82.231158910665	85.5210397503978	86.008543781085	90.7839402379404	85.261078450356	89.0296513634494	91.263776635002
2.31666666666667	89.6357738331492	91.0879088420626	93.6814168692359	91.8534605562886	94.8817802771311	90.6422325650425	85.0745929835815	89.8304704331468	82.274125013398	85.5363114687805	86.0017556174873	90.7826982500223	85.2690223230332	89.0481732914991	91.3080115927131
2.325	89.6407320870795	91.1138734977391	93.6921528512074	91.8706590020267	94.9411359300711	90.6515284762609	85.0938037054921	89.8476329628034	82.3160929454899	85.5469674330754	85.9943579021177	90.7807428627011	85.2803853427563	89.0677904302813	91.3547516956992
2.33333333333333	89.6481216814694	91.1381101135503	93.7023941802868	91.8883144027874	94.9976344235633	90.658984464041	85.1111115001599	89.8643597891943	82.3560552286709	85.553387409375	85.9861191878352	90.7779270087323	85.2953554226863	89.088596552107	91.404182340049
2.34166666666667	89.6583554085384	91.160560424258	93.7121890563063	91.9063645275307	95.051861778662	90.6642868752004	85.1276578417636	89.8807554882961	82.3931658630548	85.5560937507508	85.9769176102117	90.774186696001	85.3140177913727	89.1106470050454	91.456330080935
2.35	89.6716893422514	91.1812743562802	93.7216413940367	91.924754213162	95.1045425196559	90.6672386409279	85.1446614915401	89.8969431597892	82.4267911491529	85.5557294680197	85.9667431993894	90.7695521127973	85.3363621841102	89.1339332990425	91.5110495799902
2.35833333333333	89.6882207910575	91.2003864616058	93.7309282487437	91.9434400623441	95.1565042930341	90.6677848019409	85.1633309603283	89.9130494501258	82.4565316599532	85.5530310087224	85.9556877951635	90.7641442704367	85.3622860584009	89.1583537534752	91.5680165233391
2.36666666666667	89.7079014119323	91.2180780996505	93.7402990789603	91.9623888991396	95.2086540925967	90.6660214574927	85.1847715928208	89.9291891088782	82.482216912396	85.5487956639425	85.9439207836515	90.7581614739915	85.3915940641612	89.1836939240874	91.6267305537809
2.375	89.7305581924503	91.234534119159	93.7500548847397	91.9815710218488	95.2619544998176	90.662184946729	85.209896446163	89.9454452830793	82.5038786154534	85.5438493057895	85.9316548718567	90.751858883695	85.423998368303	89.2096299753683	91.686532732859
2.38333333333333	89.7559164990271	91.2499051882101	93.7605148851489	92.0009508579093	95.3173926146192	90.6566238146441	85.2393502016418	89.9618494651757	82.5217086630812	85.5390201853716	85.9191159765893	90.7455254681276	85.4591217176776	89.2357571912411	91.7466408692886
2.39166666666667	89.7836247028645	91.2642843191672	93.771976587824	92.0204787671754	95.3759362883519	90.6497596651467	85.2734566721955	89.9783685099281	82.5360099174902	85.5351189093441	85.9065299423784	90.7394658460696	85.4965011564634	89.2616352524181	91.8061999923071
2.4	89.8132811773006	91.2776968921142	93.7846722050326	92.0400876554955	95.4384723693213	90.6420427725815	85.3122005055335	89.9949033193039	82.5471512889163	85.5329206334999	85.894125031581	90.7339917243571	85.5355911247169	89.2868381858789	91.8643382072932
2.40833333333333	89.8444602525349	91.2900963879145	93.7987265400176	92.0596963178116	95.5057246195797	90.6339111728744	85.3552489182675	90.0112972998464	82.5555378165657	85.5331464637721	85.882138430342	90.7294182063572	85.5757676627008	89.3109974030054	91.9202199761616
2.41666666666667	89.8767321444698	91.3013623246789	93.8141197681923	92.0792183601111	95.5781555085975	90.6257647072524	85.4020099126478	90.0273469321089	82.5615992086139	85.5364438381991	85.8708169724779	90.7260557844968	85.6163371578325	89.3338293678945	91.9730946936462
2.425	89.9096766611669	91.3113052937752	93.830654321129	92.0985722301945	95.655863378142	90.6179582108018	85.4517143695473	90.0428107803435	82.5657899219638	85.543366802516	85.8604094765729	90.7241958925782	85.656553397683	89.3551454988473	92.0223391121184
2.43333333333333	89.9428959513099	91.3196824571091	93.8479332330913	92.1176866731791	95.7384945508089	90.6108095719347	85.5035056447251	90.0574230072694	82.5685871284231	85.5543571587748	85.8511516471217	90.7240950694809	85.695644196933	89.3748480452867	92.0674897210925
2.44166666666667	89.9760307984686	91.3262189798972	93.8653702282197	92.1364986710029	95.8251944974236	90.6046195956553	85.5565227490583	90.0709178013079	82.5704756768524	85.5697276772446	85.8432461231171	90.725960004742	85.7328445427678	89.3929179253671	92.1082602289254
2.45	90.0087779578567	91.3306297526102	93.8822444457012	92.1549462729342	95.914614104243	90.5997012553821	85.6099688058949	90.0830611818616	82.5719185647239	85.5896480971042	85.8368417142695	90.7299305430216	85.7674318604403	89.4093983883426	92.1445416400643
2.45833333333333	90.0409001720451	91.332640973031	93.897787977901	92.1729623898214	96.0049689888904	90.5964071627336	85.6631615100165	90.0936802050099	82.5733190579817	85.6141329655434	85.8320150574611	90.7360589821656	85.798760948071	89.4243757997436	92.1763877671706
2.46666666666667	90.0722233816346	91.3320139963512	93.9112789147378	92.1904747223589	96.0941355331999	90.5951358261892	85.7155650856097	90.1026832410645	82.5749844599906	85.6430295920933	85.8287575244956	90.744290727764	85.8262972290524	89.4379597380497	92.203992405891
2.475	90.1026253564404	91.3285713165411	93.9221170004259	92.2074128666385	96.1797663186284	90.5963051461851	85.7668047846186	90.1100705312725	82.5771028925096	85.6760086660294	85.8269716596171	90.7544573990626	85.8496457874556	89.4502674234539	92.2276620678627
2.48333333333333	90.1320259660641	91.3222201750087	93.9298720411426	92.2237195881669	96.2594157142872	90.6003038829419	85.8166660161072	90.1159342508028	82.5797402296647	85.7125674222387	85.8264798858067	90.7662893898707	85.8685721537035	89.4614169676848	92.2477848131611
2.49166666666667	90.1603867901856	91.3129687437213	93.9343049435939	92.2393611906791	96.330667663104	90.6074450560764	85.8650798428635	90.1204455638685	82.5828564237093	85.7520549139583	85.8270429326607	90.7794419381828	85.8830114693761	89.4715281025202	92.2647971754877
2.5	90.1877214419022	91.3009327028963	93.9353666822142	92.2543317846744	96.3912497177018	90.617937845073	85.9120968194242	90.1238280593801	82.5863372274291	85.7937186818269	85.8283817607085	90.7935240706239	85.8930664310818	89.4807234355595	92.2791547049536
2.50833333333333	90.2141108339346	91.2863310953828	93.9331835408271	92.2686488162387	96.4391188875399	90.631881690633	85.9578537186657	90.1263223762088	82.5900374955446	85.8367640908524	85.8301988546554	90.8081274327562	85.8989980136372	89.4891250422892	92.2913111196178
2.51666666666667	90.2397119360088	91.2694711524977	93.9280353728199	92.2823431784443	96.4725202731419	90.6492770689742	86.0025386121399	90.1281517806315	82.5938273149988	85.880418990319	85.832200286126	90.8228564341643	85.9012122737666	89.496848285903	92.3017065695962
2.525	90.2647502527948	91.2507254127565	93.9203277891803	92.2954520297288	96.4900309568926	90.6700375692055	86.0463571995665	90.1294986035891	82.5976261742399	85.9239991516776	85.8341208755594	90.8373570939881	85.9002443198476	89.5039983827111	92.3107625328373
2.53333333333333	90.289494737331	91.2305058625358	93.9105574886985	92.3080203415148	96.4906008120682	90.6939842242485	86.0895014379518	90.130497715189	82.6014157117685	85.9669643547595	85.8357497463354	90.8513382798058	85.8967408599825	89.5106725298883	92.3188821568423
2.54166666666667	90.3142208226965	91.2092378431412	93.8992757812232	92.3201099387496	96.4735932879883	90.7208148377066	86.1321229156221	90.1312490566752	82.6052358143309	86.0089474152839	85.8369506023521	90.8645793676555	85.8914421852932	89.5169650571572	92.3264569081406
2.55	90.3391683360532	91.1873377970171	93.8870577074606	92.3318090206993	96.4388175574599	90.7500593450951	86.1743154869808	90.1318460583226	82.6091756992457	86.0497458430623	85.8376724184608	90.8769214170163	85.885161523307	89.5229695634573	92.3338784033841
2.55833333333333	90.3644996184724	91.1652020188469	93.8744780079105	92.3432357245285	96.3865379392228	90.7810422093749	86.2161099083172	90.1324105991702	82.613366061485	86.0892860145611	85.837947636709	90.8882450224752	85.8787599179074	89.5287740489355	92.3415496060245
2.56666666666667	90.3902639028664	91.1432098014619	93.8620923515398	92.3545348565305	96.3174541635784	90.8128714272429	86.2574775349423	90.1331219040871	82.6179712073274	86.1275799720539	85.8378769641978	90.8984444321813	85.8731184082364	89.5344507975714	92.3498883473626
2.575	90.4163751103937	91.1217339298557	93.8504259431679	92.3658700938048	96.2326588680859	90.8444659646148	86.2983374468894	90.1342284896811	82.6231774471102	86.1646880426469	85.8376044785886	90.9074095577961	85.8691112239254	89.5400457142191	92.3593188426277
2.58333333333333	90.4426069973984	91.1011438015658	93.8399706832218	92.3774122074293	96.1335859606187	90.8746232786114	86.3385651942456	90.1360375090761	82.6291730686946	86.2006894002934	85.8372915057457	90.9150249369305	85.867583015596	89.5455705979598	92.3702499290635
2.59166666666667	90.4686045863084	91.0817900834119	93.8311851873814	92.3893233225115	96.0219638652396	90.9021184939375	86.3780049335922	90.1388823769828	82.6361179612097	86.2356556957771	85.8370982641052	90.9211883694121	85.8693299775048	89.5510005029672	92.383044256428
2.6	90.4939097614788	91.063973278361	93.8244885477489	92.4017402752968	95.899783478904	90.9258206621487	86.4164847078379	90.1430761377144	82.6441096946494	86.2696252579677	85.8371759500417	90.9258415764331	85.8750804247344	89.5562782638808	92.3979888757978
2.60833333333333	90.5180006660957	91.0479101866529	93.8202424407252	92.414761533384	95.7692810565437	90.9448086537367	86.4538316754717	90.1488639460411	82.6531585784413	86.30258653357	85.8376633224827	90.9289978052095	85.8854706038394	89.5613270119164	92.4152752315715
2.61666666666667	90.5403442325154	91.0337133023825	93.8187253703484	92.4284396396274	95.6329221954717	90.9584639959698	86.4898847290006	90.1563895726698	82.6631783037136	86.3344808281311	85.8386800918956	90.9307563972509	85.9010168734105	89.5660682970813	92.4349879389886
2.625	90.5604581667957	91.0213904542827	93.8201124679418	92.4427784344671	95.4933675414558	90.9665164990399	86.5245030461087	90.1656838920569	82.6739888588192	86.3652192711792	85.8403152678615	90.9313066735173	85.9220900820486	89.5704408988732	92.4570997192665
2.63333333333333	90.577975587509	91.0108620136576	93.8244740121633	92.4577338918204	95.3534112321871	90.9690340894352	86.5575684378476	90.1766729417024	82.6853273497865	86.3946999670586	85.8426143063488	90.9309265257719	85.9488992452969	89.5744159492957	92.4814734510678
2.64166666666667	90.592703044339	91.001986378538	93.8317928095642	92.4732179124304	95.2158930587347	90.966373077748	86.5889809572135	90.1891993320837	82.6968670068801	86.4228200010149	85.8455701763805	90.9299725811092	85.9814880542729	89.5780065351868	92.5078707255934
2.65	90.6046606122437	90.9945840553844	93.8419885194729	92.4891047196658	95.083588108455	90.9591154415923	86.6186519617978	90.2030522963228	82.708243035702	86.449485136908	85.8491211997258	90.9288557603018	86.0197397564328	89.5812710118177	92.5359621572492
2.65833333333333	90.6140934319886	90.9884556545752	93.8549374951779	92.5052400603841	94.9590879056568	90.9480099286181	86.6465005054994	90.2180001198566	82.7190771833312	86.4746174491076	85.853154953823	90.9280058971797	86.0633821671256	89.5843084831441	92.5653374900105
2.66666666666667	90.6214511627321	90.9833945628398	93.8704843246391	92.5214539745133	94.8446966100331	90.93391985412	86.6724552853201	90.2338161219874	82.7289915307145	86.498159320578	85.8575164506802	90.9278368082585	86.1119908438606	89.5872468035185	92.5955202159569
2.675	90.6273430586849	90.9791968173696	93.8884466434894	92.5375770534121	94.7423532577034	90.9177728876835	86.6964602914521	90.2502932069965	82.737608862764	86.5200765483503	85.8620213595989	90.9287187954617	86.1649967955548	89.5902288180214	92.6259931400113
2.68333333333333	90.6324815028849	90.9756708341068	93.9086160338198	92.5534576319179	94.6535723061518	90.9005059679462	86.7184819273097	90.2672486814217	82.7445467111775	86.5403666005376	85.8664768579339	90.9309591268923	86.2217055295106	89.5934040209172	92.6562369973678
2.69166666666667	90.6376228304411	90.9726496781749	93.9307561537326	92.5689756924797	94.5793993324064	90.8830030304539	86.7385174281442	90.284521930519	82.7494192818512	86.5590755977646	85.8707101928626	90.9347914890366	86.2813270999456	89.5969263230504	92.6857771863474
2.7	90.6435097569772	90.9700054666282	93.9545970568193	92.5840505468958	94.5203947592216	90.8660324501167	86.756605010697	90.3019650353261	82.7518598916381	86.5763211583355	85.8746003510137	90.9403771116858	86.3430098652944	89.6009522067028	92.7142271360595
2.70833333333333	90.6508182658361	90.9676608234662	93.979826213388	92.5986423880134	94.4766543177338	90.8501964997051	86.7728345577658	90.3194288051578	82.7515634113325	86.5923136925145	85.8781053163758	90.9478169978081	86.4058708680401	89.6056358758106	92.7413147712923
2.71666666666667	90.6601112404793	90.9655916437896	94.0060808374265	92.6127504283403	94.4478561517827	90.8359040433748	86.7873559403804	90.3367520898613	82.7483334796027	86.6073688036618	85.8812770391843	90.9571706960836	86.4690217775457	89.6111243742528	92.7668828490923
2.725	90.6718025563547	90.963819890995	94.0329451765096	92.6264117736818	94.4333200299392	90.8233716627183	86.8003815237743	90.353761505014	82.7421166317671	86.6219048618502	85.8842574400272	90.9684762706634	86.5315927890044	89.6175560948904	92.7908637002649
2.73333333333333	90.6861373493025	90.9624009882551	94.0599523764712	92.639704427009	94.4320729842309	90.812650126723	86.8121803825794	90.3702813580213	82.7330142419651	86.6364216662201	85.88725137871	90.9817643797482	86.5927544912685	89.6250614791941	92.8132408376751
2.74166666666667	90.703191575313	90.9614114756526	94.0865928434523	92.6527540780351	94.4429175860092	90.8036692239236	86.8230638990267	90.3861481489844	82.7212733665366	86.6514612405354	85.8904787633243	90.9970580711862	86.6517350819185	89.6337625506331	92.834015493698
2.75	90.7228875463409	90.9609381211229	94.1123345329216	92.6657397227947	94.4644951785907	90.7962949174683	86.8333643783208	90.4012246497149	82.7072646351065	86.6675584201651	85.8941190864426	91.0143563746346	86.7078319217287	89.6437691149281	92.8531896898873
2.75833333333333	90.7450180226848	90.9610665178131	94.1366551551705	92.6788909242796	94.4953370808314	90.7903912933349	86.8434095421208	90.4154123688357	82.6914568564357	86.6851922109555	85.8982685477052	91.033608354924	86.7604200474708	89.6551704228408	92.8707665617086
2.76666666666667	90.7692721900742	90.9618687683136	94.1590806880856	92.6924706242981	94.5339006404256	90.7858764544463	86.853496907872	90.4286655609868	82.674391475385	86.7047480030114	85.9029223975568	91.0546848587373	86.8089609957208	89.6680228559453	92.8867636669975
2.775	90.7952606694786	90.9633923519605	94.1792291762518	92.7067427206892	94.5785929201461	90.7827614794536	86.8638731353926	90.4410102845532	82.6566522839452	86.7264964236268	85.907980824053	91.0773526511047	86.8530119819304	89.6823379131782	92.9012345140609
2.78333333333333	90.822540632898	90.9656520795402	94.1968614032848	92.7219322599445	94.6277926412999	90.7811630952564	86.8747220706631	90.4525644916603	82.6388258566785	86.7505883283226	85.9132699434255	91.1012574046936	86.8922325862602	89.6980754311012	92.914292139436
2.79166666666667	90.8506424428331	90.9686251286226	94.2119298682389	92.7381910512755	94.6798811086079	90.7812855357385	86.8861600713167	90.4635490565211	82.6214527687136	86.7770599256382	85.9185714200656	91.1259235459344	86.9263880740607	89.7151425533878	92.9261270584207
2.8	90.8790964444463	90.9722488017709	94.2246101327998	92.7555785505894	94.7332814802363	90.7833786773536	86.8982332568712	90.4742847825068	82.6049731961746	86.8058393509186	85.9236569837196	91.1507745304946	86.9553528514926	89.7333957597088	92.9370123761317
2.80833333333333	90.9074575183049	90.9764219227087	94.2353063291086	92.7740616148344	94.7864971020452	90.7876875725264	86.9109145603297	90.485177504988	82.5896743777313	86.8367494484404	85.9283222478723	91.1751703100114	86.979117208804	89.7526446272335	92.9472922383556
2.81666666666667	90.9353257997954	90.981011506927	94.244631717652	92.7935313188708	94.838143655524	90.7944048697604	86.9241050141596	90.4966928287164	82.5756522929763	86.8695093684812	85.9324112034962	91.1984557091706	86.9977948812558	89.7726578420099	92.9573564582243
2.825	90.9623620743071	90.985865580367	94.2533663231311	92.8138309470977	94.8869780183688	90.8036330486394	86.9376445205231	90.5093207834284	82.5628034583391	86.9037386825598	85.9358264322596	91.2200124912753	87.0116260186712	89.7931723915014	92.9676091863254
2.83333333333333	90.988298293251	90.9908299095372	94.262395270331	92.8347872687633	94.931927668555	90.8153649182316	86.951332087567	90.5235338693051	82.5508592986973	86.9389624591935	85.9385275488352	91.2393058573136	87.020973304476	89.8139078153552	92.9784398620888
2.84166666666667	91.0129463970454	90.995763560861	94.2726353320465	92.8562375112799	94.9721188736828	90.8294889909547	86.9649508087107	90.5397443887549	82.5394607526379	86.9746182480823	85.9405223089642	91.25591846608	87.0263118856183	89.8345866226689	92.9902041659979
2.85	91.036205558514	91.0005520971724	94.2849584959878	92.8780470926065	95.0068991585889	90.8458157843689	86.9782916883887	90.5582665358201	82.5282529564746	87.0100742800561	85.9418539761241	91.2695731520674	87.0282124936685	89.854957024684	93.0032196432464
2.85833333333333	91.058061477718	91.0051237162514	94.3001218485087	92.9001172622054	95.0358524266204	90.864109463256	86.9911722252005	90.5792878455444	82.5169714953071	87.0446659815652	85.9425904218762	91.2801477986147	87.027316549105	89.8748109105464	93.017772294302
2.86666666666667	91.0785717192465	91.0094687455159	94.3187124227021	92.9223837616109	95.0588049438354	90.884105977599	87.003449230295	90.6028518406325	82.5054961199132	87.0777445762872	85.9428194556096	91.2876784822172	87.0243054348368	89.8939935043014	93.0341256626779
2.875	91.097839862117	91.0136495365034	94.3411110577273	92.9448072764543	95.0758143901621	90.9055078271289	87.0150275617494	90.6288473483562	82.4938621076726	87.1087248623363	85.9426485361239	91.2923431737563	87.0198688674164	89.9124059665788	93.0525289270754
2.88333333333333	91.1159889529591	91.0177861256886	94.3674752684444	92.967358357688	95.0871344593427	90.9279607045579	87.0258654440114	90.6569957738259	82.4822352114747	87.1371264953789	85.9422028946293	91.294427755529	87.0146755516311	89.9300029519448	93.0732266361329
2.89166666666667	91.1331441518868	91.0220180767855	94.3977408326922	92.9900025804769	95.0931596456792	90.9510277052706	87.035974753836	90.6868317937517	82.4708641089961	87.1626096013098	85.9416179046415	91.2942895529456	87.0093461617803	89.9467863424124	93.0964716075299
2.9	91.1494288979446	91.0264582269658	94.4316398954327	93.0126900816708	95.0943636674561	90.9741792778938	87.0454138426958	90.7176822883264	82.4600244090777	87.1850022049037	85.9410251557396	91.2923323163518	87.0044284037318	89.9627967484986	93.1225362956816
2.90833333333333	91.164974136595	91.0311558405968	94.4687278032514	93.0353493722483	95.0912403494943	90.996811750551	87.0542730794727	90.7486546233252	82.4499661814325	87.2043132537813	85.9405340814697	91.2889902583276	87.0003759011275	89.9781044829502	93.15171457463
2.91666666666667	91.1799349759597	91.0360776102425	94.508410324319	93.0578855015591	95.0842516215454	91.0182936358003	87.0626572501964	90.7786434330498	82.4408756299696	87.2207257488637	85.9402126833874	91.2847091332703	86.9975337722751	89.9928011622716	93.184310505935
2.925	91.1945040388451	91.0411058251754	94.5499703404398	93.0801857388147	95.0737925620995	91.0380251438426	87.0706690126486	90.8063574340415	82.4328592078039	87.2345664264343	85.9400723641006	91.2799189995757	86.9961324492353	90.0069937897921	93.2206165757168
2.93333333333333	91.2089127906195	91.0460482819882	94.5925981660672	93.1021352940749	95.0601838964827	91.0554938823821	87.0783951505349	90.8303626094708	82.4259526300566	87.2462550124761	85.9400625077889	91.2750027728152	86.9962881231677	90.0208034424924	93.2608824159926
2.94166666666667	91.2234199747162	91.0506525924009	94.6354292904629	93.123640173243	95.0436911969981	91.0703182922159	87.085897075364	90.8491382503216	82.4201499804781	87.2562470992914	85.9400786375144	91.2702675012899	86.9980055063389	90.034366375325	93.3052734038509
2.95	91.2382905157649	91.0546190377033	94.6775903761987	93.1446487219106	95.0245614123454	91.0822794961519	87.0932069492433	90.8611431373102	82.415441961186	87.264987010316	85.9399829083667	91.2659233998852	87.001179420579	90.0478307099642	93.3538250133511
2.95833333333333	91.2537695532372	91.0576108855414	94.718245291656	93.1651631329614	95.0030677719379	91.0913440598069	87.1003289745945	90.8648870012006	82.4118490937332	87.2728755674927	85.9396300682735	91.2620717321642	87.0055964144089	90.0613450608668	93.4064051535758
2.96666666666667	91.2700592819967	91.0592651594217	94.7566255718913	93.1852373852561	94.9795558327565	91.0976751057678	87.1072449118689	90.85899990647	82.409440901613	87.2802472653072	85.9388897246406	91.2586997051118	87.0109409777643	90.0750429729539	93.4626950010106
2.975	91.2873050914257	91.0592065202373	94.7920372131702	93.2049636317832	94.9544829988783	91.1016244549834	87.1139241650864	90.8422945910156	82.4083436258728	87.2873525993359	85.9376582122902	91.2556809532187	87.0168082434865	90.0890293262149	93.5221921167628
2.98333333333333	91.3055894966418	91.0570632812597	94.8238507920629	93.2244517869155	94.9284419330757	91.103702206865	87.1203379115392	90.8138239207981	82.4087436241615	87.2943460064442	85.9358586396263	91.2527821190537	87.0227210734224	90.1033709481071	93.5842331741789
2.99166666666667	91.324927639779	91.0524831569967	94.8514901859317	93.2438078872813	94.9021595584004	91.1045299105233	87.126473366628	90.7729395970264	82.4108885873633	87.301280589166	85.9334315110608	91.2496762709377	87.0281511255802	90.1180898974346	93.6480309342467
3	91.345262389945	91.0451483537974	94.8744332830604	93.2631170330659	94.8764745043663	91.1047875803781	87.132342738374	90.7193532842314	82.415084468006	87.3081116357307	85.9303193140074	91.2459617920679	87.0325471870372	90.1331582846691	93.7127207067922
3.00833333333333	91.3664628508993	91.0347912460904	94.8922280547476	93.282434944532	94.852305863112	91.105159420994	87.137983450899	90.6531928906325	82.4216859639097	87.3147130109501	85.9264502206133	91.2411829702663	87.0353721263636	90.1484957848013	93.7774115909939
3.01666666666667	91.3883296611094	91.021212182107	94.9045152073692	93.3017861827116	94.8306197139767	91.1062758694339	87.1434494456408	90.575044388958	82.4310768055371	87.3209069640417	85.9217289561921	91.2348489221194	87.0361444915731	90.1639721517513	93.8412371067185
3.025	91.4106060308451	91.0042988886996	94.9110443243054	93.3211615881084	94.8123882673335	91.1086508948005	87.1487964714009	90.4859731362535	82.4436340060521	87.3264981991448	85.9160404563133	91.2264535842812	87.0344793662528	90.1794170176966	93.9034012140581
3.03333333333333	91.4329918772894	90.9840419507218	94.9116778456815	93.3405107713484	94.7985362827675	91.1126248533655	87.1540667531068	90.3875189858031	82.4596772912069	87.3312983048361	85.9092630940885	91.2155070923258	87.0301258578	90.1946368879726	93.9632183150838
3.04166666666667	91.4551614289948	90.9605398910414	94.90638721681	93.3597347136143	94.7898760427111	91.1183300333415	87.1592788236296	90.2816557521152	82.4794182602911	87.3351348314158	85.9012832502666	91.2015851508836	87.0229999976785	90.2094349587408	94.0201460344584
3.05	91.4767872145558	90.9339946464689	94.8952475248208	93.378687007444	94.7870365755411	91.1256853760976	87.1644265061086	90.1707098821149	82.5029261796411	87.3378524237842	85.8920077502537	91.1843870173442	87.0132098926708	90.2236288154697	94.0738086524822
3.05833333333333	91.4975707503519	90.9047052180339	94.8784343970608	93.3971861966093	94.7903953082176	91.1344088077949	87.1694878086801	90.0572482280215	82.5301148885261	87.3393187788295	85.8813772744813	91.1637838972028	87.0010693071443	90.2370654305794	94.12401081687
3.06666666666667	91.5172749512793	90.8730655623872	94.8562275092811	93.4150335142513	94.8000208933189	91.1440320951359	87.1744400295088	89.9439564728545	82.5607432763821	87.3394440469071	85.8693826758721	91.1398473634618	86.9870999545324	90.2496360418675	94.1707423553446
3.075	91.5357506505088	90.8395654643013	94.8290242004416	93.4320279847968	94.8156318081163	91.1539189588558	87.1792735229611	89.8335283617566	82.5944224043678	87.3382128688298	85.856078931222	91.112856800976	86.9720252138785	90.2612922895984	94.2141720009412
3.08333333333333	91.5529503236188	90.8047882954755	94.7973578943123	93.4479746917911	94.8365712608433	91.1633021004458	87.1839968730698	89.7285754304329	82.6306303937794	87.3357183671052	85.8415884105354	91.0832861261878	86.9567519481279	90.2720609244251	94.2546264026986
3.09166666666667	91.5689249474267	90.7693995271432	94.7619060095434	93.4626882770203	94.8618034505048	91.1713488226094	87.1886314901205	89.6315559040657	82.6687375602658	87.3321850653551	85.8260910671692	91.0517713230404	86.9423305480652	90.2820504641878	94.2925555310442
3.1	91.583804695396	90.7341210430225	94.7234717713787	93.4759996215937	94.8899431588169	91.177246044071	87.1931990464643	89.5447151175163	82.7080392968812	87.3279744839304	85.8098072806378	91.0190646335014	86.9298869684044	90.291443941654	94.3284904906333
3.10833333333333	91.5977686536488	90.6996888055592	94.6829359316411	93.4877739102211	94.9193249021801	91.1802850569213	87.1977061278184	89.4700281002276	82.74779536371	87.3235723106167	85.7929813942623	90.9859813988977	86.9205307867652	90.3004778500312	94.3629999588734
3.11666666666667	91.6110111129068	90.6667987532771	94.6411904381562	93.4979394039726	94.9481015303515	91.179928445556	87.2021296732766	89.4091373149372	82.7872790831033	87.3195555293421	85.7758712466477	90.9533418316624	86.9152518571588	90.3094131375854	94.3966503930168
3.125	91.6237124886378	90.6360540077051	94.5990738745607	93.5065167463036	94.9743519558326	91.1758512112159	87.2064072960853	89.363284171095	82.8258345566351	87.3165419315326	85.7587453355014	90.9219112633918	86.9148216137728	90.3185063620178	94.4299729263422
3.13333333333333	91.6360194417282	90.6079262516965	94.5573232879574	93.5136386963014	94.9961815117428	91.1679621115102	87.2104354614975	89.3332364744199	82.862927441148	87.3151335622155	85.7418852295719	90.8923499630577	86.9197131095548	90.3279886542009	94.4634342163381
3.14166666666667	91.648032193801	90.5827350734446	94.5165470184907	93.5195557178658	95.0118112533367	91.1564164060145	87.214074599239	89.3192184101043	82.8981736492952	87.3158674288657	85.7255875437588	90.8651849203608	86.9300485628567	90.3380570375601	94.4974063096658
3.15	91.6597954519398	90.5606419692704	94.477213847553	93.5246256546614	95.0196617272477	91.1416187302886	87.2171582675873	89.3208674632151	82.9313451152734	87.3191800415512	85.7101601242939	90.8408033627436	86.9455768679369	90.3488768805769	94.5321373111889
3.15833333333333	91.6712938044311	90.5416576126021	94.4396478862042	93.5292887889164	95.0184317363684	91.1242017648674	87.2195058478163	89.3372584416598	82.9623647255967	87.3253860557664	85.6959108331104	90.819455481684	86.9656793641157	90.360589162075	94.567731550892
3.16666666666667	91.6824537539033	90.5256646640266	94.4040225549973	93.534035610735	95.007162218208	91.1049717400704	87.2209401234278	89.3670120411421	82.9912978920533	87.3346689379439	85.6831304629396	90.801256852761	86.9894036615246	90.3733159946474	94.6041456448043
3.175	91.6931510313863	90.5124538317828	94.3703565796481	93.5393753529484	94.9852785266507	91.0848281303341	87.221307728693	89.4084562472719	83.0183339469704	87.3470826934002	85.6720708321251	90.7861905996701	87.0155277158901	90.3871620630095	94.6411995252347
3.18333333333333	91.7032200029635	90.5017629917712	94.3385185141706	93.5458062918835	94.9526196214593	91.0646746300754	87.2204962869551	89.4597866811798	83.0437482323422	87.3625646285489	85.6629180828423	90.77411185221	87.042652968819	90.4022135862978	94.6785980927485
3.19166666666667	91.7124633727627	90.493310399233	94.3082452584838	93.5537844951303	94.9094681696335	91.0453367924597	87.2184448730784	89.5191882664952	83.0678491563294	87.3809536093198	85.6557650087836	90.7647551957716	87.069320263299	90.4185361212855	94.7159607124019
3.2	91.7206624948563	90.4868209287498	94.2791800590911	93.5636914750951	94.8565804402128	91.0274936142	87.2151513368957	89.584903909233	83.09092536727	87.4020024446178	85.6505920529827	90.7577469713464	87.0941396411784	90.4361697057628	94.752858016371
3.20833333333333	91.7275905412707	90.4820464806669	94.2509311948068	93.5758068170947	94.7951937050181	91.0116255914539	87.2106812536291	89.655252978029	83.1132071409212	87.4253805320494	85.6472651110348	90.7526275573956	87.1159194547989	90.4551198298623	94.7888558767371
3.21666666666667	91.7330314042028	90.4787794972231	94.2231407670096	93.5902929252262	94.7269845671887	90.9979862310939	87.2051774115917	89.7286212450372	83.134849630816	87.4506773086738	85.6455483059547	90.748887210942	87.133769887189	90.4753457516439	94.8235639265182
3.225	91.7368042979475	90.4768602423084	94.1955445329624	93.6071950971911	94.6539706010305	90.9866064368262	87.1988634038143	89.8034567902086	83.1559385231397	87.4774192184624	85.6451228516977	90.7460097356093	87.1471548481977	90.4967492351212	94.8566800611946
3.23333333333333	91.7387892363168	90.4761790458121	94.1680083836592	93.6264542310308	94.5783730150736	90.9773284641679	87.1920359554182	89.8782916781405	83.1765118482953	87.5051009100297	85.6456069810422	90.7435101102444	87.1558848762245	90.5191659409624	94.8880187617375
3.24166666666667	91.7389473226437	90.4766700823445	94.1405400015446	93.6479254749239	94.5024684665801	90.969850575143	87.1850468048022	89.9517782724876	83.1965855282108	87.5332195688326	85.6465788931746	90.7409551786673	87.1600667945226	90.5423613372158	94.9175172584451
3.25	91.73733320767	90.4782944956671	94.1132838159404	93.6713974424152	94.4284522002617	90.9637659288747	87.1782803706512	90.0227203548415	83.2161673942165	87.5613027724679	85.6476048349723	90.7379677802098	87.1600322411663	90.5660334908894	94.9452240477138
3.25833333333333	91.7341011501436	90.4810200963235	94.0865079690429	93.6966121768285	94.3583266580047	90.9585924979891	87.1721331934527	90.0900937676983	83.2352529263461	87.5889319812983	85.6482708359976	90.7342237776266	87.1562605841402	90.589824261608	94.9712786173749
3.26666666666667	91.7295070550165	90.4848084035933	94.0605866833045	93.7232885457779	94.2938256593755	90.9537943768515	87.1669960523658	90.1530603768979	83.2538127342198	87.6157692057688	85.6482147707248	90.7294513531067	87.149306876858	90.6133391178823	94.9958895052669
3.275	91.7239054085747	90.4896130182097	94.0359769218398	93.7511473385244	94.2363783037669	90.9487917705733	87.1632355917001	90.2109789241751	83.2717887978783	87.6415901188979	85.6471539514807	90.723436294572	87.1397433200948	90.6361754032517	95.0193144413476
3.28333333333333	91.7177361581515	90.4953862635614	94.013188574605	93.7799316218484	94.1871041360761	90.9429631179746	87.1611727237837	90.2634175114317	83.2891078659076	87.6663214513522	85.6449031622211	90.7160338200556	87.1281179135791	90.6579569244732	95.0418434441503
3.29166666666667	91.7114987345495	90.5020902396534	93.9927517116562	93.8094171584765	94.1468182430628	90.9356557097047	87.1610579943598	90.310171421691	83.305709394215	87.6900742778255	85.641382739781	90.707185609663	87.1149286599814	90.678369283738	95.0637848070918
3.3	91.7057173823656	90.5097117777017	93.9751881917581	93.8394119622859	94.1160272169034	90.9262232639977	87.1630476317307	90.3512808758216	83.3215821601005	87.713159768389	85.6366221760977	90.696936104128	87.1006101181326	90.6971892870599	95.0854536441654
3.30833333333333	91.7009052820091	90.5182837011429	93.9609929773448	93.869747354216	94.0949155570252	90.9140928102149	87.1671875372111	90.3870359194953	83.336804623002	87.7360774369298	85.6307628675973	90.6854392631833	87.0855294874066	90.714304003651	95.1071624667767
3.31666666666667	91.6975318643153	90.5279130705573	93.95062434226	93.9002655627805	94.0833367042284	90.8988406445598	87.1734129583473	90.4179620261958	83.3515818125937	87.7594767763763	85.6240566461075	90.6729503839183	87.0699879894744	90.7297190128092	95.1292145784897
3.325	91.695994136615	90.5388103176101	93.9444994289663	93.9308094961889	94.0808201153211	90.8802468622544	87.1815663565121	90.4447921309628	83.366266552734	87.7841031820192	85.6168565634532	90.6598049643215	87.0542219182722	90.7435584826779	95.1519009073693
3.33333333333333	91.6965923159895	90.5513077853952	93.9429933758112	93.9612172198841	94.0865958915227	90.8583109459813	87.1914282829256	90.4684343964714	83.3813510667088	87.8107412898113	85.6096022698276	90.6463923601434	87.038400376365	90.7560601135691	95.175497825333
3.34166666666667	91.6995108343452	90.5658581534291	93.9464407925149	93.9913201166323	94.0996368199617	90.8332364346411	87.2027529983357	90.4899421712387	83.3974208395327	87.8401637493487	85.6028029741061	90.6331311422088	87.0226217034548	90.7675676710373	95.2002627336558
3.35	91.7048074344413	90.5830106299793	93.9551367503775	94.0209415889838	94.1187221538648	90.8054050992287	87.2153038819916	90.5104890493945	83.4150790550495	87.8730875444346	85.5970166034404	90.620447981245	87.0069124230708	90.7785239533404	95.2264259271758
3.35833333333333	91.7124147758942	90.6033698194423	93.9693330421471	94.049893219649	94.1425270837003	90.7753539760251	87.2288868156744	90.5313464405484	83.4348687042918	87.9101379015824	85.5928240749328	90.6087608312515	86.9912312109498	90.7894648943685	95.2541774949081
3.36666666666667	91.7221563484326	90.627546301843	93.9892260792055	94.0779697944774	94.169736912063	90.7437582576012	87.2433783726817	90.5538560504042	83.457221096391	87.9518224348414	85.5908029753325	90.5984695112974	86.9754797758588	90.801011400393	95.2836506766376
3.375	91.7337720645253	90.6561102207786	94.0149371348697	94.1049493424316	94.1991783123643	90.7114172927029	87.2587435025857	90.5793903910804	83.4824421063477	87.9985208317267	85.5915053836287	90.5899539193663	86.9595208218612	90.8138536086596	95.3149106954497
3.38333333333333	91.7469458270339	90.6895584370608	94.0464907022894	94.1306023482938	94.2299486896171	90.679237091857	87.2750380932688	90.6093009039802	83.510729251879	88.0504915440472	85.5954381102153	90.5835746568798	86.943198384397	90.8287242625556	95.3479596500157
3.39166666666667	91.7613304026801	90.7282996372568	94.083796784503	94.1547074889695	94.2615148881994	90.6482010929336	87.2923957636198	90.6448601685231	83.5422050924759	88.1078912170356	85.6030409459162	90.5796721424931	86.9263524643032	90.846361987507	95.3827566051111
3.4	91.7765702479711	90.7726539837075	94.1266381712151	94.1770669645479	94.2937564083438	90.6193236742394	87.3110043673755	90.6872054699069	83.5769544668048	88.1708028154483	85.6146641853193	90.5785641241116	86.9088211279368	90.8674685072775	95.4192401791327
3.40833333333333	91.7923257112526	90.8228613527282	94.174659864035	94.1975166375313	94.3269446258185	90.5935881047231	87.3310809176949	90.7372864631526	83.6150559741641	88.2392695110967	85.630552348053	90.5805401887633	86.8904285467267	90.8926651390065	95.457341110921
3.41666666666667	91.8082992012756	90.879093022825	94.2273590283637	94.2159319395034	94.3616674442787	90.5718790650229	87.3528503305823	90.7958180612116	83.6565969173519	88.3133277723074	85.6508388084402	90.5858510196287	86.8709655322058	90.9224547554932	95.4969805965999
3.425	91.8242586312429	90.941459437282	94.2840789746499	94.2322333665593	94.3987194641452	90.5549245105788	87.3765274174422	90.8632438857527	83.7016672218819	88.3930309479874	85.6755486887182	90.5946940099249	86.8501736223524	90.9571954950577	95.5380591670223
3.43333333333333	91.8400521255074	91.0100058991712	94.3440147517321	94.2463931222599	94.4389794611576	90.5432568292295	87.4022991716141	90.9397186679524	83.7503448691296	88.4784594830827	85.7046048460712	90.6071996349687	86.8277401592833	90.997089833091	95.5804466838982
3.44166666666667	91.8556111175682	91.0846958934559	94.4062374087193	94.2584410877636	94.4832943323059	90.537188258308	87.43030718035	91.0251136838486	83.8026914468108	88.5697203859442	85.7378366190778	90.623422048422	86.8033063153324	91.0421880389764	95.6239835302332
3.45	91.8709447965223	91.1653899783388	94.4697390419924	94.2684686318588	94.5323832712149	90.5367864227602	87.4606330536789	91.1190411236521	83.8587623164295	88.6669396960286	85.7749939707915	90.6433346895715	86.7764886267735	91.0924013488395	95.6684967527415
3.45833333333333	91.886133833267	91.2518265679874	94.5334933379737	94.2766323303901	94.5867676825251	90.5418481649989	87.493289189494	91.2208892123995	83.9186217829555	88.7702489441241	85.8157670923448	90.6668301752338	86.7469136725451	91.1475201513788	95.7138273507714
3.46666666666667	91.9013272176662	91.3436066794915	94.5965186756845	94.2831606862578	94.6467245166515	90.5518867690806	87.5282165936798	91.3298627666029	83.9823536652871	88.8797646367905	85.8598098845935	90.6937255490514	86.7142604146955	91.2072347862501	95.7598615183251
3.475	91.9167363485148	91.4401867746242	94.6579271890676	94.288363407305	94.7122572361197	90.5661455343571	87.5652923144488	91.4450291012191	84.0500629768906	88.9955601015488	85.9067662039424	90.7237748732528	86.6782994416301	91.2711559518425	95.8065603041866
3.48333333333333	91.9326203319821	91.5408839008257	94.7169485979554	94.2926401311873	94.7830828098508	90.5836395061559	87.604346317175	91.5653688518205	84.1218664749604	89.1176311232366	85.9562954120079	90.7566884472675	86.6389202680991	91.3388300362742	95.8539835511689
3.49166666666667	91.9492650694144	91.6448888729505	94.7729301296851	94.2964867570292	94.8586418736618	90.6032237324692	87.6451821218549	91.6898245944699	84.1978714032852	89.2458599025712	86.0080900410255	90.792156766413	86.5961445945546	91.4097482915059	95.9023040695202
3.5	91.9669620111575	91.7512787597969	94.825324123178	94.3004987067134	94.9381416983671	90.6236834771644	87.6875941642089	91.8173369867387	84.2781444307529	89.3799855925352	86.0618801349526	90.8298783286127	86.5501272642375	91.4833543746609	95.9518113971566
3.50833333333333	91.9859887707105	91.8590285386747	94.8736765833907	94.3053690384237	95.0206309214064	90.6438347261678	87.7313783609363	91.9468639346973	84.3626758385672	89.5195909024236	86.1174253891181	90.8695870759907	86.5011473813152	91.5590559647894	96.0029087472781
3.51666666666667	92.0065916311234	91.967030265975	94.9176223397522	94.3118784704147	95.105088345741	90.6626221415714	87.7763359179916	92.0773857267172	84.45134596373	89.6641082348157	86.1744995061462	90.9110689081363	86.4495929763267	91.6362444961183	96.0561055176426
3.525	92.0289709308149	92.0741232622691	94.9568804834515	94.3208760529988	95.1905021368138	90.6792057800731	87.8222721933645	92.2079009839335	84.5438977682201	89.8128388405848	86.2328701292534	90.9541585624565	86.3959429002771	91.7143236938009	96.1120031045352
3.53333333333333	92.0532709364304	92.1791301837493	94.9912407674073	94.3332511426655	95.2759246610135	90.6930268555415	87.8689940237398	92.3374175029468	84.6399164253079	89.9649745543132	86.2922785116738	90.9987198257887	86.3407476407104	91.7927413421934	96.1712695995782
3.54166666666667	92.0795750270433	92.2808946327475	95.0205447197173	94.3498985853456	95.3604995637441	90.7038392045816	87.9163099731904	92.4649442684105	84.7388208308428	90.1196174860293	86.3524253066791	91.0446191184041	86.2846081396324	91.8710151788942	96.2346006391936
3.55	92.1079055423636	92.3783199028508	95.0446785157452	94.3716814112505	95.4434642720229	90.7116980552215	87.9640355168392	92.5894941001138	84.8398731048098	90.2758010519367	86.4129660709339	91.0916978301283	86.2281521052716	91.9487482846069	96.3026686761171
3.55833333333333	92.1382268848105	92.4704064965323	95.0635892947076	94.3993960148351	95.5241369161731	90.716910666031	88.0120004602017	92.7101024382931	84.9422055231595	90.4325170613117	86.4735135424531	91.1397440647107	86.1720105629192	92.0256352980087	96.3760701110768
3.56666666666667	92.1704500480553	92.5562835675231	95.0773181884319	94.4337404272245	95.6019038860167	90.7199644038844	88.0600545636951	92.825856376273	85.0448616427519	90.5887499613045	86.5336414469869	91.188469458709	86.1167989616607	92.1014599222624	96.4552832664652
3.575	92.2044348518937	92.635231757077	95.0860308232754	94.4752823512345	95.676225709726	90.7214509398308	88.1080701942282	92.9359222325164	85.1468499435019	90.7435166623196	86.5928878583051	91.2375031630072	86.0631054006522	92.1760811744409	96.5406438744037
3.58333333333333	92.2399858926796	92.7066975594363	95.0900281886002	94.5244256656375	95.7466673554679	90.7220006013418	88.1559437137262	93.0395657098827	85.2472045537136	90.895906796585	86.6507597475289	91.2864100772948	86.0114856799001	92.2494092445531	96.6323328720048
3.59166666666667	92.2768441663718	92.770299690431	95.0897322454109	94.581379015974	95.8129412889893	90.7222335761829	88.2035985657168	93.1361642170893	85.3450434936198	91.0451128232309	86.7067416804168	91.3347279267891	85.9624630296457	92.3213778208553	96.7303663312497
3.6	92.3146839994256	92.8258284470051	95.0856512190023	94.6461324476721	95.8749403137265	90.7227293944611	88.2509928624228	93.2252108158134	85.4396185664523	91.1904398975579	86.7603112725116	91.3820118945103	85.9165302680999	92.3919205668184	96.8345839056137
3.60833333333333	92.3531244993599	92.8732397620291	95.0783356870575	94.7184451134307	95.9327377497895	90.7240094520473	88.2981321411486	93.3063117947129	85.5303564831599	91.3312961071132	86.8109617848901	91.4278777199855	85.8741527924054	92.4609571075975	96.9446406050124
3.61666666666667	92.3917548780406	92.9126452482756	95.0683402140926	94.7978400001093	95.9865477386303	90.7265194027624	88.3450839442167	93.3791837798923	85.6168891424342	91.4671755673729	86.8582281840945	91.4720362835591	85.8357709918902	92.528391703836	97.0600085136363
3.625	92.4301645087655	92.944298283325	95.0562027584698	94.8835978398554	96.0366618248065	90.7306004203623	88.3919869637872	93.4436529971783	85.6990654071783	91.5976472688084	86.9017105834162	91.5143135346447	85.8018001656148	92.5941238889308	97.1799942297215
3.63333333333333	92.4679707167374	92.968575355917	95.0424433446447	94.974748461394	96.0833880636023	90.7364511490974	88.4390475640511	93.4996527169433	85.7769392400576	91.7223526675462	86.9410921186291	91.554652051808	85.7726261588449	92.6580656993824	97.3037754877382
3.64166666666667	92.5048438793922	92.9859535629817	95.0275750952649	95.0700679862107	96.127008167757	90.7440922074568	88.4865226329174	93.5472151851107	85.8507419794777	91.84100784851	86.9761538397375	91.5930952329346	85.7485974722019	92.7201589065213	97.4304503001063
3.65	92.5405299263777	92.9969870152474	95.0121223532769	95.1680943233961	96.1677542475188	90.7533483751205	88.5346950694184	93.5864611387395	85.9208527768	91.9534061042116	87.0067891908545	91.6297610555569	85.7300173612238	92.7803881163877	97.559083030339
3.65833333333333	92.5748676619142	93.0022823672795	94.9966425934597	95.2671702340937	96.2058017197349	90.7638611671895	88.583849448178	93.617593500139	85.9877697028187	92.0594190865925	87.0330147711103	91.6648145083122	85.7171392723446	92.8387881833098	97.6887397402981
3.66666666666667	92.6077992510343	93.0024707806599	94.981742644179	95.3655154726925	96.241273977369	90.7751320096244	88.6342510126397	93.640897411196	86.0520736303064	92.1589963172163	87.0549704168732	91.6984436894587	85.7101669887478	92.8954451300054	97.8185179723762
3.675	92.6393745566814	92.998176010703	94.9680756251418	95.4613191112044	96.2742526060012	90.7865802379549	88.6861277850749	93.6567430386971	86.1143852387717	92.2521626360919	87.0729050743887	91.7308402585908	85.709258374132	92.9504899436027	97.947573092443
3.68333333333333	92.6697503199197	92.9899821657054	94.956314189006	95.5528372892985	96.3047866152056	90.7975963352641	88.7396553480949	93.6655867428022	86.1753254983261	92.3390132740196	87.0871526750593	91.7621838521638	85.7145289063635	93.0040853385068	98.0751348322449
3.69166666666667	92.6991840539576	92.9784062624321	94.9471104158439	95.6384851214829	96.3328987775224	90.8075804613734	88.7949443757563	93.6679686772414	86.2354846276217	92.4197090313049	87.098107343935	91.7926294791855	85.726051115195	93.0564069847523	98.2005113202035
3.7	92.7280215397439	92.9638811571126	94.9410589921499	95.7169164804944	96.3585942566751	90.8159680317998	88.8520323872472	93.6645079942268	86.295397375341	92.4944750530134	87.1062044463625	91.8222967676206	85.7438494503833	93.1076228355852	98.3230852348436
3.70833333333333	92.756677113748	92.9467527495484	94.9386766045758	95.7870848307487	96.3818768218248	90.8222508136733	88.9108833190164	93.6558981334869	86.3555262270246	92.5636031547822	87.1119071391545	91.8512617237208	85.7678917585889	93.1578752916738	98.4423069991203
3.71666666666667	92.7856067310027	92.9272911826076	94.9404019403866	95.84827796921	96.4027683198224	90.8260046159953	88.9713976502005	93.6429012989535	86.4162588230601	92.627455164241	87.1156962867654	91.8795541804337	85.798076306535	93.2072689288837	98.5576872835415
3.725	92.8152737858117	92.9057115599023	94.9466101858675	95.900125096146	96.4213202205604	90.8269329052566	89.0334314435403	93.6263369940806	86.4779210768879	92.6864647743259	87.1180629657318	91.9071635436611	85.8342143979704	93.2558632668488	98.6687904859325
3.73333333333333	92.8461086317309	92.8821967801856	94.9576285691822	95.9425814131422	96.4376104606278	90.8249245005241	89.0968192405505	93.6070614724618	86.540797242932	92.7411325667188	87.1195001290663	91.9340489833433	85.8760158874021	93.3036692179308	98.7752335348415
3.74166666666667	92.8784670547561	92.8569157812187	94.9737404995196	95.975897632736	96.4517264010249	90.8201074740635	89.1613956522707	93.5859406240826	86.6051426782904	92.7920074823044	87.1204893779053	91.960144193206	85.923087836396	93.3506490435987	98.8766956245176
3.75	92.912598102118	92.8300358156489	94.9951733650135	96.0005801974653	96.4637394876741	90.8128753944076	89.2270123670594	93.5638200477183	86.6711799069049	92.8396562499486	87.1214856082662	91.9853514386275	85.9749481321932	93.3967199908543	98.9729379382097
3.75833333333333	92.9486300710174	92.8017326030783	95.0220725559616	96.0173460396974	96.4736814537475	90.8038706829042	89.2935492307571	93.541493258959	86.7390796058738	92.8846319659581	87.1229061261238	92.0095312107896	86.0310457629094	93.4417612947953	99.0638252160769
3.76666666666667	92.9865734860896	92.7722027088186	95.0544674065166	96.0270747704798	96.4815329564116	90.7939250969055	89.3609191022765	93.5196681585467	86.8089353998698	92.9274529073464	87.1251252778262	92.0324973206229	86.0907801075661	93.4856244896725	99.1493434713559
3.775	93.0263328777528	92.74167818842	95.0922360569964	96.030760844795	96.4872310934681	90.7839701192673	89.4290670966184	93.4989339982825	86.8807435216796	92.9685955055592	87.1284700070658	92.0540197489211	86.1535200040333	93.5281471375607	99.2296127835402
3.78333333333333	93.0677228353671	92.710438509299	95.1350791202693	96.0294679401016	96.4906975620032	90.7749362298217	89.4979660939325	93.4797341624287	86.9544002345686	93.008499101322	87.1332149939902	92.0738336524334	86.2186274346542	93.5691690125759	99.3048912895228
3.79166666666667	93.1104900176046	92.6788140943161	95.182511977696	96.0242875833703	96.4918857695863	90.7676612375607	89.5676101410615	93.4623517712665	87.0297253543053	93.0475790739674	87.1395837744406	92.0916587187078	86.2854879030504	93.6085487634787	99.3755644527877
3.8	93.1543430120262	92.6471790939085	95.2338785416351	96.016304104652	96.4908386926182	90.7628242505573	89.6380052146101	93.446911479	87.1065045259339	93.0862455391614	87.14776277323	92.1072338363108	86.3535455840166	93.6461788307299	99.4421198187631
3.80833333333333	93.1989875883532	92.6159349924028	95.2883799897472	96.006567422376	96.4877410971519	90.7609122096671	89.7091562786643	93.4333937175133	87.18453007809	93.1249203831636	87.1579257300815	92.120359812605	86.422337612515	93.6819963572909	99.5051137018898
3.81666666666667	93.2441607048582	92.585490274809	95.3451073774268	95.9960727324574	96.4829488233379	90.762215514623	89.7810522587396	93.4216559521111	87.2636234210924	93.1640417981725	87.1702562674459	92.1309348707711	86.4915185496225	93.7159889214518	99.5651363902127
3.825	93.2896561984042	92.5562416811353	95.4030714518291	95.9857432246833	96.4769892535516	90.7668464886761	89.8536536799652	93.4114608920321	87.3436351047705	93.2040518320055	87.1849562085557	92.1389775887769	86.5608666467073	93.7481961038589	99.6227799119526
3.83333333333333	93.3353388465948	92.5285581171882	95.4612330434866	95.9764120680262	96.4705404479526	90.7747795819446	89.926888378296	93.4025145672854	87.424428201581	93.245371718514	87.2022381894164	92.1446434273207	86.6302688713575	93.7787085864448	99.6786097564893
3.84166666666667	93.3811478168686	92.5027647774465	95.518541332525	95.9688032206445	96.4643963332712	90.7859137434901	90.0006574738286	93.3945133701865	87.505852854766	93.2883720062079	87.2223143855259	92.1482357667172	86.6996885829437	93.8076649684162	99.7331397741285
3.85	93.4270913620058	92.4791272150163	95.573978296243	95.9635135296216	96.4594155367307	90.800146379945	90.0748482828258	93.3871944337573	87.5877211587022	93.3333448048506	87.2453942775911	92.150202171223	86.7691254748498	93.8352458145937	99.7868089885687
3.85833333333333	93.47323283863	92.4578398350661	95.6265959090279	95.9609992164349	96.4564514093363	90.8174361317102	90.1493482790797	93.3803810912283	87.6697926187518	93.3804892097636	87.271691259574	92.1511094858881	86.8385786079783	93.8616666560421	99.8399604001251
3.86666666666667	93.5196681928412	92.4390237023871	95.6755357719099	95.9615687336529	96.4562761519928	90.8378355829173	90.2240564612469	93.3740134685691	87.7517758852337	93.4299181277592	87.301427314736	92.151602559326	86.9080186219459	93.8871728597822	99.8928252470509
3.875	93.5664969699143	92.422733091394	95.7200381738268	95.9653828850995	96.4595233897923	90.8614914990062	90.2988916388454	93.3681559694111	87.8333473960097	93.4816785198013	87.3348274397255	92.1523563622626	86.9773702569802	93.9120349358755	99.9455193587142
3.88333333333333	93.613790898888	92.4089664233082	95.7594578089601	95.9724632688358	96.4666623382146	90.8886219330051	90.3737989099877	93.3629797118153	87.9141866020176	93.5357653772732	87.3721021021355	92.1540269867437	87.0465060071977	93.9365383955675	99.9980563252453
3.89166666666667	93.6615672431223	92.3976794548804	95.7932962236716	95.9827096244325	96.4779928014001	90.919479595003	90.4487557451543	93.3587254356508	87.9940218801673	93.5921195411874	87.4134200022843	92.1572021747499	87.1152525025125	93.9609662505109	100.050375529334
3.9	93.7097745485106	92.3888004041656	95.8212482121077	95.9959241327229	96.493639845062	90.9543065855568	90.5237764767527	93.3556587755821	88.0726718510314	93.6506157760475	87.4588791267039	92.1623528787839	87.183409489649	93.9855800070814	100.102376803664
3.90833333333333	93.7582916750244	92.3822452393736	95.8432500035179	96.0118381840179	96.5135380910833	90.9932836890317	90.5989113457141	93.3540323632418	88.150069719237	93.7110515761089	87.5084892569997	92.1697902668311	87.2507776596641	94.0106064127773	100.15395318365
3.91666666666667	93.8069340095006	92.3779319478965	95.8595109429432	96.0301369038562	96.5374114134965	91.036477185229	90.6742388592858	93.35406398699	88.2262744477921	93.773143942576	87.5621739688155	92.1796332326408	87.3171873317533	94.036233330778	100.205019705854
3.925	93.855462305382	92.3757950868421	95.8705119234751	96.050478444132	96.564757619232	91.0837890179791	90.7498556584583	93.3559307484357	88.3014810723486	93.836537427667	87.6197870702778	92.1917909218754	87.3825191612316	94.0626152024299	100.255539428331
3.93333333333333	93.9035956722167	92.3758008216252	95.8769680347078	96.0725060059104	96.5948418021687	91.1349233812143	90.8258681089181	93.3597746620552	88.3760327874555	93.9008222873399	87.6811317685198	92.2059650376978	87.4467126355419	94.0898869533846	100.305541951972
3.94166666666667	93.9510316789576	92.3779580465114	95.8797694842597	96.0958512888522	96.6267012450966	91.1893836075174	90.9023843744741	93.3657159260752	88.4504251108389	93.9655602301254	87.7459759159172	92.2216755550596	87.5097622930979	94.1181838329019	100.35512612239
3.95	93.9974732722067	92.3823175528431	95.8799160021032	96.1201317175817	96.6591723687966	91.2464990419564	90.979503840889	93.373870497662	88.5252908359404	94.0303160104064	87.8140636444145	92.2383067125301	87.5717025819757	94.14766468006	100.404444749389
3.95833333333333	94.0426599405397	92.3889530252985	95.8784483620815	96.1449471691444	96.69094880743	91.3054655370809	91.0573052236734	93.3843676255491	88.6013580744378	94.0946916713279	87.8851247209568	92.2551620649988	87.6325848383635	94.1785354829966	100.45367700306
3.96666666666667	94.0863998732466	92.3979273450258	95.8763780725179	96.1698809629939	96.7206619000045	91.3653837872829	91.1358380655886	93.3973622031705	88.6793794354438	94.1583582573117	87.9588820465696	92.2715180580688	87.692454226833	94.2110676976943	100.502997930415
3.975	94.1285979596716	92.4092589443315	95.8746260938596	96.1945083243382	96.7469630647544	91.4252919178058	91.2151199870548	93.4130368161846	88.7600431289692	94.2210805656031	88.0350592225117	92.2866743987186	87.751334620984	94.245606914187	100.552554681341
3.98333333333333	94.1692735903824	92.4229035236013	95.8739849879046	96.2184146167714	96.768595501037	91.4841969930762	91.2951378783883	93.4315918070737	88.8438887975069	94.2827336985795	88.1133903480068	92.3000059878439	87.8092235031093	94.2825724802982	100.602453344004
3.99166666666667	94.2085652651365	92.4387559328198	95.8751094798122	96.241220810345	96.7844547830409	91.541113952175	91.3758494792223	93.4532280701029	88.9312491035902	94.3433117484255	88.1936304875467	92.3110185563377	87.8660932488984	94.3224504531971	100.652751002539
4	94.2467222197965	92.4566671362946	95.8785288661713	96.2626079869301	96.7936414224179	91.5951193610588	91.4571827077539	93.4781295292282	89.0222262317824	94.402927489779	88.2755627651955	92.3194004739212	87.9218967918391	94.3657800874453	100.703445464039
4.00833333333333	94.2840851957908	92.4764673455045	95.8846688453909	96.2823341545598	96.7955059683177	91.6454144563659	91.539033093016	93.5064483224915	89.1167017924646	94.4618024351608	88.359000331775	92.325055615325	87.9765831264234	94.4131332652496	100.754463425201
4.01666666666667	94.3210616491891	92.4979874625789	95.8938695551814	96.3002431025455	96.7896834873292	91.6913789085831	91.62126327432	93.5382918689302	89.2143719780215	94.5202487890954	88.4437832872664	92.3281059363335	88.0301301594423	94.4650875087936	100.805655315544
4.025	94.3581008312772	92.5210765645068	95.9063910043048	96.3162683568957	96.776114527263	91.7326022750529	91.7037092533982	93.5737101183578	89.3147957954314	94.5786435263887	88.5297688893919	92.3288668973292	88.0825917643265	94.5221941901438	100.856802590425
4.03333333333333	94.3956684130626	92.54561800588	95.9224077521431	96.3304337443278	96.7550540605301	91.7688965071187	91.7861946356549	93.6126812626498	89.4174443964357	94.6373944906047	88.6168132149486	92.3278107541132	88.1341428898353	94.584943581392	100.907636954789
4.04166666666667	94.4342166779115	92.571544281043	95.9420036172236	96.3428494623272	96.7270719724035	91.8002974522278	91.8685491466482	93.6550956419919	89.521746664994	94.696903893862	88.7047471639272	92.3255303878749	88.1851055992926	94.6537267097565	100.957870113646
4.05	94.4741504649597	92.5988454789738	95.9651748050234	96.3537027705991	96.693046247611	91.8270546089062	91.9506242952806	93.7007416417321	89.627134280806	94.7575366079012	88.7933549298944	92.3227056863214	88.2359469284219	94.7287917632488	101.007233416883
4.05833333333333	94.515796124722	92.627566171272	95.9918413378447	96.3632451729531	96.6541467885647	91.8496043784899	92.0323000604435	93.7492991730711	89.7330869598431	94.8195940854527	88.8823629718524	92.3200693877381	88.2872470264859	94.8101947684433	101.055521918183
4.06666666666667	94.5593823681251	92.6577901169212	96.0218614060416	96.3717786450555	96.6118080205177	91.8685274493943	92.1134828290753	93.8003428260596	89.83916906687	94.8832909391444	88.9714414216902	92.3183718498382	88.339643233432	94.8977507992575	101.102632309334
4.075	94.6050347355661	92.6896166455407	96.0550427205804	96.3796412524416	96.5676897046927	91.8844950467764	92.1941011203452	93.8533544988183	89.9450479652481	94.9487361123662	89.0602133862041	92.3183473441074	88.3937614770059	94.9909974629104	101.148586913993
4.08333333333333	94.6527757800949	92.7231353046427	96.0911498595829	96.3871917249067	96.5236204469595	91.8982091764705	92.2741058458952	93.9077477424705	90.0504954247842	95.0159265610858	89.1482672271349	92.3206864264035	88.4501454549385	95.0891829443677	101.193542343395
4.09166666666667	94.7025213917996	92.7584054484916	96.1299122838204	96.3947944349805	96.4815150515796	91.9103444183232	92.353477372485	93.9629057825955	90.1553837686362	95.0847606104007	89.235171195986	92.3260199356263	88.5091899597376	95.1912853704736	101.237783079344
4.1	94.7540731782804	92.795444793917	96.1710350504319	96.4028079563473	96.4432704590992	91.9215020427707	92.432236929859	94.0182278776684	90.2596872551431	95.1550689393488	89.3204926827282	92.3349159649534	88.5710845035103	95.2960607553111	101.281699254613
4.10833333333333	94.8071182123461	92.8342270655852	96.2142091289503	96.4115794907445	96.4106629753828	91.9321835607966	92.5104562753833	94.0731721398437	90.3634885889731	95.2266513037773	89.4038237245966	92.3478836616634	88.6357748641787	95.4021102060557	101.325752710316
4.11666666666667	94.8612471218498	92.8746851167022	96.2591205437536	96.4214432428367	96.3852650924429	91.942782133913	92.5882580959544	94.1272856180504	90.4669806151789	95.2993068358878	89.4848091486352	92.365375005424	88.7029477975979	95.5079575297475	101.370441984447
4.125	94.9159886628722	92.9167140468001	96.3054598849716	96.4327162582436	96.3683786884429	91.9535883090868	92.6658033597807	94.180220439238	90.5704502814106	95.3728532903369	89.5631674186941	92.3877784134243	88.7720387473741	95.6121307618336	101.416273392408
4.13333333333333	94.9708475447412	92.9601709461881	96.3529299680544	96.4456860698184	96.360971531378	91.9648093358163	92.7432692615239	94.2317380994178	90.6742384754057	95.4471363345124	89.6386980098175	92.4154022909507	88.8422574284057	95.7132397406317	101.463735651501
4.14166666666667	95.0253330608711	93.0048724946909	96.4012482680397	96.4605918468257	96.3636142525687	91.976599833391	92.820824780573	94.2817019050348	90.7786831552931	95.5220288210239	89.7112796261086	92.4484507339667	88.9126239582594	95.8100407618006	101.51327378287
4.15	95.0789765395229	93.0505940770509	96.4501441897004	96.4776079889449	96.3764269645902	91.9891017256969	92.8986073905823	94.3300576734499	90.8840600084437	95.5974173934417	89.7808642708228	92.4869951086385	88.9820106396598	95.9014839579026	101.565264509717
4.15833333333333	95.1313444440484	93.0970735275392	96.4993512416835	96.4968389860587	96.3990447954923	92.0024925556328	92.9767017467706	94.3768077997711	90.9905275297274	95.6731790975968	89.847465485	92.5309437021245	89.0491906503127	95.9867446530399	101.619997465173
4.16666666666667	95.1820524352221	93.144021307621	96.54859233771	96.5183264380808	96.4306089083056	92.0170308035543	93.05512410778	94.4219879495622	91.0980770250627	95.7491598893086	89.9111401092312	92.5800109416376	89.1128999592082	96.065240905967	101.677661371188
4.175	95.2307789019658	93.1911366846707	96.5975602280528	96.5420606958656	96.4697925542611	92.0330737479184	93.1338182912801	94.4656535141556	91.2064932124656	95.8251655852494	89.9719700052789	92.6336904756307	89.1719181001844	96.13663852028	101.738333506333
4.18333333333333	95.2772753301683	93.2381268917078	96.6459010684272	96.5679899173542	96.5148706486605	92.0510501056368	93.2126649951801	94.5078765873814	91.3153383516648	95.9009642866676	90.0300523882848	92.6912409198744	89.2251656794156	96.2008447352342	101.801977230996
4.19166666666667	95.3213761003445	93.2847258028741	96.6932088405747	96.596028087265	96.5638320568524	92.0713959910583	93.2915014922046	94.5487489795088	91.4239705101834	95.9762947250731	90.0855024029741	92.7516958417069	89.2718058883912	96.257990719162	101.868453178743
4.2	95.3630133458819	93.3307095191219	96.73903265083	96.6260684848927	96.6145256376862	92.0944860772625	93.3701471926947	94.5883856210177	91.5315941740523	96.0508817510542	90.138463506333	92.8139065435061	89.3113327515543	96.3084018735729	101.937541899743
4.20833333333333	95.4022372900986	93.375906141694	96.7828946461028	96.658003230927	96.6648250227146	92.1205911736323	93.4484298645616	94.6269257293388	91.6373298351629	96.124464393721	90.1891175719242	92.8766156107999	89.3436342681547	96.3525583275351	102.008971972248
4.21666666666667	95.4392330865646	93.4201975831521	96.8243153431885	96.691741468506	96.7127897069911	92.1498707708811	93.5262069155582	94.6645325628324	91.740288103049	96.196836244847	90.2376911954823	92.9385477148391	89.369026976378	96.3910535697713	102.082450212187
4.225	95.4743220698422	93.4635147249723	96.8628442354462	96.7272187969966	96.7567988877294	92.1823870965915	93.6033781058549	94.7013918786733	91.8396407927145	96.2678871428505	90.2844602293149	92.9985003376637	89.3882610156293	96.4245580144892	102.157690027875
4.23333333333333	95.507942009311	93.5058306542676	96.8980961970714	96.7643970155947	96.7956452780385	92.2181223861488	93.6798887304187	94.7377063475752	91.9346872361698	96.3376270779521	90.3297546522268	93.0554200331057	89.402492286578	96.4537866014501	102.234431596095
4.24166666666667	95.5406109209235	93.5471556880518	96.9297953899311	96.803257038812	96.8285901747827	92.2569891441762	93.755723964268	94.7736840723564	92.024911644206	96.4061778332153	90.3739633485975	93.108455862912	89.4132196501638	96.4794666521431	102.312451156725
4.25	95.572884569152	93.5875332303233	96.9578238772905	96.8437859622701	96.8553840702347	92.2988301713469	93.8308971867185	94.8095236992295	92.110020660933	96.4737357019677	90.4175350684737	93.1569902264864	89.4221938538493	96.5023072927671	102.391562384507
4.25833333333333	95.6053156833586	93.6270322817525	96.9822634600628	96.8859572452254	96.8762478749335	92.3434084337563	93.9054367285135	94.845400436575	92.1899524833417	96.5405223928794	90.4609684600224	93.2006537500693	89.431312792784	96.5229751085215	102.471613094857
4.26666666666667	95.6384177810602	93.6657342942011	97.0034148775929	96.9297061653475	96.8918077179046	92.3903945930886	93.9793738385797	94.8814552234058	92.2648616186547	96.606740381446	90.5047866548964	93.2393294069217	89.4425165364573	96.5420784694939	102.552477163993
4.275	95.6726357234652	93.7037178831524	97.0217856991423	96.9749087401268	96.9029904598297	92.4393655255212	94.052732647707	94.9177872260261	92.335090529796	96.6725439868538	90.549500381086	93.2731450065193	89.4576881265145	96.560161224053	102.634040292517
4.28333333333333	95.7083260655943	93.7410490440317	97.0380506660126	97.0213726093322	96.9108989003128	92.4898155512229	94.1255244054249	94.95444935055	92.401131661674	96.7380322139497	90.5955689137623	93.3024508074952	89.4785611215394	96.5777060717525	102.716180806758
4.29166666666667	95.7457478220523	93.7777807277166	97.0529942048088	97.0688396928619	96.9166864273137	92.5411649055894	94.1977490799954	94.9914463279211	92.463575182478	96.803256039192	90.6433676663592	93.3277818967345	89.5066347478592	96.5951455541882	102.798748958947
4.3	95.7850620575059	93.8139562242491	97.0674447866987	97.1169919535673	96.9214499561576	92.5927526294258	94.2694030964082	95.0287348211076	92.5230453407737	96.8682223228261	90.6931675992634	93.3498079136514	89.5430979093629	96.6128771249906	102.881547884079
4.30833333333333	95.8263381540059	93.849608346149	97.0822105382834	97.1654521629842	96.9261551361671	92.6438202299891	94.3404872174796	95.066225670867	92.5801413342313	96.932886537247	90.74512616107	93.3692726209812	89.5887642021906	96.6312803162801	102.964319563496
4.31666666666667	95.8695624762306	93.8847548304355	97.0980246551137	97.213778303248	96.9315961178623	92.6935030013528	94.4110096935404	95.1037894291781	92.6353973889921	96.9971438857106	90.7992867492725	93.3869252251926	89.6440245009361	96.6507337550752	103.046739991856
4.325	95.9146441347138	93.919396836107	97.1155056679553	97.2614568177436	96.938386413882	92.7408398497531	94.4809860623252	95.141266050793	92.6892631274818	97.0608300159675	90.8555859125816	93.4034475486361	89.7088262368986	96.6716256554376	103.12842610868
4.33333333333333	95.9614169717653	93.9535242671822	97.1351344279622	97.3079029560924	96.9469823229664	92.7848021159998	94.5504410182402	95.178478248298	92.7420961330628	97.1237325432912	90.9138676194867	93.4193857150507	89.7826836850973	96.6943497769057	103.208953045558
4.34166666666667	96.0096431126206	93.9871266215939	97.157249583578	97.3524729802287	96.9577407118157	92.8243380860707	94.6194136566505	95.2152472003887	92.7941605417168	97.185608101535	90.9738985805064	93.4350978634893	89.8647163956059	96.719284612183	103.28787693601
4.35	96.059023065232	94.020207206018	97.1820605190062	97.39448577094	96.9709998861193	92.8584322123521	94.6879604748081	95.2514091615342	92.8456291946025	97.2461992553167	91.0353768869422	93.4507278706831	89.9537094870685	96.7467611829089	103.364758189878
4.35833333333333	96.1092095136515	94.0527976601731	97.2096694176535	97.4332485183059	96.9871613461689	92.8861765855109	94.7561513080207	95.2868313276007	92.8965869589095	97.3052482119692	91.0979339133741	93.4662099370332	90.0481904258797	96.777027213598	103.439181789244
4.36666666666667	96.1598173388229	94.084965655547	97.2400912395034	97.4680823516856	97.0067543768297	92.9068428447926	94.8240606103038	95.3214255095491	92.9470355986038	97.3625085931375	91.1611375530322	93.4813020789743	90.1465188604713	96.8102145919095	103.510773138143
4.375	96.2104278602508	94.1168080516217	97.2732647068532	97.4983433085259	97.0304745372888	92.9199382119923	94.8917594850787	95.3551593913752	92.9969048821422	97.417759989543	91.2245039361379	93.495640017043	90.2469841004183	96.8463164848268	103.579210306068
4.38333333333333	96.2605924894002	94.1484303873032	97.309054834554	97.5234351841113	97.0591917304778	92.9252388279957	94.9593108022068	95.388065866581	93.0460725747123	97.4708264974931	91.2875184996355	93.5087980455854	90.3478992344357	96.8851785501736	103.644235260814
4.39166666666667	96.3098408548414	94.1799227590996	97.3472540504387	97.5428166749566	97.0939279688903	92.92280501227	95.02676734526	95.4202498263816	93.0943904037416	97.5215910452188	91.3496635535438	93.5203422328975	90.4476783176169	96.9265046166849	103.705666018005
4.4	96.3576944450996	94.2113416054856	97.3875886425816	97.5560084413265	97.1358100741808	92.9129843729968	95.0941720094906	95.45188973893	93.1417098478819	97.5699948430139	91.4104485110394	93.5298675025835	90.5448875747196	96.9698738639235	103.763408244732
4.40833333333333	96.4036855767736	94.2427007163488	97.4297312744159	97.5626029272585	97.1860031786665	92.896404861408	95.161557367012	95.4832302524503	93.1879013026845	97.6160201419808	91.4694374525125	93.5370227926631	90.6382710942752	97.014766225441	103.81746219052
4.41666666666667	96.4473819114047	94.2739701896791	97.4733159712994	97.5622775078305	97.2456281500005	92.8739574722793	95.2289430097598	95.5145645072092	93.2328638425534	97.659665121899	91.5262685067465	93.5415364887519	90.726759898939	97.0605954882379	103.867923870555
4.425	96.4884141153554	94.3050794954074	97.5179513023515	97.5548111889026	97.3156655410169	92.8467677132819	95.2963332531875	95.5462099723653	93.2765286300008	97.7009238710763	91.5806632964246	93.5432489506885	90.8094739671033	97.1067511796873	103.914985355172
4.43333333333333	96.5265000120882	94.3359209237303	97.5632303794073	97.5401037583336	97.3968495881942	92.8161566116494	95.3637176636091	95.5784836112622	93.3188623748049	97.7397792259465	91.632429617657	93.5421473589041	90.8857205182126	97.1526464413381	103.958938818874
4.44166666666667	96.5614594319537	94.3663532240481	97.6087410347963	97.5181961831648	97.4895554210238	92.7835937210639	95.4310722451908	95.6116794227212	93.3598759703006	97.7762062375884	91.6814623080826	93.5383927188773	90.9549870717124	97.1977642123833	104.000181615358
4.45	96.5932205192952	94.3962075771529	97.6540788103642	97.4892919331265	97.5936873932873	92.7506423733136	95.4983581629732	95.6460481769428	93.399635293158	97.8101797172266	91.7277446733374	93.5323322782117	91.0169284528076	97.2416944174461	104.039213338754
4.45833333333333	96.6218228289553	94.4252956952221	97.6988579896013	97.4537774082219	97.7085870831992	92.7188932060534	95.565518221127	95.6817773857632	93.4382609465578	97.8416828507315	91.7713490287718	93.5244975174341	91.0713489565842	97.2841583905984	104.076617461485
4.46666666666667	96.6474204679208	94.453417216439	97.7427119297337	97.4122380739632	97.8329809278438	92.689881494195	95.6324735478805	95.7189683185084	93.4759058988166	97.8707176825619	91.8124339734389	93.515591652378	91.118181438534	97.3250207616416	104.113028872409
4.475	96.6702828512839	94.4803657501666	97.7852795470225	97.3654671318497	97.9649754550292	92.6649896863689	95.699122954352	95.7576086075742	93.5127160409358	97.8973173299554	91.8512364165688	93.5064672609805	91.1574657631923	97.3642925343885	104.149097161989
4.48333333333333	96.6907863503257	94.5059375049001	97.8261850288681	97.3144633166208	98.1020954186789	92.6453455727619	95.7653457011844	95.797548152029	93.5487927379471	97.9215554411805	91.8880557318272	93.4980883404876	91.1893300854617	97.4021288099251	104.185455553992
4.49166666666667	96.709390798228	94.5299470083198	97.8650239516302	97.2604149559033	98.2413531375473	92.6317312447827	95.831006331284	95.8384958806822	93.5841762510965	97.9435462524558	91.9232294851068	93.4914725121382	91.2139772564014	97.4388212360446	104.222696193168
4.5	96.7266018125531	94.5522491297968	97.9013645824297	97.2046712920154	98.3793378423924	92.6245160498744	95.895960890739	95.8800481233627	93.618855160715	97.9634322102569	91.9571054993861	93.4876196814553	91.2316753875174	97.4747832269802	104.261345132549
4.50833333333333	96.742928697257	94.5727602021704	97.9347616027557	97.1487069122387	98.5123227168054	92.6236225160366	95.9600648493027	95.9217383774179	93.6527918600998	97.9813620483139	91.9900168782274	93.4874403374324	91.2427504370141	97.5105263308053	104.301834263853
4.51666666666667	96.7588497437617	94.591469706669	97.9647728264686	97.0940865317436	98.6363958350942	92.6285293984178	96.0231808563918	95.9630883234612	93.6859493165923	97.9974660661078	92.0222641227742	93.4916928252039	91.2475802273922	97.5466277031441	104.344475223721
4.525	96.7747905874725	94.6084398172479	97.9909720674684	97.0424343720078	98.7476234564767	92.6383101217904	96.0851833994472	96.0036483163593	93.7183071964717	98.011836118537	92.0541056777391	93.5009324372838	91.2465899707457	97.5836904289872	104.389440146338
4.53333333333333	96.791114867464	94.6237979106183	98.0129567609428	96.9954080806369	98.8422502182521	92.6516996366591	96.1459599464389	96.0430269084813	93.7498622928215	98.0245154823148	92.0857547489711	93.5154728579723	91.2402488246739	97.6222999212415	104.436748503238
4.54166666666667	96.8081248360024	94.6377288313658	98.030352392402	96.9546735634913	98.9169261528502	92.6671804209619	96.2054102955885	96.0809140131002	93.7806195492954	98.0354991539196	92.117378145902	93.5353613842395	91.2290666253991	97.6629809614378	104.486258696825
4.55	96.8260696932255	94.6504683076581	98.0428176734383	96.9218744737305	98.9689311990535	92.683082425698	96.2634466456893	96.1171007307432	93.8105868027418	98.0447413070447	92.1490955655932	93.5603721101589	91.2135893241449	97.7061605304623	104.537668625797
4.55833333333333	96.84515824034	94.6622935149533	98.0500561242315	96.8985914150877	98.9963612642304	92.6976991062209	96.3199968265699	96.1514929450127	93.8397799084096	98.0521677923156	92.1809792856535	93.5900224073274	91.1943920295553	97.7521407893451	104.590531306257
4.56666666666667	96.8655724209632	94.6735074888928	98.0518380923167	96.8862919250643	98.9982478486698	92.7094188831494	96.375011152589	96.1841122325758	93.8682341250515	98.0576957753401	92.2130513966725	93.6236133571364	91.1720707916649	97.8010846112268	104.64428557901
4.575	96.8874811617788	94.6844188406405	98.0480292658106	96.8862759525859	98.9745978164159	92.7168567316983	96.4284717243075	96.2150811249084	93.8960152891518	98.061261313013	92.2452770076826	93.6602877560859	91.1472343728883	97.8530141907589	104.698295895707
4.58333333333333	96.9110537738112	94.6953210132229	98.0386154236743	96.8996188992585	98.9263584100599	92.7189619301326	96.4804035256074	96.2445963497299	93.9232283280789	98.062848971577	92.2775591652626	93.6990955958427	91.1204929749217	97.9078224084598	104.751895059968
4.59166666666667	96.9364662657195	94.7064748321967	98.0237161168177	96.9271110845039	98.8553270828517	92.715084472281	96.5308864533784	96.2728970444348	93.9500226589583	98.0625151720635	92.3097440105826	93.7390574102989	91.092439073484	97.9652947095988	104.804426201536
4.6	96.9638917077037	94.7180958447666	98.0035861309673	96.9691931617657	98.76402659121	92.7049958743839	96.5800646671863	96.3002352205284	93.9765932895824	98.0603993045783	92.3416387193383	93.7792196335902	91.0636226855227	98.0251356085249	104.855280983309
4.60833333333333	96.9934731071853	94.7303453575632	97.9786061931785	97.0258900489368	98.6555594411039	92.6888702141885	96.628148011468	96.3268553326945	94.003175585523	98.0567184710083	92.3730360559921	93.8187002988181	91.0345324122217	98.0869921136433	104.903930228688
4.61666666666667	97.0252863776485	94.743323954958	97.9492641579054	97.0967498347422	98.5334537908896	92.6672332303092	96.6754035629274	96.3529861049568	94.0300324888807	98.0517457733159	92.4037353863071	93.8567241429327	91.0055930952767	98.1504684084473	104.949943337949
4.625	97.0593043030529	94.7570679493415	97.916127697863	97.1807987127582	98.4015135370771	92.640886305932	96.7221396807093	96.3788401682226	94.0574369860249	98.0457777315359	92.4335556206441	93.8926456645715	90.9771821866353	98.2151317826003	104.992996611467
4.63333333333333	97.0953702984567	94.7715494618898	97.8798145602388	97.2765272274383	98.2636823482978	92.6108166978532	96.7686845516572	96.4046127282721	94.0856553077292	98.0390970147621	92.462344671982	93.9259620536024	90.9496591772072	98.2805160720708	105.032876406296
4.64166666666667	97.1331859352358	94.7866818265344	97.8409753008118	97.3819239966938	98.1239241874099	92.578109504795	96.8153599003922	96.4304735874472	94.1149325857052	98.0319359581871	92.4899884988343	93.9563216432154	90.9234004730795	98.3461290808393	105.06948439012
4.65	97.1723114939625	94.8023343133646	97.8003009413972	97.4945660978659	97.9861135948748	92.5438722565039	96.8624537205018	96.456552141435	94.1454766173443	98.0244495528267	92.5164129429938	93.9835309097948	90.8988344608844	98.4114643034003	105.102846301547
4.65833333333333	97.2121770727875	94.8183565909088	97.7585497608902	97.6117596256263	97.853923348091	92.5091763167153	96.910199156665	96.4829179872535	94.1774343351708	98.0167064721136	92.5415722555731	94.0075567172191	90.8764737949306	98.476012658594	105.13311856749
4.66666666666667	97.2521022215935	94.8346043767463	97.7165737411768	97.730708393398	97.7306995192793	92.4750167051711	96.9587643699051	96.5095616560159	94.2108623216754	98.0086990780556	92.5654310992357	94.0285179267764	90.8569414334623	98.5392713414786	105.160585413449
4.675	97.2913230885875	94.8509555700501	97.6753293914311	97.8486843440378	97.6193243220658	92.442288603537	97.0082528581001	96.5363806378723	94.2457010381003	98.0003656258168	92.5879522776246	94.0466633641733	90.8409847071169	98.600751482821	105.185642447659
4.68333333333333	97.3290284189823	94.8673141245042	97.6358673926316	97.9631787762627	97.5220829531065	92.4117728078133	97.0587094066095	96.5631735494188	94.2817615807578	97.9916153464288	92.6090954911496	94.0623365164638	90.8294717498756	98.6599878028207	105.208766624995
4.69166666666667	97.3644068410087	94.8836053257155	97.5992993673433	98.0720208485009	97.4405607784346	92.3841193371468	97.1101255159621	96.5896425196242	94.3187266960982	97.9823488260161	92.6288272337385	94.0759289496446	90.8233695602746	98.71654947975	105.230474809733
4.7	97.3967037276317	94.8997650328088	97.5667435667093	98.1734566994874	97.375590431206	92.359822527811	97.1624420369652	96.6154040308085	94.3561670449313	97.9724702012588	92.647141332336	94.0878288899887	90.823708228053	98.7700487045005	105.251275182182
4.70833333333333	97.4252785068388	94.9157258741859	97.5392597602632	98.2661879763748	97.3272538016116	92.3391909870268	97.2155522040469	96.6400094361737	94.3935776111768	97.9618917568958	92.6640851279258	94.0983781405038	90.8315360735811	98.8201464611105	105.271617876037
4.71666666666667	97.4496496852222	94.9314087693286	97.5177892002307	98.349371059998	97.2949355855532	92.3223243152094	97.2693075752434	96.6629755259473	94.4304352994109	97.9505342403662	92.6797797865664	94.1078501879409	90.8478682444421	98.8665578843077	105.291852728293
4.725	97.4695205887411	94.9467280196098	97.5031093584223	98.4225817387129	97.2774191978562	92.3091079837438	97.3235253918226	96.683823939932	94.4662658071529	97.9383284954112	92.6944234912608	94.1164530151735	90.8736308122229	98.9090576245159	105.31220285089
4.73333333333333	97.4847876913445	94.9616095503696	97.4958025706687	98.4857558694489	97.2730090869297	92.2992309855992	97.3779957962013	96.7021267301798	94.5006992775134	97.92522363563	92.7082751438926	94.1243500420076	90.909602683134	98.9474832960743	105.332760186768
4.74166666666667	97.4955340521213	94.9760138310007	97.4962341433995	98.5391187668716	97.2796629500333	92.2922260054148	97.4324891424163	96.7175529578627	94.5334998559243	97.9112003189451	92.7216264756139	94.1316863353235	90.9563572594289	98.9817362082771	105.353501327454
4.75	97.5020071584076	94.989953109247	97.5045376925315	98.5831131113088	97.2951223432973	92.2875282642906	97.4867642600211	96.7299068125862	94.5645659459816	97.8962820954622	92.7347733375488	94.1386064331459	91.0142063094325	99.0117811799964	105.374313892122
4.75833333333333	97.5045850607024	95.0034966640126	97.5206085447329	98.6183321900243	97.3170354451837	92.2845401249659	97.5405785558196	96.7391445000413	94.593905379587	97.8805421733914	92.7479937368348	94.1452576387068	91.0831503295828	99.0376471583221	105.395022040466
4.76666666666667	97.503742673501	95.0167640266756	97.5441076920073	98.6454646263179	97.3430717472875	92.282680476635	97.5936992955748	96.74536301421	94.6215958811598	97.8641077540033	92.7615369075859	94.151782415514	91.1628400543033	99.0594274345335	105.415405525485
4.775	97.5000293330732	95.0299078983552	97.5744784915384	98.6652552966082	97.3710319352915	92.2814074357595	97.6459135528722	96.7487682642713	94.6477467976199	97.8471599798417	92.7756220058154	94.1583061929291	91.2525540573113	99.0772770703255	105.435215289895
4.78333333333333	97.4940590154372	95.0430869796216	97.6109780577636	98.6784822338933	97.3989497629117	92.2802239312507	97.6970351328373	96.7496390028136	94.6724747787924	97.829925291093	92.7904371780127	94.1649262607298	91.3512011269025	99.0914075521299	105.454191613904
4.79166666666667	97.4865050171952	95.0564324232861	97.6527251416771	98.6859437734519	97.425170477962	92.2786836453106	97.746909088305	96.7482990138295	94.6958958525658	97.8126608625211	92.8061297616226	94.1717099480571	91.457356768158	99.1020805565746	105.472086746917
4.8	97.4780894593808	95.0700185279582	97.6987631773278	98.6884486720159	97.44838873199	92.276405439411	97.7954149164983	96.7451005813567	94.7181311398299	97.7956420901444	92.8227880190727	94.1787095028791	91.5693334046092	99.1096017428854	105.488689124797
4.80833333333333	97.4695653357546	95.0838486463209	97.7481299154996	98.6868051478237	97.4676433848336	92.2730920249012	97.8424677047268	96.7404157776914	94.7393241188904	97.7791561821461	92.840423239493	94.1859911229219	91.6852713390375	99.1143142938886	105.503844722888
4.81666666666667	97.4616955637336	95.0978604109527	97.7999183201833	98.6818097612715	97.482282473585	92.2685413545241	97.8880158774465	96.734630603547	94.7596645301275	97.7634985015989	92.8589610382881	94.1936638103711	91.803233317246	99.1165918218455	105.517472332113
4.825	97.4552328101817	95.1119481569625	97.8533160050035	98.6742395025263	97.4919156943281	92.2626413588972	97.9320364731895	96.7281393648354	94.7794080185508	97.7489649683158	92.8782451885333	94.2018905683871	91.9212892683143	99.1168308103826	105.529572088459
4.83333333333333	97.4508990918133	95.1259970256229	97.9076223854283	98.6648486453168	97.4963680270377	92.2553515852464	97.9745302132405	96.7213391333401	94.7988811273874	97.7358371142059	92.8980526059314	94.210873767662	92.0375840036843	99.1154437408832	105.540228886311
4.84166666666667	97.4493599129246	95.139919929926	97.962250265549	98.6543683746819	97.4956455451586	92.2466875573668	98.0155175686752	96.7146236896226	94.8184676301449	97.7243636083722	92.9181175137101	94.2208222762693	92.1503863467797	99.1128532725069	105.54961250382
4.85	97.4511883190541	95.1536868316112	98.0167150470253	98.6435048344592	97.4899215900922	92.2367215034881	98.0550368971403	96.7083749466232	94.8385753406489	97.7147459888816	92.9381643292533	94.2319166524929	92.2581226452568	99.1094851292753	105.557974412732
4.85833333333333	97.4568205708354	95.167338278619	98.0706109769276	98.6329312139151	97.4795427679077	92.2255985269441	98.0931456912165	96.7029504932572	94.8595861244551	97.7071330687345	92.9579471342664	94.2442831363171	92.3594009369768	99.1057569104676	105.565639446713
4.86666666666667	97.4665100986113	95.1809814328093	98.1235783580136	98.6232709322801	97.4650431351079	92.2135558903954	98.12992329845	96.6986684254677	94.8818035441023	97.7016232030638	92.9772874356012	94.2579756029476	92.4530325910292	99.1020635903928	105.572989753608
4.875	97.480286922513	95.1947744582718	98.1752720809867	98.6150713632228	97.4471508537255	92.2009361433056	98.1654718692135	96.6957929550147	94.9054207061747	97.6982708411033	92.996098367752	94.2729610504745	92.5380544468894	99.0987649965464	105.580439416178
4.88333333333333	97.4979294810771	95.2089087512914	98.2253400777728	98.6087725870296	97.426776581609	92.188193604861	98.1999156137464	96.6945242504878	94.9305205268821	97.6970923658347	93.0143896090703	94.2891095894892	92.6137499026307	99.0961809098927	105.588400451476
4.89166666666667	97.5189559824737	95.2235948041924	98.27341175483	98.6046806914377	97.4049795800453	92.1758929705596	98.2334021272357	96.69499365753	94.957100939647	97.6980673336653	93.0322566575528	94.306193646547	92.6796668849402	99.0945936715622	105.597242920827
4.9	97.5426431008619	95.2390507267188	98.3190944901794	98.6029539430357	97.3829130535354	92.1646940080865	98.2661082354085	96.6972640982927	94.9851081372501	97.7011349473474	93.0498591296778	94.3239010094092	92.7356317515619	99.0942531767449	105.607255601781
4.90833333333333	97.5680784054757	95.2554888544837	98.3619830269229	98.6036041043895	97.3617576820488	92.1553196829028	98.2982489882076	96.7013365652998	95.014465029518	97.7061871395864	93.0673899947017	94.3418652777894	92.7817563124725	99.0953802355009	105.618618173154
4.91666666666667	97.5942438761831	95.273097845931	98.401686195345	98.6065105579238	97.3426553342296	92.1485112916744	98.3300858294556	96.7071627145622	95.0450896114329	97.7130597310275	93.0850413416636	94.3597106983715	92.8184334170402	99.0981673664826	105.631392212863
4.925	97.620115110944	95.2920214167137	98.4378641072046	98.611443500461	97.3266473755585	92.1449765076242	98.3619286421156	96.7146586376331	95.0769031551556	97.7215261058837	93.1029766266089	94.3771000839971	92.8463192292092	99.1027778857294	105.645527653327
4.93333333333333	97.6447545447025	95.3123352695872	98.4702624820145	98.6180925644852	97.3146143404559	92.1453384650113	98.3941278124236	96.7237133548448	95.1098309183306	97.731300712886	93.1213153187107	94.3937764922938	92.8663040000159	99.1093443700601	105.660878102183
4.94166666666667	97.6673806042437	95.3340241383933	98.498736071227	98.6260970780684	97.3072146173924	92.1500952429205	98.4270573242074	96.734190794058	95.1437975124997	97.742056722543	93.1401276947947	94.4095952145548	92.8794738714218	99.1179661504415	105.677224164545
4.95	97.687405158779	95.3569651261576	98.5232619144263	98.6350735279864	97.3048254222568	92.1595938077974	98.4610929789555	96.7459288655874	95.1787176742985	97.7534543813	93.1594336086343	94.4245408258878	92.8870649344071	99.1287047008166	105.694304350278
4.95833333333333	97.7044426313904	95.3809246177	98.5439472199916	98.6446362557113	97.307498154194	92.1740151707366	98.4965889163963	96.7587395393212	95.2144854131629	97.7651691762265	93.1792014575813	94.4387232933631	92.890409538099	99.1415758417528	105.71184615493
4.96666666666667	97.7182999626548	95.4055694034447	98.561033662111	98.6544104719688	97.3149478211445	92.1933671915384	98.5338553743801	96.7724122061115	95.2509676289601	97.7769071288032	93.1993487428632	94.4523554962542	92.8908757803591	99.1565381165613	105.729588591939
4.975	97.7289567913214	95.4304861372438	98.5748941421031	98.6640408299446	97.3265914072391	92.2174856794388	98.5731412987112	96.7867215331516	95.2880066198985	97.7884035844362	93.2197481097519	94.4657224627234	92.8898043331142	99.1734794881313	105.747294148525
4.98333333333333	97.7365417717259	95.4552028249639	98.586017597185	98.6731999003603	97.3416337447598	92.2460449528367	98.6146229238223	96.8014399030106	95.3254303217957	97.7994161914018	93.2402408780344	94.4791505749218	92.8884489366341	99.1922072152067	105.764752586695
4.99166666666667	97.7413060647094	95.4792087377008	98.5949828809383	98.6815980072391	97.3591842347346	92.2785764416748	98.6583959007114	96.8163520296771	95.3630650468232	97.8097247846708	93.2606564307412	94.4929759952053	92.8879259193212	99.2124449729715	105.7817799004
5	97.7435928546668	95.5019716655964	98.6024270550863	98.6889934711843	97.3783811212948	92.3144936051413	98.704468560547	96.8312674132684	95.4007453741784	97.8191387478323	93.2808327424439	94.5075076451024	92.8891761676797	99.2338387015783	105.798217812292
5.00833333333333	97.7438045161784	95.5229534111986	98.6090135613326	98.6952028141995	97.3985014285632	92.353122164113	98.7527564446776	96.8460261712468	95.4383177065903	97.8275042722458	93.3006328594861	94.5229869028788	92.892942895952	99.25596999687	105.813938055114
5.01666666666667	97.7423718852498	95.5416258874005	98.6154040663764	98.7001107366233	97.4190393128835	92.3937308508887	98.8030798775316	96.860493957923	95.4756372927879	97.8347053009425	93.3199546721024	94.5395527777322	92.8997682181975	99.2783749187417	105.828849362975
5.025	97.739728447281	95.5574908763031	98.6222352906512	98.703677527191	97.4397421883817	92.4355523513602	98.8551665015764	96.8745450123883	95.512562786111	97.8406544940871	93.3387343275564	94.5572173849533	92.910006514629	99.3005677579374	105.842903854078
5.03333333333333	97.7362900621687	95.5701047573421	98.6300986935142	98.7059398997562	97.4606054831097	92.4777888274706	98.9086603566536	96.888040796905	95.5489532952469	97.8452738562454	93.3569455655834	94.5758507593851	92.9238457441105	99.3220687027078	105.856104799857
5.04166666666667	97.7324411284265	95.5791051036383	98.6395196745106	98.7070026596324	97.4818375565951	92.5196105583489	98.9631385807459	96.9008162461257	95.5846706296273	97.8484693940281	93.3745976723328	94.5951770080717	92.9413270271473	99.3424300586313	105.868517085098
5.05	97.7285275367112	95.5842342764246	98.6509375513474	98.7070218720236	97.5038064415883	92.5601614043316	99.0181349826786	96.9126788003141	95.6195871410697	97.8501071112606	93.3917338847777	94.6147870263011	92.9623581495141	99.3612545190559	105.880273904632
5.05833333333333	97.724854510498	95.5853583241676	98.6646924817056	98.7061835467635	97.5269723409185	92.5985756476497	99.0731656475996	96.9234149815066	95.6535945701369	97.8499986426019	93.4084322601537	94.6341670313183	92.9867210449355	99.3782036024858	105.89157098987
5.06666666666667	97.7216860896842	95.5824820130843	98.6810207739526	98.7046839090161	97.5518067027789	92.6340019786687	99.1277490299021	96.9327971511037	95.6866047974938	97.8479012930085	93.4248122568681	94.6527354267593	93.014075302568	99.3929995206285	105.902647167033
5.075	97.719243791755	95.5757596980305	98.7000500764097	98.7027166446844	97.5787070463594	92.6656304615573	99.1814163874382	96.9405892662419	95.7185380692038	97.8435302486938	93.4410476987246	94.6698812316241	93.04396328073	99.4054254988051	105.913759780642
5.08333333333333	97.7177037530101	95.565498937799	98.721785990759	98.7004690853235	97.6079264334783	92.6927225256161	99.2337148720597	96.946555512358	95.7493038510607	97.8365799854023	93.4573803323558	94.6850016521483	93.0758249217237	99.4153280251423	105.925165997863
5.09166666666667	97.7171921204714	95.5521503737939	98.7460940711158	98.6981242292443	97.6395324990873	92.7146441679351	99.284208627986	96.9504738834627	95.7787822416517	97.8267560155487	93.4741264142992	94.6975393265493	93.1090258889936	99.4226206692374	105.937112973903
5.1	97.7177788152099	95.5362773645101	98.772690143352	98.6958617152145	97.6733976049767	92.7308977860851	99.332482322839	96.9521519259621	95.8068096920216	97.8138155807372	93.4916731534942	94.7070193017923	93.1428949222889	99.4272853683577	105.949830995197
5.10833333333333	97.7194733137064	95.5185075744769	98.8011450578873	98.6938528719092	97.7092151187987	92.7411471985244	99.3781494995113	96.9514398018164	95.8331718341954	97.7976089707662	93.5104639293093	94.7130825090236	93.176763897129	99.4293668814297	105.963525742147
5.11666666666667	97.7222294887878	95.4994794292498	98.8308984716804	98.6922516574091	97.7465374486195	92.7452349906018	99.4208660169095	96.9482374472014	95.8576097078503	97.7781126084233	93.5309714294971	94.7155098314623	93.2100064995085	99.4289603477139	105.97837357256
5.125	97.725962771833	95.4797966772242	98.8612775287727	98.6911873849235	97.7848288310882	92.7431921646788	99.4603466261296	96.9424947480711	95.8798417393417	97.7554489348796	93.5536623838681	94.7142305883781	93.2420719235868	99.4261968944591	105.994524423861
5.13333333333333	97.7305731621026	95.4599972941075	98.8915251394596	98.6907630218297	97.8235208934461	92.7352339451176	99.4963812055233	96.9342038086777	95.8995930520408	97.7298888008755	93.578962325912	94.7093119799454	93.2725089829149	99.421232414952	106.012110510095
5.14166666666667	97.7359618497287	95.4405381635581	98.9208431669787	98.6910574733737	97.8620590398508	92.7217330634336	99.5288477702256	96.9233833449294	95.9166235716159	97.7018331876704	93.607227009295	94.7009331539687	93.3009790217968	99.4142397427907	106.031253891671
5.15	97.7420340706797	95.4217931349297	98.948447286869	98.6921268550718	97.8999332455219	92.7031743799572	99.5577217428739	96.9100592284872	95.9307571017563	97.6717786120859	93.6387194834806	94.68935486349	93.3272599949507	99.4054015454698	106.052067049443
5.15833333333333	97.7486916927748	95.4040582645245	98.973622329609	98.6940020795999	97.9366935600954	92.6801116176098	99.583082471767	96.8942472835262	95.9419151028493	97.6402780371784	93.6735856507783	94.6748956243054	93.3512430110556	99.39490402216	106.074647569357
5.16666666666667	97.7558258442105	95.387559494166	98.9957664908241	98.6966851009004	97.9719535337991	92.6531448334741	99.6051167475112	96.875941862961	95.950148475309	97.6079065667655	93.7118251951152	94.6579196584807	93.3729207350975	99.3829346792864	106.099073779671
5.175	97.7633180547925	95.3724621735584	99.0144193795758	98.7001470587633	98.0053832015491	92.6229167999548	99.6241167407204	96.85511159992	95.9556557935058	97.5752321776069	93.7532658189206	94.6388372679748	93.3923697742241	99.3696863494043	106.125403932161
5.18333333333333	97.7710513707645	95.3588812385649	99.0292757529779	98.7043291007355	98.036693001313	92.5901131927404	99.6404703926818	96.8317044999666	95.9587837455168	97.5427879755256	93.797552395128	94.6181144477606	93.4097325927986	99.3553658577193	106.153673661003
5.19166666666667	97.7789260738025	95.3468888315383	99.0401880984319	98.7091462173521	98.065615384515	92.5554570790587	99.654645710264	96.8056641977476	95.9600143204032	97.5110451323821	93.844155469879	94.596284647644	93.4252036142208	99.3402035490262	106.183889135684
5.2	97.7868718036238	95.3365189639816	99.0471590985829	98.714494563674	98.0918968346867	92.5196973445763	99.6671710000708	96.7769564712488	95.959944377766	97.4803884523197	93.8923954609092	94.5739545502234	93.4390204470027	99.3244611667707	106.216021681358
5.20833333333333	97.7948513031887	95.3277717328453	99.0503254610159	98.7202599507854	98.1153089548246	92.483591644615	99.6786099669091	96.7456035542534	95.9592579988226	97.4510974823936	93.9414773767779	94.5517979696931	93.4514580332087	99.3084376709725	106.250008578808
5.21666666666667	97.8028572526979	95.3206183814457	99.0499359090127	98.7263225669653	98.1356745885736	92.4478839697541	99.6895299913563	96.7117240636447	95.9586884894635	97.4233346237163	93.9905339505558	94.5305345492756	93.4628212975243	99.2924725959162	106.285756872816
5.225	97.8109064022352	95.3150074918941	99.0463233638864	98.7325547819781	98.1528978176067	92.4132788633442	99.7004659342402	96.6755758883618	95.9589703555838	97.3971396979548	94.0386749411945	94.5108918701747	93.4734311237969	99.276944920429	106.323144857577
5.23333333333333	97.8190347449298	95.3108730869189	99.0398685907639	98.7388139130474	98.1669881753176	92.3804152137221	99.7118856544238	96.6375981403561	95.960787792612	97.3724318394641	94.0850364286035	94.4935544408965	93.4836023477855	99.2622640902692	106.362020697845
5.24166666666667	97.8272958780144	95.3081444925544	99.030955525778	98.7449358779761	98.1780722281321	92.3498434151878	99.7241634530496	96.5984473804344	95.9647287358207	97.3490203801795	94.1288241931353	94.4791118178692	93.4936188029792	99.2488516587568	106.402201380516
5.25	97.835760989643	95.3067560332858	99.0199263278279	98.7507363752884	98.1863911250921	92.3220092007859	99.7375648531866	96.5590212850985	95.9712512092312	97.3266216815969	94.1693484344227	94.468021216645	93.5037110474394	99.2371168955476	106.443473472369
5.25833333333333	97.8445162906002	95.3066544976329	99.0070520014861	98.7560232181633	98.1922904563391	92.2972409481062	99.7522429106041	96.5204592310441	95.9806631621714	97.3048760067343	94.2060459477909	94.4605894087155	93.5140370578104	99.2274317817373	106.485593488648
5.26666666666667	97.8536543718583	95.3078039498197	98.9925332985988	98.7606173656041	98.1962067700077	92.2757318891902	99.7682443745292	96.4841088789576	95.9931111752323	97.2833647256613	94.2384859823442	94.4569658720427	93.5246643298338	99.2201073736698	106.52828521154
5.275	97.8632568231113	95.3101876899769	98.9765319676026	98.764374984976	98.1986445064875	92.2575170613345	99.7855233649737	96.4514537710691	96.0085730854152	97.2616345059907	94.2663641646391	94.4571405419076	93.5355565128804	99.2153713752471	106.571234515744
5.28333333333333	97.8733684448546	95.313804723141	98.9592149326526	98.7672025572383	98.2001386400088	92.2424598942216	99.8039598066835	96.4240033946695	96.0268563012047	97.2392313520774	94.2894951946562	94.4609499366105	93.5465723172377	99.213350779268	106.614085780407
5.29166666666667	97.883969958922	95.3186581813943	98.9407908112921	98.7690605302981	98.2012136364207	92.2302621905357	99.8233798524313	96.4031509432973	96.0476084747123	97.2157394718865	94.3078098648068	94.4680986630024	93.557483374604	99.2140658902192	106.65644532819
5.3	97.8949591450893	95.3247389153587	98.921530814964	98.7699555863426	98.2023543166473	92.2204929000813	99.8435762676507	96.3900142875853	96.0703436765645	97.1908170499544	94.3213537658204	94.4781974122484	93.568010552259	99.2174365223274	106.697896787104
5.30833333333333	97.9061466838208	95.3320127977044	98.9017767009156	98.7699251666009	98.2039923265908	92.212620421999	99.8643280206693	96.3852943977544	96.0944805990984	97.1642227682077	94.3302841362915	94.4908111308009	93.5778694017939	99.223294965234	106.738029216789
5.31666666666667	97.9172677136962	95.3404188284502	98.8819377021479	98.7690188467836	98.2065022490012	92.206040601302	99.8854188674865	96.3891916458119	96.1193863476353	97.135830571975	94.3348652928617	94.5055062445441	93.5868122004927	99.2314001399334	106.776470149229
5.325	97.9280060767045	95.3498790093177	98.8624771168934	98.7672807082906	98.2102016371815	92.2001029585228	99.9066534952927	96.4014002138023	96.144422602154	97.1056333169982	94.3354648102453	94.5218862692408	93.5946582602669	99.241450886493	106.812911654279
5.33333333333333	97.9380254179149	95.3603155114445	98.8438931109461	98.7647362123787	98.2153496668768	92.1941392850943	99.9278696547114	96.4211712269945	96.1689960575089	97.0737366671241	94.3325490865697	94.53961162224	93.6013102032014	99.2531003475934	106.847125964285
5.34166666666667	97.9470022123694	95.3716687938157	98.8266983798684	98.7613854106434	98.2221410492178	92.1874956302171	99.9489470857608	96.447417493128	96.1926122714475	97.0403430863517	94.3266737369684	94.5584065610014	93.6067573980347	99.2659749762039	106.878975924502
5.35	97.9546594413931	95.3839123608062	98.8113969912779	98.7572024124154	98.2307011065598	92.1795665662272	99.9698138415243	96.4788321605576	96.2149236259813	97.0057242916322	94.3184680754599	94.5780571551674	93.6110696807113	99.2796974609711	106.908422305364
5.35833333333333	97.960798324136	95.397062255097	98.7984544405893	98.7521397700477	98.2410906944413	92.1698293669677	99.9904468953011	96.5140041497848	96.2357606409846	96.9701841816084	94.3086175075636	94.5984011901117	93.6143852600711	99.2939056346806	106.935524734758
5.36666666666667	97.9653193924381	95.4111788762708	98.7882639468146	98.7461361400408	98.2533189585207	92.1578733356303	100.010864523584	96.5515222472107	96.2551416054625	96.9340213184258	94.2978448588255	94.6193122615201	93.6168950555541	99.3082578805544	106.960436315818
5.375	97.9682244232339	95.426358526273	98.7811186094286	98.7391271140989	98.2673565206355	92.1434158164215	100.031114308286	96.5900614196724	96.2732589429341	96.897499778718	94.2868875832945	94.640684654928	93.6188240554877	99.3224233097129	106.983395360002
5.38333333333333	97.9696005927064	95.4427157763444	98.7771968786741	98.7310596716697	98.2831478419289	92.1262986014159	100.051262986787	96.6284453882513	96.2904403148593	96.8608292627453	94.2764693386076	94.6624234297026	93.6204122757492	99.3360647847621	107.004712393773
5.39166666666667	97.9695968651487	95.4603619133506	98.7765616808554	98.721907193821	98.3006219089981	92.1064692561036	100.071389266792	96.665683110917	96.3070840219932	96.8241508906442	94.267267640433	94.6844373826127	93.6219014087712	99.3488258521143	107.024745671419
5.4	97.968401260571	95.4793844488984	98.7791669297622	98.711678799225	98.3196908834168	92.0839576795758	100.091576393042	96.7009812291145	96.3235756612548	96.7875264871353	94.2598806500565	94.7066313837143	93.6235325704185	99.3603288887594	107.043864643757
5.40833333333333	97.9662216220415	95.4998295169648	98.7848630315329	98.7004193483056	98.3402239180257	92.0588548073569	100.111902927859	96.7337376485717	96.3402033721184	96.750931662636	94.2547965766647	94.7288985709194	93.6255548051887	99.3701860375056	107.062412103013
5.41666666666667	97.9632705743396	95.521688434313	98.7933988802597	98.6882025688754	98.3619976011666	92.0312996454324	100.132433524296	96.7635238410826	96.3570923409431	96.7142568183444	94.252368048251	94.751116130773	93.6282379091614	99.3780192136052	107.080677868454
5.425	97.9597558319528	95.5448909425081	98.8044246807782	98.6751237901139	98.3846426110677	92.0014792093339	100.153211864803	96.7900645927269	96.3741700746435	96.6773229062475	94.2527923724417	94.7731493595814	93.6318793747019	99.3834822781047	107.09888601459
5.43333333333333	97.9558756154209	95.5693048073472	98.8175000197958	98.6612985619747	98.4076114688032	91.9696348173423	100.174257174796	96.8132203712348	96.3911631291614	96.6399138694435	94.2561006552707	94.794865214712	93.6367947420601	99.3862792440783	107.117186340395
5.44166666666667	97.9518176020258	95.594736478309	98.8321107618154	98.6468696324883	98.4301847017163	91.9360605698586	100.195565914113	96.8329700267593	96.4076233668906	96.6018191342264	94.2621612273771	94.8161495818985	93.6432864085173	99.3861766513514	107.135643034998
5.45	97.9477598748755	95.62092783163	98.8476975854333	98.6320187925923	98.4515185397731	91.9010876923899	100.217118544925	96.8493894299378	96.4229801236462	96.5628784330418	94.2706988737447	94.8369190699708	93.6515965802542	99.383012631147	107.154223802912
5.45833333333333	97.9438722766423	95.6475501291017	98.863692320778	98.6169758744678	98.4707200130016	91.8650616341826	100.238887049789	96.8626286820982	96.4366091069308	96.5230271447434	94.2813233974981	94.8571209364204	93.6618572215088	99.3767058643488	107.17279631659
5.46666666666667	97.9403159654879	95.6742027194526	98.8795530064513	98.6020184490378	98.4869250547803	91.8283218018733	100.26083824636	96.8728940728292	96.4479073899205	96.4823404072435	94.2935583283871	94.8767213966624	93.6740484410259	99.3672639443083	107.191134209127
5.475	97.9372382140531	95.7004242730705	98.8947933023557	98.5874603707622	98.4993598187725	91.7911859767166	100.282933184794	96.8804333391212	96.4563666339046	96.4410652743693	94.3068658229422	94.8956899686154	93.6879712954733	99.3547866376803	107.208929550364
5.48333333333333	97.9347607141685	95.7257166202466	98.9090079082157	98.5736315494324	98.5073776009816	91.7539372926462	100.305127276094	96.885516843929	96.4616350308568	96.3996261886781	94.3206709766104	94.9139908305724	93.7032394334225	99.3394604373435	107.225809405627
5.49166666666667	97.9329635497586	95.7495742988448	98.9218922554361	98.5608543708904	98.5104708118626	91.7168173761686	100.327375203638	96.8884121723553	96.46355625494	96.358596354195	94.3343905658872	94.9315894521384	93.7192960236009	99.3215460181071	107.241360517447
5.5	97.9318705582855	95.7715147251972	98.9332490337638	98.5494218341426	98.5082551656036	91.6800325441132	100.349641927662	96.8893573141852	96.4621808648399	96.3186371020217	94.3474659607119	94.9484757375212	93.7354596378631	99.3013632984926	107.255166811284
5.50833333333333	97.9314430770958	95.7911090925737	98.9429792900181	98.5395782628592	98.5004231388911	91.6437737855711	100.371917767433	96.8885400254864	96.4577559042988	96.2804155223306	94.359394400674	94.9646960079897	93.7509926936111	99.2792760496375	107.266853352688
5.51666666666667	97.9315864603118	95.8080141098534	98.9510669751924	98.5315018936628	98.4866778361847	91.6082435415831	100.394232602402	96.8860886566892	96.4506995432861	96.2445181342837	94.3697538694752	94.9803808991905	93.7651782534898	99.2556733450758	107.276122134977
5.525	97.9321676232272	95.8219998084948	98.9575671617215	98.5252928297075	98.4666721170516	91.5736782361153	100.416664100668	96.8820766556205	96.4415626962822	96.2113793165738	94.3782208725992	94.9957584706884	93.7773941163599	99.2309456289098	107.282771463772
5.53333333333333	97.933037066482	95.8329653535695	98.9625993773193	98.5209718009774	98.4399697875793	91.5403549281683	100.439336928195	96.8765400153877	96.430979535847	96.1812371629416	94.3845810397131	95.011146909528	93.7871803931086	99.2054590632119	107.28670302379
5.54166666666667	97.9340463054163	95.8409377821025	98.9663423917316	98.5184896037186	98.4060270847345	91.5085754085413	100.462413071537	96.869502512292	96.4196142344592	96.1541222706316	94.3887303801432	95.0269242069017	93.7942957352055	99.1795353830337	107.287926489265
5.55	97.9350521030555	95.8460558830733	98.9690284439795	98.5177412553025	98.3641869030333	91.4786308166016	100.486077324392	96.8610004886329	96.4081142587862	96.1298757143702	94.3906639342061	95.0434755877679	93.7987515140404	99.1534414740738	107.286567595736
5.55833333333333	97.9359079694172	95.8485473366117	98.970932938807	98.5185794079115	98.3136830367138	91.4507589532776	100.510522715842	96.8511003972742	96.3970763114064	96.1081818476667	94.390451468757	95.0611280142251	93.800815492865	99.127387545705	107.282876649024
5.56666666666667	97.9364549678899	95.8487074264705	98.9723517080785	98.5208247646902	98.2536552767502	91.4251100296812	100.535937549973	96.8399063340269	96.3870221635615	96.0885995755745	94.3882069875267	95.0800913439609	93.8009867740848	99.1015302081829	107.277228853666
5.575	97.936523463559	95.8468816558641	98.973565863041	98.5242724330882	98.1831787789297	91.4017317582245	100.56249360477	96.8275590372156	96.3783770848724	96.0705850039846	94.3840635431635	95.1004250700788	93.799951881653	99.0759778581989	107.27010921834
5.58333333333333	97.9359474134769	95.84344834247	98.974808681233	98.5286937702233	98.1013125944005	91.3805743410231	100.590333734886	96.8142301437561	96.3714491813198	96.0535093236469	94.3781608447524	95.1220341133574	93.7985338477323	99.0507984882615	107.262080185322
5.59166666666667	97.9345859473524	95.8387975234335	98.97624923188	98.5338358604692	98.0071669477993	91.3615093685451	100.619555266641	96.8001137906205	96.3664150114705	96.0366791004094	94.3706446269449	95.1446821619058	93.7976426854995	99.0260320139313	107.25373628085
5.6	97.9323459998392	95.8333067550035	98.9779930394046	98.5394231644068	97.8999792838703	91.3443574265475	100.650188331341	96.785415731893	96.3633153220325	96.0193604250468	94.3616720073207	95.1680108963	93.7982283432744	99.0017083096321	107.245654411919
5.60833333333333	97.9292014712352	95.8273166010344	98.9800901617863	98.545164731487	97.7791869674356	91.3289210030465	100.682175418044	96.7703424955821	96.3620604988577	96.0008031970028	94.351417005275	95.1915625875324	93.8012332943168	98.9778665818118	107.238348203449
5.61666666666667	97.9252065878133	95.821109233389	98.9825447054235	98.5507670321795	97.6444943087564	91.315020318046	100.7153605547	96.7550951281527	96.3624453472174	95.9802666419856	94.3400720812355	95.2148080254659	93.8075456219486	98.9545663108061	107.232231349293
5.625	97.9205011788225	95.8148930730541	98.9853272415537	98.5559501590759	97.4959418915811	91.3025319916315	100.749491818589	96.7398685464635	96.3641721858609	95.9570537963006	94.3278452292612	95.2371795581608	93.8179578644813	98.9318837629207	107.227592397435
5.63333333333333	97.9153044216928	95.8087934896874	98.988392220351	98.5604648260888	97.3339836906173	91.2914268874226	100.78423637267	96.7248539876071	96.3668780406498	95.9305569501274	94.3149565941288	95.25810694211	93.833134758527	98.9098980748936	107.224581191169
5.64166666666667	97.9098944276936	95.8028490416817	98.9916976256135	98.564108651228	97.1595638056486	91.2817931308021	100.819204585952	96.7102436122658	96.3701628646997	95.9003044164747	94.301639236134	95.2770537537578	93.8535871787647	98.8886750646337	107.22320461494
5.65	97.9045742002296	95.7970165918264	98.9952196644101	98.566740496064	96.9741739448976	91.2738301075664	100.85397725461	96.6962372972198	96.3736204580682	95.8659992466703	94.2881439311997	95.2935539140817	93.8796466729773	98.8682532614944	107.223329856789
5.65833333333333	97.8996297917673	95.7911895629998	98.9989550286842	98.5682904005086	96.7798769507792	91.2678153336612	100.888130743853	96.6830479517498	96.3768729248592	95.8275488701565	94.2747417377255	95.3072497545311	93.91143805169	98.8486332951835	107.224695254437
5.66666666666667	97.8952920030572	95.7852296964112	99.0029094349774	98.5687626367094	96.5792963973452	91.2640612163121	100.921259907448	96.6708980217605	96.3796045114577	95.7850843173471	94.2617173733656	95.3179295636861	93.9488551584946	98.8297726900852	107.226928127625
5.675	97.8917130560783	95.77900898594	99.0070802063041	98.5682309857175	96.3755793333096	91.2628794196292	100.953000619713	96.6600019706427	96.3815898304443	95.7389628990323	94.2493529412063	95.3255549553993	93.9915502827279	98.81158878388	107.229570153238
5.68333333333333	97.8889625542329	95.7724541294668	99.0114435917753	98.5668267883358	96.1723327932368	91.2645601863654	100.983049453124	96.6505384421223	96.3827134848179	95.6897515064274	94.2379070896616	95.330267732187	94.0389438891745	98.7939688083112	107.232113726409
5.69166666666667	97.8870389467955	95.7655802178494	99.0159515660771	98.5647227363283	95.973532397338	91.2693613194156	101.011175203735	96.6426237369753	96.3829791859844	95.6381935414772	94.2275932301136	95.3323753397621	94.0902526272352	98.7767822751326	107.234049273985
5.7	97.8858900409841	95.7585006447338	99.0205349894769	98.5621169044825	95.7834122338562	91.2774957333865	101.037220761136	96.636295783724	96.3825080059849	95.5851638943465	94.2185579063406	95.3323215793803	94.1445290187272	98.7598921454104	107.234914518481
5.70833333333333	97.8854382847951	95.7514098923254	99.0251073329402	98.5592177496182	95.6063523018089	91.2891131962133	101.06109856816	96.6315091438852	96.3815266666316	95.5316170758915	94.2108629324501	95.3306483747242	94.2007068100333	98.7431645588982	107.234332776236
5.71666666666667	97.8856076961504	95.7445486234182	99.0295676350223	98.5562262762352	95.4467698716986	91.3042825918447	101.082782947121	96.6281375756688	96.380345655855	95.4785334785736	94.2044779060942	95.3279534828249	94.2576482465901	98.7264765904521	107.232033865992
5.725	97.8863455150029	95.7381671841536	99.0338072246974	98.5533144832477	95.3090037040117	91.3229795478703	101.102300207235	96.625982157899	96.3793261086164	95.4268653303217	94.1992866556561	95.3248511885388	94.3141916240788	98.7097196585525	107.227860258736
5.73333333333333	97.8876280174542	95.7324998988438	99.0377214841282	98.5506063303989	95.1971709219044	91.3450717487124	101.119717057293	96.6247844345401	96.3788379982413	95.377482551268	94.1951040682866	95.3219401809941	94.3691979036906	98.692797996494	107.221763008996
5.74166666666667	97.8894457614884	95.7277531268951	99.0412181127277	98.5481689340686	95.1149839264202	91.3702926008622	101.135129661868	96.6242435567009	96.3792191374234	95.3311241411067	94.1916964191772	95.319775464504	94.4215949078801	98.675626913897	107.213789354922
5.75	97.8917766129199	95.7241028856894	99.0442124081527	98.5460162422952	95.0655373272342	91.3982101882868	101.148656759185	96.6240352184685	96.3807460599621	95.2883673822198	94.1888030619268	95.318840394274	94.4704179670151	98.6581379209905	107.204063006368
5.75833333333333	97.8945612362976	95.7216962902468	99.0466107223557	98.5441225161438	95.0510945529374	91.4282092949547	101.160438221003	96.6238296221837	96.3836186175989	95.2496246967274	94.1861643045423	95.3195225110202	94.5148444102861	98.6402923962413	107.192759889252
5.76666666666667	97.8976901097382	95.7206543896251	99.0482926562796	98.542441556281	95.0729024863623	91.4594963046519	101.170636778208	96.623306913032	96.3879499743561	95.2151640081873	94.183558136463	95.3221004303965	94.554216422614	98.6220988497858	107.180084761077
5.775	97.9010034633922	95.7210783554293	99.0491014856819	98.5409257108333	95.131051074314	91.491125842957	101.17943914104	96.6221698596276	96.3937538000971	95.1851356339925	94.1808366993082	95.3267416455809	94.5880477097201	98.6036288115426	107.166253857602
5.78333333333333	97.9043030354616	95.7230612302666	99.0488445932803	98.5395369429435	95.2243934456996	91.5220456626695	101.187054303655	96.6201518330815	96.400927044842	95.1595916720198	94.1779477460979	95.3335028960311	94.6160150398944	98.5850286461267	107.151483582575
5.79166666666667	97.9073738491248	95.7267022875435	99.0473020453007	98.5382454784389	95.3505435805365	91.5511553118864	101.19370922786	96.617017146512	96.4092329218472	95.1384970502284	94.1749363110336	95.3423273713195	94.6379407264621	98.5665239789674	107.135980019055
5.8	97.9100122602657	95.7321152609849	99.044244308798	98.5370177567531	95.5059590772104	91.577368573202	101.199643566993	96.6125556656054	96.4182945210385	95.121736177328	94.1719349866624	95.3530420773076	94.653772503037	98.5484135043974	107.119925605987
5.80833333333333	97.9120551159804	95.7394228441455	99.0394611291429	98.5357996562129	95.6861017521415	91.5996678814658	101.205105314366	96.6065785212802	96.4276106122299	95.1091120223227	94.1691518715441	95.365363005765	94.6635651864571	98.5310511028783	107.103467052083
5.81666666666667	97.9134043484158	95.7487390229435	99.0327966978898	98.534503191555	95.8856596463814	91.6171491582905	101.21034789155	96.5989197681792	96.4365945712377	95.1003318406307	94.1668553737073	95.3789130481269	94.6674668705313	98.5148158979488	107.086713480994
5.825	97.9140397782042	95.7601485666695	99.0241770663368	98.5330047720183	96.0988128794955	91.6290658525135	101.215626330524	96.5894437074619	96.4446228931154	95.0949846664517	94.1653499210584	95.3932509973102	94.6657099764404	98.500070677814	107.069750791792
5.83333333333333	97.9140141004486	95.7736917086337	99.0136180097514	98.5311579947069	96.3195276544135	91.6348774538012	101.221189011439	96.5780564740213	96.4510784878819	95.0925260779083	94.1649436932061	95.4079048224926	94.65860433262	98.4871142879858	107.052671014288
5.84166666666667	97.9134330185664	95.7893554648038	99.0012162563226	98.5288161985086	96.5418612175263	91.6342979067933	101.227264462968	96.5647225727299	96.4553856824579	95.0922819985801	94.1659179620898	95.4224056869621	94.6465283967729	98.4761397941639	107.035609217169
5.85	97.9124323446492	95.8070687720903	98.9871354905327	98.5258570309728	96.7602560296668	91.627334427999	101.234046315687	96.5494855348398	96.4570419287799	95.0934731543098	94.1685066411081	95.4363257738836	94.629915476158	98.4672094848092	107.018777086643
5.85833333333333	97.9111612503202	95.8266988833133	98.9715929054769	98.5222041531808	96.9697978518558	91.6143075062792	101.241679601632	96.5324863995079	96.4556481228887	95.0952572175347	94.1728877812241	95.4493194120405	94.6092329967268	98.4602501008035	107.002481336914
5.86666666666667	97.9097711898601	95.8480490626496	98.9548472291581	98.5178429124439	97.1664120730007	91.5958471629041	101.250250635315	96.5139721075708	96.4509343478066	95.0967839735294	94.1791826289417	95.4611563647047	94.5849577733075	98.4550646209388	106.987118568344
5.875	97.9084056296852	95.8708601236328	98.9371900360651	98.5128253215622	97.3469793250239	91.5728651936165	101.259782906891	96.4942916755732	96.4427778663704	95.0972545150364	94.187454510218	95.4717345206846	94.5575576542489	98.4513550158954	106.973147116921
5.88333333333333	97.9071896219769	95.8948180758212	98.9189378395707	98.5072606804875	97.5093680469736	91.5465025283486	101.270240619623	96.473884684283	96.4312121639908	95.0959732867619	94.1977012453556	95.4810694372804	94.5274884048623	98.448752244965	106.961045599841
5.89166666666667	97.9062235368477	95.9195661534943	98.9004179347993	98.5012941153354	97.6524005672618	91.5180505267637	101.281538964	96.4532665469948	96.416427449919	95.0923848624594	94.2098416047225	95.4892687750902	94.4952017253911	98.4468516166018	106.951271070929
5.9	97.9055848421817	95.9447177260537	98.8819482366742	98.4950817099951	97.7757777519452	91.4888526565551	101.293557770633	96.4330106482173	96.3987633131085	95.0860919889105	94.2237030833792	95.4965031773914	94.4611511111594	98.4452508688255	106.94422533866
5.90833333333333	97.9053362560988	95.969871698927	98.863818905902	98.4887719967978	97.8799810047709	91.4602013943978	101.306154575084	96.4137262297944	96.3786919546109	95.0768574943003	94.2390188298878	95.5029822098522	94.4257872091401	98.4435857270216	106.940230923679
5.91666666666667	97.9055336732155	95.9946341246404	98.8462785611249	98.4824986121842	97.9661564608771	91.433245948686	101.319174639144	96.3960319761173	96.3567886929747	95.0645975493069	94.2554370257654	95.5089374706161	94.3895454732373	98.4415558792727	106.939515678014
5.925	97.9062282651707	96.0186412352952	98.8295228321792	98.4763830845285	98.035979154708	91.4089213273751	101.332457281985	96.3805237943562	96.3336884500525	95.0493724810233	94.2725410885952	95.5146094676307	94.3528338608962	98.4389358569973	106.942206727233
5.93333333333333	97.9074640091121	96.0415745203949	98.8136886411258	98.4705439214615	98.0915027191629	91.3879019990605	101.345838600937	96.3677349524666	96.3100338982206	95.0313779268941	94.2898768285386	95.5202344473969	94.3160248587088	98.4355707696571	106.948334579283
5.94166666666667	97.9092755130285	96.0631674467517	98.79886229408	98.4651066342392	98.1350093803125	91.3705797411387	101.359151043452	96.3580926453942	96.2864289072257	95.010935495445	94.3069842779737	95.5260302354483	94.2794509417565	98.431362946711	106.957846195736
5.95	97.9116863548501	96.0832095801512	98.7851032145507	98.460207672693	98.1688711439527	91.3570679921235	101.372221766965	96.3518806034846	96.263408107782	94.9884748466763	94.3234337568778	95.5321806121923	94.2434014256657	98.4262577046403	106.970623689835
5.95833333333333	97.9147048388281	96.1015482588438	98.7724758916091	98.4559870939798	98.1954240327863	91.3472336994847	101.384873653859	96.3492139756465	96.2414216416838	94.964496173669	94.3388631557063	95.5388171675673	94.208121707433	98.4202331691002	106.986503534318
5.96666666666667	97.9183174828019	96.1180853579252	98.7610796737938	98.4525718524692	98.2168557583264	91.3407450169629	101.396931964027	96.3500258223543	96.2208301559686	94.9395130832151	94.3530090980565	95.5460032826675	94.1738182080028	98.4132936702631	107.005290415797
5.975	97.9224825897707	96.1327725367509	98.7510676009622	98.4500574115346	98.2351130117366	91.3371133104372	101.408235216393	96.3540640860569	96.2019077132354	94.9139915455331	94.365725187248	95.5537314531152	94.1406696905542	98.4054639367739	107.026763600432
5.98333333333333	97.9271234287168	96.1456093605737	98.7426480487017	98.4484942918105	98.2518393260707	91.3357172614069	101.418645317088	96.3609019194894	96.1848477754392	94.8883040259137	94.3769857416567	95.5619390527616	94.1088416893763	98.3967831041176	107.050680918426
5.99166666666667	97.9321188433752	96.1566420276376	98.7360673533493	98.4478819586708	98.2683498883927	91.3358165225275	101.428053297349	96.3699638067782	96.1697651325323	94.8627079075061	94.3868778933196	95.5705332334329	94.0785009636962	98.3872991984199	107.076786921942
6	97.9372932838446	96.165958266134	98.7315780885538	98.4481698138676	98.2856379724149	91.3365712189586	101.436381466699	96.3805632353231	96.1566929689426	94.8373457494587	94.3955875043528	95.5794090957879	94.0498290785006	98.3770639804823	107.104824635159
6.00833333333333	97.9424155033585	96.1736789853194	98.7294031266991	98.4492632102606	98.3044000758301	91.3370781382452	101.443584253481	96.3919426092439	96.1455820281711	94.8122589878939	94.4033846484789	95.5884516936803	94.0230346909199	98.3661273880184	107.134543821217
6.01666666666667	97.9472148491018	96.1799513031659	98.7297036503229	98.4510316767524	98.3250665363719	91.3364240601991	101.449647197517	96.4033098867761	96.1363076997631	94.7874061619749	94.4106101675171	95.5975253946552	93.9983641508061	98.3545325805559	107.165699874666
6.025	97.9514120817482	96.184946762272	98.7325512380554	98.4533179556755	98.3478280864393	91.3337469662961	101.45458233383	96.4138755366095	96.1286831959203	94.7626802381465	94.4176601324392	95.6064621379125	93.9761106537094	98.3423149253237	107.198044539379
6.03333333333333	97.9547515089938	96.1888629993739	98.7379034992603	98.4559472572194	98.3726559376429	91.3282935181558	101.458421676922	96.4228968566438	96.1224731198674	94.7379241791319	94.4249649152689	95.615056895616	93.9566214150184	98.3295067862914	107.231314235834
6.04166666666667	97.9570246273718	96.1919210385149	98.7455904452544	98.4587354543161	98.3993184603073	91.3194699928839	101.461213301905	96.4297303304029	96.1174039642481	94.712946349736	94.4329611628293	95.6230711916939	93.940300333123	98.3161450990616	107.265219230887
6.05	97.9580848196	96.1943524998852	98.755318010429	98.4614953344876	98.427398102716	91.3068904304056	101.463021887264	96.4338837066333	96.1131703251991	94.687537917519	94.4420571304016	95.6302416571282	93.9276035002583	98.3022768312341	107.299435392646
6.05833333333333	97.9578559895638	96.1963798354892	98.7666837830344	98.4640411444652	98.4563147428762	91.2904180975534	101.46393125918	96.4350556485824	96.1094367110428	94.6614931439248	94.4525973055504	95.6362900886684	93.9190279931499	98.2879601087783	107.33360497811
6.06666666666667	97.956335541638	96.1981957966674	98.7791960696907	98.4661913474516	98.485363663444	91.2701867897143	101.464045236012	96.4331530770964	96.1058369733407	94.634629922281	94.4648354959463	95.6409333569053	93.9150974217411	98.2732614130271	107.367354226882
6.075	97.9535897353527	96.1999439157086	98.7922969492065	98.4677691777577	98.5137661977266	91.2465922776138	101.463484909241	96.4282823788148	96.1019743902348	94.6068061970126	94.4789199274924	95.6438941342277	93.916346370555	98.2582507735022	107.400326645389
6.08333333333333	97.9497399406827	96.2017008166532	98.8053971009658	98.468602493367	98.5407167813761	91.2202555475074	101.462383810399	96.4207186842588	96.0974251732272	94.577929918568	94.4948871465292	95.6449135647964	93.9233021189927	98.242998475204	107.432220499945
6.09166666666667	97.9449428763182	96.2034664636474	98.8179235019354	98.4685261042097	98.5654109502194	91.1919658915526	101.460884458704	96.41086444387	96.0917474558106	94.5479631558842	94.5126622794682	95.6437659729249	93.9364618264976	98.2275767061372	107.46281849769
6.1	97.9393729048431	96.2051705746928	98.8293694297074	98.4673881982015	98.5870551540028	91.1626139628694	101.459138452681	96.3992103399466	96.0844944950608	94.5169233216406	94.5320650647074	95.6402765393122	93.9562669514627	98.2120676704079	107.492005062107
6.10833333333333	97.9332118535608	96.2066973804081	98.8393332986036	98.4650594996731	98.6048763940478	91.1331271312365	101.457309611408	96.3863070916496	96.0752301040479	94.48488242994	94.5528193974081	95.6343425189724	93.9830793068656	98.1965779411429	107.519772294721
6.11666666666667	97.9266444288955	96.2079216998577	98.8475407096849	98.4614423204784	98.6181525763596	91.1044172039506	101.4555784432	96.3727485371593	96.0635497300829	94.4519603947602	94.5745659226915	95.6259534043838	94.0171609304795	98.1812555764481	107.546215987896
6.125	97.9198559305717	96.2087443405628	98.8538525301062	98.4564773499257	98.6262686737972	91.0773412179849	101.454145717474	96.3591597713691	96.0491103951241	94.4183109678814	94.5968817456934	95.6152026213577	94.0586542940984	98.1663009685895	107.571522272778
6.13333333333333	97.9130316914042	96.2091181726716	98.8582622760459	98.4501465687852	98.6287850765632	91.052668094305	101.453232178325	96.3461833635764	96.0316630464667	94.3841071007015	94.619309488983	95.6022906062361	94.1075577781522	98.151961423185	107.595947765119
6.14166666666667	97.9063557011009	96.2090641569129	98.8608835539601	98.4424696156325	98.6254986847025	91.0310452310425	101.453072517094	96.3344589559233	96.0110757786272	94.3495327833556	94.6413919829152	95.5875253024294	94.1636958756839	98.1385078865169	107.619797760427
6.15	97.9000032759479	96.2086805587741	98.8619293951287	98.4334930026361	98.6164819905308	91.0129670087134	101.453904605462	96.3245934384593	95.9873414166703	94.314779336233	94.6627066120217	95.5713188158476	94.2266876613321	98.1262017644747	107.643402945675
6.15833333333333	97.8941275253111	96.2081456674569	98.8616862533799	98.423278469129	98.6020951033324	90.998752889015	101.45595617994	96.3171222392241	95.9605707138537	94.2800388209134	94.6828938222955	95.5541722460693	94.2959192385018	98.11526127745	107.667090518373
6.16666666666667	97.8888460807195	96.2077095006056	98.8604830570676	98.4118990245123	98.5829768980694	90.9885410684629	101.459431072666	96.3124663780757	95.9309775705332	94.2454929710242	94.7016757993331	95.5366506639233	94.3705290683139	98.1058338737379	107.691149486423
6.175	97.884233147547	96.207670060161	98.8586549250046	98.3994438500817	98.5600250010168	90.9822983871486	101.464497687905	96.3108929825291	95.89886168831	94.2113019856701	94.7188647331157	95.5193619794652	94.4494160623829	98.0979795974974	107.71579900296
6.18333333333333	97.8803157237515	96.2083364975327	98.8565061549588	98.3860259538308	98.534365578076	90.9798438086109	101.471281323606	96.3124891790825	95.8645880983451	94.177594637383	94.7343618208477	95.5029464812689	94.5312760639643	98.0916681818966	107.741170266305
6.19166666666667	97.8770708934262	96.2099884889546	98.8542834812847	98.37178673467	98.5073046506944	90.9808789277945	101.479859237341	96.3171566565282	95.8285604183281	94.144458496926	94.7481475840307	95.4880671444917	94.6146650704537	98.0867882009686	107.767303179721
6.2	97.8744234320937	96.2128424411336	98.8521689557838	98.3568946655997	98.4802565568634	90.9850135435625	101.490257100491	96.3246261340801	95.7911893381863	94.1119334670599	94.7602664768749	95.4753868419094	94.6980785220237	98.0831626429326	107.794150532783
6.20833333333333	97.8722439069106	96.2170321352975	98.8502900045344	98.3415380543825	98.4546562222229	90.9917758967474	101.502446871956	96.3344866903528	95.7528639885332	94.08001355191	94.7708115858729	95.4655293420625	94.7800281626585	98.0805649649088	107.821584773859
6.21666666666667	97.8703459594823	96.2226052120484	98.8487341807497	98.3259158142662	98.4318655781249	91.0006081294287	101.516346223294	96.3462266431802	95.7139337245428	94.0486538846111	94.7799121819666	95.4590302036492	94.8590989182901	98.0787330053777	107.849408388593
6.225	97.8684828983706	96.2295304075174	98.8475589209417	98.3102313837987	98.4130815696427	91.0108554327105	101.531819398494	96.3592815750169	95.6747007943173	94.0177741762846	94.787722703326	95.4562851331221	94.9339781211503	98.0773821780371	107.877367399602
6.23333333333333	97.8663499132089	96.2377105840259	98.8467958664402	98.2946904907276	98.3992521692842	91.0217554577113	101.548679192194	96.3730809342626	95.6354176231702	93.9872574554751	94.7944121855283	95.4575046492145	95.0034599352873	98.0762211927435	107.90516149033
6.24166666666667	97.8635994003805	96.2470010958229	98.8464530822447	98.279499254644	98.3910069984643	91.0324319015907	101.566688771859	96.3870862416536	95.5962828257757	93.9569532591035	94.8001548823888	95.4626858268424	95.0664365045411	98.0749714063455	107.932445118178
6.25	97.8598668197351	96.2572323291754	98.8465154180918	98.2648591709374	98.3886087979487	91.04189874577	101.585562376806	96.4008205854441	95.5574369284734	93.926692952568	94.8051230946145	95.4716080645461	95.1218935759135	98.0733855403947	107.958823233829
6.25833333333333	97.8547952513969	96.2682303296798	98.8469394743246	98.2509572971738	98.391933545773	91.049084443807	101.604966851896	96.4138920190366	95.5189628411284	93.8963168237561	94.8094833663226	95.4838503277243	95.1689251119837	98.0712585747491	107.983851754003
6.26666666666667	97.8480508335298	96.279830104799	98.8476414658031	98.2379520322728	98.4004863076991	91.0528839443864	101.624528020412	96.426010779099	95.4808912934272	93.8657061349394	94.8133980762155	95.4988200875744	95.2067686423397	98.0684286110151	108.007049832659
6.275	97.8393317714588	96.2918827236667	98.8484831353558	98.2259576890612	98.413452173527	91.0522399812165	101.643844129724	96.4369975492075	95.4432066634023	93.8348081932515	94.8170346672175	95.5157872643231	95.2348523523869	98.0647736008456	108.027923136362
6.28333333333333	97.8283788369698	96.3042593290695	98.8492656052617	98.2150330028859	98.4297739242404	91.0462453636395	101.662505737819	96.4467818227306	95.4058518898093	93.8036440401769	94.820580710758	95.533926011123	95.2528428341727	98.0602112151915	108.045990627012
6.29166666666667	97.8149941614652	96.3168511744927	98.8497397703879	98.2051775821136	98.448245275801	91.0342481381258	101.680119988649	96.4553934153248	95.3687342302561	93.7723012805551	94.8242562536528	95.5523690231858	95.2606853576467	98.0547031403735	108.060805405833
6.3	97.7990690540569	96.3295646221333	98.8496346640905	98.1963374427236	98.4676045217929	91.0159343083783	101.696336240057	96.4629506952179	95.331728954003	93.7409257414279	94.8283135976073	95.5702705150009	95.2586313920036	98.0482595700911	108.071966327541
6.30833333333333	97.7806122868133	96.3423148918275	98.8486952881652	98.1884191334025	98.4866097809562	90.9913657281292	101.71086942907	96.4696473916555	95.2946748819629	93.7097198359117	94.833021168969	95.5868665257597	95.2472486583395	98.0409403037402	108.079125941803
6.31666666666667	97.7597664665155	96.3550228751035	98.8467175727171	98.1813108620135	98.5040868647083	90.9609661706558	101.723517738055	96.4757399812416	95.2573645715196	93.6789420282893	94.8386366690979	95.601521279002	95.2274086588843	98.0328526821507	108.082001325669
6.325	97.7368065628384	96.3676144605667	98.8435747257459	98.17490659024	98.5189621114364	90.9254645382438	101.734172382655	96.4815361146809	95.2195433842601	93.6489014691454	94.8453782531152	95.6137538856261	95.200249535199	98.0241471521039	108.08038819661
6.33333333333333	97.7121235580985	96.380019852737	98.8392360017243	98.1691264921711	98.5303032526077	90.8858127946936	101.7428212002	96.4873796778056	95.1809276878385	93.6199517025211	94.8533982938442	95.6232479890233	95.1671181457678	98.0150094881241	108.074173753559
6.34166666666667	97.6861993570778	96.3921719615728	98.8337755688768	98.1639272236977	98.537379259084	90.8430983308247	101.749551355298	96.4936268212788	95.1412362146193	93.5924876986443	94.8627602623774	95.6298530249772	95.1294996020825	98.0056489790134	108.063342979514
6.35	97.6595764449231	96.4040032939571	98.827363790074	98.159299228233	98.5397263684202	90.7984650077165	101.754554249608	96.5006119509	95.1002211454472	93.5669413206591	94.8734232861663	95.6335827122185	95.0889429791283	97.9962835653181	108.047974722688
6.35833333333333	97.6328218986902	96.4154416226551	98.8202394044553	98.155253468638	98.537192553434	90.7530485174186	101.758128852632	96.508608750876	95.0576932081265	93.5437672369138	94.8852417921818	95.6346072612381	95.0469898484097	97.9871245827841	108.028226816932
6.36666666666667	97.60648600913	96.426407340229	98.8126725330324	98.1518030843073	98.5299400574554	90.707928363218	101.760675028075	96.5177959446828	95.0135430100146	93.5234175605587	94.8979798496813	95.6332330965945	95.0051095189032	97.9783648006469	108.004314898394
6.375	97.5810613033035	96.4368155552479	98.8049289252448	98.1489452556787	98.5184066399059	90.6640992395536	101.762670513458	96.5282375392793	94.9677589013397	93.5063092820399	94.9113318832537	95.6298698205708	94.9646434809884	97.9701720572497	107.976494466153
6.38333333333333	97.5569511031906	96.4465825111553	98.7972376155599	98.14664552641	98.5032384501614	90.6224614018737	101.764633190318	96.5398816444452	94.920436038659	93.492787400381	94.9249434944194	95.624988447952	94.9267621624094	97.962687977442	107.945052470424
6.39166666666667	97.5344529532743	96.4556332570399	98.7897622487769	98.144824657961	98.4852059738514	90.583820488126	101.767078148497	96.5525759139865	94.8717705684103	93.4830845575245	94.9384318326588	95.6190746759305	94.8924371283995	97.9560295129825	107.910305123731
6.4	97.5137546591546	96.4639091376158	98.7825834666793	98.1433508959606	98.4651136213154	90.5488801923137	101.770480039034	96.5660937778032	94.8220395431647	93.4772817662864	94.9514075495938	95.6125825228983	94.8624294340891	97.9502904618771	107.872595399011
6.40833333333333	97.4949363625894	96.4713769277563	98.7757039719879	98.1420433722141	98.4437204229128	90.5182161529721	101.775245722029	96.5801619927877	94.771575817179	93.4752801528579	94.9634999806953	95.6058963329235	94.837291496546	97.9455406102723	107.832290467554
6.41666666666667	97.4779743335752	96.4780416795068	98.7690780001171	98.1406873965114	98.4216919650055	90.492233635862	101.781696731287	96.5944799850673	94.720747036141	93.476795466635	94.9743843279466	95.5993067048367	94.8173768140924	97.9418213970855	107.789784909066
6.425	97.4627479989203	96.4839630854953	98.7626486572123	98.1390545337846	98.3995892987535	90.4711239849033	101.790058565894	96.6087280342271	94.669939481918	93.4813840496327	94.9838061458561	95.5930011828613	94.8028506528354	97.9391375317349	107.745511345008
6.43333333333333	97.4490553722291	96.4892724915087	98.7563717851864	98.1369200787029	98.3778808031511	90.4548376038763	101.800453612267	96.622568331767	94.6195449152218	93.4884987136617	94.9915968956822	95.5870689386931	94.7936987018795	97.937444250162	107.699952990319
6.44166666666667	97.4366401005018	96.4941847713931	98.7502213194413	98.1340768763964	98.3569588510131	90.4430836217865	101.812897729601	96.635645247387	94.5699544608402	93.4975607151308	94.9976749873873	95.5815173352703	94.7897377657572	97.9366319083163	107.653652281126
6.45	97.4252271975069	96.4989985008476	98.7441867987642	98.1303485202369	98.3371509790238	90.435355965295	101.82730426325	96.6475911872008	94.5215640502602	93.5080292044693	95.0020298124999	95.5762957162902	94.7906352541062	97.9365133667828	107.607212788206
6.45833333333333	97.4145601537405	96.5040810271746	98.7382713922983	98.1256036978606	98.3187197770722	90.4309793374985	101.84349687308	96.6580420133619	94.4747867040706	93.5194519682583	95.0046919453672	95.5713218351816	94.7959398620483	97.9368219069533	107.561291379822
6.46666666666667	97.4044339653189	96.5098395476745	98.7324907084188	98.119770788019	98.3018469931323	90.42916718552	101.861227469542	96.6666591815815	94.43006056515	93.5314876571824	95.0056980884894	95.5665072214851	94.8051187425485	97.9372247441301	107.516578938451
6.475	97.3947213510932	96.5166831571363	98.7268720829743	98.1128497042277	98.2866031975447	90.4290856248164	101.880195698094	96.6731509958397	94.3878444630171	93.5439005624285	95.005060365037	95.5617758538587	94.8175918998596	97.9373508273058	107.473774765477
6.48333333333333	97.3853875206075	96.5249831243133	98.7214530289686	98.104916039486	98.2729146655867	90.429917035088	101.900069738702	96.6772890974881	94.3485982675054	93.556539064925	95.0027465367329	95.5570715771477	94.832756913839	97.9368270112083	107.43356230746
6.49166666666667	97.3764891490605	96.5350382614625	98.7162729928748	98.0961138828086	98.2605445593121	90.4309129494672	101.920509932215	96.6789220102187	94.3127503828436	93.5693095354412	94.9986751972431	95.5523570602438	94.8500054137574	97.9353161487623	107.396587327225
6.5	97.3681605857779	96.5470503702369	98.7113555635269	98.0866392694353	98.2490999552192	90.4314277714422	101.941196167874	96.6779860745599	94.2806622474082	93.582151688718	94.9927290367929	95.5476103621187	94.8687375354162	97.93255060651	107.363435253854
6.50833333333333	97.3605957578906	96.561112167544	98.7066874241828	98.076719965296	98.2380674353581	90.4309363636822	101.961856245219	96.6745095186455	94.2526037516699	93.5950194778602	94.9847857783257	95.5428207487028	94.8883773489048	97.9283543757917	107.334607579249
6.51666666666667	97.3540301813523	96.5772056599507	98.7022038126637	98.0665949736462	98.2268730835994	90.4290475330353	101.982288442558	96.6686068278442	94.2287450937937	93.6078733395134	94.9747593318078	95.5379842844838	94.9083882008284	97.9226512734913	107.310501166198
6.525	97.3487209654335	96.5952047460663	98.6977855145912	98.0564925408746	98.2149528915147	90.4255210771279	102.002372184646	96.6604655346438	94.2091575688589	93.6206854558961	94.9626383766372	95.5331021834816	94.9282869845732	97.915463620926	107.291394198578
6.53333333333333	97.3449234818778	96.6148761329413	98.6932641508557	98.0466051019218	98.2018142949837	90.4202842628917	102.022064463519	96.6503289826667	94.1938143956203	93.6334497920277	94.9485106583803	95.5281819926634	94.9476567307953	97.9069069495754	107.277438164559
6.54166666666667	97.3428690297645	96.6358775858677	98.6884280681606	98.037065077336	98.1870823009494	90.4134406869413	102.041383556966	96.6384773879825	94.1825916165673	93.6461846701208	94.9325680429877	95.5232381600819	94.9661552296195	97.8971829674283	107.268652255344
6.55	97.342749572963	96.6577570901429	98.6830250237545	98.0279299140831	98.170541710987	90.4052736868946	102.060385759913	96.6252085406697	94.1752735623123	93.6589240936058	94.9150950427019	95.5182918005382	94.9835171943631	97.8865714249089	107.264920706735
6.55833333333333	97.3447103763568	96.6799566387131	98.6767640775422	98.0191812848634	98.1521867425106	90.3962513503561	102.079143468181	96.6108194755355	94.1715653076043	93.6717074423827	94.8964472562404	95.5133735548016	94.9995511170533	97.8754206167552	107.26599877075
6.56666666666667	97.3488448763985	96.7018233888707	98.6693216898925	98.0107353197376	98.1322748539568	90.3870301545244	102.097731165131	96.5955923993674	94.1711139907117	93.6845790908764	94.8770256674762	95.5085306604978	95.0141349546316	97.8641334591764	107.271529790493
6.575	97.355187122925	96.7226324441034	98.6603572759252	98.002457373034	98.111371151044	90.3784432028102	102.116220254419	96.5797894073673	94.1735381573601	93.6975951926279	94.8572513837876	95.5038325480316	95.0272131003236	97.8531444892537	107.281068412268
6.58333333333333	97.3637039817261	96.7416248874693	98.6495404248617	97.9941782132515	98.0903663712001	90.3714620577503	102.134678480478	96.5636567446943	94.1784559885601	93.7108241085317	94.8375438780571	95.499367885209	95.0387940469713	97.842887350955	107.294103470972
6.59166666666667	97.374292161745	96.7580591073654	98.6365843033023	97.9857128006749	98.0704543182597	90.3671305904342	102.153169366518	96.5474325904045	94.1855022202847	93.7243348266128	94.8183028498918	95.495232593514	95.0489464932055	97.8337593971313	107.310079057887
6.6	97.3867826963392	96.7712678024602	98.621273328091	97.9768836685651	98.0530666322051	90.3664760419464	102.171750794842	96.5313493023658	94.1943334368474	93.7381801600726	94.7998918128009	95.4915146797396	95.0577909166998	97.8260912251181	107.328416038997
6.60833333333333	97.4009526327713	96.7807107405543	98.6034745958545	97.9675483044921	98.0397742839659	90.3704113493279	102.190474223849	96.5156261002886	94.2046271411695	93.7523833631808	94.7826224764474	95.488280729533	95.0654856532431	97.820123915505	107.348534116398
6.61666666666667	97.4165421494169	96.7860135056619	98.5831316557889	97.9576260325023	98.0321651333902	90.3796485380628	102.209385263909	96.5004570601659	94.2160763421457	93.7669337081639	94.7667401711188	95.4855638687472	95.0722108221924	97.815993471977	107.369869884308
6.625	97.4332756435749	96.7869836344494	98.5602508074699	97.9471185233189	98.0317031889238	90.3946347751862	102.228525216656	96.4860024703741	94.2283780510685	93.781794386556	94.7524117117754	95.4833520431364	95.0781548096816	97.8137228785199	107.391886727485
6.63333333333333	97.450884913709	96.7835997546142	98.5348950867859	97.9361205705878	98.0395796732495	90.4155113333148	102.247933146883	96.472386942544	94.2412176160516	93.7969211550465	94.7397200160035	95.4815788748145	95.0835040582102	97.8132232929646	107.414079984151
6.64166666666667	97.4691294059337	96.7759806572751	98.5071917831914	97.9248210629344	98.0565750379738	90.4420971230111	102.267647836953	96.4597021481267	94.2542561121434	93.8122835682571	94.7286698762272	95.480119421753	95.0884316948911	97.8143045665878	107.435986548209
6.65	97.4878084061668	96.7643527657748	98.4773432435517	97.9134954261149	98.0829552145956	90.4739047938562	102.287708262925	96.4480107267954	94.2671255587366	93.8278796803451	94.7192037196203	95.4787893653181	95.0930811224262	97.816692522928	107.457202858495
6.65833333333333	97.5067649158029	96.7490303846087	98.445625630799	97.9024909496162	98.1184218066814	90.5101926508836	102.308151564117	96.4373496842903	94.2794302383436	93.8437412504017	94.7112213366587	95.4773474331322	95.0975480830142	97.8200501761134	107.477405821545
6.66666666666667	97.5258838259022	96.7304049951459	98.4123702138802	97.8922068565041	98.1621271551228	90.5500423937853	102.3290089512	96.4277340961715	94.2907525969175	93.8599320486963	94.7045977018119	95.4755078925806	95.1018693912947	97.8240030351978	107.496370775359
6.675	97.5450860743378	96.708930292615	98.377934194176	97.8830711574427	98.2127565015698	90.5924450698755	102.350300738295	96.419163574231	94.3006656925392	93.8765405929241	94.6991961230008	95.4729707993768	95.1060224935336	97.8281685726766	107.513986338321
6.68333333333333	97.5643194049909	96.6850981645272	98.3426724268538	97.8755157571503	98.2686687355428	90.6363789900786	102.372031493452	96.4116325679246	94.308751895122	93.893666053262	94.6948778586893	95.4694667395667	95.1099343351752	97.8321853809277	107.530265101694
6.69166666666667	97.5835468136679	96.6594113209043	98.3069170225284	97.8699519234862	98.3280662136837	90.6808664125184	102.394186724697	96.4051421354875	94.3146226514146	93.9113994533477	94.6915115118217	95.4647997238655	95.1134972645833	97.8357364047842	107.5453430007
6.7	97.6027363031301	96.6323588494687	98.2709637947624	97.8667501852045	98.3891477220714	90.7250010663623	102.416733109137	96.3997098378409	94.3179345432364	93.9298070946755	94.6889835472484	95.4588709925695	95.1165917954111	97.8385644114144	107.559462529169
6.70833333333333	97.6218577642154	96.6043966212466	98.2350601215256	97.8662274296234	98.4502135814337	90.7679521425929	102.439622901503	96.395375802422	94.3184011976455	93.9489216345615	94.6872071849562	95.4516809491719	95.1191172421661	97.840479254978	107.572945658769
6.71666666666667	97.6408895145965	96.5759305879251	98.1993918198259	97.8686385889433	98.5097255162877	90.8089623325148	102.46280065248	96.3922034050517	94.3158015979351	93.9687398477945	94.6861262771319	95.4433208279525	95.1210286175681	97.841355683577	107.586165398053
6.725	97.6598289565713	96.5472998571657	98.1640717200139	97.87416776565	98.5663401297326	90.8473518872845	102.486209886291	96.3902740946738	94.3099830112033	93.9892224573836	94.6857149044054	95.4339646490918	95.1223723850752	97.8411240195717	107.599516419524
6.73333333333333	97.6786975756391	96.518760981312	98.1291338683479	97.882916695898	98.6189290764299	90.8825235423997	102.509798737577	96.3896792351677	94.3008580252047	94.0102942206361	94.6859763543732	95.4238619646236	95.1233115424943	97.8397614758043	107.613379516078
6.74166666666667	97.6975360685092	96.4904821645255	98.0945365072671	97.8948916432957	98.6665880722169	90.9139542567273	102.533524334957	96.3905129424071	94.2883998186331	94.031845392216	94.6869424912555	95.4133276626127	95.12413544687	97.8372901113153	107.628079750531
6.75	97.716394204552	96.4625571745804	98.0601750697251	97.90999083165	98.7086309903703	90.9411681007289	102.557355419099	96.3928673339163	94.2726394717617	94.053733975164	94.6886697991671	95.4027276413988	95.1252549550981	97.8337788797298	107.643845532457
6.75833333333333	97.7353209694306	96.4350396956391	98.0259021046381	97.9279951162855	98.7445719731177	90.963703589766	102.581271304195	96.3968304438466	94.2536640781613	94.0757878611962	94.6912277652529	95.3924610797979	95.1271829421158	97.8293422076033	107.660776463079
6.76666666666667	97.7543545679541	96.4079876263149	97.9915488121692	97.9485644703619	98.7741105651347	90.9811018834663	102.605254332212	96.4024876649202	94.2316136665463	94.0978093934441	94.6946796772732	95.382939345605	95.1304989863265	97.8241314262342	107.678823787057
6.775	97.7735094547055	96.3815039443884	97.9569453976306	97.9712424683237	98.7971316694221	90.9929362703335	102.629275902391	96.4099250237953	94.2066788000332	94.1195855989539	94.6990612648994	95.3745604448828	95.1358017109942	97.81832171814	107.697785221512
6.78333333333333	97.7927630872596	96.355764077495	97.9219401018721	97.9954714780574	98.8137152762104	90.9988820154491	102.653281039175	96.419228205093	94.1791010571797	94.1409049221225	94.7043655454422	95.3676781177667	95.1436588788585	97.8120988156674	107.717315773988
6.79166666666667	97.8120516541051	96.3310220098471	97.8864174353845	98.0206206117554	98.8241398508961	90.9988048257515	102.677177048922	96.4304717058024	94.1491741329723	94.1615800232923	94.7105398932249	95.3625678436549	95.1545645091579	97.8056484557378	107.736954588093
6.8	97.8312815901783	96.3075916515857	97.8503157757912	98.0460250705785	98.8288650779419	90.9928361021827	102.70082885828	96.4436989140782	94.1172416205968	94.1814733766535	94.717493611448	95.3593970905602	95.1689042598753	97.7991511786617	107.75616622228
6.80833333333333	97.8503525186847	96.2858094786042	97.8136426419255	98.0710314613327	98.8284915395861	90.9814059891712	102.724062019922	96.4589008189298	94.083691426927	94.2005169992391	94.7251090839736	95.3582097674744	95.1869245813323	97.792783984878	107.774393542718
6.81666666666667	97.8691791119105	96.2659914294593	97.7764851355489	98.0950411355366	98.823707046544	90.9652215359591	102.746673423134	96.476002809963	94.0489491275928	94.2187187921046	94.7332521289332	95.358930213865	95.2087034218183	97.7867275073781	107.791114654
6.825	97.8877019043307	96.2483949580922	97.7390144474764	98.1175438911158	98.8152297465973	90.9452009842751	102.768447122565	96.4948642087672	94.013470477241	94.2361574758118	94.7417813475825	95.3613811252453	95.2341264537536	97.7811743380982	107.805889877948
6.83333333333333	97.9058856438245	96.2331904770158	97.7014825747103	98.1381377347846	98.8037548182694	90.9223912888453	102.7891701889	96.5152884149801	93.9777321268986	94.2529723916521	94.7505569333745	95.3653040252811	95.2628744853115	97.7763328315109	107.818385552222
6.84166666666667	97.9237105197305	96.2204431824504	97.6642076930091	98.1565345751903	98.7899167940779	90.8978925901273	102.808644287325	96.5370390207354	93.9422209224629	94.2693491428179	94.7594472941447	95.370376682307	95.2944234849638	97.7724225910307	107.828372410056
6.85	97.9411636098275	96.2101070466241	97.6275480803634	98.1725551298349	98.7742798620695	90.8727953280869	102.826692620854	96.559859412548	93.9074239130618	94.2855004809107	94.768328654867	95.3762290651937	95.3280559732777	97.7696630634893	107.835708352754
6.85833333333333	97.9582356290744	96.2020321511195	97.5918695803347	98.1861191262586	98.7573535148707	90.848122918894	102.843164388248	96.5834948887954	93.8738223420277	94.3016478071438	94.7770733926341	95.3824603114764	95.3628844455803	97.7682622065786	107.840318156432
6.86666666666667	97.9749233805997	96.1959831169816	97.5575117459262	98.1972368356856	98.739620302149	90.8247787111464	102.857937818115	96.6077138672971	93.8418901426274	94.3180091651962	94.7855296835912	95.3886571511157	95.3978882797501	97.7684123644735	107.842179316926
6.875	97.991233505137	96.1916634332849	97.5247560156035	98.2060033025194	98.7215672919121	90.8035088283683	102.870921776902	96.6323216837204	93.8120916130351	94.3347916230785	94.7935018247274	95.3944128659149	95.4319622617229	97.7702933504063	107.841320842734
6.88333333333333	98.0071815437794	96.1887394133879	97.4937994993365	98.2125915184272	98.7037158173109	90.7848920301333	102.882056277842	96.6571617068511	93.7848729586474	94.352183307202	94.8007413962148	95.3993460373816	95.4639710154481	97.7740748409577	107.837835809578
6.89166666666667	98.0227848784715	96.186858450864	97.4647389747382	98.2172398082779	98.6866394286881	90.769355243022	102.891311858106	96.6821048608949	93.7606494264023	94.3703472259977	94.8069549194845	95.4031182387638	95.4928035785433	97.7799094467091	107.831897538248
6.9	98.0380538967095	96.185659475317	97.4375687021817	98.220230869256	98.6709632522266	90.7572062521725	102.898687907598	96.7070356778571	93.7397931868437	94.3894212749843	94.8118279560634	95.4054483665383	95.5174253156906	97.7879149208485	107.823765434777
6.90833333333333	98.0529847478601	96.1847776292826	97.4121907948664	98.2218635941365	98.657349056019	90.7486763358494	102.904210956978	96.7318439978748	93.7226236365758	94.4095211985496	94.8150622069084	95.4061212523748	95.5369259457013	97.7981518900113	107.813774589745
6.91666666666667	98.0675525720587	96.1838483689215	97.3884325940762	98.2224232508066	98.6464714520045	90.743965353376	102.907933083627	96.7564249322446	93.7093980793217	94.4307395909399	94.8164204410602	95.4049905441025	95.5505632948745	97.8106042946251	107.802312271996
6.925	98.0817048161257	96.182517724556	97.3660673296058	98.2221576005381	98.6389819291694	90.7432772255291	102.909929354306	96.7806821997722	93.7002995377305	94.4531407378248	94.8157720550668	95.4019781420346	95.5578053775603	97.8251652359196	107.789787228889
6.93333333333333	98.0953588382599	96.1804646970372	97.3448386349261	98.2212641622679	98.6354576940079	90.7468326845016	102.910293568252	96.8045283167205	93.6954193226493	94.4767564934747	94.8131300901445	95.3970720666375	95.5583749410701	97.841628879749	107.776597928415
6.94166666666667	98.1084080128377	96.1774369708347	97.3244886116034	98.2198894297222	98.6363444398182	90.7548553951255	102.909131840904	96.8278783796451	93.6947356338835	94.5015852594803	94.8086701111824	95.3903225710058	95.5522959154047	97.859689569907	107.763106414394
6.95	98.1207349036858	96.1732919020047	97.3047829966424	98.2181378348439	98.6419100370911	90.767539976587	102.906553747895	96.8506373923808	93.6980934676896	94.5275915530259	94.802725028948	95.3818370992493	95.5399337939458	97.8789496081434	107.749623261732
6.95833333333333	98.1322269553926	96.1680272395473	97.2855259511463	98.2160873445557	98.6522210865993	90.7850137872458	102.902662198131	96.8726844565223	93.7051929577006	94.5547031186425	94.795757299012	95.3717770499289	95.5220192872449	97.8989371380297	107.73640560262
6.96666666666667	98.1427927792138	96.1617892679911	97.2665654640357	98.2138071438993	98.667140633216	90.8072999752937	102.897544599775	96.8938610880771	93.715592343569	94.5828051218315	94.7883160520226	95.3603571658481	95.4996464850111	97.9191325889538	107.723666639937
6.975	98.1523789490054	96.154858038303	97.2477956957739	98.2113707314039	98.6863345138234	90.834285126182	102.891267077301	96.9139700322363	93.7287248807066	94.6117350571583	94.7809885324641	95.3478430218544	95.4742389138826	97.9389972967143	107.711591008516
6.98333333333333	98.160985769179	96.1476180839829	97.2291581811472	98.2088603611651	98.7092790135041	90.8656939466502	102.88387187097	96.93278535167	93.7439194578375	94.6412830288097	94.7743531851675	95.3345401477623	95.4474813513358	97.9579974483646	107.700345479853
6.99166666666667	98.1686799547192	96.1405243220952	97.2106408442069	98.2063662725801	98.7352783960561	90.9010756926236	102.875378876514	96.95007172942	93.760416099991	94.6711972504173	94.7689391911211	95.3207719994279	95.4212233257624	97.9756210306646	107.690076064369
7	98.1756009299132	96.1340703012364	97.1922764917713	98.2039865894643	98.7635045373673	90.9398068460974	102.865794084673	96.9656096080607	93.7773809622744	94.7011914476573	94.7651963907181	95.3068510697668	95.3973664203519	97.9913902213075	107.680893001557
7.00833333333333	98.1819534738456	96.1287602778251	97.1741410634772	98.2018276505003	98.7930593860144	90.9811088425686	102.855125733275	96.9792182371094	93.7939316600849	94.7309548036456	94.7634766853263	95.2930533751561	95.3777494959256	98.0048722491953	107.672852810234
7.01666666666667	98.1879807360546	96.1250813193262	97.1563452381662	98.2000000677906	98.8230526804489	91.0240776943344	102.843403616373	96.9907686043061	93.809174691938	94.7601681958179	94.7640233127643	95.2796052769777	95.3640453226265	98.0156890075582	107.665944623226
7.025	98.1939208689634	96.1234729895787	97.1390128361173	98.1986089781982	98.8526862102362	91.0677282341542	102.830694116947	97.0001870419832	93.8222480839968	94.7885267408845	94.7669635786216	95.2666824225765	95.3576782467624	98.0235260423613	107.660083481986
7.03333333333333	98.1999590117249	96.1242978876216	97.1222503621954	98.1977415025169	98.8813324772059	91.111056459943	102.817106549933	97.007455496745	93.8323629805365	94.8157648594698	94.7723033042994	95.254412917288	95.3597661892356	98.0281445158342	107.655110742795
7.04166666666667	98.2061896795788	96.127819289129	97.1061225120493	98.1974548883209	98.9085901747207	91.1531129198153	102.802791575962	97.0126097238999	93.838839595722	94.841679984486	94.7799248515675	95.2428794914647	95.3710847601451	98.0293970783349	107.650798785161
7.05	98.2126012404387	96.1341901483981	97.0906451724759	98.1977665493678	98.9343011953632	91.19307140985	102.78793456706	97.0157335429594	93.8411338623972	94.8661489859249	94.7895940167649	95.2321234439591	95.3920485115752	98.027242122701	107.6468564931
7.05833333333333	98.2190827447631	96.1434528649654	97.0757929752467	98.1986447221266	98.9585264638668	91.2302794983902	102.772745466681	97.0169520826223	93.8388542147457	94.8891282477824	94.8009790549438	95.2221547034836	95.4227046065311	98.0217508000035	107.642937928697
7.06666666666667	98.2254435306281	96.1555453089298	97.0615099120052	98.1999969460506	98.9814882292822	91.2642854788833	102.757445189391	97.0164301683763	93.8317688469953	94.9106331989113	94.8136780458735	95.2129661478315	95.4627361233141	98.0131065570648	107.638661882865
7.075	98.2314383545387	96.1703087532311	97.0477174888924	98.2016555810543	99.0034851275778	91.2948432893419	102.742249534355	97.014376737837	93.8198015041201	94.9307056118622	94.8272480276882	95.2045444867945	95.5114739416194	98.001599445639	107.633644871858
7.08333333333333	98.2367974962234	96.1874965604503	97.0343234452653	98.2033659383386	99.024785394943	91.3218992668101	102.727353044842	97.0110489964667	93.8030163330653	94.9493833205694	94.8412319099088	95.1968689962733	95.5679172330367	97.9876158816736	107.627539077212
7.09166666666667	98.2412592005777	96.2067854228366	97.0212335148987	98.2047860507512	99.0455158803149	91.3455642169005	102.712914592054	97.0067486272521	93.7816010885039	94.9666803786376	94.8551813885153	95.1898951593842	95.6307628374466	97.9716227335174	107.620062548678
7.1	98.2445953878769	96.2277914305321	97.008365038888	98.2055012740327	99.0655762081455	91.3660745774756	102.699046000131	97.0018063306559	93.7558599577927	94.9825784411609	94.8686762868149	95.1835326481352	95.6984431285041	97.954145420669	107.611016817487
7.10833333333333	98.246624288211	96.2500913181468	96.9956618526997	98.2050491558894	99.0845993934509	91.3837469715189	102.685806112251	96.9965564587465	93.7262150303006	94.9970300594814	94.8813434851455	95.1776346008862	95.7691717826867	97.9357433608147	107.60029747351
7.11666666666667	98.2472150837011	96.2732474484996	96.9831107521983	98.2029496299755	99.1019606254531	91.39893023606	102.673201959716	96.9913069431852	93.6932035325088	95.0099729206831	94.8928766666905	95.172008169568	95.8409987688775	97.9169879195495	107.587903457581
7.125	98.2462948003098	96.2968337442738	96.9707576281736	98.1987385975089	99.1168254445279	91.4119589791691	102.661196048467	96.9863110941816	93.6574618268461	95.0213517884855	94.9030516737983	95.1664432336522	95.9118781456849	97.8984440995546	107.573940915415
7.13333333333333	98.2438598951166	96.3204577113738	96.9587170509868	98.1920026476048	99.1282305975668	91.4231141377402	102.64971765445	96.981749856913	93.6197002548916	95.0311487576478	94.9117310175586	95.1607489869516	95.9797501706712	97.8806529792716	107.558610211344
7.14166666666667	98.2399860925445	96.3437753124154	96.9471651979165	98.1824104883632	99.135192580159	91.432597261937	102.638676008798	96.9777322670195	93.5806774495414	95.0394198437726	94.9188580404015	95.1547885912919	96.0426324391357	97.8641132608524	107.542170745013
7.15	98.2348311228851	96.3665026738232	96.9363112005153	98.1697350963659	99.136831440705	91.4405238813026	102.627973158187	96.9743129187583	93.5411743634022	95.0463230108696	94.9244465549757	95.1485058990666	96.0987097248687	97.8492628131826	107.524892515526
7.15833333333333	98.2286313180839	96.3884309493176	96.9263572562545	98.1538602482778	99.132487310559	91.4469380098638	102.617515850721	96.9715141534243	93.5019602720135	95.0521235783111	94.928570480654	95.1419409979627	96.1464132211213	97.8364602277819	107.50701143498
7.16666666666667	98.2216944745478	96.4094419034485	96.9174650468808	98.1347685198691	99.1218047651988	91.4518433146261	102.607227937175	96.9693394033126	93.4637467684931	95.0571816704084	94.9313559371585	95.1352327372109	96.1844838802876	97.8259658999968	107.48870214047
7.175	98.2143876348408	96.4295145751981	96.9097358587675	98.1125154843522	99.1047691360495	91.4552393167917	102.597063843215	96.9677756062389	93.4271367857501	95.0619342567787	94.9329767578969	95.1286077115407	96.2120168310412	97.8179252564147	107.470073121857
7.18333333333333	98.2071169608855	96.4487177894308	96.9032014131369	98.0872011215522	99.0816959720956	91.4571529912613	102.587020132002	96.9667945710954	93.3925822376115	95.0668730649431	94.9336498729092	95.1223569890089	96.2284851727167	97.8123596206364	107.45118029541
7.19166666666667	98.2003002453011	96.4671902404049	96.8978247224192	98.0589487530962	99.0531891193103	91.4576636936033	102.577140315438	96.9663606136873	93.3603608794312	95.0725123119409	94.9336242544032	95.1168055344361	96.2337447502588	97.8091677221933	107.43205018701
7.2	98.1943363000403	96.4851115624292	96.8935144524557	98.0278954113221	99.0200860998262	91.4569200436896	102.567510765291	96.9664388649361	93.3305745280166	95.0793481238344	94.9331620434327	95.1122815236487	96.2280236639613	97.8081364303492	107.41270345238
7.20833333333333	98.1895764288791	96.502668368915	96.8901511076888	97.9941918794128	98.9834039186066	91.4551449829285	102.558250310548	96.9669944358972	93.3031638724578	95.0878214951385	94.9325169063141	95.1090887324044	96.211897438172	97.8089602761908	107.393172836544
7.21666666666667	98.1863019405743	96.520019330635	96.8876142749801	97.9580096284922	98.9442876104033	91.4526285090851	102.549498343213	96.9679819765947	93.2779344440675	95.0982951867161	94.9319147120914	95.1074804829121	96.1862482339264	97.811271726312	107.373515857126
7.225	98.1847093849902	96.5372615662789	96.8857981617743	97.9195530051357	98.9039529014056	91.4497132147558	102.541405992993	96.9693341391433	93.2545924971927	95.1110435783855	94.9315380871574	95.1076350674339	96.1522092954075	97.8146804143652	107.35382706829
7.23333333333333	98.18490246689	96.5544027506144	96.8846117111801	97.8790748671697	98.8636131952422	91.4467802020703	102.534132923761	96.9709560912909	93.2327905579451	95.1262461972514	94.9315145255545	95.1096355673045	96.1110992195505	97.8188139289829	107.334252844838
7.24166666666667	98.1868868148731	96.5713481301176	96.8839717847584	97.8368925614883	98.8243918584816	91.4442410281684	102.527847232669	96.9727259734621	93.212176711546	95.1439793434444	94.931906622012	95.113457088232	96.0643509109358	97.8233511274737	107.31500557754
7.25	98.1905643228849	96.5879083582441	96.8837998659859	97.793400246191	98.7872349336305	91.442536239296	102.522721651779	96.9744972420594	93.1924376367777	95.1642094687436	94.9327020420102	95.1189634731884	96.0134405633496	97.8280405508886	107.29637025185
7.25833333333333	98.1957292465137	96.6038246476933	96.8840233890941	97.7490750599017	98.7528464050487	91.4421356235242	102.51892218305	96.9761000345926	93.1733293785533	95.1867950455999	94.9338034705525	95.1259126462371	95.9598238125872	97.8327009059988	107.278696513548
7.26666666666667	98.2020710883113	96.6188035683651	96.8845760535848	97.7044783953909	98.7216602897521	91.4435319427936	102.516593138645	96.9773410516893	93.1546961896374	95.2114984417336	94.9350235744046	95.133966167326	95.9048862825251	97.8372069597734	107.262372316835
7.275	98.2091850764145	96.63255548063	96.8853943319395	97.6602548559699	98.6938448612566	91.4472217704337	102.515846170493	96.9780044232455	93.1364790624542	95.2380031852255	94.9360900477974	95.142701034354	95.8499130699317	97.8414695334115	107.247782367244
7.28333333333333	98.2165880094724	96.6448312687986	96.8864117491999	97.61712839382	98.6693211938869	91.4536730902491	102.516756096722	96.9778585548542	93.1187142802298	95.2659327622508	94.9366619357564	95.1516281835898	95.7960772039906	97.8454201057333	107.235264334303
7.29166666666667	98.223739572284	96.655450673403	96.8875528214446	97.5758928397866	98.647782757461	91.4632822195242	102.519359024779	96.9766714525208	93.1015254729214	95.294873431882	94.9363566544362	95.1602236583453	95.7444415924449	97.8490071911661	107.225077718743
7.3	98.2300705788635	96.6643173916648	96.8887265240857	97.5373954099531	98.6287180367036	91.4763231105773	102.52364696526	96.974230674699	93.0851163284837	95.3244053609329	94.9347840234041	95.1679738839598	95.6959654515337	97.8522038856212	107.217390240501
7.30833333333333	98.2350188013275	96.6714221321885	96.8898164709423	97.5025130829452	98.6114474095124	91.4928949485641	102.529558830719	96.9703602541119	93.0697665638204	95.3541392657	94.9315771828605	95.1744290359939	95.6515078753281	97.8550186893641	107.212277143038
7.31666666666667	98.2380723477648	96.6768378695555	96.8906660144838	97.4721212480793	98.5951801407956	91.5128761920337	102.536973832312	96.9649289339876	93.0558273518444	95.383748454093	94.9264117333605	95.1792505541587	95.611825588906	97.8575003044404	107.209728546626
7.325	98.2388162749573	96.6807087022513	96.8910625046025	97.447054608951	98.5790860443711	91.5358945601881	102.545713268401	96.9578497498589	93.0437134376921	95.4129866908607	94.9190163017243	95.1822374785968	95.5775642396599	97.8597327663911	107.20966298265
7.33333333333333	98.2369725614167	96.6832313159599	96.8907284198527	97.4280628796419	98.5623724664003	91.5613229512543	102.555551127439	96.9490751918806	93.0338903003426	95.4416880724573	94.9091843820971	95.1833271787711	95.5492426033915	97.8618248048631	107.211945790268
7.34166666666667	98.2324263397373	96.6846316062693	96.8893257260864	97.4157654371141	98.5443591056809	91.5883049132425	102.566229744078	96.9385922347037	93.0268493904438	95.469751740652	94.8967916332874	95.182580119271	95.5272304464102	97.8638993502983	107.21641012997
7.35	98.2252389089301	96.6851444802863	96.8864769187079	97.4106084396144	98.5245440725182	91.6158041631542	102.577476863713	96.9264196790573	93.0230632353035	95.4971193202186	94.8818155634129	95.1801610694713	95.5117248766419	97.86608591054	107.222877289461
7.35833333333333	98.2156491338084	96.6850041768766	96.8818004387959	97.4128270775393	98.5026577692682	91.6426707897385	102.589021508707	96.9126095677102	93.02292280043	95.523752991481	94.8643526138824	95.1763224284176	95.5027323838182	97.8685154068087	107.231172684412
7.36666666666667	98.204061610456	96.684446307077	96.8749518268464	97.4224156411119	98.4787051911979	91.6677198090761	102.600606724719	96.8972538549899	93.0266730096993	95.5496180787803	94.8446269316109	95.1713901746662	95.5000611150316	97.8713152220578	107.241135449449
7.375	98.1910190637316	96.6837172060804	96.8656627132496	97.439108319383	98.4529929581479	91.6898168692716	102.611998517605	96.8804943837073	93.0343668624796	95.5746704932286	94.8229847015536	95.1657501383205	95.5033247874143	97.8746021144111	107.252621673013
7.38333333333333	98.1771571719911	96.6830816017018	96.8537767524282	97.4623750282101	98.4261283706207	91.7079607352462	102.622991583524	96.8625318926376	93.0458507022232	95.5988473085196	94.7998716771707	95.1598295648134	95.5119592622578	97.8784723122929	107.265503521749
7.39166666666667	98.1631439185811	96.682817217292	96.8392842370599	97.4914384473741	98.3989763561225	91.7213505035746	102.63341341773	96.8436318380621	93.0607796671611	95.6220590219064	94.7757975648133	95.1540709700544	95.5252519953309	97.8829883591427	107.279667149245
7.4	98.149613316599	96.6831912202637	96.8223497409316	97.5253160065822	98.3725694575472	91.7294294978664	102.643128136205	96.8241257770943	93.0786540706459	95.6441863355436	94.7512939608556	95.1489021997612	95.5423816426282	97.8881620135457	107.295008725709
7.40833333333333	98.1371076095457	96.6844265852809	96.8033194134978	97.562882647535	98.3479819503675	91.7319029487196	102.652039334843	96.8044034559445	93.0988664729707	95.6650867723943	94.7268727706094	95.1447094939795	95.5624613713296	97.8939362266645	107.311425633788
7.41666666666667	98.126038468435	96.6866727821129	96.7826990926825	97.6029427524541	98.3261967933676	91.7287321204075	102.660090283644	96.7848901065971	93.1207505286136	95.6846097910789	94.7029924547785	95.1418154593514	95.5845772629166	97.9001742286415	107.328804301491
7.425	98.1166707968008	96.6899885275749	96.7611068765133	97.6442975384703	98.3080023150343	91.7201114855177	102.66726112256	96.7660116533857	93.1436256197551	95.702611640116	94.6800387220853	95.140459340695	95.60781550356	97.9066625577769	107.347009054392
7.43333333333333	98.1091277001627	96.6943349819123	96.7392108830454	97.6857980549961	98.2939430114899	91.706433750265	102.673563888076	96.7481605219972	93.1668358761527	95.7189657887338	94.6583214285306	95.1407799064014	95.6312779635507	97.9131268632486	107.365873067166
7.44166666666667	98.1034126018568	96.6995757049417	96.7176636090468	97.7263822299901	98.2843236802915	91.688244513201	102.679035977451	96.731673663525	93.1897829480572	95.7335725538412	94.6380828439133	95.1428062637228	95.6540912228029	97.9192522422021	107.385191184219
7.45	98.0994427184764	96.705481370211	96.697042592916	97.7651014002177	98.279247740161	91.6661902811336	102.683732013612	96.7168223418093	93.2119469572945	95.7463688826528	94.6195083905772	95.146461276353	95.6754164842337	97.9247010160463	107.404716787387
7.45833333333333	98.0970862898672	96.7117369515541	96.6778015501363	97.8011409703883	98.2786645915529	91.6409686579054	102.687713593412	96.7038057239409	93.2328889134006	95.7573349468857	94.6027309463561	95.151577553118	95.6944662403627	97.9291282699015	107.424165944295
7.46666666666667	98.0961954914004	96.7179501239499	96.6602313054582	97.8338348984889	98.282403573429	91.6132922356512	102.691037562849	96.6927446608966	93.2522379910595	95.7664967466594	94.5878252810155	95.1579216727797	95.7105287003742	97.9322000027468	107.443231245169
7.475	98.0966292355004	96.7236635293326	96.64443229576	97.8626736850116	98.2901843349259	91.5838718547859	102.693746078602	96.6836780585837	93.2696779172	95.7739253158965	94.5747977794032	95.1652194304903	95.7229958124069	97.9336166508603	107.461604461991
7.48333333333333	98.0982635065022	96.7283746159639	96.6303049766345	97.8873088786973	98.3016106747862	91.5534102099662	102.695861946465	96.6765644676184	93.2849432688894	95.7797330240823	94.5635789579409	95.1731752076639	95.7313887085881	97.9331407785602	107.479001920399
7.49166666666667	98.1009905768796	96.731563846846	96.6175633760956	97.9075551541713	98.3161620349132	91.5225871336573	102.697389632534	96.6712910649601	93.2978233182913	95.7840698260666	94.5540208191609	95.1814843117001	95.7353755794081	97.9306253548996	107.495184172804
7.5	98.1047120247147	96.7327299378568	96.6057718403682	97.9233859608263	98.3331906866593	91.4920271034793	102.698319734438	96.6676936547141	93.308164769095	95.7871201497984	94.545899290886	95.1898446299788	95.7347782515888	97.9260376514869	107.509964933124
7.50833333333333	98.1093308960718	96.731430221785	96.5944002390037	97.9349199043593	98.351928469027	91.4622596272054	102.698634377037	96.6655881327318	93.3158692590494	95.7890972240709	94.5389263803972	95.197974393474	95.729564555413	97.9194732467044	107.523211459451
7.51666666666667	98.1147461413639	96.7273222910019	96.5828888981583	97.9424004111748	98.3715116792275	91.4336916525553	102.698311869374	96.6648051632034	93.320886948575	95.790235236552	94.5327755434516	95.2056343503898	95.7198260001779	97.9111562151558	107.534843666426
7.525	98.1208510346611	96.7201996272532	96.5707116485272	97.9461720005644	98.3910350341293	91.406601036869	102.697330775205	96.6652152237588	93.323206472648	95.7907808961451	94.5271148635534	95.2126454712777	95.7057443687179	97.9014250749645	107.544835620951
7.53333333333333	98.1275365271533	96.7100129149603	96.5574261631532	97.9466537919394	98.4096366474993	91.3811486442327	102.695674789027	96.6667361616442	93.3228382350776	95.790979417079	94.5216376802678	95.2188944453505	95.6875549612967	97.8907067667774	107.55321405281
7.54166666666667	98.1346988875316	96.6968739112307	96.542706714985	97.9443106031312	98.4266020621524	91.3574053161328	102.693337803983	96.6693254340548	93.3197921157032	95.7910519935724	94.516084084275	95.2243243622869	95.6655163084192	97.879481777953	107.56004528485
7.55	98.1422486724202	96.6810477778618	96.5263624111619	97.9396234339894	98.441467037208	91.3353889513927	102.690325999651	96.6729668192911	93.3140604967104	95.7911737885767	94.5102513337963	95.228914388376	95.6398938094128	97.8682447495806	107.565408445835
7.55833333333333	98.1501171336733	96.6629435922215	96.5083462409369	97.9330627729829	98.4540974111367	91.3151017297397	102.686655433481	96.6776602364663	93.3056192522708	95.7914641764517	94.5039922336998	95.2326597851245	95.6109586949441	97.857467259675	107.569362923126
7.56666666666667	98.1582575407312	96.643105918583	96.4887551577347	97.9250702614594	98.4647266565931	91.296557902988	102.682347171591	96.6834142791573	93.2944494089485	95.7919919253623	94.4972017662868	95.2355657397373	95.5789983086203	97.8475698496046	107.571923878541
7.575	98.166640600359	96.6222004383592	96.4678156846694	97.9160524152884	98.4739396666483	91.2797992236679	102.677422950654	96.6902353478856	93.2805714803772	95.7927909372728	94.4897955762688	95.2376593217326	95.5443314378699	97.8389069254731	107.573055851434
7.58333333333333	98.1752450551017	96.6009856380762	96.4458506476825	97.9063826073726	98.482605234396	91.2648987613682	102.671903421867	96.6981115981008	93.2640799816271	95.7938803033879	94.4816866855398	95.239009743284	95.5073228066688	97.8317634327495	107.572683948772
7.59166666666667	98.1840478061712	96.5802707433636	96.4232336373298	97.8964035702242	98.4917708498835	91.2519535473051	102.665809768018	96.7069972233862	93.245166767042	95.795280246404	94.4727669387366	95.2397422977725	95.4683934454161	97.8263595970777	107.57071551095
7.6	98.193019462556	96.5608671105581	96.4003479215866	97.8864275704384	98.5025369960074	91.2410668278588	102.659168042517	96.7168036404534	93.2241262149206	95.7970151635894	94.4628968735223	95.2400397531113	95.4280268135363	97.8228600011731	107.567065458792
7.60833333333333	98.2021261415432	96.5435403609075	96.3775619186262	97.8767357297667	98.5159288630943	91.2323226123522	102.652014661306	96.7273992309741	93.2013412616315	95.799101833125	94.4519042277704	95.2401340510306	95.3867711256912	97.8213828905211	107.561679659465
7.61666666666667	98.2113291722785	96.5289681611389	96.3552208629083	97.8675756640302	98.5327832834269	91.2257579905754	102.644401214091	96.7386158416178	93.1772567087213	95.8015320956652	94.4395906726203	95.2402917180705	95.3452367497106	97.8220048192226	107.554551164488
7.625	98.2205731068541	96.5177079956079	96.3336463788818	97.8591555596941	98.5536658420501	91.2213398585126	102.636397131972	96.7502605013582	93.1523515166861	95.8042665291475	94.4257478093381	95.2407942173452	95.3040873061101	97.8247592418536	107.545726095578
7.63333333333333	98.2297653409371	96.5101780324253	96.3131336823017	97.851637486834	98.5788267849203	91.2189501859021	102.628089825059	96.762130376907	93.1271210354036	95.8072508323798	94.4101821232178	95.2419162200962	95.2640250525069	97.8296340608038	107.535298883706
7.64166666666667	98.2387642187442	96.5066507407096	96.2939415758884	97.8451363386348	98.6081951136059	91.2183814988912	102.61958241559	96.7740275300622	93.1020742012729	95.8104511832389	94.3927438362091	95.2439064100231	95.2257731504195	97.8365739390769	107.523400617105
7.65	98.2473898003959	96.5072567922486	96.2762808029008	97.8397286755364	98.6414032712261	91.2193432709254	102.610988796619	96.7857703343395	93.0777409316563	95.813891924636	94.3733520526629	95.2469717834027	95.1900574214146	97.8454871610512	107.51018741769
7.65833333333333	98.2554561852023	96.5119972761244	96.2603112182327	97.835470648703	98.677832148968	91.2214772619001	102.602425915518	96.7971999132094	93.0546761104428	95.8176776970235	94.3520120076886	95.2512633590114	95.1575878821619	97.8562524510222	107.495834487814
7.66666666666667	98.2628128789152	96.5207621779966	96.2461533556407	97.8324198194173	98.716662182612	91.224377686484	102.594004424135	96.808180919689	93.0334477422176	95.8219906225705	94.328825559675	95.2568649295679	95.1290375601922	97.8687221089844	107.480537624111
7.675	98.2693817779135	96.5333514446225	96.2339104708085	97.8306548616973	98.7569145937108	91.2276143687026	102.585820102115	96.8185964614606	93.0146087648642	95.8270658153761	94.3039970657916	95.2637881730422	95.1050158505346	97.8827202405383	107.464520691396
7.68333333333333	98.2751792786536	96.5494950562269	96.2236914338834	97.8302897620882	98.7974772184414	91.2307592248538	102.577948180086	96.8283389529649	92.9986639532598	95.8331581895883	94.2778347684224	95.2719696480939	95.0860372125552	97.8980382970238	107.44804558817
7.69166666666667	98.2803155840797	96.5688714006181	96.2156278590791	97.8314813834839	98.8371251200251	91.2334120050443	102.570440567916	96.8373009529622	92.9860439503339	95.8405137364275	94.250748135987	95.2812610087643	95.0724896284236	97.9144346679115	107.431420532396
7.7	98.2849709606127	96.591124811033	96.2098843542661	97.8344302759244	98.8745505330579	91.2352166268816	102.563324605538	96.8453673857209	92.9770888263386	95.8493498738771	94.2232434271038	95.2914146840859	95.0646066455809	97.9316446230815	107.415000439052
7.70833333333333	98.2893605170377	96.6158812637159	96.206659073373	97.8393760622507	98.9084067273556	91.2358670408526	102.556603408436	96.8524058311488	92.9720369651475	95.8598422236887	94.1959186933505	95.3020792836095	95.0624443419372	97.9493990791099	107.399172280934
7.71666666666667	98.2937023461115	96.6427599702752	96.2061678480632	97.8465884950536	98.9373590220932	91.2351164330388	102.550259892591	96.8582548687086	92.9710177310295	95.8721176756411	94.1694546980669	95.3128152811719	95.065864504075	97.967443862672	107.384326009108
7.725	98.2981950464556	96.6713807321189	96.2086109496255	97.8563531457947	98.9601340496287	91.2328057769509	102.544265551601	96.8627193247336	92.9740507268814	95.8862581044728	94.1445938003305	95.3231278335563	95.0745270872744	97.9855536667465	107.370822322122
7.73333333333333	98.3030008274693	96.7013693031286	96.2141318896644	97.868951126149	98.9755630876931	91.2289110836385	102.538591399113	96.8655819390315	92.9810545755195	95.9023138456079	94.1221005611636	95.3325041369577	95.0878957519561	98.0035420749688	107.358968634238
7.74166666666667	98.3082286160386	96.7323632344685	96.2227795950907	97.884636027366	98.9826205870764	91.2235907245792	102.533216285216	96.8666306565155	92.9918649586125	95.9203173324533	94.1027059379149	95.3404432487469	95.1052576166823	98.0212705720082	107.349005431804
7.75	98.3139173724739	96.7640198020018	96.234480587079	97.9036143108379	98.9804606368086	91.2172119662244	102.528129179117	96.8656908080201	93.0062562681208	95.940287317979	94.0870450235443	95.3464748912234	95.1257525645337	98.0386558518436	107.341099891302
7.75833333333333	98.3200260566423	96.7960266067084	96.2490235003511	97.9260334320716	98.9684495672553	91.2103450853235	102.523325103754	96.8626501871849	93.0239573737932	95.9622215536485	94.0756011165666	95.3501728089764	95.1484038225382	98.0556733312731	107.335345068722
7.76666666666667	98.3264350307553	96.828114541402	96.2660542739102	97.9519742983882	98.9461905926007	91.2037214549029	102.518797764982	96.8574703649977	93.0446554344612	95.9860850187408	94.068665732868	95.3511706334164	95.1721448561978	98.0723558652881	107.331764056728
7.775	98.3329557632001	96.8600709041666	96.2850790987297	97.981438508336	98.9135449174453	91.1981582639098	102.514533619979	96.8501841763772	93.0679909944519	96.0118063320395	94.0663180152819	95.3491845359083	95.1958443672404	98.0887857046647	107.330317483752
7.78333333333333	98.3393433595805	96.8917476884803	96.3054779365148	98.0143250428754	98.870660170239	91.1944614427397	102.510508920252	96.8408840505371	93.0935559101876	96.0392876317943	94.0684224434748	95.3440422026722	95.2183342102568	98.1050765075168	107.33091270486
7.79166666666667	98.3453131767723	96.9230610664486	96.3265372265778	98.0504012049686	98.8180090785602	91.1933242066162	102.506686573282	96.8297074887933	93.1209049455073	96.0684181126569	94.074642167593	95.3357134036393	95.238443101748	98.1213472364756	107.333413723992
7.8	98.3505655970429	96.9539840462995	96.3475058427941	98.0892757877871	98.7564299467847	91.1952365795672	102.503010769833	96.8168245434621	93.1495792627643	96.0990792295472	94.0844646437782	95.3243326553677	95.2550359670463	98.1376981507267	107.337650042749
7.80833333333333	98.3548137365667	96.9845376178771	96.3676669390298	98.1303781985235	98.687155367754	91.2004190667816	102.499401809396	96.8024287351929	93.1791297116599	96.1311409834858	94.0972352768265	95.3102036414738	95.2670566785188	98.1541994130862	107.343420403271
7.81666666666667	98.3578006047848	97.0147804609635	96.3864107150209	98.1729453030338	98.6118152508487	91.2087957598806	102.495753732789	96.7867297079581	93.209132790374	96.1644541495285	94.1121955581374	95.2937824918565	95.2735697173843	98.1708936588156	107.35048725086
7.825	98.3592980172581	97.0447906905817	96.4032911906919	98.2160192877115	98.5324063021809	91.2200186650386	102.491934809845	96.7699456251904	93.2392012335119	96.1988401135876	94.1285262919167	95.2756458733941	95.2737941540999	98.1878054833973	107.358563577004
7.83333333333333	98.3590913109183	97.0746370950242	96.4180533314248	98.258459489079	98.4512286841765	91.2335392778924	102.487791753292	96.7522954692261	93.2689919077555	96.2340788667213	94.1453988161682	95.2564509816621	95.2671243075112	98.2049495837266	107.367301862934
7.84166666666667	98.3569587177571	97.1043491856162	96.4306281888436	98.2989680679061	98.3707934922941	91.2487078554863	102.483160615616	96.7339925827249	93.2982107663218	96.2698969682378	94.1620329018962	95.2368904448051	95.2531373517667	98.2223329512233	107.376294042242
7.85	98.3526518751694	97.1338991741895	96.4411056341828	98.3361252450542	98.2937069910466	91.2648794874103	102.477884869034	96.7152392340212	93.3266146114656	96.3059593413977	94.1777534278391	95.2176449185215	95.2315946923831	98.2399514344826	107.385083257149
7.85833333333333	98.3458810337544	97.1631990273569	96.4496939311503	98.3684275584352	98.2225435370626	91.281509937708	102.471835709763	96.6962203205843	93.3540123779247	96.3418715591344	94.1920341744925	95.1993389110619	95.2024442079627	98.2577848474616	107.393186416322
7.86666666666667	98.3363081042468	97.1921047001226	96.4566679731599	98.3943260802859	98.1597179348862	91.2982207225209	102.464927830765	96.6770962053215	93.3802704577207	96.3771965406357	94.2045176182898	95.1825042080168	95.1658261195943	98.2757939101915	107.400128250479
7.875	98.3235510985789	97.2204193244593	96.4623097267265	98.4122672918946	98.1073573198792	91.3148155001711	102.457127975508	96.6579984890163	93.4053237724074	96.4114823245707	94.2150066281454	95.1675532523795	95.1220837153433	98.2939171612257	107.405483121378
7.88333333333333	98.3072021970465	97.2478951376067	96.4668556127487	98.4207397433112	98.0671682432796	91.3312496185628	102.448458565179	96.6390333334251	93.4291898052163	96.4442952355167	94.2234361048237	95.1547646125534	95.0717799453506	98.3120648560954	107.408918602552
7.89166666666667	98.2868570859158	97.2742409648457	96.4704704335838	98.4183257633497	98.0403034460887	91.3475709853346	102.438999328191	96.6202945054308	93.4519798410161	96.4752543525306	94.2298401879978	95.1442792107336	95.0157157690609	98.330112819422	107.410238889111
7.9	98.2621496960898	97.2991413074235	96.473256872651	98.4037559226423	98.0272435983522	91.3638495436414	102.428886848577	96.6018840734003	93.4738998844626	96.5040613246647	94.2343256421259	95.1361025125089	94.9549396365609	98.3479033077101	107.409425168174
7.90833333333333	98.232790131892	97.3222858036806	96.4752919658609	98.3759653913247	98.0277126648974	91.3801101299587	102.418309142238	96.5839333246726	93.4952348787466	96.5305162682314	94.2370504740868	95.1301103061637	94.8907376617528	98.3652560819465	107.406662762582
7.91666666666667	98.1986083029572	97.3434021012079	96.4766716031325	98.3341514245397	98.0406431447373	91.3962848449361	102.407492397623	96.566616038124	93.5163143020206	96.5545139313801	94.2382028995642	95.1260580902528	94.8245998850966	98.3819872341348	107.40234255915
7.925	98.1596034611147	97.3622848844162	96.477545086129	98.2778292304995	98.0642032720724	91.4121936317668	102.396680374739	96.5501526066778	93.5374628283831	96.57602561295	94.2379812856573	95.1235925900314	94.7581626730828	98.3979321795656	107.397031731903
7.93333333333333	98.1159960083121	97.3788154164509	96.4781276486711	98.2068839535452	98.0958940513413	91.4275499929676	102.386110776824	96.5348068664509	93.5589465358755	96.5950820651779	94.2365787891553	95.1222652544076	94.6931289762922	98.412970093754	107.391419045188
7.94166666666667	98.0682767765208	97.392967646232	96.4786864831808	98.1216193285335	98.1327174940581	91.4419861191167	102.375993755478	96.5208752721165	93.5809298004283	96.6117713912819	94.2341737636756	95.1215516028869	94.6311711285755	98.4270456470177	107.386245205311
7.95	98.0172461901292	97.4048014396365	96.4795073273748	98.0228020826744	98.1714053659092	91.4550916149119	102.366496283363	96.5086683233919	93.6034530353071	96.6262548770007	94.230925950497	95.1208787850824	94.5738269869946	98.4401810480902	107.38222854413
7.95833333333333	97.9640327923409	97.4144501048618	96.4808581249302	97.9116956690954	98.2086842298177	91.4664564807839	102.357734680738	96.4984878857045	93.6264281397674	96.6387920994956	94.2269788172497	95.1196570923669	94.5224036197789	98.452472540129	107.37999502121
7.96666666666667	97.9100831141014	97.4221108945465	96.4829619554887	97.79007334319	98.2415432559645	91.4757115794237	102.349775762893	96.4906063702856	93.6496417611389	96.6497626133019	94.2224666023954	95.1173073157935	94.4778984554087	98.464073343053	107.380021081371
7.975	97.857122125245	97.4280405235085	96.4859778337279	97.6601995679121	98.2674657434665	91.4825663249582	102.342644137654	96.4852522990116	93.6727645247678	96.6596746434415	94.2175243092793	95.1132803431163	94.4409409638267	98.4751726766222	107.382596657889
7.98333333333333	97.8070897604246	97.4325506791702	96.4899848059288	97.5247714853239	98.2845893315647	91.4868427903423	102.336331478372	96.4826017281943	93.69537284928	96.6691548001997	94.2123007295525	95.1070752509554	94.4117563440618	98.4859797772235	107.387812543321
7.99166666666667	97.7620604417503	97.435997775214	96.4949744127884	97.3868205744338	98.291783011073	91.488503141678	102.330805152929	96.4827709655419	93.7169856199473	96.678915152016	94.2069735208249	95.0982647307573	94.3901556656126	98.4967151383206	107.395572227834
8	97.7241516918546	97.4387646733568	96.5008594456956	97.2495831446793	98.2886583983443	91.4876694163674	102.326015823022	96.485808491558	93.7371090305037	96.6897003480452	94.2017616653809	95.0865264393344	94.375557756819	98.5076055401323	107.405622421287
8.00833333333333	97.6954266468942	97.441237130527	96.5074962277423	97.1163529357646	98.275541791443	91.4846326792171	102.321904162051	96.4916898524026	93.7552793964689	96.7022265073482	94.1969291137459	95.0716686675496	94.3670441537654	98.5188786880742	107.417590797187
8.01666666666667	97.6777905252232	97.4437819964972	96.5147084790181	96.9903316135537	98.2534203621491	91.4798423900389	102.318406477613	96.5003194433271	93.771096362647	96.7171249383028	94.1927759859229	95.0536418161378	94.3634427179186	98.5307572273002	107.431021365862
8.025	97.6728768247759	97.4467322914064	96.5223034856361	96.8744918266534	98.2238608123733	91.4738694020119	102.315458074972	96.51153676294	93.7842461412027	96.7348964826811	94.1896176584323	95.0325385002551	94.3634308005112	98.5434546342311	107.445407054392
8.03333333333333	97.6819247133264	97.450377277084	96.5300795344311	96.7714616669937	98.1888955302079	91.467346266511	102.312992936725	96.5251220519839	93.7945200264429	96.7558781964236	94.1877544843513	95.0085896633281	94.3656462166592	98.5571737042211	107.460224026225
8.04166666666667	97.7056613383016	97.454951959984	96.537827989817	96.6834354334304	98.1508787031927	91.4608951267566	102.310940752486	96.5408014371533	93.8018309425505	96.7802263410897	94.1874375812343	94.9821589855932	94.368794810972	98.5721061410478	107.474967992575
8.05	97.7442086230798	97.4606229656208	96.5453338010595	96.6121169052585	98.1123213943954	91.4550582737178	102.30922458554	96.558255672125	93.8062246184006	96.8079192020065	94.1888397387959	94.9537335066734	94.3717454382266	98.5884306411842	107.489187463271
8.05833333333333	97.7970309785589	97.4674722469158	96.552379542397	96.5587016451175	98.0757136027145	91.4502511438347	102.307760309394	96.577133450746	93.8078799350079	96.8387782627405	94.1920393303502	94.9239091236974	94.3736033114517	98.6063064745684	107.502509577673
8.06666666666667	97.8629339720878	97.4754835095792	96.558758339704	96.5238989841052	98.0433446533537	91.446751696888	102.306455248361	96.5970659725339	93.8070952600713	96.8725027348157	94.1970179393232	94.8933704482991	94.3737521969618	98.6258622879636	107.514658700744
8.075	97.9401155221567	97.4845376249886	96.5642939776664	96.5079835080631	98.017144363044	91.4447233642577	102.305204443015	96.6176796391665	93.8042618249005	96.9087105296982	94.2036673113344	94.8628622861183	94.3718606638433	98.6471837034689	107.525470458262
8.08333333333333	98.0262614946455	97.4944214188575	96.5688568012112	96.5108560690671	97.9985663938175	91.4442555331652	102.303887326667	96.6386063383791	93.7998298651662	96.9469775657252	94.2118020345418	94.8331490214166	94.3678571284086	98.6703032637253	107.534900638876
8.09166666666667	98.1186718233867	97.504849049821	96.5723651284422	96.5320946087001	97.9885192219252	91.4454038683639	102.302368148623	96.659491818182	93.7942755338164	96.9868696201105	94.2211758479236	94.8049645454674	94.3618844934818	98.6951936062568	107.543024024804
8.1	98.214404681067	97.5154913210902	96.5747744368962	96.5709862109078	97.987340587023	91.4482185199482	102.300499619046	96.6800027870308	93.7880757635455	97.0279648842957	94.2314990463535	94.7789635029451	94.3542440356858	98.7217642680115	107.550020266376
8.10833333333333	98.3104314490027	97.526009627702	96.5760661727085	96.6265423394231	97.9948123104305	91.4527546191372	102.29812661782	96.6998342099316	93.7816944258648	97.0698677783798	94.2424551751185	94.7556831512449	94.3453352901879	98.7498636603114	107.556148975094
8.11666666666667	98.4037963704749	97.5360925132182	96.5762472030639	96.6975027894225	98.010212732086	91.4590643545055	102.295087642647	96.718717878822	93.7755764817496	97.112217003046	94.2537173469495	94.7355184329544	94.3355988126079	98.7792855817592	107.561717940739
8.125	98.4917701308385	97.5454889450075	96.5753639927122	96.7823353845715	98.0324026703598	91.4671753659307	102.291214786735	96.7364306692075	93.7701427040082	97.1546925529028	94.2649656163247	94.7187119348	94.3254686457746	98.8097760910605	107.567048900805
8.13333333333333	98.5719834550758	97.5540303111491	96.5735256607304	96.879239273038	98.0599387398084	91.4770667925093	102.286336430443	96.7527987605722	93.7657795890117	97.1970230674022	94.2759069005229	94.7053598272339	94.3153369342975	98.8410392635814	107.572445568733
8.14166666666667	98.6425283583456	97.5616379110905	96.5709207415214	96.9861571994659	98.0912001908797	91.4886556408307	102.280286846981	96.7676959059338	93.7628220308684	97.238987301044	94.2862969461828	94.6954283851589	94.3055286309222	98.8727475296033	107.578166622711
8.15	98.7020192200703	97.5683171545135	96.5678124169512	97.1007998698821	98.1245068600559	91.5017950753251	102.272921774956	96.7810388134473	93.7615275465384	97.280401308772	94.2959598287893	94.6887729908456	94.2962850245548	98.9045630259236	107.584405609602
8.15833333333333	98.7496129370449	97.5741403127946	96.5645101408452	97.2206865656504	98.1582107091835	91.5162744152981	102.264133519349	96.7927833719876	93.762046508833	97.3210921092619	94.3048006698307	94.685156090212	94.2877576322475	98.9361670446451	107.591282589005
8.16666666666667	98.7849932010375	97.5792226512956	96.5613329586457	97.3432066079458	98.1907594927087	91.5318159042818	102.253860194813	96.8029186514873	93.76440204325	97.3608700162492	94.3128122526423	94.6842639580934	94.2800136059455	98.967286302696	107.598850844609
8.175	98.808325690393	97.5837003021416	96.5585854147824	97.4657037275085	98.2207390004247	91.5480757605913	102.242089891064	96.8114527456128	93.7684922244409	97.3995133896727	94.3200770709813	94.6857225242568	94.2730504088047	98.9977084630256	107.607111543287
8.18333333333333	98.8201928113633	97.5877135842775	96.5565544142091	97.5855820879736	98.2468967728377	91.5646560533705	102.228863575922	96.8183932254261	93.7741133673058	97.4367703718433	94.3267631615346	94.6891112270445	94.2668144635423	99.0272883175383	107.616022742295
8.19166666666667	98.8215176396949	97.5913920623362	96.5555189544295	97.7004282947819	98.2681493088002	91.5811247127298	102.214278264146	96.8237324782201	93.7809929659698	97.4723713812064	94.3331138241522	94.6939725935879	94.2612188021862	99.0559477803604	107.625498279674
8.2	98.8134819970104	97.5948394653877	96.5557619849294	97.8081352885498	98.2835797638524	91.5970398411052	102.198489506782	96.8274431893842	93.7888227384596	97.5060434543595	94.3394358026112	94.6998183010958	94.2561577229184	99.0836702412054	107.635405838047
8.20833333333333	98.7974396035689	97.5981227647532	96.5575797798926	97.9070052789772	98.2924355860069	91.6119790184885	102.18171198987	96.8294814122809	93.7972869598665	97.537521765777	94.3460886311965	94.7061349753421	94.2515187808789	99.1104904024907	107.645573518277
8.21666666666667	98.7748291712877	97.6012688375628	96.5612834913875	97.9958104046506	98.2941319585284	91.6255720000276	102.164217229324	96.8297950045953	93.8060826562286	97.5665575600936	94.353471874701	94.71238920458	94.2471933965077	99.1364810137631	107.655801409806
8.225	98.7470963280636	97.604266666748	96.5671845553112	98.0738048724326	98.2882613721067	91.6375283493204	102.146327334493	96.8283378440923	93.8149311298464	97.5929254895289	94.3620051336581	94.7180290090733	94.2430872855067	99.1617356001566	107.665867173481
8.23333333333333	98.7156294944686	97.6070711998178	96.5755627880383	98.1406993614192	98.2746069451627	91.6476517267357	102.128404266961	96.8250875822805	93.8235851348821	97.6164370488501	94.3720984710306	94.7224837058291	94.2391299562342	99.1863477345997	107.67552292899
8.24166666666667	98.6817093239873	97.6096075069693	96.5866263487005	98.196614409758	98.2531552760116	91.6558394075432	102.11083472201	96.8200601325671	93.8318358229079	97.6369633865307	94.3841148495443	94.7251686460401	94.2352800979098	99.2103922594129	107.684492785052
8.25	98.6464710596011	97.6117763393258	96.6004741526701	98.2420243918531	98.2241026110438	91.662070616406	102.094010589318	96.813313819338	93.8395183841284	97.654461287397	94.3983311771879	94.7255001656394	94.2315247044209	99.2339132544401	107.692479679469
8.25833333333333	98.6108806764627	97.613462822583	96.6170665450714	98.2776962730082	98.1878523529572	91.6663881760054	102.078304793055	96.8049421454601	93.8465129304943	97.668991543198	94.4149085281458	94.7229224418538	94.2278749071001	99.2569184858691	107.699179848797
8.26666666666667	98.5757242437167	97.614549706984	96.6362064294761	98.3046237645985	98.1450097211396	91.6688768837056	102.064044797037	96.7950620566426	93.8527402923838	97.6807221601245	94.4338789597834	94.7169445578052	94.2243644697287	99.2793792256446	107.704298059538
8.275	98.5416074153972	97.6149339300512	96.6575330108508	98.3239580783163	98.0963797265767	91.6696413205122	102.051489727102	96.7838059941045	93.8581574763983	97.6899146744485	94.4551476703678	94.707181730295	94.2210527615488	99.301236172992	107.707561131535
8.28333333333333	98.5089612416673	97.6145409579779	96.6805334416054	98.3369378905392	98.042967383084	91.6687875694014	102.04081720266	96.7713201184847	93.8627605952325	97.6968974062224	94.478503659333	94.6933925261272	94.2180281500933	99.3224113007076	107.708733867256
8.29166666666667	98.478052327892	97.613331117221	96.7045769588151	98.3448214600025	97.9859717197906	91.6664141081853	102.032122053467	96.757766061977	93.8665993405015	97.7020335061263	94.503631977999	94.6755079861832	94.2154071702753	99.3428240112635	107.707641962554
8.3	98.4489986624246	97.611296364494	96.7289647682395	98.3488243257256	97.9267636639728	91.662611429513	102.02542469606	96.7433244869156	93.8697964157039	97.7056930686297	94.530124765226	94.6536530687762	94.2133283437322	99.3624089695548	107.704199616685
8.30833333333333	98.4217924059625	97.6084492392046	96.7529784544159	98.3500665431675	97.8668441870383	91.6574621477121	102.020684423644	96.7282026646748	93.872558098369	97.7082363010348	94.557495926965	94.6281592666792	94.2119424689474	99.3811309735006	107.698432303568
8.31666666666667	98.3963263364332	97.6048074028958	96.7759161039292	98.3495320076327	97.8077862668412	91.6510325580122	102.017812524532	96.7126479319894	93.875166118055	97.7100085297161	94.5852086275249	94.5995643513132	94.2114009774902	99.3989931107709	107.690483978933
8.325	98.3724195324139	97.6003789507115	96.7971209292799	98.3480405525432	97.7511643335023	91.6433535326022	102.016681592652	96.6969610361669	93.8779527981183	97.7113432674571	94.6127176976462	94.5685977901363	94.2118417557687	99.4160393542038	107.680604411795
8.33333333333333	98.3498431628887	97.595152953543	96.8160116853638	98.3462338387397	97.6984729769859	91.6343983429954	102.017129628508	96.6814969653408	93.881271872732	97.7125708560717	94.63951493536	94.5361551372472	94.2133721169604	99.4323547345514	107.669123642209
8.34166666666667	98.3283492583508	97.5890965995573	96.8321141626055	98.3445749676914	97.6510429172861	91.6240703478256	102.018959927209	96.6666462649623	93.8854767933052	97.7140304219968	94.6651588742103	94.5032631832583	94.2160521401202	99.4480623341034	107.656426903108
8.35	98.3076998910005	97.5821592729118	96.845083260328	98.3433568635766	97.609972684552	91.6122082872338	102.02193999748	96.652802669345	93.8909073577507	97.7160773981857	94.6892803458845	94.4710317282309	94.2198823786753	99.463314110091	107.642937014191
8.35833333333333	98.2876901226218	97.5742834494153	96.8547063565277	98.3427135493343	97.5760928764501	91.5986059037548	102.025803154532	96.6403301811639	93.8978770418804	97.7190773065407	94.7115720811433	94.4405893891947	94.2247951043076	99.4782775443301	107.6291004253
8.36666666666667	98.2681613338083	97.5654195536356	96.8608877477734	98.3426345805858	97.5499631250411	91.583037861809	102.030254314342	96.6295384687688	93.9066538287094	97.7233864743173	94.7317796852761	94.4130112229665	94.2306446225931	99.4931248269487	107.615370034072
8.375	98.2490065638673	97.5555405812323	96.863623651373	98.3429862299541	97.5318888387023	91.5652903916415	102.034979422093	96.6206649232883	93.9174326776035	97.7293303644798	94.7497063243421	94.3892521414407	94.2371961244376	99.5080276955417	107.60218263674
8.38333333333333	98.2301695780423	97.5446546992198	96.8629818830486	98.3435400414403	97.5219469280854	91.5452014316002	102.03965757137	96.6138570574962	93.9303038426205	97.7371861737215	94.7652286437119	94.3700966071636	94.2441193309192	99.5231549674866	107.589933945273
8.39166666666667	98.2116378456549	97.5328165496049	96.8590959456334	98.3440078105307	97.5200157809843	91.5227075841402	102.04397497588	96.6091564964187	93.9452246641083	97.7471678285016	94.7783095862659	94.3561276700423	94.2509939885382	99.538669479892	107.578954738241
8.4	98.1934323690622	97.520136639913	96.8521733309806	98.3440833792167	97.5258056445967	91.4978843304896	102.047639438038	96.606494977457	93.9620020513103	97.759413809535	94.7889959689725	94.3477093524408	94.2573284403335	99.5547246455579	107.569490296409
8.40833333333333	98.1756001798606	97.5067847350262	96.8425110231933	98.3434903151143	97.538886886676	91.4709688692476	102.050393846046	96.6057079748345	93.9802901591729	97.7739834354628	94.7974009624567	94.344970547179	94.2625866499301	99.5714626103713	107.561685949469
8.41666666666667	98.1582124572352	97.4929835347515	96.8305094811749	98.3420299685065	97.5587168592091	91.4423644628031	102.052028209537	96.6065576627458	93.9996028420668	97.7908633212722	94.8036802672581	94.3477871725842	94.2662177797022	99.5890140706924	107.555581035643
8.425	98.141366793002	97.4789937428332	96.8166764902373	98.3396204946304	97.5846633506049	91.4126301101508	102.052389548112	96.6087539822414	94.0193355997125	97.8099782922334	94.808009971816	94.3557755346844	94.2676848678012	99.6074962924609	107.551110412579
8.43333333333333	98.1251912583842	97.4650950290595	96.8016179429737	98.3363170502768	97.6160161258754	91.3824620050288	102.051387625006	96.611972452033	94.038792371851	97.8312000356285	94.8105690774557	94.3683111716497	94.2664921082301	99.6270058350617	107.548114268896
8.44166666666667	98.1098485809257	97.4515675755231	96.7860233162546	98.3323077798539	97.6519817573546	91.3526724737156	102.048995929564	96.6158719449751	94.0572170679756	97.8543524532552	94.8115258766038	94.3845729582082	94.2622114469997	99.6476073642925	107.546361322451
8.45	98.0955381617659	97.4386790207788	96.7706532187534	98.3278880006682	97.6916712511988	91.3241662374611	102.045249716701	96.6201102672878	94.0738309599437	97.8792162731545	94.811027083728	94.4036009426524	94.2545084941639	99.6693238613239	107.545585289207
8.45833333333333	98.0824925441556	97.4266799740445	96.7563221590664	98.3234215167684	97.7341003830793	91.297910705738	102.040241515378	96.6243535060938	94.08787453185	97.9055321185499	94.8091918767012	94.424355695568	94.2431662252574	99.692131518858	107.545523497411
8.46666666666667	98.070965867532	97.4158047747296	96.7438650247344	98.3192991924151	97.7782191831622	91.2748984022524	102.034112025529	96.6282805672751	94.0986504325961	97.9329989059696	94.8061155063699	94.4457719498448	94.2281039625203	99.7159580129204	107.545945177061
8.475	98.0612152714839	97.4062693155889	96.7340903145927	98.3159017317982	97.8229683756365	91.2560977685753	102.027035706151	96.6315881919342	94.1055630934036	97.9612714889508	94.8018848282283	94.4668065892683	94.209390009588	99.7406821996276	107.546664526247
8.48333333333333	98.0534778467485	97.3982616038979	96.7277355968399	98.3135706374072	97.8673402867632	91.2423852974086	102.019204741615	96.6340010581923	94.1081482751197	97.9899713691103	94.7966015510536	94.4864865644023	94.1872480951358	99.7661357797652	107.547539563714
8.49166666666667	98.0479444455733	97.3919281710016	96.7254360955963	98.3125898449136	97.9104219266655	91.2344585532298	102.010817832677	96.635289370054	94.1060861933978	98.0187205921017	94.790402519648	94.5039593890292	94.1620570392625	99.79210752843	107.548461780475
8.5	98.0447323013742	97.3873630849347	96.7277078254711	98.3131773029323	97.9514164862695	91.2327454660939	102.002077453172	96.6352925034027	94.0992015553429	98.047188727937	94.7834664153711	94.518539219171	94.1343404185012	99.8183497892714	107.549344533485
8.50833333333333	98.0438609921702	97.3846056744266	96.7349443475965	98.3154815610054	97.9896512802423	91.2373344041403	101.993192588424	96.6339413235366	94.0874655253765	98.0751279278021	94.7760045548241	94.5297377468387	94.104743733759	99.8445879236722	107.550115452379
8.51666666666667	98.0452364108973	97.3836487264284	96.7474252052433	98.3195790781766	98.0245762897828	91.2479420493367	101.984380257585	96.6312679208177	94.0710118225633	98.1023797111136	94.7682426675656	94.5372761387267	94.0740012202035	99.8705323476797	107.550712775574
8.525	98.0486450102435	97.3844531059714	96.7653282868431	98.3254736648868	98.0557533818143	91.2639202604431	101.9758608639	96.6273952281003	94.0501631704035	98.1288580039599	94.760402643942	94.5410825827299	94.0428974780605	99.8958898460799	107.551083639013
8.53333333333333	98.0537577038673	97.3869625204441	96.7887352189763	98.3331029806258	98.0828423819785	91.2842942511944	101.967846686164	96.6225094446333	94.0254521311763	98.1545246379303	94.7526892531179	94.5412825842174	94.012227801196	99.9203716670436	107.551182389397
8.54166666666667	98.0601411265634	97.3911137433696	96.8176255387083	98.3423537212068	98.1055970563978	91.307826723191	101.960527395869	96.6168262531424	93.9976202406727	98.1793714049335	94.7452838816877	94.538186460944	93.9827583201771	99.943699340284	107.55096697759
8.55	98.0672762478177	97.3968403568196	96.8518650120866	98.353080755156	98.1238814122868	91.3331051714027	101.954058854985	96.610559581482	93.9675885615312	98.2034152543649	94.7383469952544	94.53227198378	93.955186305324	99.9656097473773	107.550392998073
8.55833333333333	98.074587373045	97.4040717768149	96.8911968709652	98.3651235612778	98.137706983592	91.3586451239387	101.948559200245	96.603894242728	93.9364050512609	98.2267050139706	94.7320277943471	94.5241545765875	93.9301026157075	99.9858597125798	107.549408476969
8.56666666666667	98.0814804794908	97.4127312288502	96.9352413457406	98.3783176470908	98.1472807039982	91.3829974588906	101.944111871086	96.5969623204347	93.90518233314	98.2493291256927	94.7264735750337	94.514539791984	93.907960606814	100.00423231567	107.547955254969
8.575	98.0873826898032	97.4227335038121	96.9835024907779	98.3925028693842	98.153045389024	91.4048497085219	101.940772020675	96.589826647865	93.8750399981407	98.2714113899364	94.7218302611853	94.5041625848767	93.8890568430701	100.020549767283	107.545979603489
8.58333333333333	98.091775134322	97.4339806899118	97.0353772695553	98.4075303684571	98.1556966237664	91.4231156423203	101.938571138602	96.5824744621343	93.8470601832998	98.2930907376481	94.7182315199238	94.4937277199198	93.8735272694108	100.03469356936	107.543446553678
8.59166666666667	98.0942175506941	97.4463568489869	97.0901638455285	98.4232679227082	98.156168855918	91.437006833913	101.937516943018	96.5748215957148	93.8222591878855	98.3144918951285	94.7157812028492	94.4838676264494	93.8613585556886	100.046624400523	107.540349212856
8.6	98.0943662803635	97.4597266253635	97.1470724303255	98.4396029691158	98.1555895853773	91.4460761828362	101.937591259355	96.5667277855835	93.8015740389745	98.3356976162015	94.7145377103232	94.4751241889878	93.8524112375218	100.056391542656	107.536710753109
8.60833333333333	98.0919858294199	97.4739410266005	97.2052454804637	98.4564430183808	98.1552045333744	91.4502275126579	101.938750410758	96.5580238285894	93.7858575534157	98.3567300453996	94.714506732162	94.4679458890308	93.8464505546319	100.064126515743	107.532584585026
8.61666666666667	98.0869520543554	97.4888471401977	97.2637869047927	98.473713434759	98.1562850874127	91.4496967211372	101.940927981616	96.5485480360413	93.7758692215565	98.3775415130526	94.7156417123102	94.4626858175143	93.8431800618011	100.070023109545	107.528057688208
8.625	98.0792473591216	97.5042957291636	97.321788808813	98.4913521812553	98.1600338476475	91.4450154983055	101.944035688479	96.5381848209101	93.7722504070683	98.3980112292432	94.7178472942674	94.4595925105002	93.8422713056566	100.074312243237	107.52325450253
8.63333333333333	98.068953933408	97.5201448878788	97.3783450129059	98.5093019239164	98.1675003611605	91.4369657375586	101.947959695751	96.5268956635454	93.7754824756102	98.4179470037882	94.7209849273191	94.4587937170046	93.8433831162549	100.077241425634	107.518335460107
8.64166666666667	98.0562525670211	97.5362632256891	97.4325550349071	98.5275024106338	98.1795168280095	91.4265293935454	101.952554113885	96.5147354156234	93.7858365756232	98.4370937005313	94.7248831394011	94.4602774683517	93.8461679355718	100.079063908196	107.513488784372
8.65	98.0414272989715	97.5525368886312	97.4835359758628	98.5458868667828	98.1966583963545	91.4148371571293	101.957635283167	96.5018533724119	93.8033267840872	98.4551509596323	94.7293504733189	94.4638773120137	93.8502679835908	100.080035725067	107.508915497934
8.65833333333333	98.024866999288	97.5688806069895	97.5304584918721	98.5643835335145	98.2192188907107	91.4031157042853	101.962979506447	96.4884829622938	93.8276765293929	98.4718012709985	94.7341852509442	94.4692693945451	93.855307619485	100.080415216168	107.504803700579
8.66666666666667	98.0070551839476	97.5852469546833	97.5726058589735	98.5829200584738	98.2471897114447	91.3926284010879	101.968326780156	96.4749251622674	93.8583066630094	98.486741832072	94.7391802232823	94.4759867106801	93.8608880004838	100.080462588768	107.501291993435
8.675	97.988546540506	97.6016264820035	97.6094360916423	98.601427180349	98.2802466582637	91.384606871515	101.973392937209	96.4615311759951	93.894351753685	98.4997079166733	94.7441247053713	94.4834502710488	93.866587215205	100.080442619928	107.498432188067
8.68333333333333	97.9699336134742	97.6180355926345	97.640622484936	98.6198398797154	98.3177613553276	91.3801811391068	101.977888598541	96.4486886879144	93.9347062727697	98.5104821128092	94.7488067059041	94.4910112613202	93.8719668195397	100.080632277929	107.496164425284
8.69166666666667	97.9518104337102	97.634493127692	97.6660603391664	98.6380965572163	98.3588417988476	91.380320606024	101.981538474149	96.4368112693707	93.9780949602742	98.5188946372633	94.7530160592249	94.4979985634161	93.8765848281706	100.08132651125	107.494312272055
8.7	97.9347408330448	97.6509900577806	97.685844026246	98.6561367489049	98.4023888806658	91.3857891661826	101.984095312135	96.4263254575726	94.0231555195349	98.5248223959998	94.7565478541974	94.5037712116485	93.8800139205233	100.082832076902	107.492597200962
8.70833333333333	97.9192327911832	97.6674621655785	97.7002254927722	98.6738962496587	98.4471568115481	91.397107099458	101.985347839971	96.4176511090679	94.0685207063681	98.5281901039209	94.7592035032206	94.5077744116198	93.8818628535502	100.085447381384	107.490665641881
8.71666666666667	97.9057135153592	97.6837776510447	97.7095636587994	98.6912984906331	98.4918165287233	91.414515491034	101.985125422045	96.4111775020183	94.1128907268466	98.5289738475771	94.7607877899885	94.5095893144348	93.881799244798	100.089436557058	107.488123013224
8.725	97.8945032048413	97.6997453644746	97.7142748715222	98.7082436570695	98.5350208471169	91.437950781945	101.983302689787	96.4072420496499	94.1550914502239	98.527207901947	94.7611052648082	94.5089645536238	93.8795710309721	100.095007677241	107.484573562531
8.73333333333333	97.8857938540268	97.7151397500081	97.7147974684193	98.7246000044432	98.5754607628473	91.4670412146599	101.979806923037	96.4061164179684	94.1941173862271	98.5229951049413	94.7599641214673	94.505826458191	93.8750239133725	100.10229889035	107.479662182074
8.74166666666667	97.8796409489746	97.7297317023643	97.711576314658	98.7402021676386	98.6119009201376	91.5011307448828	101.974629226726	96.4080006609576	94.2291619715	98.5165169613102	94.7571940583863	94.5002740679037	93.8681140247349	100.111369673368	107.473109335564
8.75	97.8759679995843	97.7433140913731	97.7050581457585	98.7548588427171	98.6431922280184	91.5393272505391	101.967837475376	96.4130229305157	94.2596394604329	98.5080370216652	94.7526755160867	94.4925660758294	93.8589149585562	100.122192732646	107.464733786996
8.75833333333333	97.8745758319945	97.7557174126383	97.6956847081896	98.7683683749718	98.6682694007864	91.5805647470962	101.959587184467	96.4212408020773	94.2851997100858	98.4978959903876	94.7463686262078	94.4831013441063	93.8476168360948	100.134646244118	107.454464833237
8.76666666666667	97.8751480636996	97.7668175822851	97.6838827153225	98.7805370834292	98.686144756581	91.6236659227858	101.950127127854	96.4326412170548	94.3057335597579	98.4865024398844	94.7383302236838	94.4723909435831	93.8345164662258	100.148511130753	107.442346405248
8.775	97.8772502034297	97.7765380236201	97.6700596676328	98.7911952575622	98.6959132394466	91.6673949653411	101.939797059387	96.4471379470256	94.3213664496386	98.4743200823274	94.7287170086475	94.4610222887849	93.8200003124935	100.163478545087	107.428533146356
8.78333333333333	97.8803280061758	97.7848461433122	97.6546112245407	98.8002110565772	98.6967842196748	91.7105003894556	101.929014535679	96.4645668348458	94.3324380852952	98.4618485036519	94.7177830760009	94.4496190491678	93.8045232661504	100.179170162454	107.413278307454
8.79166666666667	97.8837147477016	97.7917446962697	97.6379383177286	98.8075067815006	98.6881421152203	91.7517544960287	101.918250024098	96.4846812156714	94.3394658102813	98.4495963005927	94.7058794533008	94.4387998939974	93.7885878760728	100.195170619895	107.396913568935
8.8	97.8866528376047	97.7972606032118	97.6204689951438	98.8130790757518	98.6696211380376	91.7899949255782	101.907994941189	96.5071522836622	94.3430917833162	98.4380487526276	94.6934533708456	94.4291383714212	93.7727293695822	100.211066430023	107.379822533923
8.80833333333333	97.8883271914267	97.801436616197	97.6026777185001	98.8170184580536	98.6411759771949	91.8241688612774	101.89873109683	96.5315788703277	94.344017115417	98.427635169042	94.6810394623622	94.4211263057162	93.7575063287208	100.226481439629	107.362411748986
8.81666666666667	97.8879030151199	97.8043324153066	97.5850930136617	98.819521450978	98.6031333420472	91.8533741632527	101.89090807735	96.5575068314194	94.3429306304394	98.4187053098239	94.6692385717244	94.4151421907793	93.7434882120122	100.241100961067	107.345082106518
8.825	97.8845618202596	97.8060373625055	97.5682879109419	98.8208904746173	98.5562140754726	91.8768871889217	101.884928498089	96.5844528171366	94.3404479530877	98.4115226935037	94.6586835815962	94.4114263222327	93.7312296435799	100.254684285931	107.328202999102
8.83333333333333	97.877535334886	97.8066893049926	97.5528557481782	98.8215198432934	98.5015266680667	91.8941721398023	101.881135138873	96.6119263730762	94.3370784120652	98.4062726811035	94.6499934700125	94.4100664064002	93.7212302361193	100.267070432517	107.312094517875
8.84166666666667	97.8661414017632	97.8064897604439	97.5393798121005	98.8218705414215	98.4405400690544	91.9048765374661	101.879794409021	96.6394490701104	94.333224540801	98.4030762367553	94.6437203701308	94.4109961162356	93.7138883086886	100.278179757485	107.297022555724
8.85	97.8498240169176	97.8057093103161	97.5284047895123	98.8224399574561	98.375038081051	91.9088202804441	101.881076591972	96.6665729614041	94.3292022655416	98.4020024268131	94.640297400813	94.4140043410784	93.7094591158152	100.28800888196	107.283204610273
8.85833333333333	97.8281953462703	97.8046846787092	97.5204133297671	98.8237321850688	98.3070511395173	91.9059848632544	101.885038293511	96.6928993352178	94.3252634016945	98.4030774319298	94.6399961796673	94.4187512056268	93.7080247951155	100.296616667219	107.270817778052
8.86666666666667	97.8010760322172	97.8038123490669	97.515805785116	98.8262309346131	98.2387626291544	91.8965083750004	101.891613359234	96.7180961120078	94.3216092186695	98.4062916423106	94.6429020780807	94.4247898200366	93.7094791834594	100.304105800813	107.260002033133
8.875	97.7685305039537	97.8035384548108	97.5148788672344	98.8303740035669	98.1723921092734	91.8806856188671	101.900616004534	96.7419093720802	94.3183994908329	98.4116088242919	94.6489088805308	94.4315956559812	93.7135282270966	100.310608540615	107.25085970072
8.88333333333333	97.7308944898878	97.8043388472429	97.5178027409609	98.836528028933	98.1100650028038	91.8589656311879	101.911754452054	96.7641614353585	94.3157709931546	98.418978716921	94.6577280261784	94.4386043314967	93.7197055444541	100.316280024952	107.243457541925
8.89166666666667	97.6887908379411	97.8066855383955	97.5246019690855	98.8449644581565	98.0536885208629	91.8319403265275	101.924648878741	96.7847308309109	94.3138711055618	98.4283509335527	94.6689084930805	94.4452540870564	93.7274014203773	100.321294877518	107.237835292925
8.9	97.6431275069716	97.8110034397521	97.5351466337509	98.8558398466503	98.0048590270949	91.8003235443238	101.938848991712	96.8035189885385	94.3128960110244	98.4396895189145	94.6818653284445	94.4510266897874	93.73590264505	100.325840999732	107.23401773735
8.90833333333333	97.5950739799771	97.8176267759828	97.5491556703429	98.8691850744718	97.9648137635118	91.7649213034492	101.953850802575	96.82041492723	94.3131162869615	98.4529873126653	94.695914249765	94.45548057205	93.7444400377358	100.330108574206	107.232023235642
8.91666666666667	97.5460188421783	97.8267644758902	97.5662086852009	98.8849073987841	97.9344171887644	91.7265956039818	101.96911256823	96.835269066845	94.3148784394993	98.4682742137208	94.7103117252735	94.4582705304969	93.7522373341266	100.334277985407	107.231862471247
8.925	97.4975125319789	97.8384805757412	97.5857599405041	98.9028039670831	97.9141659858082	91.6862298562539	101.984068779066	96.8478848832901	94.3185824822369	98.4856136768798	94.724301570751	94.4591530402635	93.7585515619971	100.338512088178	107.233526436829
8.93333333333333	97.451194431867	97.8526929362887	97.6071523676119	98.9225800656535	97.904209970095	91.6447044839853	101.998143992318	96.858031794031	94.3246458543568	98.5050901761172	94.737164941453	94.4579841337354	93.7626977609892	100.342953684532	107.236967616468
8.94166666666667	97.4087008643384	97.8691894734572	97.6296372021889	98.9438660488048	97.9043902631201	91.602881300171	102.010771523211	96.8654730095187	94.33346558917	98.5267944122353	94.7482651718569	94.4547179442011	93.7640587059652	100.347723777858	107.242078390938
8.95	97.3715556234134	97.8876541084002	97.6524085795012	98.9662310200001	97.9142820694657	91.5615880095841	102.021419451659	96.8699960801824	94.345383868628	98.5508084808159	94.757080872851	94.4494067454407	93.762085518772	100.352916419162	107.248670158672
8.95833333333333	97.3410563214807	97.9076920489193	97.6746575698798	98.9891939714143	97.9332213872607	91.5215979875237	102.029621541715	96.8714382541108	94.3606563034461	98.5771912395398	94.7632292143498	94.4421979448992	93.7562957614784	100.358590005643	107.256458767938
8.96666666666667	97.3181781478318	97.9288487446472	97.6956393584673	99.0122335146655	97.9603070493171	91.4836061976196	102.035009112832	96.8697060780647	94.3794218833943	98.6059661720798	94.7664842972122	94.4333255739079	93.7462745877975	100.364757677348	107.265063120456
8.975	97.3035121858825	97.9506219934422	97.7147396998039	99.0347975717699	97.9943870569125	91.4482042854971	102.03733949623	96.8647891456224	94.4016756821912	98.6371118599659	94.766789448888	94.4230973912546	93.7316824491772	100.371379997891	107.274023000171
8.98333333333333	97.2972443546345	97.9724704496101	97.7315275919423	99.0563157303377	98.0340460820913	91.4158598219446	102.036515409035	96.8567654063006	94.4272482884225	98.670551989715	94.764258990074	94.411878487326	93.7122703723367	100.378362853348	107.282837237506
8.99166666666667	97.2991728801298	97.9938261619767	97.7457864522113	99.0762164114362	98.0776110390706	91.3869036872258	102.032591007967	96.8457980253825	94.4557980543941	98.7061447012482	94.7591689057364	94.4000707781826	93.6879023898315	100.385562388036	107.291012816158
9	97.3087560237085	98.0141188181375	97.7575221193051	99.093947983439	98.1231870176514	91.3615236122089	102.025765072026	96.8321280842239	94.4868214481397	98.7436762715688	94.7519373817849	94.3880891301461	93.6585832754681	100.392796689082	107.298108580246
9.00833333333333	97.3251770501151	98.0328111038752	97.7669509803626	99.1090030309159	98.1687256676161	91.3397588004645	102.016364823123	96.8160658184085	94.5196820293199	98.7828637908317	94.7430934750202	94.376338226164	93.6244876909241	100.399861598947	107.303762524138
9.01666666666667	97.3474137780824	98.0494347563156	97.7744718214813	99.1209468203735	98.2121208622455	91.3214958133685	102.0048231711	96.797977948671	94.5536517026241	98.8233646472094	94.7332349058194	94.3651952446494	93.5859857840755	100.406546626343	107.307704060417
9.025	97.3743047462702	98.0636157120339	97.7806226702339	99.1294476924731	98.2513290985871	91.3064732722129	101.991650417394	96.7782679388922	94.5879550949631	98.864785007473	94.7229828347888	94.3550006357058	93.5436594905433	100.412649274701	107.309760012225
9.03333333333333	97.4046076766244	98.0750847069709	97.7860257987342	99.1343022849033	98.2845129197805	91.2943010798142	101.977401143369	96.7573509653772	94.6218115243564	98.9066831137406	94.7129410688526	94.3460556819095	93.4983022104954	100.417990980803	107.309860285395
9.04166666666667	97.4370465840062	98.0836775146128	97.7913288762473	99.1354496359322	98.310194450851	91.2844883388937	101.962638308896	96.7356301217447	94.6544729289121	98.948572146506	94.7036610291502	94.3386234430399	93.4508956558291	100.422437594237	107.308043236751
9.05	97.4703466616324	98.0893299051995	97.7971509158616	99.132972588355	98.3273907387253	91.2764695821544	101.947898739414	96.713479715487	94.6852567532583	98.9899295300949	94.6956114584121	94.3329282490114	93.4025635332006	100.425921165863	107.304458971237
9.05833333333333	97.5032628260146	98.0920686641831	97.8040367778321	99.1270872442784	98.3356970859432	91.2696297851149	101.933664389333	96.6912369121405	94.713572153582	99.030213827818	94.6891538230507	94.3291483104262	93.3545077577065	100.428456199399	107.299368623578
9.06666666666667	97.5346106475663	98.091998008682	97.8124209831729	99.1181223410474	98.3352973849126	91.2633374756442	101.920340390082	96.6692001219139	94.7389362447182	99.0688867989251	94.6845273183141	94.3274003673174	93.3079349776727	100.430146175682	107.293135771638
9.075	97.5633034363125	98.0892826749902	97.8226071357014	99.1064922613919	98.3269057442061	91.2569890540047	101.908238713808	96.6476327288835	94.7609780996652	99.1054397573502	94.6818479846713	94.3277230429481	93.2639808095147	100.431180785134	107.286205985196
9.08333333333333	97.5883937738043	98.0841311070026	97.8347738463035	99.0926689705313	98.3116632837119	91.2500588618211	101.897568163385	96.626771296361	94.7794367061159	99.1394247894519	94.6811214435518	94.3300674569943	93.2236387311877	100.43182562746	107.279075678631
9.09166666666667	97.6091161529204	98.076781221445	97.8490079417086	99.077157425669	98.2910151150752	91.2421488534003	101.888432055986	96.6068370025625	94.7941646255899	99.1704897051343	94.6822617956276	94.3342980429928	93.187700302877	100.432403731617	107.27225761383
9.1	97.6249261853379	98.0674885323234	97.8653495474607	99.0604759137855	98.2665794158067	91.2330321518292	101.880832651944	96.5880472893644	94.8051396847564	99.1984105781736	94.6851075747872	94.3402009465888	93.1567129743834	100.433267175479	107.266249908328
9.10833333333333	97.6355300082323	98.0565153142586	97.8838287933743	99.0431399308277	98.2400115026463	91.222682530011	101.87468103224	96.5706226273997	94.8124743568422	99.2231100414557	94.6894316122903	94.3474954246893	93.1309601727633	100.434760969053	107.261509285222
9.11666666666667	97.6408978000378	98.0441210211127	97.9044812683906	99.0256480375804	98.2128757435831	91.2112804509855	101.869812838622	96.5547844843205	94.8164120561675	99.2446518091651	94.6949506560104	94.3558442899837	93.1104646751064	100.437186945816	107.258425974147
9.125	97.6412581365659	98.0305564701203	97.9273408756827	99.0084700640243	98.1865549219749	91.1991894233942	101.866009990584	96.5407453687755	94.8173066634685	99.2632143047573	94.7013423486847	94.3648621005049	93.0950118292096	100.440776620644	107.257300373773
9.13333333333333	97.6370724366037	98.0160648505716	97.9524172326313	98.9920387928642	98.1622212153368	91.1869062125888	101.86302672969	96.5286961345279	94.8155867468367	99.2790557543115	94.7082681547885	94.374122768086	93.084185883607	100.445677616687	107.258325361749
9.14166666666667	97.6289905962701	98.0008904263186	97.9796655850731	98.9767441160168	98.14086341252	91.1749974967409	101.860617599617	96.518796302251	94.811709985231	99.2924812176771	94.715392879146	94.383169153564	93.0774122973905	100.451952670154	107.261578104031
9.15	97.6177927500327	97.9852917393257	98.0089537494078	98.9629264755799	98.1233433153197	91.1640348935693	101.858564607879	96.5111690997783	94.8061189846027	99.303816512693	94.722394663159	94.3915255933619	93.0740025756578	100.459586715935	107.267021958847
9.15833333333333	97.604325564395	97.9695527768233	98.0400298315486	98.9508676915393	98.110457063741	91.1545360237733	101.85670031279	96.5058970066715	94.7992119028225	99.3133916373545	94.7289690893244	94.3987121397868	93.0732015631057	100.468496488525	107.274516049245
9.16666666666667	97.5894405957511	97.9539864243052	98.0724990074673	98.9407804976956	98.1029881891077	91.1469184550882	101.854924195764	96.5030131820209	94.7913342621179	99.3215341944818	94.7348371560099	94.4042599422466	93.0742358344486	100.478538964454	107.283830853706
9.175	97.5739395469249	97.9389289961224	98.1058221696589	98.9327992965848	98.1017436730617	91.1414697275652	101.853210640685	96.5024911081921	94.7827861219712	99.3285703306474	94.7397636374657	94.4077296209141	93.0763606845768	100.489518962911	107.29467151755
9.18333333333333	97.5585305334805	97.9247267983044	98.1393426063336	98.9269738885171	98.1075637603627	91.1383289110226	101.851606562234	96.5042394357889	94.7738303247409	99.3348301399379	94.7435822939893	94.4087329860777	93.0789054017327	100.501198604375	107.306709337918
9.19166666666667	97.5438000814977	97.9117144327154	98.1723312642064	98.9232666913423	98.121298165733	91.1374754598013	101.850217147733	96.5081051045341	94.7646893295068	99.3406556934445	94.7462170148007	94.4069537942976	93.0813161097982	100.513310239984	107.319615321871
9.2	97.5302033292562	97.9001861142741	98.2040357482358	98.921552735542	98.1437486508177	91.1387316114357	101.849181759492	96.5138817023665	94.7555304069672	99.3464093042565	94.7476897323216	94.4021634496067	93.0831926305248	100.525572120413	107.333087161087
9.20833333333333	97.5180684684048	97.8903662856745	98.2337273463711	98.921622758589	98.1755857235899	91.1417873257285	101.848646105427	96.5213181643835	94.7464502692483	99.3524769141031	94.7481129370101	94.3942338441388	93.0843169987948	100.537704742542	107.346866439003
9.21666666666667	97.5076078019717	97.8823872891644	98.2607470110165	98.9231924347876	98.2172528904968	91.146241336621	101.84873615858	96.530123841901	94.7374685032556	99.3592599532222	94.747668511872	94.3831516918038	93.084673027284	100.549446291299	107.360748042843
9.225	97.498931844017	97.8762779308846	98.2845489552935	98.9259203825114	98.2688770101436	91.1516353031135	101.849535292686	96.5399678548394	94.7285289232046	99.3671528342761	94.7465753738149	94.3690317068457	93.0844534784365	100.560567976917	107.374582176741
9.23333333333333	97.4920681715114	97.871963007708	98.304737392824	98.9294335588471	98.3302022118215	91.15746273326	101.851065282607	96.5504741588123	94.7195038252141	99.3765104780124	94.7450520077491	94.3521207001666	93.0840508173672	100.570890754931	107.388267331515
9.24166666666667	97.486985997397	97.8692729719074	98.3210908202763	98.9333553739632	98.4005553455353	91.1631563544779	101.853274024134	96.5612169727513	94.7102026005087	99.3876126523372	94.743283897112	94.3327885902673	93.0840327188571	100.580301178339	107.401735402116
9.25	97.4836231166209	97.8679621650596	98.3335684132715	98.9373310131442	98.4788431875687	91.1680709770814	101.856032364626	96.5717226457895	94.7003923935051	99.4006285846424	94.7414022618691	94.3115077551934	93.0851055174325	100.588761588496	107.414933091232
9.25833333333333	97.4819103184699	97.8677330543095	98.3422956521526	98.9410439263284	98.563580127118	91.171473258953	101.859139650135	96.581484474023	94.6898359076539	99.4155858627167	94.739472346797	94.288824070749	93.0880654007982	100.596312051273	107.427803656577
9.26666666666667	97.4817901631452	97.8682650227415	98.3475305423076	98.9442183142425	98.6529466110154	91.1725418452387	101.862336321927	96.5899933630629	94.6783439378021	99.43235260513	94.7374878486825	94.2653245411015	93.0937369456064	100.603063615554	107.440272112547
9.275	97.4832284580371	97.8692479583214	98.3496172699881	98.9466081835323	98.7448824396979	91.1703816054009	101.865321767534	96.5967789922129	94.665831070671	99.4506397146707	94.7353732635753	94.2416079217203	93.1029029632746	100.60918335641	107.452236938363
9.28333333333333	97.4862167722944	97.8704199255273	98.3489400119466	98.9479809018006	98.8372172112605	91.1640572599655	101.867775039809	96.6014508778302	94.6523534663873	99.4700201251843	94.7329977940262	94.2182632925964	93.1162327562591	100.614873734181	107.463571453341
9.29166666666667	97.4907647269793	97.8716052105056	98.3458895643111	98.9481052085307	98.9278244154622	91.1526489100035	101.869375767242	96.6037298777585	94.6381091944525	99.4899567848192	94.7302001494903	94.1958562847526	93.1342169324351	100.620350232419	107.47413454362
9.3	97.4968829299628	97.8727465216586	98.3408450749622	98.9467496617328	99.0147695965844	91.1353237238717	101.869823127658	96.6034639808224	94.6234012492982	99.5098341738797	94.7268187274948	94.174917265014	93.1571171582906	100.625819830728	107.483785256016
9.30833333333333	97.5045612302474	97.8739243013107	98.3341630506083	98.9436918911397	99.0964259550424	91.1114098269169	101.868851241294	96.600625762927	94.6085824687659	99.5289916442059	94.7227211580618	94.1559258202455	93.1849373839546	100.63146096997	107.492396797098
9.31666666666667	97.5137498730471	97.8753564090353	98.3261688587305	98.9387355033377	99.1715466642949	91.0804598593248	101.866240484598	96.5952938524841	94.5940015900157	99.5467586841531	94.7178312748917	94.1392913575411	93.217420083584	100.637406374474	107.499869431316
9.325	97.5243490602178	97.8773733080979	98.3171543639489	98.9317309015693	99.2392951579886	91.0423006499312	101.861827329237	96.5876264446595	94.5799606848245	99.5624949311987	94.7121536745154	94.1253340867173	93.2540688864166	100.64373170151	107.506140438147
9.33333333333333	97.5362064264336	97.8803707199004	98.3073838110048	98.9225958671718	99.299241205713	90.9970707014153	101.85551690665	96.5778375946966	94.5666898636677	99.5756363252283	94.7057913310497	94.1142683889466	93.2941958949808	100.650452225255	107.511187784089
9.34166666666667	97.5491194275965	97.8847517808307	98.297101755306	98.9113300126329	99.3513343328341	90.945243344696	101.847298356772	96.5661834907031	94.55434191808	99.5857397183602	94.698947483009	94.1061860657748	93.3369862065551	100.657527170855	107.51502841704
9.35	97.5628426493728	97.89087409735	98.2865360193103	98.8980183468596	99.3958629629619	90.8876257153406	101.837256808282	96.5529583401938	94.5430038500138	99.5925116105774	94.6919081139585	94.1010414797173	93.3815660325686	100.664869174925	107.517714500796
9.35833333333333	97.5771009366911	97.8990108051078	98.2758978052241	98.8828241273001	99.4333996649815	90.8253211817884	101.825574819812	96.5384934521783	94.5327178495063	99.5958125323349	94.6850110854478	94.0986499417371	93.4270603931565	100.672356888576	107.519326396198
9.36666666666667	97.5916054844264	97.9093274490568	98.2653872883098	98.8659739507577	99.4647290409795	90.7596503455486	101.812521116889	96.5231523907295	94.52350343227	99.595642110518	94.6786106993033	94.0987075735533	93.4726345124345	100.679850889751	107.519959514642
9.375	97.6060691160324	97.9218733817353	98.2552067083491	98.8477376235018	99.4907596364869	90.6920411515951	101.798429503814	96.5073193774966	94.515372172042	99.5921185419723	94.6730416230644	94.1008268006447	93.5175216428903	100.687211843665	107.519708444025
9.38333333333333	97.6202205243032	97.9365848022384	98.2455728199417	98.8284060155163	99.5124301387184	90.6239120761982	101.78367101973	96.4913825084573	94.5083267582375	99.5854635373702	94.66858350472	94.1045746270986	93.5610404370875	100.694315848214	107.518655432825
9.39166666666667	97.6338181816195	97.9532950957016	98.2367197166863	98.8082715256495	99.5306226958512	90.5565732083447	101.768620906302	96.4757145962934	94.5023444360956	99.5759936250895	94.6654305560718	94.1095066449106	93.6026013878681	100.701061340364	107.516865883721
9.4	97.6466619219112	97.9717490681317	98.2288896259968	98.7876151719446	99.5460896465324	90.4911585164473	101.753624205392	96.4606545366112	94.4973589402977	99.5641114098279	94.6636727174319	94.1151978990884	93.6417018537873	100.707366688876	107.514386956593
9.40833333333333	97.6585993004314	97.9916210493041	98.2223145509191	98.7667017177895	99.5593936620554	90.4285874947972	101.738966503075	96.4464912559255	94.4932585657086	99.5502921903517	94.6632929056152	94.1212715299134	93.6779130701481	100.713163989577	107.511242114149
9.41666666666667	97.6695247480346	98.0125380182623	98.2171947697534	98.7457805423127	99.5708646321014	90.3695459451107	101.724854039648	96.4334504740937	94.4899063745691	99.5350667617205	94.6641804318169	94.1274207758052	93.7108672353891	100.718396977271	107.507419037326
9.425	97.6793691618863	98.0341062075609	98.21368170321	98.7250867518588	99.5805862819714	90.3144801806251	101.711403539716	96.4216853194553	94.4871740006849	99.5190015168566	94.6661563934726	94.1334197147935	93.7402534990488	100.723026740315	107.502858638418
9.43333333333333	97.6880797642162	98.0559375716203	98.2118702649852	98.704837222978	99.5884253243355	90.2636082507214	101.69864100311	96.4112735496789	94.4849747934403	99.5026727439084	94.66900342962	94.1391224414509	93.7658251670356	100.727042730667	107.497454934226
9.44166666666667	97.6955976052414	98.0776729648064	98.2118014760295	98.6852196977123	99.5940978206093	90.2169511750554	101.686508498681	96.4022221358834	94.4832870280802	99.4866326130099	94.6724911114234	94.1444538418444	93.7874124975176	100.730474150653	107.491065227409
9.45	97.7018440795058	98.0989991382095	98.2134717190666	98.6663769307713	99.5972474075695	90.174379993312	101.674877193901	96.39447746798	94.4821641605612	99.4713736378989	94.6763919308528	94.149397391446	93.8049339185349	100.733397434166	107.483521993389
9.45833333333333	97.706721639071	98.1196567065083	98.2168414617906	98.6483911702778	99.5975082265451	90.1356725700204	101.66356411934	96.3879395105527	94.4817292969039	99.4573053246047	94.6804901408111	94.1539848779209	93.8184022821867	100.735936276118	107.474641306738
9.46666666666667	97.7101248537966	98.1394389124808	98.2218405889742	98.6312755311393	99.5945413288278	90.1005740172738	101.652350214402	96.3824781271457	94.4821524885906	99.444750050315	94.6845890086925	94.1582877326689	93.8279268338666	100.738252052923	107.46423092312
9.475	97.7119550853494	98.1581856966881	98.228378716682	98.6149764210932	99.5880525645273	90.0688511615643	101.640998586973	96.377949845734	94.4836180969417	99.433952074245	94.6885179002781	94.1624032971145	93.8337126424915	100.740526072855	107.452104265401
9.48333333333333	97.7121358013462	98.1757791502896	98.2363702263286	98.599387827501	99.5778095481158	90.0403321340118	101.62927308166	96.3742152337977	94.4862956182471	99.4250894144887	94.6921373488734	94.1664298269108	93.8360562870108	100.742939262834	107.438101673931
9.49166666666667	97.7106294239729	98.1921425998906	98.2457697441329	98.5843766646919	99.5636689854599	90.0149289671742	101.616956769038	96.371156013374	94.4903206831269	99.4182849010882	94.6953427438274	94.1704348653805	93.8353332490941	100.745655577919	107.422114038568
9.5	97.7074545500398	98.2072408202701	98.2566020331427	98.5698156174322	99.5456095135832	89.9926453187148	101.603869472468	96.3686855360573	94.4957815055024	99.4136188297512	94.6980679080073	94.1744321198527	93.8319740028785	100.748811908111	107.404102622199
9.50833333333333	97.702697979559	98.2210776404748	98.2689743103063	98.555615593639	99.5237552440935	89.9735709796501	101.589883620902	96.3667459861854	94.5027061862887	99.4111438973985	94.7002857930614	94.178379045455	93.8264315235804	100.752513843146	107.384110066331
9.51666666666667	97.6965163039175	98.2336889835509	98.2830701688635	98.5417495302713	99.498379412503	89.9578642370442	101.574937478548	96.3652943714248	94.5110547515856	99.4108964413332	94.7020025598057	94.1821945701669	93.8191468438192	100.756836116873	107.362258353653
9.525	97.6891268766996	98.2451322811878	98.2991282917214	98.5282637866011	99.4698875742535	89.9457232014701	101.559044088599	96.3642850124154	94.5207200442178	99.4128954494662	94.7032458658459	94.1857871011581	93.8105188982509	100.761827266206	107.338731716254
9.53333333333333	97.6807935694823	98.2554754466233	98.317407005462	98.5152781984944	99.4387849512937	89.9373475344974	101.54229291534	96.3636528733554	94.531534388809	99.4171279930989	94.7040518142265	94.1890824115016	93.8008835589273	100.767517361272	107.313747316268
9.54166666666667	97.6718137203748	98.2647872525869	98.3381364815516	98.5029783886342	99.405634324678	89.9328930496446	101.524840821461	96.3632993699118	94.5432775047454	99.4235304467287	94.7044546895328	94.1920447862835	93.7905060398483	100.773925788678	107.287521151189
9.55	97.6625073679252	98.2731269425247	98.3614642063597	98.4916034790429	99.3710155280166	89.932423220982	101.506893857229	96.3630841926983	94.555685473633	99.4319774242477	94.7044822775626	94.1946883845443	93.779588155596	100.781066483356	107.26023657308
9.55833333333333	97.6532041370766	98.2805305485016	98.3874036007982	98.4814307808605	99.3355012485353	89.9358652867437	101.488688205611	96.3628255558619	94.5684613709692	99.4422815592345	94.7041577597398	94.1970791347327	93.7682868605386	100.788950660589	107.232018839168
9.56666666666667	97.6442230105532	98.2869962435435	98.4158015109017	98.472759558396	99.2996573007891	89.9429821327446	101.470477557732	96.3623074868833	94.5812849525387	99.45419851278	94.703504974389	94.1993302285968	93.7567366651481	100.797587625277	107.20291763071
9.575	97.6358454211405	98.2924741271167	98.4463400440601	98.4658967808977	99.2640588359522	89.9533675380081	101.452525383461	96.3612932868729	94.5938185442636	99.4674355544821	94.7025504189865	94.2015933581317	93.745068277279	100.806982755504	107.172900964147
9.58333333333333	97.6282894772921	98.2968631423667	98.47857252768	98.4611451778648	99.2293014273034	89.9664636416205	101.435095277163	96.3595445786787	94.6057109861037	99.4816698054067	94.7013185913391	94.2040440182641	93.7334182558589	100.817131435926	107.141860554593
9.59166666666667	97.621696772763	98.3000144687369	98.5119746806507	98.4587910054295	99.1959932219443	89.9815951145341	101.418436745015	96.3568394884171	94.6166043027033	99.4965772084175	94.6998253289663	94.2068582714769	93.7219284182548	100.828008915254	107.109622572829
9.6	97.6161370828637	98.3017413716905	98.5459903157191	98.4590896854296	99.1647343278987	89.9980163966441	101.402771721994	96.352980890125	94.6261429581278	99.5118625335305	94.6980770764104	94.2101833318461	93.7107380119381	100.839558526925	107.075961950573
9.60833333333333	97.6116245490851	98.3018367133162	98.5800623306271	98.4622496020726	99.1360992293731	90.0149704525142	101.388288607895	96.3477944526782	94.6339818297783	99.5272802798356	94.6960772208293	94.2141109184518	93.6999737358309	100.851683313033	107.040629201706
9.61666666666667	97.6081332741633	98.300095754159	98.6136471558627	98.4684163154267	99.1106321287496	90.0317557300592	101.375143104409	96.3411263121732	94.6397970898911	99.5426450340675	94.6938315373062	94.2186626352637	93.6897419956201	100.864246077945	107.003397649377
9.625	97.6056047179459	98.2963360900144	98.6462120076242	98.4776607538072	99.0888553673788	90.0477943076824	101.363457756427	96.3328488486463	94.6433105099345	99.5578367842063	94.691346052136	94.2237899532122	93.6801269649996	100.877080038322	106.964125092648
9.63333333333333	97.6039475767472	98.2904079209672	98.6772189778374	98.4899730081335	99.0712812681141	90.0626921835457	101.353313713564	96.3228741264186	94.6443257602562	99.5728060071638	94.6886213782385	94.2293862123193	93.6711971381106	100.890008262989	106.922813202068
9.64166666666667	97.603034314201	98.2821974909651	98.7061082238772	98.5052605508683	99.0584110789283	90.0762841248868	101.344736386951	96.3111694293107	94.6427613407008	99.5875784240146	94.6856523713158	94.2353069462924	93.6630188963014	100.902866249391	106.879648234562
9.65	97.6026959795001	98.2716327426228	98.7322942271982	98.5233497761116	99.0507108959519	90.0886584796787	101.337682376719	96.297769010701	94.6386694074042	99.602256008545	94.6824345209487	94.2413927220739	93.655669730518	100.915520796652	106.835014356497
9.65833333333333	97.6027156626701	98.2586955039766	98.7551817476241	98.5439907232973	99.048569231127	90.1001548078901	101.332033339222	96.2827769892995	94.6322419730685	99.6170107941584	94.678971452353	94.247486682916	93.6492420316521	100.927881077496	106.789481115415
9.66666666666667	97.6028238650008	98.2434355923865	98.7742006495201	98.5668653369818	99.0522489228722	90.1113222883232	101.32759745169	96.2663603327404	94.6238091106855	99.632071063213	94.6752810126778	94.2534416435298	93.6438328829237	100.939901647246	106.743774239441
9.675	97.6027008733047	98.2259795328845	98.7888564836516	98.5916006505858	99.0618448357491	90.1228365595576	101.324117847292	96.2487366129412	94.6138304669091	99.6477015894997	94.6714022917655	94.2591169816137	93.6395226841763	100.951579162779	106.698737402904
9.68333333333333	97.6019897890449	98.2065312005804	98.7987903193438	98.6177886385282	99.0772547113604	90.1353943347416	101.321288863803	96.2301620270918	94.6028791354122	99.6641774766788	94.6674025973215	94.2643684500538	93.6363495780902	100.962944134606	106.655284712734
9.69166666666667	97.6003218976522	98.1853654309645	98.8038323539026	98.6450115730384	99.098165803376	90.1496142544692	101.318779283424	96.2109218338764	94.591617336142	99.681751638939	94.6633791595421	94.2690349493547	93.6342850238646	100.974048560671	106.614341962119
9.7	97.5973535707069	98.1628139516481	98.8040296503146	98.6728665224594	99.1240574675534	90.1659630381308	101.316257666342	96.1913225102143	94.5807636915641	99.7006218615846	94.6594549717119	94.2729300503443	93.6332136994578	100.984952605198	106.576781938287
9.70833333333333	97.5928091858637	98.1392418246728	98.7996393796672	98.7009816343978	99.1542224317723	90.1847132305427	101.313414185504	96.1716828624293	94.5710500746283	99.7209050699408	94.6557728065316	94.275848222006	93.6329215119214	100.995715324258	106.543365074509
9.71666666666667	97.5865201060483	98.1150171022948	98.7910945772337	98.7290226137897	99.1878103784666	90.2059323686386	101.309977575595	96.1523213490327	94.5631671630668	99.7426216843718	94.6524872951265	94.2775871012628	93.6330954233569	101.006392589599	106.51469538132
9.725	97.5784510962493	98.0904812584188	98.7789540975431	98.7566927435666	99.2238906610898	90.2295007683986	101.305729637852	96.1335407432934	94.5577057782378	99.7656898521572	94.6497523453438	94.277974659805	93.6333366533151	101.017041843578	106.491196076463
9.73333333333333	97.5687119237179	98.0659270321374	98.763846005566	98.7837286937325	99.2615223251474	90.2551494714087	101.300517973406	96.1156150637263	94.5551085843721	99.7899289186174	94.6477066027377	94.2768888395183	93.6331854576445	101.027728659676	106.473103709328
9.74166666666667	97.5575554109223	98.0415852389732	98.7464143119356	98.8098922772119	99.2998170558093	90.2825026105248	101.29426370718	96.098783341232	94.5556457124793	99.8150698377416	94.646463488776	94.2742666698473	93.6321515230907	101.038526704335	106.46047563779
9.75	97.5453618868948	98.0176184337287	98.7272795313592	98.8349598847969	99.3379849902567	90.3111082320969	101.28696184962	96.0832515156233	94.5594189392332	99.8407690033011	94.6461093158792	94.2701079843548	93.6297420828817	101.049506958789	106.453205238625
9.75833333333333	97.5326098347962	97.9941216350143	98.7070163141757	98.8587135851092	99.3753606441854	90.3404500192697	101.27867638876	96.0691998732525	94.5663893886129	99.8666228055232	94.6467076057126	94.2644788057406	93.6254815796372	101.06072096388	106.451041840687
9.76666666666667	97.5198358997064	97.9711340892062	98.6861411725847	98.8809371667531	99.4114124528986	90.3699445315304	101.269533773848	96.056789653389	94.5764190261867	99.892181693253	94.6483046070816	94.257514296852	93.6189203730543	101.072186151144	106.453614659416
9.775	97.5075906873888	97.9486621283054	98.6651011482554	98.901417893634	99.4457401281794	90.39893810861	101.25971524122	96.0461606455678	94.5893158924101	99.9169650997421	94.6509323558744	94.2494182711471	93.6096361608748	101.083877890956	106.460459966952
9.78333333333333	97.496396311752	97.9267057458157	98.6442605651736	98.9199527829683	99.4780569363736	90.4267193862499	101.249445282362	96.0374144996049	94.6048748060042	99.940480764715	94.6546083227669	94.2404578565002	93.5972380501079	101.095728590905	106.471048916717
9.79166666666667	97.4867076046129	97.9052797855909	98.6238906031745	98.9363574639914	99.5081498551488	90.452558616208	101.23897553491	96.0305854172718	94.6229070683953	99.9622498766924	94.6593301202583	94.2309533541219	93.581381564821	101.107632285659	106.484811847765
9.8	97.4788769917859	97.8844236402214	98.6041700451594	98.9504760847082	99.5358215383214	90.4757745326497	101.228567430005	96.0256070921351	94.6432538673711	99.981834825953	94.6650635938087	94.2212618676452	93.5617939916574	101.119454111552	106.501156932221
9.80833333333333	97.4731270754207	97.864198498616	98.5852023281333	98.962191415355	99.5608316487563	90.4958146012391	101.218476852257	96.0222886885011	94.6657818259914	99.9988646245396	94.6717277687814	94.2117516424074	93.5383041464709	101.131044903375	106.519486742596
9.81666666666667	97.4695379996544	97.8446766831556	98.5670461687828	98.9714338111654	99.5828532441161	90.5123264965208	101.208940735197	96.0203104955672	94.6903658709649	100.013056073362	94.6791851855074	94.2027675492035	93.5108704933462	101.14225824188	106.539217975408
9.825	97.4680518149884	97.8259286729515	98.5497495830413	98.9781870086897	99.6014502600514	90.5252050987136	101.200164179803	96.0192417398902	94.7168688908413	100.024232989205	94.6872434802901	94.1945974767692	93.4795995916442	101.152963212178	106.559802019757
9.83333333333333	97.4684897770668	97.8080101996911	98.5333742949349	98.9824901947674	99.6160771583472	90.5346101718663	101.192309279666	96.0185748070357	94.7451272824723	100.032344152613	94.695667032788	94.1874535302725	93.4447459000186	101.163047091586	106.580737914113
9.84166666666667	97.4705787658844	97.7909499208994	98.5180039950028	98.9844379191717	99.6260968756842	90.5409555106024	101.185488927153	96.0177673082897	94.7749477515958	100.037472782504	94.7041952335194	94.1814717667342	93.4066909862302	101.17240928023	106.601575825239
9.85	97.4739855790003	97.7747392987343	98.5037409203456	98.9841787925496	99.6308066920696	90.544873645464	101.179765673324	96.0162846814922	94.8061114990026	100.039828312241	94.7125657281348	94.1767198453034	93.3659096403082	101.180954556186	106.621918154462
9.85833333333333	97.47835615511	97.7593272659767	98.4906970204418	98.9819117631196	99.6294648756376	90.5471630325561	101.175151489357	96.0136385047812	94.8383725335406	100.03972031158	94.7205395149203	94.1731987646217	93.3229324215308	101.188592810743	106.641423650492
9.86666666666667	97.4833526862327	97.7446202732681	98.4789785269478	98.9778793753263	99.6213265521532	90.5487242607345	101.171605441478	96.0094182446708	94.8714423327472	100.037521642109	94.7279217752104	94.1708339092949	93.2783102417347	101.195245344334	106.659815216821
9.875	97.488680693924	97.7304850931206	98.4686606188338	98.9723602619955	99.6057054143251	90.5504903541829	101.169029856952	96.0033149792259	94.9049705699197	100.033625875004	94.7345754610266	94.1694636072724	93.2325839592043	101.200853498338	106.676892285553
9.88333333333333	97.4941023419315	97.7167519238145	98.4597565335743	98.9656630966766	99.5820627852138	90.553356865575	101.167267160923	95.9951363023919	94.9385391175447	100.028402868373	94.7404314018531	94.1688401894422	93.1862623343444	101.205387730095	106.692546739464
9.89166666666667	97.499438398985	97.7032185271107	98.4521922357765	98.9581208679452	99.5501027838337	90.558117126371	101.1661010806	95.9848142609469	94.9716762079616	100.02216132767	94.7454982211744	94.1686516623213	93.1398119758056	101.208858260061	106.706775091437
9.9	97.5045643350855	97.6896578964799	98.4457965362886	98.9500830828265	99.5098459232723	90.5654053517976	101.165266627254	95.9724088600478	95.0038851319253	100.015128526587	94.749867902568	94.1685582600401	93.0936599796179	101.211325657561	106.719677305165
9.90833333333333	97.5094037155847	97.6758316456788	98.4403106582205	98.9419057958755	99.461663853206	90.575651463718	101.164469623441	95.9581069204203	95.0346820328608	100.007449767805	94.7537108996801	94.1682327152334	93.0482051618067	101.212905040861	106.731438616623
9.91666666666667	97.5139179284097	97.6615095856718	98.4354142317672	98.9339404518761	99.4062722145729	90.5890567770541	101.163411270009	95.942214876671	95.0636428374391	99.9992014710516	94.757261150685	94.1673974388986	93.0038322387493	101.213759337788	106.742300241951
9.925	97.5180913262226	97.6464920235542	98.4307596964499	98.9265206700587	99.3446919304904	90.6055977146793	101.161810804818	95.9251466431242	95.0904528494474	99.9904101812402	94.7607960390455	94.1658551378344	92.9609253277991	101.21408305986	106.7525286518
9.93333333333333	97.5219154754734	97.6306274983514	98.4260090273482	98.9199443773934	99.2781988557246	90.6250520890902	101.159420607939	95.9074104639758	95.114938523679	99.9810734460196	94.7646143618276	94.1635090592336	92.9198782463369	101.214080180306	106.762387265088
9.94166666666667	97.5253792493695	97.613819487858	98.4208713559309	98.9144499478531	99.2082775191652	90.6470327180672	101.156033663641	95.8895967115117	95.1370627461849	99.9711810253138	94.7690122378046	94.1603698890367	92.8810987718607	101.213938832308	106.772108151985
9.95	97.5284681349543	97.5960223325392	98.4151367928338	98.9101903241455	99.1365778213892	90.6710176218376	101.151489127984	95.8723626906814	95.1568870028116	99.9607354256683	94.7742579220528	94.156548692255	92.8450046577894	101.213806656481	106.781863125361
9.95833333333333	97.5311692701984	97.5772344369884	98.4086964666966	98.9072144724154	99.0648623442611	90.6963776860274	101.145680758547	95.8564090677594	95.1745220653998	99.9497723293801	94.7805690890074	94.1522370962278	92.8120113159214	101.213771960407	106.791738256858
9.96666666666667	97.5334755739455	97.5574978678631	98.4015463560426	98.9054640711538	98.9949369392065	90.7224067922068	101.138567652669	95.8424485165789	95.1900848126469	99.9383824448761	94.7880946875813	94.1476793507574	92.782514401472	101.213854011337	106.801717989273
9.975	97.5353845602041	97.536906331758	98.3937835072557	98.9047857556324	98.9285705259094	90.7483546368588	101.130184544964	95.8311718012212	95.2036637306376	99.9267324902489	94.7968999422462	94.1431457362988	92.7568730727855	101.214003168939	106.811685372719
9.98333333333333	97.5368913683161	97.5156165224888	98.3855978291358	98.9049523914073	98.8674179794937	90.7734576969292	101.120648130173	95.8232133325537	95.2152897209583	99.9150760321706	94.8069539584668	94.1389145396421	92.7353986080007	101.214110764444	106.82144145614
9.99166666666667	97.5379803791043	97.4938574200166	98.3772501648547	98.9056854495933	98.8129573151058	90.7969634318892	101.110153364529	95.8191132113308	95.2249130053283	99.9037423314198	94.8181234848668	94.1352601610186	92.718349187577	101.214027175373	106.830739801404
10	97.5386240746628	97.4719336807605	98.3690299363578	98.9066746451802	98.7664450090306	90.8181475994426	101.098955037874	95.8192736075155	95.2323911842605	99.8931002745756	94.830176860436	94.1324408118091	92.7059281183578	101.213582969337	106.839326820231
10.0083333333333	97.5387941265706	97.4502178246817	98.3612003899809	98.9075959722381	98.7288879355182	90.8363324109796	101.087338129862	95.8239118878406	95.2374942002436	99.8835106798603	94.8427982529972	94.1306833540564	92.6982824799032	101.212606436449	106.846976936541
10.0166666666667	97.5384786574059	97.4291265235207	98.3539492712371	98.9081300106439	98.701026983693	90.8509144638731	101.075587157215	95.8330174969159	95.2399275858503	99.8752863458983	94.8556088463243	94.130166129065	92.6955030936787	101.210935117412	106.853513970792
10.025	97.5376954972633	97.4090825506564	98.3473612460145	98.9079793499002	98.6833248579518	90.8613995397476	101.063961956449	95.8463253280297	95.2393672613362	99.8686669783199	94.868191620579	94.131001256519	92.6976297629762	101.208424587436	106.858817398539
10.0333333333333	97.536497834308	97.3904699493731	98.3414172982604	98.9068833557075	98.6759536910109	90.8674270010314	101.052679857506	95.8633207828939	95.2354962059254	99.8638026135742	94.8801182366756	94.1332191950321	92.7046623557482	101.204957024469	106.862819543002
10.0416666666667	97.5349734271473	97.3735914149559	98.3360136696357	98.9046326144958	98.6787880172141	90.8687676915822	101.041902126522	95.8832829486008	95.2280390456606	99.8607425050419	94.8909764031748	94.1367602313208	92.7165721769403	101.200447667637	106.865501771875
10.05	97.5332379200994	97.3586358059004	98.3309908691503	98.9010868914947	98.6914136979969	90.8652970860677	101.031726299555	95.9053559560181	95.2167955786539	99.859437739876	94.9003938257375	94.1414773134906	92.7333063059609	101.194847608044	106.866893898134
10.0583333333333	97.5314229853795	97.3456604377737	98.3261690894955	98.8961954594474	98.7131573393061	90.8569592214745	101.022186984048	95.9286283346397	95.2016721316541	99.8597644821545	94.908053617081	94.1471508528954	92.7547809320611	101.188144979245	106.867075656342
10.0666666666667	97.5296615944028	97.3345867558175	98.3213853874906	98.890014224432	98.7431325180435	90.8437337108133	101.013263099805	95.9522030870116	95.1827065450869	99.8615605046654	94.9136978834467	94.1535121433408	92.7808642526607	101.180367459105	106.866178898356
10.075	97.5280743160308	97.3252043465674	98.3165211256797	98.8827144914492	98.7802963280202	90.8256125582441	101.004886401291	95.9752501344749	95.1600834873208	99.8646577452797	94.9171214832606	94.160271190416	92.8113521343386	101.171587033721	106.864392104623
10.0833333333333	97.5267600442157	97.3171816241994	98.3115102807474	98.8745800043247	98.8235115499601	90.8025979329903	100.996949341558	95.9970391789917	95.1341374687304	99.868896605688	94.9181631888357	94.167144329587	92.8459409763597	101.161924986498	106.861967147514
10.0916666666667	97.5257893890548	97.3100863949266	98.3063324608434	98.8659900006533	98.8716094254544	90.7747305105294	100.989315111382	96.016955669502	95.10534009544	99.8741183403437	94.916702574693	94.1738761195341	92.8842038523595	101.151553236147	106.859225501099
10.1	97.5251959222917	97.3034179108543	98.3010030219888	98.8573883345816	98.9234434618766	90.7421396577214	100.981832047801	96.0345063656175	95.0742717306859	99.8801424080924	94.9126674360382	94.1802525199993	92.9255767884741	101.140690222266	106.85656216996
10.1083333333333	97.5249661535526	97.2966462352476	98.2955665236047	98.8492433672067	98.9779267101411	90.7050934691342	100.974350647149	96.0493210766831	95.0415856955036	99.8867410207556	94.9060491337933	94.186106904023	92.9693602324393	101.129592664209	106.854443927881
10.1166666666667	97.5250355988941	97.2892528557161	98.2900895398623	98.8420071277699	99.0340539593357	90.6640348568677	100.966741227722	96.0611553467017	95.0079758423138	99.8936223623473	94.89691737929	94.19132135989	93.0147383640292	101.118543634904	106.853395115294
10.125	97.5252966578431	97.2807692039741	98.2846464631521	98.8360808000056	99.0909135834018	90.6196009011936	100.958912306831	96.0698966816399	94.9741508525815	99.9004297349694	94.885427530532	94.1958238472769	93.0608163670085	101.107835034925	106.85396851773
10.1333333333333	97.5256164978079	97.2708115513758	98.2792937880844	98.8317885829107	99.1476945483751	90.5726183813748	100.950828201057	96.0755706676805	94.9408092655696	99.9067591807821	94.8718185180596	94.1995823793374	93.1066707626267	101.097744424902	106.856706558495
10.1416666666667	97.5258568020586	97.2591099914965	98.2740324850183	98.8293592675766	99.2036953458439	90.5240633804027	100.94252180153	96.0783374183505	94.9086085889506	99.9121938959558	94.8564030290379	94.202599192282	93.1514040534653	101.088509688359	106.862099373344
10.15	97.5258882323715	97.2455282753619	98.268770822684	98.8289153963376	99.2583338106956	90.474986053921	100.934099371061	96.0784729295003	94.8781289116873	99.9163490408581	94.8395542897304	94.2049062149695	93.1941966783453	101.080305201826	106.870543489647
10.1583333333333	97.5255994876827	97.2300717043132	98.2633116338502	98.8304705659721	99.3111492557469	90.4264216786857	100.925736662967	96.0763392137881	94.8498384718064	99.9189166115848	94.8216943426773	94.2065608546674	93.2343509162461	101.073223188445	106.882305802658
10.1666666666667	97.5249040346849	97.2128820813066	98.2573766599104	98.8339354285208	99.3617942179893	90.3793123518736	100.917667373941	96.072350752945	94.8240708719459	99.9196999147887	94.8032843991129	94.2076413358122	93.2713196731599	101.06726518234	106.897501253851
10.175	97.523744377383	97.1942209381037	98.2506524154337	98.8391325961464	99.4100197646788	90.334450054931	100.910165983598	96.066944168682	94.8010193090078	99.9186303696004	94.7848118106613	94.208240652534	93.3047157344559	101.062346542959	106.916090537222
10.1833333333333	97.5220930418155	97.1744439593008	98.2428318392936	98.845819225547	99.4556567742975	90.2924404196925	100.903527300496	96.0605564806258	94.7807444147814	99.9157644963427	94.7667683348397	94.2084575296924	93.3343049015483	101.058313086537	106.937895667111
10.1916666666667	97.5199528766701	97.1539714210496	98.2336450729652	98.8537128201388	99.4985940693487	90.2536859450478	100.898045133713	96.053612390177	94.7631861775574	99.9112663531534	94.7496222349034	94.2083849275088	93.359989681129	101.054967124977	106.962624315458
10.2	97.5173585478123	97.1332613404137	98.2228907304701	98.8625130552686	99.5387536413639	90.2183893511003	100.893992341492	96.0465156360753	94.7481723972273	99.9053870491906	94.7337914271134	94.2081005059087	93.3817868336915	101.052098047453	106.989892654783
10.2083333333333	97.5143766313203	97.1127894769272	98.2104720947577	98.8719142559787	99.576059919946	90.1865755592442	100.891602990171	96.0396414718724	94.7354240963611	99.8984515259283	94.7196196336066	94.2076640554465	93.3997996574246	101.049508788856	107.019241149548
10.2166666666667	97.5111017048595	97.0930323157191	98.1964248838819	98.8816082435534	99.6103994428806	90.158125192439	100.891056652798	96.0333327495048	94.7245646421984	99.8908517238238	94.7073535329739	94.2071225707052	93.4141874410069	101.047029423179	107.050146361414
10.225	97.5076497212401	97.0744445175967	98.180920206723	98.8912810683812	99.6415732099057	90.1328087100981	100.892466547975	96.0278997629703	94.7151380522203	99.8830341673761	94.6971245507438	94.2065190003896	93.4251364330775	101.044515570813	107.082035613243
10.2333333333333	97.5041497668823	97.0574281339362	98.1642409308317	98.9006088473066	99.6692511582885	90.1103151335337	100.895873721227	96.023617750251	94.7066347359932	99.8754724942384	94.688943470371	94.2058998690335	93.4328367095327	101.041836602705	107.114304627842
10.2416666666667	97.5007310379863	97.042300325606	98.146743584795	98.9092564911648	99.6929393369697	90.0902772074518	100.901247116235	96.0207175479338	94.6985193503966	99.8686289811558	94.6827107495625	94.2053190822733	93.4374678364554	101.038860073762	107.146330894497
10.25	97.4975023590689	97.0292680838184	98.1288188382958	98.9168779215192	99.7119654170615	90.0722944643022	100.908486761932	96.0193718957847	94.6902610588496	99.8629156434528	94.6782372580808	94.2048371477198	93.4391932473198	101.035436811705	107.177478835742
10.2583333333333	97.4945283732829	97.0184127186479	98.1108574636397	98.9231145143991	99.7254865623888	90.0559524086607	100.917426376243	96.0196821465909	94.681370485752	99.8586591387652	94.6752674084592	94.2045155897105	93.4381604683166	101.031391393784	107.20710227457
10.2666666666667	97.4918115393399	97.0096831353437	98.0932252051294	98.9275948185307	99.7325287435205	90.0408374064854	100.927833801927	96.021667794039	94.671439542602	99.8560687080054	94.6735007468319	94.2044079852718	93.4345045013148	101.026522742842	107.234553320877
10.275	97.4892886256507	97.0028994515971	98.0762490560833	98.9299443580654	99.7320653375277	90.0265478449462	100.939412137215	96.0252606376039	94.6601707744798	99.8552125675246	94.6726153362568	94.2045521611882	93.4283540754342	101.020615320498	107.259202488147
10.2833333333333	97.4868459235971	96.9977704321087	98.0602133020435	98.929810210607	99.723128817114	90.0127018978288	100.951806667063	96.0303050933097	94.6473866744631	99.856013577706	94.6722980576749	94.2049687122378	93.419842184194	101.013457651292	107.280469294949
10.2916666666667	97.4843496298153	96.9939231857489	98.0453573219329	98.9268952557384	99.7049375259409	89.9989440355265	100.96462043674	96.0365630047093	94.633022576107	99.8582642072245	94.6722792915086	94.2056677768012	93.4091216083302	101.004865393382	107.297859066725
10.3	97.4816807554332	96.990937261804	98.0318665944284	98.920991916635	99.6770211595615	89.9849537584567	100.977436798879	96.043720703452	94.6171133705158	99.8616447740249	94.6723616645141	94.2066613664191	93.3963827103178	100.994706042986	107.310999559987
10.3083333333333	97.4787630775875	96.988375039762	98.0198565812707	98.9120072506552	99.6393335038104	89.9704580042125	100.989843947095	96.0514006744501	94.599778221593	99.8657321021923	94.6724340992066	94.2079746258747	93.3818671253073	100.982919300614	107.319670555287
10.3166666666667	97.4755768356371	96.9858048086077	98.0093590718297	98.8999748437914	99.5923379924691	89.9552440200315	101.00145767619	96.0591828088551	94.5812013699806	99.8700044705149	94.6724695566293	94.2096479262888	93.3658715689002	100.969528334936	107.323820381134
10.325	97.4721557612413	96.9828192257294	98.0003241181193	98.8850523180535	99.5370447661695	89.9391670508612	101.011942782914	96.0666347069145	94.5616109937124	99.873856830825	94.6725100135159	94.2117257029893	93.3487413992897	100.954645040515	107.323565524805
10.3333333333333	97.4685708282608	96.9790558705032	97.9926467696883	98.8675080210093	99.4749793812445	89.9221497427944	101.021034154511	96.073341585094	94.5412621348655	99.8766321724197	94.6726449134895	94.2142373489104	93.3308584157015	100.938475587287	107.319173582679
10.3416666666667	97.4649095978726	96.9742216249884	97.9862166177598	98.8477028177222	99.4080808050855	89.9041729233985	101.028555232353	96.0789255055977	94.5204252910652	99.8776666122073	94.6729907604804	94.2171814782683	93.3126273071018	100.921325643422	107.311035254232
10.35	97.4612603829999	96.9681133959435	97.9809707182622	98.8260697019384	99.3385507346325	89.8852576140023	101.034430436866	96.0830512147151	94.4993776346414	99.8763429331546	94.6736768735942	94.2205210503895	93.2944614476153	100.90359808619	107.299634878396
[truncated: 917 more rows]
