# Supplementary material for: Pupil responses to melanopsin-isolating stimuli as a potential diagnostic biomarker for glaucoma
Source: PLoS One. 2025 May 23;20(5):e0324373. doi: 10.1371/journal.pone.0324373 (PMC12101769; doi:10.1371/journal.pone.0324373)
Supplement: S5 File — (CSV) [file pone.0324373.s007.csv]

timeRelativeToPulseOnset	glaucomaParticipant1	glaucomaParticipant2	glaucomaParticipant3	glaucomaParticipant4	glaucomaParticipant5	glaucomaParticipant6	glaucomaParticipant7	glaucomaParticipant8	glaucomaParticipant9	glaucomaParticipant10	glaucomaParticipant11	glaucomaParticipant12	glaucomaParticipant13	glaucomaParticipant14	glaucomaParticipant15	glaucomaParticipant16	glaucomaParticipant17	glaucomaParticipant18	glaucomaParticipant19	glaucomaParticipant20
-2	106.465020375209	98.4725808125658	103.260918225269	114.189714011987	99.8078926144628	103.433123987067	NA	92.8350531341644	99.0117375203795	100.137330244209	NA	NA	NA	89.7595997806547	98.080356083162	102.145667955789	100.685296083167	98.1551069678632	100.758933494569	98.4698561130323
-1.99166666666667	106.463002135645	98.5262685375531	103.208772239323	114.594331274846	99.7884444403084	103.357473352834	NA	92.7296562197225	99.1244649477418	100.265694549067	NA	NA	NA	90.171678134436	98.1672855926637	102.127881658508	100.709920193394	98.2153154278963	100.758833007264	98.2696619698195
-1.98333333333333	106.467206366655	98.5967364247172	103.152036933734	114.955340163159	99.7565367618871	103.281798151402	NA	92.6552332325752	99.2204665856812	100.385532983509	NA	NA	NA	90.5643570064814	98.245012737349	102.112376882302	100.73187892699	98.2758560727569	100.760759240653	98.1055152423288
-1.975	106.476944059924	98.6816875998494	103.091174027587	115.268299095392	99.7126148159934	103.206635018433	NA	92.6164770280302	99.2956386195287	100.494694652381	NA	NA	NA	90.9365560574805	98.3131163727588	102.099293566012	100.751255749978	98.3356341735857	100.764735127243	97.9812859593435
-1.96666666666667	106.491307328914	98.7784019075425	103.026705156041	115.529360409321	99.6582563981155	103.132448473946	NA	92.6173761859597	99.3469758101053	100.590924175825	NA	NA	NA	91.287965989691	98.3716543306073	102.088690801101	100.768226437156	98.3934522762427	100.770721594954	97.8993673752671
-1.95833333333333	106.509259567072	98.8838774292837	102.959209168	115.735392776767	99.596015039712	103.059613845033	NA	92.661013008072	99.3727933168118	100.671960207748	NA	NA	NA	91.6188927423736	98.4210960433191	102.080551687965	100.783053513188	98.448065148646	100.778613818712	97.8604969142939
-1.95	106.529724928831	98.9949795605851	102.889324592631	115.884076600452	99.5291858025963	102.988397177301	NA	92.7493816381089	99.3728522555748	100.735638665032	NA	NA	NA	91.9301021734258	98.4622308597162	102.074789880215	100.796072339033	98.4982435484043	100.788243131043	97.8636834707262
-1.94166666666667	106.551662530422	99.1085883400425	102.817754708194	115.973969320382	99.4615380208859	102.918941215386	NA	92.8832441766542	99.3483582103044	100.779990437997	NA	NA	NA	92.2226752520366	98.4960711740854	102.071257803975	100.807671258678	98.5428407102369	100.799385237842	97.9062588936928
-1.93333333333333	106.574116516423	99.2217364808537	102.74527503391	116.004538799487	99.3970609527708	102.851264276872	NA	93.062043539022	99.3018111958019	100.803332381064	NA	NA	NA	92.4978800224519	98.5237613483235	102.069755203566	100.818267991788	98.5808549308421	100.811772078656	97.9840561135576
-1.925	106.596240063312	99.3317314304772	102.672741062316	115.976163949232	99.3397468805118	102.785270721577	NA	93.2838910785378	99.2367126768716	100.80435528444	NA	NA	NA	92.7570630812003	98.5464942219624	102.070037123912	100.828283998799	98.6114842291728	100.825103796303	98.091693961191
-1.91666666666667	106.617298275983	99.4362548067808	102.601090759672	115.890105652971	99.2934133359183	102.720768548112	NA	93.545640315141	99.1571784356755	100.782211303377	NA	NA	NA	93.0015612127404	98.5654354357718	102.071821628506	100.838117665973	98.6341701676908	100.839060376683	98.222930494302
-1.90833333333333	106.636660979453	99.5334329191525	102.531336923115	115.748457718279	99.2615568146467	102.657491633036	NA	93.8430431938261	99.0675366600288	100.736598422468	NA	NA	NA	93.2326339327204	98.5816592617703	102.074798834757	100.848115892891	98.6486268235172	100.853315110081	98.371040806045
-1.9	106.653796607241	99.6218732165193	102.46454764609	115.554090363062	99.2472299369589	102.595124369672	NA	94.1709705689835	98.9719805397766	100.667831696568	NA	NA	NA	93.4514177627384	98.5961016904224	102.078644552615	100.858543124209	98.6548522449841	100.867550076081	98.5291786359279
-1.89166666666667	106.668272092286	99.7006640368456	102.40181521528	115.310593344916	99.252935219678	102.533324617631	NA	94.523671034494	98.8743074475312	100.576886091235	NA	NA	NA	93.6589020160883	98.6095326139149	102.083039881872	100.869547651216	98.6531237600428	100.881470788528	98.6906895835363
-1.88333333333333	106.679756181825	99.7693397859016	102.344214368699	115.022218759614	99.2805318612808	102.47174219109	NA	94.8950412527093	98.7777475572996	100.465400682257	NA	NA	NA	93.8559252305006	98.6225423805561	102.087691709513	100.88112730341	98.6439804777428	100.894817359734	98.8493583772008
-1.875	106.688018251571	99.8278192435031	102.292751667334	114.693821232128	99.3311584849654	102.410034071392	NA	95.2788849421902	98.684873023403	100.335643678864	NA	NA	NA	94.0431914831054	98.6355382451544	102.092346352409	100.893099128166	98.6281950928621	100.90737215562	98.9995896570064
-1.86666666666667	106.692915723311	99.8763280725705	102.248308699079	114.330793694306	99.4051813556577	102.347877745397	NA	95.6691441888413	98.5975736246341	100.190441619399	NA	NA	NA	94.2213043416475	98.6487521166813	102.096792805284	100.905077080214	98.6067358977403	100.918965486373	99.1365325091206
-1.85833333333333	106.694371598521	99.9153161604703	102.21158169152	113.938997905972	99.5021790306808	102.284981364138	NA	96.0600929591882	98.5170818405116	100.033076326263	NA	NA	NA	94.3908119793454	98.6622614757864	102.100856972632	100.916458442911	98.5807216014537	100.929479930076	99.2561615589771
-1.85	106.692350178494	99.9453768254027	102.183020600194	113.524689091472	99.6209687746596	102.221090076503	NA	96.4464889156978	98.44403200188	99.8671589220268	NA	NA	NA	94.5522533622256	98.6760191610972	102.104391558095	100.926418657966	98.5513743408109	100.938852377334	99.3553253322015
-1.84166666666667	106.686838527165	99.9671710028204	102.162774320775	113.094431310207	99.7596713028346	102.155990906061	NA	96.8236853607436	98.3785444704527	99.6964960933466	NA	NA	NA	94.7061960955171	98.6898841972833	102.107268044849	100.933916824557	98.5199745565136	100.94707271484	99.4317683460641
-1.83333333333333	106.677837936647	99.9813583763682	102.150652347576	112.654997979782	99.9158046734484	102.089518550528	NA	97.1877066196827	98.3203323200377	99.5249587885606	NA	NA	NA	94.8532601146557	98.7036503421045	102.109374084721	100.937716310242	98.4878159239542	100.954178530649	99.4841290676089
-1.825	106.665364632367	99.9885385516024	102.146112419425	112.213254990918	100.086397673102	102.021561757967	NA	97.5352875875953	98.2688277424658	99.3563548443607	NA	NA	NA	94.9941245518372	98.7170760757621	102.110614320525	100.936423627435	98.4561571877384	100.96024592587	99.5119131341413
-1.81666666666667	106.649452813533	99.9892055441929	102.148279123481	111.776027546363	100.26811525698	101.95206934321	NA	97.863878009807	98.2233184832381	99.194306729979	NA	NA	NA	95.129517010511	98.7299193590203	102.110912028907	100.928544540281	98.4261722061972	100.965377620181	99.5154411072851
-1.80833333333333	106.630151909613	99.9837171427219	102.155992417337	111.349950395635	100.457389840623	101.881056939274	NA	98.1716166293948	98.1830804849755	99.0421376095479	NA	NA	NA	95.2601857601581	98.7419732559469	102.110212077486	100.912552612503	98.398903265505	100.969689789942	99.4957729681548
-1.8	106.607514119793	99.9722792033858	102.167878704311	110.94129793958	100.650551716675	101.808614410971	NA	98.4572833766032	98.1474955708482	98.9027660497569	NA	NA	NA	95.3868564741151	98.7530954698994	102.108487703687	100.886965316136	98.3752225273155	100.973298346988	99.4546150629893
-1.79166666666667	106.581572834109	99.9549446430308	102.182432935612	110.555792441804	100.843951998732	101.734908582129	NA	98.7202365752797	98.1161459252734	98.7786099419864	NA	NA	NA	95.5101767099375	98.7632282455033	102.105752598263	100.850425442442	98.3558052174945	100.976305430461	99.3942163942427
-1.78333333333333	106.552317398001	99.9316265963457	102.198100744114	110.198395823179	101.034074085562	101.660174679169	NA	98.960341190313	98.0888764495993	98.6715071952217	NA	NA	NA	95.6306531847338	98.7724070792288	102.102076616361	100.801786697683	98.3411177286925	100.978787831243	99.3172606118126
-1.775	106.5196735051	99.9021244608469	102.213354821909	109.873098256349	101.217633225068	101.584695618886	NA	99.177893640856	98.0658164469678	98.5826648831744	NA	NA	NA	95.7485875529987	98.7807568786543	102.097600314789	100.74020063934	98.3314212263287	100.980789521874	99.2267589483672
-1.76666666666667	106.483496553267	99.8661611439386	102.226766103368	109.582721109834	101.391665034924	101.508773420832	NA	99.3735459837451	98.0473586448547	98.5126452974835	NA	NA	NA	95.8640154852836	98.7884779509452	102.092541334226	100.66520053157	98.326785473194	100.982319822796	99.125947783543
-1.75833333333333	106.443580272736	99.8234300111274	102.237072130627	109.328752263034	101.553602305159	101.432697745624	NA	99.548230728632	98.0341038236602	98.461391358214	NA	NA	NA	95.9766526801301	98.7958278567152	102.08718656072	100.576778043662	98.3271047362609	100.983356912859	99.0181927819092
-1.75	106.399679744021	99.7736506161073	102.243241264911	109.111230330111	101.70133794375	101.35671645948	NA	99.7030894015578	98.0267852793502	98.4282877986348	NA	NA	NA	96.0858508154992	98.8031026545962	102.081870772619	100.475449250468	98.332111814277	100.983854734361	98.9068996038425
-1.74166666666667	106.351545679267	99.7166318263565	102.244527717739	108.928693866666	101.833271106561	101.281013441461	NA	99.8394094004889	98.0261863778327	98.4122498111445	NA	NA	NA	96.1905664035215	98.8106169753775	102.0769498641	100.362305248401	98.3413915854565	100.983751509109	98.795429713937
-1.73333333333333	106.298965874066	99.6523379880452	102.240511481979	108.778211093433	101.948331957166	101.205697807397	NA	99.9585728309305	98.0330629576737	98.4118295634009	NA	NA	NA	96.2893458975686	98.8186826243695	102.072776331492	100.239039480299	98.3543964648123	100.98297884507	98.6870201005308
-1.725	106.24181278197	99.5809508930754	102.231116300934	108.655498755855	102.045980021239	101.130806229785	NA	100.062018603274	98.0480832031619	98.4253322100406	NA	NA	NA	96.3803303619248	98.8275878120005	102.069678570067	100.107940648091	98.3704650829985	100.98147049352	98.5847075065547
-1.71666666666667	106.180099242481	99.5029210783939	102.21659888484	108.555124010063	102.126174642231	101.056317283189	NA	100.151215210036	98.0717948838028	98.4509342660114	NA	NA	NA	96.4612818837845	98.8375815048023	102.067941934715	99.9718399996638	98.3888454974476	100.979170074304	98.4912593841932
-1.70833333333333	106.114039586329	99.4190049092647	102.197507934058	108.470769020633	102.189322402863	100.982173788437	NA	100.227638322883	98.1046214143004	98.4867968565475	NA	NA	NA	96.5296322340671	98.848868403948	102.067790489569	99.8340045633052	98.4087231182658	100.976036919901	98.4091136947211
-1.7	106.044103236842	99.330285611158	102.174619002771	108.395533382417	102.236210814214	100.908306628258	NA	100.29274691529	98.1468787530426	98.5311629561767	NA	NA	NA	96.5825531460179	98.8616156008892	102.069370612279	99.6979738258024	98.429250115938	100.972047833342	98.3403273775439
-1.69166666666667	105.971045072536	99.2381767830999	102.148854324093	108.322254627923	102.267936337778	100.8346554035	NA	100.347953907747	98.1988000673638	98.5824249819695	NA	NA	NA	96.6170478587785	98.8759643299876	102.072739129237	99.5673510918751	98.4495726359502	100.967193106344	98.2865304571065
-1.68333333333333	105.895905773584	99.1444069527751	102.121195867778	108.243833217524	102.285830205348	100.761186348719	NA	100.394592441784	98.2605592162731	98.6391559653673	NA	NA	NA	96.6300649976732	98.8920375013846	102.077858758747	99.4455798975114	98.4688567581334	100.961469521784	98.2488830833355
-1.675	105.81998679167	99.0509838186536	102.092599334774	108.153549256189	102.291383964999	100.687907646077	NA	100.433884317546	98.3322929979886	98.7001115546516	NA	NA	NA	96.6186365093787	98.9099364896447	102.084601814616	99.3357450985744	98.4863173617907	100.954876313314	98.228037136942
-1.66666666666667	105.744809379043	98.9601380458255	102.063917600398	108.045356389114	102.286178688309	100.614878298026	NA	100.466916897073	98.4141235204731	98.7642142589787	NA	NA	NA	96.5800396057674	98.9297250527941	102.092760542465	99.2404277464299	98.5012521633381	100.947417074739	98.2241078586921
-1.65833333333333	105.672064786698	98.8742488238003	102.035841732063	107.914136672111	102.271821738236	100.54220960246	NA	100.494629914552	98.506176719912	98.8305224391384	NA	NA	NA	96.5119787070565	98.9514043287248	102.102060552867	99.1616218057078	98.513079548096	100.93910477853	98.236660974791
-1.65	105.603556952696	98.7957552260838	102.008863649261	107.75589854874	102.249892400117	100.470064967703	NA	100.517811581471	98.6085918826327	98.8981826281955	NA	NA	NA	96.4127788086299	98.9748883670861	102.112172795536	99.1007047072385	98.5213752335952	100.929965102337	98.2647183046668
-1.64166666666667	105.541135586117	98.7270581426851	101.983259124984	107.56790217587	102.221896549489	100.398662172224	NA	100.537103690892	98.7215200542135	98.9663720633839	NA	NA	NA	96.2815785441714	98.9999895670603	102.122720841098	99.058447991097	98.5258989501739	100.920035357575	98.3067818065076
-1.63333333333333	105.486620444845	98.6704172313292	101.959087497753	107.348705782398	102.189230888021	100.328273628976	NA	100.553013416178	98.8451095207309	99.0342460656079	NA	NA	NA	96.1185096754519	99.0264188720304	102.133284401877	99.0350546227383	98.5266024219619	100.909359147292	98.360872834241
-1.625	105.441722445457	98.6278462381279	101.936204185631	107.09813894813	102.153156850476	100.259215754102	NA	100.565928974076	98.9794755735491	99.100901658369	NA	NA	NA	95.9248476040376	99.053800579463	102.143403478291	99.0302117645074	98.5236172825618	100.897980075602	98.4245805285052
-1.61666666666667	105.407967161953	98.6010095026352	101.914280547934	106.817217013434	102.114783204247	100.191822411647	NA	100.576139697191	99.1246541164909	99.1653584868964	NA	NA	NA	95.7031138200546	99.08169691104	102.152587561876	99.0431515347377	98.5172296759171	100.885939874471	98.4951128678987
-1.60833333333333	105.386621889238	98.5911233674404	101.892824237786	106.508014896926	102.075055883073	100.126406608645	NA	100.583861163263	99.2805417891367	99.2265536759855	NA	NA	NA	95.4571075764343	99.1096351501581	102.160331768227	99.0727164470317	98.5078507466051	100.873284292533	98.5693470074849
-1.6	105.378625348825	98.5988684940983	101.871194667515	106.173519832012	102.034754115306	100.063222362476	NA	100.589261706114	99.4468265140934	99.2833527726272	NA	NA	NA	95.1918428087844	99.1371335338696	102.166138763667	99.1174275417346	98.495991241845	100.860075529499	98.643879427416
-1.59166666666667	105.38452253618	98.6243218596176	101.848611062499	105.817479492266	101.994492718409	100.002437767596	NA	100.592485832885	99.6229151546823	99.3345823059948	NA	NA	NA	94.9133718820122	99.1637271074372	102.16954384291	99.1755520007079	98.4822443888384	100.84640596113	98.7150792326376
-1.58333333333333	105.404411735499	98.6669184795068	101.8241528575	105.444255438719	101.954730453775	99.9441224949305	NA	100.593674124489	99.8078703552042	99.3790831471959	NA	NA	NA	94.6284948771821	99.1889937275957	102.170140139944	99.2451668936055	98.4672724628534	100.832405795358	98.7791507076741
-1.575	105.437910528009	98.7254517343985	101.796755058949	105.058685778757	101.915783821059	99.8882474360068	NA	100.592982180235	100.000369981801	99.4157755310797	NA	NA	NA	94.3443774488662	99.2125764667267	102.167600103328	99.3242180520849	98.4517860405017	100.818239472623	98.8322130403256
-1.56666666666667	105.48414343233	98.798117928945	101.765204193435	104.665956634992	101.87784609584	99.8346940903882	NA	100.590599732352	100.198695061045	99.4437246822823	NA	NA	NA	94.0681194524431	99.234200515349	102.161688230174	99.4105755971181	98.4365088885468	100.804092139878	98.8704050091915
-1.55833333333333	105.541751513939	98.8826048646475	101.728140795721	104.271478637044	101.841011944879	99.7832731138711	NA	100.586766535332	100.400743976032	99.4621987773749	NA	NA	NA	93.8063246939089	99.253687333868	102.152261317311	99.5020873614256	98.4221330584867	100.790152572433	98.8900218609503
-1.55	105.608926366473	98.9762168088068	101.684073089901	103.880763889475	101.805305775457	99.7337517026238	NA	100.581778687305	100.604073510487	99.4707131812323	NA	NA	NA	93.5647220606313	99.2709669069596	102.139258294145	99.5966295634791	98.4092780984246	100.776598341833	98.8876885812788
-1.54166666666667	105.683472361092	99.0760231420292	101.631406108597	103.499302083373	101.770708780184	99.6858847249872	NA	100.575981188892	100.805976431757	99.4690561017798	NA	NA	NA	93.3478797221498	99.2860824666562	102.122687229722	99.6921535225211	98.398467177616	100.763585767841	98.8605650962304
-1.53333333333333	105.762896938968	99.1790165986264	101.568489076979	103.132437809725	101.73718023186	99.6394380377038	NA	100.569747362462	101.003604868563	99.4572926073913	NA	NA	NA	93.1590344193252	99.2991816847585	102.1026158832	99.7867269936949	98.3901216269712	100.751244536241	98.806569071873
-1.525	105.844522641652	99.2822675349721	101.493680677707	102.785250870436	101.704672095933	99.5941946638836	NA	100.563449229663	101.19413369466	99.4357464591071	NA	NA	NA	93.000033864311	99.3104957995465	102.079167774454	99.8785687057359	98.3845635884021	100.739675375198	98.7245978382939
-1.51666666666667	105.925612071628	99.3830622950662	101.405430356314	102.462440179762	101.673137842426	99.5499454857264	NA	100.557424253434	101.374939080615	99.4049644840602	NA	NA	NA	92.8713744690908	99.3203142031077	102.052524021716	99.966077100314	98.3820144884091	100.728949326998	98.6147318454039
-1.50833333333333	106.00349513135	99.479016582454	101.302373562491	102.168214343668	101.642535941049	99.5064739881024	NA	100.551942508199	101.543757414658	99.3656750912008	NA	NA	NA	92.7723123826926	99.3289611225025	102.022930127341	100.047856477461	98.3825858723868	100.719107813526	98.4784027634106
-1.5	106.075684890715	99.5681576600752	101.183435851776	101.906197001622	101.6128285598	99.4635437018186	NA	100.547174306447	101.698794816848	99.3187533310917	NA	NA	NA	92.7010276595476	99.3367760984001	101.990704465947	100.122741868211	98.3862693232207	100.710162883729	98.3185080835719
-1.49166666666667	106.139970474718	99.6489714560392	101.047937511431	101.679356252538	101.583977541025	99.4208921906457	NA	100.543155739459	101.838775185598	99.2651985182517	NA	NA	NA	92.6548247087426	99.3440965205696	101.95624355337	100.189820442506	98.392933325393	100.702097794645	98.1394517427111
-1.48333333333333	106.194482738679	99.7204138009996	100.895691546178	101.48996221938	101.555940799678	99.3782317904274	NA	100.539752755256	101.962934661537	99.206122435628	NA	NA	NA	92.6303549887607	99.3512422201654	101.920019471107	100.248445347909	98.4023284240961	100.69486849353	97.9470882311057
-1.475	106.237733099096	99.7818902842662	100.727090971511	101.33957047642	101.528670711806	99.3352555902073	NA	100.536629845289	102.070981285828	99.1427388904336	NA	NA	NA	92.6238495087756	99.3585055956596	101.88256647216	100.298237798237	98.4140988038755	100.688405546783	97.7485518449397
-1.46666666666667	106.268624775724	99.833213810859	100.543180816167	101.229027287598	101.502113798407	99.2916480034203	NA	100.533229915629	102.163037955044	99.0763428746604	NA	NA	NA	92.6313499324776	99.366148797903	101.84445659211	100.339076063951	98.4278009495336	100.682615984443	97.5519691546988
-1.45833333333333	106.286433846992	99.8745493831999	100.345706414694	101.158493627017	101.476211057697	99.247102698959	NA	100.528766933214	102.239577531998	99.008273565099	NA	NA	NA	92.6489288889353	99.3744041498223	101.806268682503	100.371073983163	98.4429305969345	100.677386214979	97.3660730575802
-1.45	106.290761250564	99.9063531926564	100.137128282558	101.127484685597	101.450899804957	99.2013505553315	NA	100.522228706464	102.301348489982	98.9398656672872	NA	NA	NA	92.6728920882177	99.3834725016516	101.768559167366	100.394552232446	98.4589555784925	100.672587135703	97.1997467985681
-1.44166666666667	106.281466101229	99.9293108090306	99.9205982976066	101.134920344661	101.426118789567	99.1541927506185	NA	100.512389075792	102.349289064578	98.872400290341	NA	NA	NA	92.6999559258431	99.3935167499309	101.73184103865	100.410004232552	98.4753489900657	100.668079731918	97.0615270714488
-1.43333333333333	106.258596245673	99.9442776012173	99.6998983848863	101.179182059452	101.40181770538	99.1055287508981	NA	100.497834645485	102.384436563978	98.8070642370788	NA	NA	NA	92.7273942216553	99.4046515154136	101.69657189428	100.418058508144	98.4916171151514	100.663718556099	96.9590963978936
-1.425	106.222327243618	99.9522232753761	99.479346378685	101.258172250053	101.377969539325	99.0553735463617	NA	100.477012314224	102.407842614566	98.7449189903817	NA	NA	NA	92.7531477808953	99.4169336265503	101.66314814534	100.419439885446	98.5073200609281	100.659353625982	96.8987982774677
-1.41666666666667	106.172912114202	99.9541815084742	99.2636740637208	101.369372605571	101.354581370554	99.0038639701111	NA	100.448297056785	102.420501443096	98.6868781280439	NA	NA	NA	92.7758922068376	99.4303579125116	101.631900837317	100.414933329972	98.5220871046931	100.654833249313	96.88521084418
-1.40833333333333	106.110641618655	99.9512048869792	99.0578814013345	101.509897813042	101.331699645158	98.951254388218	NA	100.41007200104	102.423293830445	98.6336951436025	NA	NA	NA	92.7950634486615	99.4448578730089	101.603087362845	100.405355718471	98.5356290620875	100.6500082942	96.9208153517868
-1.4	106.035819840467	99.9443252013689	98.8670691139839	101.676542091821	101.309409444251	98.8979036606613	NA	100.360812033431	102.416945961824	98.5859634180219	NA	NA	NA	92.8108447409505	99.4603077212796	101.576876531025	100.39153804565	98.5477484015139	100.644737116359	97.0057954695108
-1.39166666666667	105.948763165972	99.9345196508899	98.6962510174495	101.865819182207	101.287829687631	98.8442574356428	NA	100.299166308661	102.401999978139	98.5441228232337	NA	NA	NA	92.8241195631072	99.4765259557337	101.553333066156	100.374314675474	98.5583481890703	100.638892603463	97.1379973997258
-1.38333333333333	105.84982428133	99.9226836744729	98.5501493568561	102.074000475793	101.267105456203	98.7908282952685	NA	100.224037099538	102.378793902315	98.5084605133046	NA	NA	NA	92.8363938737726	99.4932852200311	101.532412545471	100.35451414831	98.5674405836474	100.632373943323	97.3130611922577
-1.375	105.73943068752	99.9096105368842	98.4329787323066	102.297156972346	101.247396995683	98.7381751853852	NA	100.134649925888	102.347452122405	98.4790973980916	NA	NA	NA	92.8496912458823	99.5103301451936	101.513971203758	100.332948996613	98.5751516493605	100.625121452664	97.5247049091128
-1.36666666666667	105.618122188988	99.8959776401075	98.34822584379	102.531209163015	101.228864999091	98.6868842720429	NA	100.030608425431	102.307890627642	98.4559660940997	NA	NA	NA	92.8664273775098	99.5273962488485	101.497784229518	100.310405277313	98.5817163566564	100.617128133935	97.7651233464543
-1.35833333333333	105.486579931683	99.8823404253894	98.2984352201974	102.771986894177	101.211653072388	98.6375522468213	NA	99.9119306180369	102.259841008683	98.4387968212581	NA	NA	NA	92.8892721349158	99.544220872497	101.483564032412	100.287633540577	98.5874607906629	100.608443279458	98.0254599513541
-1.35	105.345651106373	99.8691346341283	98.2850151148011	103.015299318688	101.195869129783	98.5907723695215	NA	99.77906668942	102.202892855299	98.4271247100497	NA	NA	NA	92.9210057915847	99.5605464060935	101.470977388758	100.265341810796	98.5927754104461	100.599168290637	98.2963153573714
-1.34166666666667	105.196373353228	99.8566853246552	98.308080744993	103.257013963275	101.181567384866	98.5471244126309	NA	99.6328981968566	102.136548633239	98.420318437097	NA	NA	NA	92.9643741079922	99.5761246637382	101.459667379855	100.244188374357	98.5980867780637	100.589446997145	98.5682591757983
-1.33333333333333	105.039992945161	99.8452190323723	98.3663536731588	103.493142729088	101.168732587667	98.5071671878544	NA	99.4747175211286	102.060282831212	98.4176171450899	NA	NA	NA	93.0219466355524	99.5907275831871	101.449284550571	100.224770912113	98.6038306453337	100.579453019533	98.8323126475704
-1.325	104.877966130012	99.8348763467954	98.4571371766338	103.719931009921	101.157268598317	98.4714274629388	NA	99.3061895915729	101.973598692358	98.4181606575676	NA	NA	NA	93.0959831290814	99.6041599445783	101.439523877861	100.20761161133	98.6104219844807	100.569377252496	99.0803715870532
-1.31666666666667	104.711937352911	99.8257245473325	98.5763879468565	103.933946600999	101.146993557401	98.4403795587439	NA	99.1293042675647	101.876078376517	98.4210054124074	NA	NA	NA	93.1883133084843	99.6162670670283	101.430158445145	100.193142134562	98.6182195628073	100.559417881492	99.3055446228852
-1.30833333333333	104.543693982611	99.8177709949853	98.7189001385726	104.132166230207	101.137643578777	98.4144171495345	NA	98.9463297032435	101.767424637241	98.4251271067099	NA	NA	NA	93.3002363082762	99.6269346093794	101.421061554617	100.181693198056	98.6274926883322	100.549773336427	99.502391688843
-1.3	104.375100521687	99.8109774554358	98.8786017750957	104.312056739111	101.128886325151	98.3938253961101	NA	98.759772302717	101.647494289761	98.4294196015842	NA	NA	NA	93.4324486708002	99.6360819928793	101.412213797493	100.173491539973	98.6384012176222	100.540637268089	99.6670584054036
-1.29166666666667	104.208016495526	99.8052749517465	99.0489383298106	104.471647122597	101.120344215962	98.3787612172267	NA	98.5723436275552	101.516324450815	98.4327045781048	NA	NA	NA	93.5850107337089	99.6436537047666	101.403695527771	100.168664357497	98.6509928554097	100.532193941032	99.7973099801138
-1.28333333333333	104.044206183589	99.8005785741005	99.2232970310056	104.609586877662	101.11162349892	98.3692440853984	NA	98.3869323234949	101.374151743903	98.4337591194412	NA	NA	NA	93.7573562606257	99.6496136685074	101.395666764934	100.167248510096	98.6652139714192	100.524612116311	99.8924751481477
-1.275	103.885257474874	99.7968014266491	99.3954162265928	104.725183071347	101.102342525548	98.3651552742828	NA	98.2065781592807	101.221424596142	98.431355151048	NA	NA	NA	93.9483411935747	99.6539453097167	101.388338271732	100.169200120381	98.6809281466773	100.518036461213	99.953318115051
-1.26666666666667	103.732529496389	99.793866381719	99.5597276321204	104.818405039257	101.092154513276	98.3662431276812	NA	98.0344439901344	101.05880882351	98.4243006924916	NA	NA	NA	94.156321157856	99.6566559889715	101.381938846489	100.17440052404	98.6979374824855	100.512576828087	99.9818602433416
-1.25833333333333	103.587134198023	99.7917138278957	99.7115966899312	104.889846746587	101.080765455702	98.3721341787245	NA	97.8737789915359	100.887185614994	98.4114793403322	NA	NA	NA	94.3792459356518	99.6577828290157	101.376681226014	100.182656731272	98.716002086073	100.508296288859	99.9811698263566
-1.25	103.449938812296	99.790304071384	99.8474531568051	104.940645691317	101.067950460663	98.3823504302438	NA	97.7278650350845	100.707640741928	98.3918939732684	NA	NA	NA	94.6147606207083	99.6573965975752	101.372725396551	100.193698670387	98.7348554145522	100.505199178917	99.9551330924521
-1.24166666666667	103.32157318689	99.7896149771212	99.9648261362402	104.972370394489	101.053569413723	98.3963298922391	NA	97.5999416540288	100.521445646389	98.3647244353311	NA	NA	NA	94.8603063414241	99.6555996921952	101.37014007557	100.207178825276	98.7542166194873	100.503221264282	99.9082184209895
-1.23333333333333	103.202436888972	99.7896371589412	100.062305343219	104.986896843362	101.037578810026	98.4134446463432	NA	97.4931113749622	100.33003215611	98.3293990601074	NA	NA	NA	95.1132169923338	99.652516034248	101.368869769398	100.222678816484	98.773800855224	100.502225187265	99.845245582513
-1.225	103.092709648624	99.7903685207757	100.139448143366	104.986292002344	101.020035493293	98.4330129191664	NA	97.4102294790022	100.134961560234	98.2856677707608	NA	NA	NA	95.3708104067383	99.6482763179085	101.368718779296	100.239724114448	98.7933272092239	100.502003511625	99.7711685902316
-1.21666666666667	102.992367775898	99.7918081203056	100.196649253784	104.972713272181	101.001091384446	98.4543074903355	NA	97.3537804533663	99.9378886463759	98.2336668602243	NA	NA	NA	95.6304722262766	99.6430072111339	101.369359756014	100.257806326631	98.8125267543421	100.50228843846	99.6908762921183
-1.20833333333333	102.901204394162	99.7939487158204	100.234988985213	104.9483240705	100.980981748395	98.4765655008738	NA	97.3257436011544	99.7405223513662	98.1739729403359	NA	NA	NA	95.8897288888003	99.6368317519594	101.370365524529	100.276410665138	98.8311555919021	100.502765008932	99.6090129295146
-1.2	102.818849562468	99.7967684525002	100.256074374458	104.915222209861	100.960009322068	98.4990016464888	NA	97.3274540837011	99.5445854543629	98.1076417939586	NA	NA	NA	96.1463040510223	99.6298801965211	101.371255785776	100.295042856532	98.8490130805511	100.503085143847	99.5298227155479
-1.19166666666667	102.744789656291	99.800223403878	100.261885718613	104.875379129592	100.938524873591	98.5208235355987	NA	97.3594689323229	99.3517776506111	98.0362239173186	NA	NA	NA	96.3981537232305	99.6223028378166	101.371548105878	100.313248984386	98.8659584191768	100.502881197342	99.4570243540384
-1.18333333333333	102.678389913609	99.8042427957208	100.254637986444	104.830590104775	100.916904016048	98.5412480154292	NA	97.421449159752	99.1637475887465	97.9617512966522	NA	NA	NA	96.6434803839769	99.6142750278035	101.370804045782	100.330625853777	98.8819178707487	100.501778301836	99.3937189128236
-1.175	102.618922734837	99.8087276725672	100.236660517926	104.782435242832	100.895520526947	98.5595176928122	NA	97.5120732044694	98.9820755580597	97.8866973464203	NA	NA	NA	96.8807308018771	99.6059888558827	101.368664644936	100.346825223193	98.8968800761577	100.499404961148	99.342328844335
-1.16666666666667	102.565598023244	99.8135527468397	100.210293375439	104.73224961359	100.874718240824	98.5749167950878	NA	97.6290037917016	98.8082615796829	97.813917432975	NA	NA	NA	97.1085830372934	99.5976321735269	101.364873682114	100.361558112985	98.9108826066267	100.495402381017	99.3045619708605
-1.15833333333333	102.517589347134	99.8185709884028	100.1777996613	104.681100967255	100.854785917586	98.5867854082354	NA	97.768932090188	98.6437102235903	97.7465756480816	NA	NA	NA	97.3259274401198	99.5893625546215	101.359290510841	100.374603084306	98.9239955446586	100.489434742332	99.2813950335302
-1.15	102.474053266504	99.8236204738055	100.141296675049	104.62977576653	100.835939955639	98.5945309805967	NA	97.927712704257	98.4897053769201	97.6880572329986	NA	NA	NA	97.531846748186	99.5812874723218	101.351894717554	100.385817389244	98.9363069867216	100.481202212988	99.2730763581127
-1.14166666666667	102.434143793076	99.8285327831283	100.102708512519	104.578776457959	100.818317047512	98.5976377314076	NA	98.1005821397952	98.347372488521	97.6418629287757	NA	NA	NA	97.7256003405643	99.5734574017518	101.342783763126	100.395146880624	98.9479124744423	100.470455765743	99.2791520052916
-1.13333333333333	102.397026575098	99.8331422690231	100.06373831557	104.528331961432	100.80197459544	98.5956779668533	NA	98.2824321090795	98.2176303977323	97.6114840051174	NA	NA	NA	97.9066157191663	99.5658701016435	101.332165365148	100.402631044803	98.9589074921624	100.457011566524	99.2985197889127
-1.125	102.361896925982	99.8372955733528	100.025854343026	104.47841952916	100.786894728419	98.5883299252106	NA	98.4680984866938	98.1011384339477	97.6002607648449	NA	NA	NA	98.0744877642305	99.5584818868202	101.320346522587	100.408402366904	98.9693815940807	100.440763657752	99.3295111882164
-1.11666666666667	102.328002064225	99.8408604198803	99.9902835436184	104.428793477206	100.772989682933	98.5754030304275	NA	98.6526296939557	97.9982452114546	97.6112274292642	NA	NA	NA	98.2289848415007	99.5512241756717	101.307717644374	100.412681992419	98.9794150062816	100.421694230118	99.3699979757183
-1.10833333333333	102.294663631183	99.8437323994478	99.9580089496006	104.37901699957	100.760109298761	98.5568671376561	NA	98.8315098344326	97.9089448592873	97.6469437725491	NA	NA	NA	98.3700595721411	99.5440228136759	101.294727457849	100.415773559486	98.9890791680262	100.39988021337	99.4175197059609
-1.1	102.261294679147	99.8458387489363	99.9297705656424	104.328496110806	100.748051585871	98.5328816649365	NA	99.000824838894	97.8328481969961	97.7093162958137	NA	NA	NA	98.4978602935497	99.5368144367808	101.28184732532	100.418054889453	98.9984390650019	100.375494329131	99.4694257687361
-1.09166666666667	102.227406912193	99.8471389805077	99.9060713160022	104.276517624892	100.736574925578	98.5038231458721	NA	99.1573690624432	97.7691786734211	97.7994212077281	NA	NA	NA	98.6127379052857	99.5295544078818	101.269529744601	100.419965771288	99.0075536577931	100.348799009899	99.5230228818141
-1.08333333333333	102.192608316371	99.8476225941387	99.8871894513168	104.222292632978	100.725409486649	98.4703106102793	NA	99.2986962623748	97.7167999193901	97.9173498177097	NA	NA	NA	98.715243167033	99.5222157735256	101.258169642677	100.421990012919	99.0164753883907	100.320133216048	99.5757199520437
-1.075	102.156595579531	99.8473032568539	99.8731974268696	104.165002335988	100.714267688467	98.4332236205617	NA	99.4231251295681	97.6742745818355	98.0620965469911	NA	NA	NA	98.8061121220879	99.51478442326	101.248076431248	100.42463147631	99.0252541510948	100.28989393595	99.625163863921
-1.06666666666667	102.119147793434	99.8462088048309	99.863985757708	104.103839706736	100.702856021018	98.393703516203	NA	99.5297118166342	97.6399479196947	98.2315040491594	NA	NA	NA	98.8862409761036	99.507255868231	101.239460357381	100.4283873525	99.033948634464	100.258514061123	99.6693590309811
-1.05833333333333	102.080125914004	99.8443689379948	99.8592898747533	104.038042953879	100.690889961392	98.3531328681785	NA	99.6181976522239	97.6120462060809	98.4222748010452	NA	NA	NA	98.9566541473434	99.4996332128483	101.232431405573	100.433724019811	99.0426416012143	100.226437615196	99.7067639409135
-1.05	102.039474482591	99.8418046101547	99.8587187320256	103.966922286794	100.678110858447	98.3130968507144	NA	99.6889355412847	97.5887800456084	98.6300560820828	NA	NA	NA	99.0184692265257	99.4919232040235	101.227007079361	100.441057351345	99.0514523750286	100.194094753887	99.7363597407256
-1.04166666666667	101.997215187508	99.8385217589098	99.8617842351637	103.889883070091	100.664301579786	98.2753318060208	NA	99.7427988696119	97.5684458774217	98.8496081586325	NA	NA	NA	99.0728613133322	99.4841317868206	101.223126757135	100.450733341679	99.0605409996007	100.161881269761	99.7576854968258
-1.03333333333333	101.953425565455	99.8345091314597	99.8679296471228	103.806444917733	100.649297441351	98.2416619660311	NA	99.7810798376237	97.5495215422567	99.0750653714908	NA	NA	NA	99.1210282682658	99.4762631550335	101.220670373978	100.463003311638	99.0701018574659	100.130146285429	99.7708335270886
-1.025	101.908206493799	99.8297391383512	99.8765548876673	103.716255318779	100.63298946712	98.2139250071984	NA	99.8053861654217	97.5307517613953	99.3002789336225	NA	NA	NA	99.1641580267972	99.4683217273164	101.219477291353	100.477991757037	99.0803482547953	100.099187794274	99.7764007879623
-1.01666666666667	101.861648251598	99.8241716777704	99.887038440879	103.61910053102	100.615318740359	98.1938912650837	NA	99.8175439579704	97.5112190644819	99.5191951756181	NA	NA	NA	99.2033986571109	99.460313785346	101.219361681271	100.495659199354	99.0914915171041	100.069254015774	99.7753989908445
-1.00833333333333	101.813804225077	99.8177609003257	99.8987575603372	103.51491744936	100.596264345377	98.1831833616813	NA	99.8195093343047	97.4903975061154	99.7262066574075	NA	NA	NA	99.2398315497509	99.4522506292661	101.220124248186	100.515763905827	99.1037185455333	100.040549579162	99.7691344869693
-1	101.764678174386	99.8104636352572	99.9111083808239	103.403805300432	100.575830801135	98.1832007793028	NA	99.8132861908102	97.4681880252937	99.9164305716682	NA	NA	NA	99.2744486640095	99.444158952601	101.221563110914	100.537826074784	99.1171727141502	100.013244598234	99.7590770422234
-0.991666666666667	101.714227421905	99.8022478523224	99.9235257438404	103.286031870521	100.554040106625	98.1950487689719	NA	99.8008483122201	97.4449326025974	100.085898791955	NA	NA	NA	99.3081357179762	99.4360981731478	101.223486792054	100.561097694489	99.1319424997758	99.9874828588287	99.7467398931563
-0.983333333333333	101.662379470079	99.7931002315934	99.9355008819545	103.162028549094	100.530929489461	98.2194670891625	NA	99.7840694822174	97.4214033835688	100.231665024778	NA	NA	NA	99.3416632934583	99.4281755219835	101.225729392558	100.584541334701	99.148058637535	99.963387615291	99.7335870745555
-0.975	101.609056322131	99.7830321162505	99.9465947113979	103.032370617056	100.506553568382	98.2567590998352	NA	99.7646674791897	97.3987668911105	100.351842300552	NA	NA	NA	99.3756864416121	99.4205491217903	101.228164511716	100.606821417636	99.1654981911555	99.9410672042148	99.7209706129988
-0.966666666666667	101.554202528638	99.7720831505204	99.95644563435	102.89774379053	100.480989603472	98.3067325371428	NA	99.7441641476866	97.3785272969448	100.445581069478	NA	NA	NA	99.4107509557281	99.4134174502864	101.23071417035	100.62631087712	99.1841946300433	99.920621800456	99.710089849263
-0.958333333333333	101.497815053923	99.7603227071231	99.9647734067829	102.758903415521	100.454343854917	98.3686661103866	NA	99.7238598277284	97.3624513698586	100.512992791937	NA	NA	NA	99.4473023358801	99.4070014150152	101.233352178699	100.641114432532	99.2040530574779	99.902149697665	99.7019648744037
-0.95	101.439969161449	99.7478500385903	99.9713824800373	102.616635063422	100.426756044505	98.4413087163913	NA	99.7048203247458	97.3524759378411	100.555024772529	NA	NA	NA	99.4856936541732	99.4015254410937	101.236102662644	100.649109044533	99.2249676010383	99.885751715839	99.6974214526156
-0.941666666666667	101.380829728878	99.7347937072939	99.9761659805043	102.471723457583	100.398399538431	98.5229123176333	NA	99.6878755636217	97.3505997597418	100.573299114528	NA	NA	NA	99.5261911055213	99.3971993925506	101.239031578385	100.64800279364	99.2468359112121	99.8715338018371	99.6970871600921
-0.933333333333333	101.320642686853	99.7213093081792	99.979107416531	102.324933012583	100.369476712728	98.6113019650519	NA	99.6736290497326	97.3587610731588	100.569937605716	NA	NA	NA	99.5689780952374	99.394201895313	101.242228474788	100.635412946895	99.2695655501034	99.8596080373746	99.7013967685641
-0.925	101.259713474723	99.7075738250464	99.9802767219574	102.176999826478	100.340210766781	98.7039893599921	NA	99.6624762698104	97.3787009312388	100.547396392919	NA	NA	NA	99.614158576324	99.3926681257187	101.24578063049	100.608961829788	99.293069478103	99.8500920411949	99.7106036329476
-0.916666666666667	101.198383090408	99.6937767995576	99.9798197089668	102.028632056439	100.310836550057	98.7983295656999	NA	99.6546281284744	97.4118167083385	100.508323852118	NA	NA	NA	99.6617595981044	99.3926849010184	101.249745238495	100.566386622538	99.3172528653684	99.843105650958	99.7247940040322
-0.908333333333333	101.137004126643	99.6801105240413	99.9779414919834	101.880512689394	100.281592487868	98.8917067730109	NA	99.65013545905	97.4590164401651	100.455441328052	NA	NA	NA	99.7117332900243	99.3942916239522	101.254123825315	100.505656499065	99.3419987855848	99.8387621226171	99.7439014632371
-0.9	101.075912093301	99.6667607824306	99.9748850221063	101.733296907993	100.252713170753	98.9817241842802	NA	99.6489142398178	97.5205863333386	100.391440946369	NA	NA	NA	99.7639590535956	99.397483328728	101.258842185759	100.425089258726	99.3671619491176	99.8371519741936	99.7677211394714
-0.891666666666667	101.01539106327	99.6538981322533	99.9709073506043	101.587599094422	100.224420959823	99.0663692829277	NA	99.6507729156731	97.5960817713301	100.318899190317	NA	NA	NA	99.8182464252863	99.4022138714488	101.263741872203	100.323462065643	99.3925748731623	99.8383214074504	99.7959276764371
-0.883333333333333	100.955642509449	99.6416702216807	99.9662579692347	101.443971935915	100.196917079067	99.14413068329	NA	99.655439141837	97.6842512748538	100.240213344485	NA	NA	NA	99.8743384117789	99.4083979705153	101.26858859784	100.20011431597	99.4180622007122	99.8422503800175	99.8281000815646
-0.875	100.896769880265	99.6301969828609	99.9611629422459	101.302885545601	100.170374926556	99.2140547260966	NA	99.6625799726292	97.7830059100605	100.157567516275	NA	NA	NA	99.9319147164552	99.4159102296587	101.273094185407	100.055040234965	99.4434537912759	99.8488349360159	99.8637496170617
-0.866666666666667	100.838784278307	99.6195704305756	99.9558147543985	101.164713318818	100.144937795134	99.2757407641753	NA	99.6718144927664	97.8894508048923	100.072921620364	NA	NA	NA	99.9905939371771	99.4245832140594	101.276941288867	99.8889655252235	99.4685894134329	99.8578757971943	99.9023429367459
-0.858333333333333	100.78162629169	99.6098590154605	99.9503639431618	101.029727159846	100.120721247369	99.3292823313495	NA	99.6827249821246	97.9999958512704	99.9880075985891	NA	NA	NA	100.049934188881	99.434212197635	101.279803156327	99.7034008131474	99.4933138395205	99.8690744403688	99.9433163713313
-0.85	100.725193989765	99.6011142161197	99.9449087758995	100.898102995534	100.097819151275	99.375171925003	NA	99.6948720797834	98.1105594193739	99.9043248473409	NA	NA	NA	100.109433499794	99.4445719556319	101.281358668326	99.5006659859311	99.5174674674061	99.8820392807345	99.9860837349615
-0.841666666666667	100.669368499682	99.5933762313454	99.939483969501	100.769936664577	100.07631180292	99.4141930612721	NA	99.70781423898	98.2168723440706	99.8231385993162	NA	NA	NA	100.168532633623	99.4554420584247	101.281306541225	99.2838820219061	99.5408810503241	99.8963042130119	100.03004361588
-0.833333333333333	100.614033678042	99.5866774695192	99.9340538439808	100.64526750418	100.056274069875	99.4473168721949	NA	99.7211295173646	98.3148671092669	99.7454869314459	NA	NA	NA	100.226620901546	99.4666326151532	101.279380908742	99.0569293993489	99.5633804495774	99.9113579999732	100.074590311743
-0.825	100.559091376626	99.5810453831119	99.9285147351066	100.524105527894	100.037781138171	99.4756106085146	NA	99.7344378478782	98.4010864186825	99.6721978653367	NA	NA	NA	100.283042212527	99.4780055919355	101.275366654185	98.8243741842507	99.584801520224	99.9266791211114	100.119126771774
-0.816666666666667	100.504475510041	99.5765068858579	99.9227078593439	100.406461395984	100.020909610883	99.5001609991764	NA	99.7474215041178	98.4729993079458	99.6039143857689	NA	NA	NA	100.337098610085	99.4894907014779	101.269109539829	98.5913646837999	99.6050116926166	99.9417693656591	100.163074541021
-0.808333333333333	100.450165452949	99.5730944602946	99.9164406803159	100.29238128892	100.005733283094	99.5220139666117	NA	99.7598409789733	98.5291346116932	99.5411233720379	NA	NA	NA	100.388051775818	99.5010956633881	101.260516744184	98.363503378281	99.6239341877034	99.9561799851055	100.205878689145
-0.8	100.396194428899	99.5708516598986	99.9095123846964	100.181984910906	99.9923158557555	99.542131091184	NA	99.7715435811958	98.5690271511232	99.4841838113654	NA	NA	NA	100.435125793087	99.5129106192507	101.249549161694	98.1466991453317	99.6415709690529	99.9695265822966	100.247010089928
-0.791666666666667	100.342647454125	99.5698351275637	99.90173804847	100.0754991519	99.9807043998483	99.5613617589295	NA	99.7824624519865	98.5930438848299	99.4333474398062	NA	NA	NA	100.477514265706	99.5251071472513	101.236211551693	97.9470022979437	99.6580193114279	99.9814937237443	100.285968125306
-0.783333333333333	100.289649230741	99.5701114371443	99.892967260702	99.9732813193715	99.970925441868	99.5804269483274	NA	99.7926053676935	98.6021689298657	99.388763848579	NA	NA	NA	100.514392177277	99.5379320715774	101.220543614964	97.7704223977811	99.6734753821584	99.9918347541673	100.322285980146
-0.775	100.237348208662	99.5717490720049	99.8830947204951	99.8758321519787	99.9629824555494	99.5999091137309	NA	99.8020353928882	98.5977990332512	99.3504697434225	NA	NA	NA	100.544930658919	99.5516940410057	101.202609078251	97.6227288111953	99.6882219668352	100.000372108834	100.35554022157
-0.766666666666667	100.185900356323	99.5748074273392	99.8720623180139	99.783801542459	99.956852855282	99.620245003273	NA	99.810847611446	98.5815699777455	99.3183733480874	NA	NA	NA	100.568312851086	99.566740113912	101.182480368225	97.5092348060615	99.7026054529379	100.006998834567	100.38536446007
-0.758333333333333	100.135450992033	99.5793252501453	99.8598551730038	99.6979870175721	99.9524841853095	99.6417217998082	NA	99.8191483094423	98.5552154712958	99.2922466652176	NA	NA	NA	100.58375065999	99.5834232020195	101.160221830674	97.4345665356929	99.7170093126793	100.011678573972	100.41146427552
-0.75	100.086116245738	99.585310838855	99.8464959874122	99.619321216156	99.9497905239562	99.6644790610887	NA	99.8270430213459	98.5204548944598	99.2717307946861	NA	NA	NA	100.590503868175	99.6020649303363	101.135875768182	97.4024201049148	99.7318262382063	100.014442121832	100.433630536194
-0.741666666666667	100.037971591397	99.5927355223183	99.8320410332468	99.5488440181143	99.9486501192059	99.6885182760975	NA	99.8346339999922	98.4789085908733	99.2563545827668	NA	NA	NA	100.587902391341	99.6229184812281	101.109452272614	97.4153140430576	99.7474292253973	100.01538082734	100.451749549168
-0.733333333333333	99.9910526061268	99.6015303523437	99.8165786159585	99.4876587319499	99.9489046012793	99.7137193213553	NA	99.8420206523894	98.4320406562829	99.245566865558	NA	NA	NA	100.575369583413	99.6461350907647	101.080922601175	97.4743513104344	99.7641451236701	100.014637525507	100.465808066989
-0.725	99.9453657608172	99.6115849587953	99.8002288262486	99.4368780621153	99.9503592027578	99.7398615443335	NA	99.8492965791818	98.3811273512667	99.2387792447636	NA	NA	NA	100.552443044048	99.6717381789552	101.050218133405	97.5790141250221	99.7822343351794	100.01239540214	100.475891086199
-0.716666666666667	99.9009012041825	99.6227483939534	99.7831423639418	99.3975686174303	99.9527830083854	99.7666468989642	NA	99.8565433735895	98.3272479203657	99.2354113674071	NA	NA	NA	100.51879045966	99.6996098902505	101.017238230615	97.727024939796	99.8018768188068	100.008865733451	100.482172716371
-0.708333333333333	99.8576381943868	99.6348335856419	99.7654966900002	99.3706979086719	99.9559097675207	99.7937231193097	NA	99.8638266622416	98.2712945877899	99.2349317993657	NA	NA	NA	100.474219052532	99.7294946838847	100.981868146546	97.9143143015544	99.8231627759776	100.004276101713	100.484902312302
-0.7	99.8155409171139	99.6476271053321	99.7474894839189	99.3570802399642	99.9594423236778	99.8207066716131	NA	99.8711988795867	98.213997677008	99.2368909116899	NA	NA	NA	100.418676716053	99.7610206284635	100.944004304918	98.1351346289389	99.8460870623763	99.9988605082121	100.4843885778
-0.691666666666667	99.7745529234378	99.6609034183979	99.7293303285863	99.3573161155744	99.9630637617384	99.8472066472519	NA	99.8787073346267	98.1559609849612	99.2409419040408	NA	NA	NA	100.352241984901	99.7937326922654	100.903580715215	98.3823436991215	99.8705477711735	99.9928518995699	100.480984893291
-0.683333333333333	99.7345993849717	99.6744401377809	99.7112310789609	99.3717228940377	99.9664550860572	99.8728506508444	NA	99.8864012047388	98.0977040297045	99.2468443907892	NA	NA	NA	100.275101845156	99.8271298845005	100.860588734188	98.6478501755049	99.8963509877613	99.9864771162588	100.475078169899
-0.675	99.6955986720937	99.6880307402654	99.6933958764289	99.4002579106195	99.9693158520436	99.897311896679	NA	99.8943316231618	98.0397095795372	99.2544469012568	NA	NA	NA	100.187521784871	99.8606998962427	100.815085903154	98.9231656922623	99.9232242075934	99.9799547199237	100.467080404085
-0.666666666666667	99.6574810465581	99.7014935161296	99.6760136232982	99.4424405654495	99.9713832715905	99.9203337675115	NA	99.9025434438278	97.9824743733226	99.2636526590745	NA	NA	NA	100.089816057323	99.8939476306132	100.767197021892	99.1999665823681	99.9508389328443	99.9734957056476	100.457418995997
-0.658333333333333	99.6202143931045	99.7146777569231	99.6592555432538	99.497285860019	99.9724466902624	99.9417466611607	NA	99.9110616909304	97.9265602282229	99.2743799940938	NA	NA	NA	99.9823240627258	99.9264186986269	100.717114280295	99.4705713069596	99.978839145528	99.967305039218	100.446521188189
-0.65	99.5838363678037	99.7274683558624	99.6432769987599	99.5632623443117	99.9723562900246	99.9614732505046	NA	99.9198783182692	97.8726433989529	99.2865257170084	NA	NA	NA	99.8653949007847	99.9577231117114	100.665099160903	99.7282866876667	100.006869587999	99.9615813204841	100.434791532885
-0.641666666666667	99.5484854467238	99.7397888065365	99.6282199226377	99.6382833354587	99.9710258886769	99.9795211114093	NA	99.9289442435047	97.8215604122781	99.2999326922214	NA	NA	NA	99.7393812538723	99.9875608852963	100.611482667526	99.9676235398457	100.03459813477	99.9565138946689	100.422586994816
-0.633333333333333	99.5144170537336	99.7516018904924	99.6142139709816	99.7197373056294	99.9684302394456	99.9959648296699	NA	99.9381677989417	97.7743481010654	99.3143631313367	NA	NA	NA	99.6046448564208	100.015742334106	100.556659677461	100.184401537621	100.06172862383	99.9522786656186	100.410196455142
-0.625	99.4819947886655	99.762907584033	99.6013778452208	99.8045598278371	99.9645982896186	100.010921376675	NA	99.9474175637101	97.7322749012195	99.329485570724	NA	NA	NA	99.4615748500288	100.042192141891	100.501076788792	100.375763156367	100.088002811154	99.9490338232665	100.397828386997
-0.616666666666667	99.4516569100631	99.7737385852405	99.589821201859	99.8893405389235	99.9596045834387	100.024523162781	NA	99.9565272712952	97.6968594581185	99.3448854036203	NA	NA	NA	99.3106167275846	100.066932384485	100.445214092747	100.540115024959	100.113194135124	99.9469154781994	100.38560656646
-0.608333333333333	99.423862786422	99.7841548313523	99.579644514894	99.9704477263735	99.9535602946162	100.036895350213	NA	99.9653021009158	97.6698721514989	99.3600997190627	NA	NA	NA	99.1523076512367	100.090051158605	100.389559802197	100.677015234553	100.137100348653	99.9460326776241	100.37357231755
-0.6	99.3990258748554	99.7942384072428	99.5709355703327	100.044151149043	99.946603875033	100.048144588095	NA	99.973527959003	97.6533168780169	99.3746644286481	NA	NA	NA	98.9873160136161	100.111670409054	100.334578953112	100.787022809966	100.159541127166	99.9464618894668	100.36169156048
-0.591666666666667	99.3774471740173	99.8040890653734	99.5637648774813	100.106734739135	99.9388905438828	100.058360737027	NA	99.9809858879561	97.6493926116727	99.3881580515289	NA	NA	NA	98.8164850404305	100.131921111336	100.280682243248	100.871522709086	100.180361570315	99.9482413857341	100.349864310159
-0.583333333333333	99.3592675848496	99.8138191612098	99.5581827119914	100.154604997513	99.9305806626156	100.067626199635	NA	99.9874710077259	97.6604345017772	99.4002337218314	NA	NA	NA	98.6408784151585	100.150923702291	100.228201346814	100.932539468888	100.199439873303	99.9513661836351	100.337935252544
-0.575	99.3444504343779	99.823546611227	99.5542186192505	100.184406362929	99.9218285801722	100.076026161507	NA	99.9928122270787	97.6888337131672	99.4106428314343	NA	NA	NA	98.4618233452309	100.168770125032	100.177373491614	100.972551725546	100.216697354424	99.955785223848	100.325706411583
-0.566666666666667	99.3327946434223	99.8333861076808	99.5518830638279	100.193149895258	99.9127738816035	100.083656499397	NA	99.9968884941455	97.7369353278201	99.4192612195532	NA	NA	NA	98.2809465208662	100.185508959855	100.128335625881	100.994317145636	100.2321072375	99.9614027465378	100.312952697659
-0.558333333333333	99.3239718548942	99.8434406921481	99.5511705191285	100.178351330276	99.9035356847013	100.090629273198	NA	99.9996400706548	97.806914989373	99.4261215589037	NA	NA	NA	98.1001996106845	100.2011373339	100.081127237147	101.000716492832	100.245696460082	99.9680841290421	100.299438481218
-0.55	99.3175764186149	99.853795879387	99.5520624874516	100.13816661389	99.894209378691	100.097075534982	NA	100.001076612504	97.9006385001488	99.4314400060413	NA	NA	NA	97.9218718509665	100.215601484017	100.035700822487	100.994624871089	100.25753732142	99.9756645874244	100.284933116267
-0.541666666666667	99.3131772351378	99.8645170141534	99.554528114251	100.071514065207	99.8848649376346	100.103144015708	NA	100.00128344041	98.0195118502377	99.4356221012233	NA	NA	NA	97.7485883291733	100.228805461589	99.9919401816226	100.978811624091	100.267732328615	99.9839590272196	100.269225936951
-0.533333333333333	99.3103641214007	99.8756491177869	99.558520905359	99.9781793336528	99.875545975525	100.108996469392	NA	100.000424030903	98.1643292133436	99.439243742212	NA	NA	NA	97.583292591136	100.240626709785	99.9496847241453	100.955861986534	100.276399217971	99.9927721888968	100.252142031904
-0.525	99.3087837545326	99.8872181466175	99.5639724855207	99.858902666431	99.8662690392827	100.114803612902	NA	99.9987359652547	98.3351276787215	99.4430100341529	NA	NA	NA	97.4292105953622	100.250936711486	99.9087530375737	100.928113971157	100.283660454531	100.001908233162	100.233558294104
-0.516666666666667	99.3081633538422	99.8992328934116	99.5707859920287	99.7154448869241	99.8570238800618	100.120743361786	NA	99.996520571146	98.5310639028633	99.447695364906	NA	NA	NA	97.2897926811563	100.259623114126	99.8689599098524	100.897611351386	100.289636153934	100.01117785273	100.213418273142
-0.508333333333333	99.3083240390165	99.9116871096734	99.5788316758381	99.5506235307901	99.8477770223967	100.126998147735	NA	99.994128969392	98.7503328348107	99.4540730555608	NA	NA	NA	97.1686325497882	100.26660941978	99.830129260054	100.866076944598	100.294436581352	100.020400879991	100.191744455688
-0.5	99.3091834741293	99.92456193484	99.5879467212208	99.3683072621285	99.8384810769397	100.133749300242	NA	99.991946499381	98.9901470056807	99.4628482959394	NA	NA	NA	97.0693641644797	100.271870616395	99.7921098452768	100.834906725958	100.29815274971	100.02940457447	100.168645883695
-0.491666666666667	99.3107435833121	99.937828924217	99.5979402829468	99.1733562111695	99.8290893027032	100.141171373789	NA	99.9903751526739	99.2467916198463	99.4746032817215	NA	NA	NA	96.995537265613	100.275445463878	99.7547954978145	100.805179312262	100.300848105442	100.038020079297	100.14431800856
-0.483333333333333	99.3130645758545	99.9514532385052	99.6086029474988	98.971498900588	99.8195705046913	100.14942833996	NA	99.9898119159389	99.5157663277995	99.4897558016792	NA	NA	NA	96.9504726544505	100.2774461722	99.7181441717842	100.777672515379	100.302554819973	100.046079749757	100.119031625815
-0.475	99.3162353024445	99.9653960447177	99.6197190055436	98.7691405315736	99.8099185559143	100.158669350753	NA	99.9906219564384	99.7920119686882	99.5085333074289	NA	NA	NA	96.9371014647158	100.278064007536	99.6821884039947	100.752882951614	100.303275117788	100.053417682667	100.09310992873
-0.466666666666667	99.3203493871006	99.9796158491312	99.631080934774	98.5731005988813	99.8001551492391	100.169022593917	NA	99.9931108446775	100.070201390178	99.5309678731148	NA	NA	NA	96.9577963871468	100.277568449003	99.6470340637558	100.731052416008	100.302986915346	100.059875426574	100.066897555898
-0.458333333333333	99.3254894269608	99.9940691328434	99.6425057745874	98.390285085648	99.7903283676361	100.180589546387	NA	99.9975046112734	100.345057214927	99.5569141223184	NA	NA	NA	97.014204922301	100.276298283569	99.6128486581761	100.712205945496	100.301653372529	100.065313012826	100.040729406475
-0.45	99.331718879172	100.008710350119	99.6538512942702	98.2273136600309	99.7805097785633	100.193442875224	NA	100.003943565683	100.611651668651	99.5860864472538	NA	NA	NA	97.1070959983786	100.274642870627	99.5798416912057	100.696199316102	100.299234583745	100.069622901469	100.014906420332
-0.441666666666667	99.339082776913	100.023490796626	99.6650285553352	98.0901389240121	99.7707918016608	100.207628805679	NA	100.012488046399	100.865648541888	99.6181106990053	NA	NA	NA	97.2362339397081	100.273013714095	99.5482405463748	100.682767842437	100.295699553371	100.072743393654	99.989681695974
-0.433333333333333	99.3476158742202	100.038356296274	99.6760088432644	97.9837032319105	99.7612865278996	100.223171212288	NA	100.023130111175	101.10346656324	99.652586639725	NA	NA	NA	97.4002973671617	100.27181157891	99.5182679767462	100.671569952272	100.291038364734	100.074668799541	99.9652564032645
-0.425	99.3573520120104	100.053245179669	99.6868254025725	97.911674140254	99.7521254478006	100.240072496584	NA	100.03580738063	101.322365313965	99.6891543743256	NA	NA	NA	97.5968613154507	100.271396680514	99.4901269411759	100.662222979481	100.285273652893	100.075454635526	99.9417828951352
-0.416666666666667	99.3683305097969	100.068088677887	99.6975713469968	97.876283592963	99.743457992504	100.258307685415	NA	100.050417996903	101.520465507621	99.7275484452275	NA	NA	NA	97.8224542257953	100.272067365456	99.4639924830926	100.654330354214	100.278469633295	100.075216359224	99.9193721956332
-0.408333333333333	99.3806014996778	100.082814453136	99.7083948227596	97.8782753697896	99.7354476917571	100.27781329719	NA	100.066833939878	101.696716984476	99.7676174856761	NA	NA	NA	98.0726876205847	100.27404948265	99.4400049666258	100.647500717	100.270739462208	100.074120527035	99.898103614959
-0.4	99.3942316983611	100.097352144428	99.7194914547631	97.91694836006	99.7282663801025	100.298476977655	NA	100.084908576757	101.850827961755	99.8093015905364	NA	NA	NA	98.3424430568819	100.277494110167	99.4182597278804	100.641360822978	100.262252187108	100.07236877243	99.8780352571148
-0.391666666666667	99.4093066441406	100.111639280669	99.7310920635115	97.9902750180514	99.7220865418382	100.320132534271	NA	100.104478641528	101.983168582705	99.8525858411948	NA	NA	NA	98.626096402087	100.282476199121	99.3987929157223	100.635563948417	100.253236450222	100.070177272887	99.8592150986358
-0.383333333333333	99.4259238827944	100.12562641983	99.7434439885215	98.0950745323224	99.7170708063556	100.342560492844	NA	100.125365000194	102.094660141322	99.8974567113533	NA	NA	NA	98.9177620130582	100.288987579403	99.381568073165	100.629794240169	100.243976138623	100.067755999364	99.8416921746765
-0.375	99.4441765673561	100.139280442544	99.7567890545906	98.2272227427062	99.7133585591603	100.365492588663	NA	100.147374209837	102.186658967186	99.943871972463	NA	NA	NA	99.2115421985766	100.296926688355	99.3664690080021	100.62376611754	100.234796900176	100.065291560956	99.825526137916
-0.366666666666667	99.4641354016756	100.152584570107	99.7713446536274	98.3818818566814	99.7110520097956	100.388619598145	NA	100.170299441036	102.260840624788	99.9917381015635	NA	NA	NA	99.5017677737484	100.306094483073	99.3533006743389	100.617219280202	100.226046316169	100.062935509486	99.8107921424904
-0.358333333333333	99.4858392349308	100.165534642003	99.7872919789079	98.5537360587506	99.7102050796583	100.411603481422	NA	100.193920259092	102.3190883577	100.040887367882	NA	NA	NA	99.7832151585518	100.316202547174	99.3417959137857	100.609914482713	100.218070184388	100.060798314948	99.7975787100544
-0.35	99.5092945935031	100.17813327196	99.8047707962645	98.7372246192724	99.7108176444968	100.434095688007	NA	100.218001653543	102.363391463196	100.09105356089	NA	NA	NA	100.051286087118	100.326890931145	99.3316248041431	100.601635855818	100.211186299433	100.058947983133	99.7859798497361
-0.341666666666667	99.5344742983427	100.190384463552	99.8238780678416	98.9267665704584	99.7128362119878	100.455761745914	NA	100.242291333318	102.395761542686	100.141851455705	NA	NA	NA	100.302139008542	100.337750288462	99.3224031468277	100.59219938659	100.205657986473	100.057411820098	99.7760861873529
-0.333333333333333	99.5613087074918	100.202290493223	99.8446675427884	99.1169707492557	99.7161600991782	100.476308765927	NA	100.266514457468	102.418172366772	100.19276801279	NA	NA	NA	100.532767283106	100.348345530558	99.3136978230701	100.581462380144	100.201670483079	100.056180559173	99.7679790501106
-0.325	99.5896738579981	100.213851421265	99.8671479007483	99.3028264334297	99.7206504024007	100.495510077882	NA	100.290367117793	102.432521035998	100.243172392371	NA	NA	NA	100.741026335905	100.358239975992	99.3050305898812	100.569330162526	100.199314687608	100.055214068464	99.7617269176705
-0.316666666666667	99.6193844134608	100.225066762669	99.8912797132339	99.4798709362237	99.7261397669867	100.513220807473	NA	100.313511592204	102.44060078503	100.292344649336	NA	NA	NA	100.925616904503	100.367019113613	99.2958855788086	100.555759747945	100.198584355239	100.054447080693	99.7573802107083
-0.308333333333333	99.6501924336931	100.235939049892	99.9169743864867	99.6443279277587	99.7324432613289	100.529380610064	NA	100.335575720014	102.444076895542	100.339513398561	NA	NA	NA	101.086033357437	100.374313827645	99.2857256910337	100.540761551923	100.199388578518	100.053794210086	99.7549616001017
-0.3	99.681785643481	100.246478810001	99.9440970906836	99.7932074854218	99.7393711218587	100.544004692551	NA	100.356156475775	102.444463853488	100.383892729874	NA	NA	NA	101.222486049332	100.379822013846	99.2740179137596	100.52439909191	100.201573217961	100.053155139088	99.75445382198
-0.291666666666667	99.713781721583	100.256709422603	99.9724723151327	99.9243598395283	99.74674276422	100.557168244474	NA	100.374827960351	102.443104705933	100.424718264324	NA	NA	NA	101.33580628418	100.383324770183	99.2602619321334	100.506784958859	100.204943861324	100.052421389486	99.7557901948583
-0.283333333333333	99.7457252383843	100.266670190056	100.001890486356	100.036477251809	99.7544009254225	100.568990051028	NA	100.391155834741	102.441151479573	100.461287699652	NA	NA	NA	101.42734182999	100.384692798097	99.2440179833721	100.488071795259	100.209288609074	100.051485789439	99.7588511972298
-0.275	99.7770987329975	100.276416962775	100.032116802613	100.129042296382	99.7622252142793	100.579618698984	NA	100.404718628075	102.439546004037	100.493006994943	NA	NA	NA	101.498849643038	100.38388151764	99.224935244273	100.46843916047	100.214400213139	100.050253887502	99.763466708019
-0.266666666666667	99.8073541340556	100.286020376235	100.06290382263	100.202229961668	99.7701441419782	100.589221429433	NA	100.415132452426	102.439004956486	100.519437091026	NA	NA	NA	101.552390580484	100.380917754938	99.2027808241794	100.448078314633	100.220093481056	100.048653782631	99.7694220547205
-0.258333333333333	99.8359611114496	100.295561869269	100.094006816174	100.256782359688	99.7781443444899	100.597973893769	NA	100.422074171879	102.440014562066	100.54033492221	NA	NA	NA	101.590228719618	100.375883470547	99.177463757244	100.427176778074	100.226214582989	100.046641365199	99.776466608469
-0.25	99.8624604966365	100.305127709409	100.125200336629	100.293878968836	99.7862759861467	100.606049428832	NA	100.425299231306	102.442837235982	100.555684271294	NA	NA	NA	101.614736602369	100.368901278398	99.1490481509855	100.405904453821	100.232643266672	100.044201702678	99.7843246756116
-0.241666666666667	99.8865066705027	100.314801511299	100.15629589507	100.315019596646	99.7946536208242	100.613607980515	NA	100.424652178032	102.447530396424	100.565712358263	NA	NA	NA	101.628308578861	100.360125244959	99.1177554128724	100.38440344173	100.239289869451	100.041348811059	99.7927088424966
-0.233333333333333	99.9078871379835	100.324656375156	100.187159599691	100.321927495288	99.8034518517058	100.620785433875	NA	100.420069972947	102.453978426526	100.570889313194	NA	NA	NA	101.633285546963	100.349739869896	99.0839588513912	100.362783035111	100.246087714781	100.038124766231	99.8013345319379
-0.225	99.9265195207418	100.334748834495	100.217726169218	100.316471499586	99.812895631422	100.627682895133	NA	100.41158017452	102.46193682213	100.571911459212	NA	NA	NA	101.631892629326	100.337967347756	99.0481709857215	100.341118857376	100.252982815889	100.034598839393	99.8099321797688
-0.216666666666667	99.9424347962835	100.345117104898	100.248005663544	100.300600725456	99.8232464148832	100.634356061042	NA	100.399296770758	102.471081471133	100.569671376065	NA	NA	NA	101.626188195134	100.325077762357	99.0110210068904	100.319453592699	100.259925461778	100.030868018393	99.8182533210574
-0.208333333333333	99.9557536663411	100.355784250718	100.278081048619	100.2762845362	99.8347862874362	100.640809017887	NA	100.38341518218	102.481051767449	100.565216046925	NA	NA	NA	101.618022077189	100.311393477418	98.9732221948456	100.297798495227	100.266867776749	100.027059847678	99.82606981192
-0.2	99.9666590903213	100.36676428498	100.308096599535	100.245453688031	99.847801409093	100.646997970051	NA	100.364206938423	102.491479084531	100.559693242875	NA	NA	NA	101.609002727771	100.297281737832	98.9355330968135	100.276136356395	100.273766485602	100.023336450291	99.8331687222179
-0.191666666666667	99.9753710830646	100.378068547369	100.338239723139	100.209943253088	99.8625656833908	100.652844064159	NA	100.342015626208	102.50200089771	100.554289790195	NA	NA	NA	101.600474344127	100.283135290056	98.8987181325769	100.254426225312	100.280585364103	100.019895299142	99.8393467898168
-0.183333333333333	99.9821327642323	100.389710463573	100.368721332107	100.171440574645	99.879326195704	100.658248347922	NA	100.317255118629	102.512268370922	100.550169500255	NA	NA	NA	101.593504943167	100.269344716938	98.8635126350282	100.232610636744	100.287292150273	100.016961276686	99.8444074636671
-0.175	99.9872102879756	100.401706955544	100.399759562053	100.131440169444	99.898290950893	100.663103342687	NA	100.290406617224	102.521954446222	100.548415753778	NA	NA	NA	101.588886058319	100.256269813984	98.8305946652813	100.2106264768	100.293848949328	100.014768667161	99.8481616155727
-0.166666666666667	99.9908998524169	100.414074844249	100.431568237827	100.091205696928	99.9196174894992	100.667301040276	NA	100.262008327222	102.530762277942	100.549976144298	NA	NA	NA	101.587144045548	100.244219877087	98.8005632786224	100.188418698308	100.300200002392	100.013536693968	99.850431643508
-0.158333333333333	99.9935323206021	100.426822289721	100.46434852962	100.051741557096	99.9434016552386	100.670740383781	NA	100.232634471369	102.538430097209	100.555605655301	NA	NA	NA	101.588561930112	100.233446888743	98.7739215423643	100.165954547824	100.306262859799	100.013443726573	99.8510585216633
-0.15	99.9954691656391	100.43993768853	100.49828181222	100.013780387659	99.9696682587315	100.673336192247	NA	100.202866559802	102.544732420039	100.565814593449	NA	NA	NA	101.593209724718	100.224145151002	98.7510620384018	100.14323606116	100.311925466662	100.014605460499	99.8499115533738
-0.141666666666667	99.9970883646874	100.45337889353	100.533522471329	99.9777908208638	99.9983658482781	100.675027624756	NA	100.173265355979	102.549481017142	100.580835491219	NA	NA	NA	101.600979528149	100.216449081609	98.7322533510635	100.12030716505	100.317046383482	100.017062029	99.8469000668134
-0.133333333333333	99.9987633425232	100.467064591515	100.570189649106	99.9440026002814	100.029366097822	100.675783398173	NA	100.144352335033	102.552526130209	100.600617025735	NA	NA	NA	101.611620741389	100.210427974411	98.7176282183008	100.09725007068	100.321454349116	100.020775643693	99.8419847785605
-0.125	100.000838571417	100.480869676459	100.608357696621	99.9124412784459	100.062466898726	100.675604718909	NA	100.116604045199	102.553755055006	100.624840209271	NA	NA	NA	101.624772852141	100.206082190411	98.707175044534	100.074169683966	100.324944876115	100.025636256287	99.8351854019984
-0.116666666666667	100.003603057483	100.49462715712	100.648047445426	99.8829665867529	100.097397359967	100.674529012376	NA	100.090457011877	102.553087734971	100.652948056321	NA	NA	NA	101.639996087385	100.203344231637	98.7007334000727	100.051172262383	100.327273822854	100.031472102009	99.8265816214948
-0.108333333333333	100.007264091308	100.508138099599	100.68922142306	99.8553125978363	100.133822612427	100.672635074738	NA	100.066319003675	102.550473209058	100.684183134873	NA	NA	NA	101.656800469773	100.202083422803	98.6979939085419	100.028346265887	100.328152201429	100.038063065268	99.816306756101
-0.1	100.011927664327	100.521187981324	100.731783325005	99.829128330011	100.171348139939	100.670047668792	NA	100.044582884749	102.545891129857	100.717628093094	NA	NA	NA	101.674673321819	100.202110797	98.6985050076472	100.005749207548	100.32724917809	100.045155062351	99.8045370116919
-0.0916666666666667	100.01759254277	100.533565289113	100.775579394545	99.8040158660493	100.209525653199	100.666938966803	NA	100.025638606934	102.539359963577	100.752243174634	NA	NA	NA	101.693105795614	100.203183376121	98.7016912688636	99.9834013881177	100.324207849217	100.052474706871	99.7914820265909
-0.0833333333333333	100.024161002912	100.545078644987	100.820401170827	99.7795635013959	100.247862563305	100.663523980415	NA	100.009878432133	102.530949602621	100.786897583061	NA	NA	NA	101.711618565235	100.205010818916	98.7068872828376	99.9612862612411	100.318675004723	100.059745194213	99.7773809968776
-0.075	100.031462494282	100.555571196644	100.865991772895	99.7553736830267	100.285836843208	100.660048251682	NA	99.9976925386785	102.520793121571	100.820400493835	NA	NA	NA	101.729785037349	100.207268642832	98.7133863643492	99.9393555015547	100.310345904785	100.066703673651	99.7625038517343
-0.0666666666666667	100.039280773817	100.564932730102	100.912056614267	99.7310869524876	100.322918893342	100.656769329798	NA	99.9894558210862	102.509093574828	100.8515447236	NA	NA	NA	101.747249894093	100.209619356303	98.7204978996336	99.9175362829678	100.299024176468	100.073117911551	99.7471544082512
-0.0583333333333333	100.047376490642	100.573109976473	100.958277063771	99.7064026633047	100.358598911657	100.6539363937	NA	99.9855105879684	102.496125899416	100.879169024764	NA	NA	NA	101.763742324617	100.211737907936	98.7276056156631	99.8957401057218	100.284689402616	100.078799239566	99.731675017319
-0.05	100.055504162569	100.580114930536	101.004326118905	99.6810956058153	100.392414516134	100.651774085894	NA	99.9861515600191	102.48223670277	100.902231438002	NA	NA	NA	101.779084361754	100.213335921397	98.7342203672296	99.8738745309403	100.267555761634	100.083610572826	99.7164544505236
-0.0416666666666667	100.063426858987	100.586030646137	101.049886233503	99.6550266492022	100.423973634738	100.650476789623	NA	99.9916159712917	102.467843854141	100.919883180899	NA	NA	NA	101.793193587902	100.214181394663	98.7400214831411	99.8518591287344	100.248106378797	100.08747080577	99.7019373982712
-0.0333333333333333	100.070931475295	100.59101405228	101.094668080813	99.6281461526828	100.452970689731	100.650215755303	NA	100.002075621769	102.453435206959	100.931534697634	NA	NA	NA	101.806078633968	100.214112719647	98.744880602807	99.8296450031005	100.227100489199	100.090358818441	99.6886299671152
-0.025	100.077844388132	100.595296005587	101.138426934211	99.6004910840428	100.479196539782	100.651156032849	NA	100.017626385025	102.439564455754	100.936902943055	NA	NA	NA	101.817827983132	100.213046339625	98.7488645227908	99.8072342506855	100.205560744156	100.092320707603	99.6770972923435
-0.0166666666666667	100.084043242332	100.599179629851	101.180974198233	99.572178700605	100.502543860844	100.653477214749	NA	100.038274414694	102.426842620687	100.936029531018	NA	NA	NA	101.828595714669	100.210977688613	98.7522184594755	99.7846941428677	100.18474738893	100.093481425503	99.6679533736467
-0.00833333333333333	100.089459689994	100.603037500205	101.222185793086	99.5433983972636	100.523009820296	100.657389885548	NA	100.063920847877	102.415925290364	100.929267707977	NA	NA	NA	101.838588551088	100.207975542834	98.7553347134287	99.7621641449811	100.166120342927	100.094058067253	99.6618443119348
0	100.094072411977	100.607306323044	101.262011140817	99.5144005328241	100.540697149309	100.663139535287	NA	100.094345967732	102.407497187384	100.91724371879	NA	NA	NA	101.848056443221	100.20417183585	98.7587144101827	99.7398590913137	100.151288261995	100.094369689098	99.6594261629569
0.00833333333333333	100.097895200942	100.612476866502	101.30048353758	99.4854810915744	100.555813677689	100.670995928212	NA	100.129193724408	102.402254847167	100.900799508367	NA	NA	NA	101.857286171797	100.199751711797	98.762931972639	99.7180717293837	100.141944705159	100.09483876154	99.6613400476992
0.0166666666666667	100.100967183104	100.619078484179	101.337729926195	99.4569632293788	100.568669308317	100.681233869109	NA	100.167959545391	102.400887034295	100.880922455649	NA	NA	NA	101.866596381474	100.194946280964	98.7686079040279	99.6971728106667	100.139791213978	100.095981847641	99.6681875276751
0.025	100.103351503783	100.627659529374	101.373978169238	99.4291779872735	100.579668235013	100.694113652419	NA	100.209984630114	102.404053510142	100.858668766298	NA	NA	NA	101.876333443348	100.190024676134	98.7763867175585	99.6776047471454	100.146447767273	100.098390667791	99.6805076409606
0.0333333333333333	100.105144773043	100.638765162701	101.409559839493	99.4024461817263	100.589294267235	100.70986710169	NA	100.254457407204	102.412362440612	100.835090515679	NA	NA	NA	101.886868327659	100.185282089115	98.7869133528445	99.6598682503796	100.163355203151	100.102706403373	99.6987557442584
0.0416666666666667	100.106493989715	100.652913403495	101.444906579437	99.3770614687613	100.598089409658	100.728690818018	NA	100.3004211124	102.426342522428	100.811177250384	NA	NA	NA	101.898593651916	100.18102583352	98.8008042011601	99.6445042383912	100.191678785121	100.109588610428	99.7232830714033
0.05	100.107614090597	100.670569519159	101.480539518606	99.3532712703873	100.606627765771	100.750743691573	NA	100.346786956938	102.44640329157	100.787817506049	NA	NA	NA	101.911918920339	100.177563330833	98.8186105154502	99.6320719670267	100.23222439485	100.119677682068	99.754313610371
0.0583333333333333	100.108798170162	100.692117614494	101.517051994602	99.3312514101796	100.615485630256	100.776144471141	NA	100.392353652715	102.472782152295	100.765779526089	NA	NA	NA	101.927261919007	100.17519344817	98.8407711226678	99.6231223989015	100.285377695761	100.133549352166	99.7919134648721
0.0666666666666667	100.110414319164	100.717827402986	101.55508583212	99.3110743657866	100.625206506504	100.804967506415	NA	100.435834531884	102.505485394049	100.745709820818	NA	NA	NA	101.94503420942	100.174200904971	98.8675513445036	99.6181662341314	100.351071022351	100.15166242744	99.8359490251216
0.075	100.112887929114	100.747814598326	101.595302134395	99.2926759752495	100.636260095114	100.837235789866	NA	100.475891254034	102.544231250272	100.728145656083	NA	NA	NA	101.965618892769	100.174852915172	98.8989671535639	99.6176377798219	100.428775683599	100.174304460444	99.8860335954173
0.0833333333333333	100.116672007651	100.78199460001	101.638347946303	99.2758262678173	100.648995520161	100.872908684236	NA	100.511169244096	102.588394732111	100.713529000923	NA	NA	NA	101.989340379173	100.177394911652	98.9346981351235	99.6218568923131	100.51751397701	100.201540562571	99.9414658393845
0.0916666666666667	100.122209329188	100.820030308498	101.684819380915	99.260108051601	100.663588659735	100.911861388886	NA	100.540329106445	102.636950385567	100.702206570826	NA	NA	NA	102.016427627155	100.182040225266	98.9739982482521	99.6309902406521	100.615884195259	100.233167628174	100.001166195905
0.1	100.129892139531	100.861276640459	101.735220285263	99.2449057735633	100.679983895981	100.953856717629	NA	100.562071881979	102.688415832722	100.694410565966	NA	NA	NA	102.046972388205	100.188951384635	99.0156147216683	99.6450113391568	100.722089823065	100.268673025424	100.063618974085
0.108333333333333	100.1400269931	100.904726880525	101.789915180291	99.2294062270444	100.697833836773	100.998514272118	NA	100.575159785078	102.740804470013	100.690226545951	NA	NA	NA	102.080882841621	100.198214087269	99.0577215830228	99.6636589477665	100.833964649656	100.307196152463	100.126826390891
0.116666666666667	100.15281129828	100.948966467376	101.849077944562	99.2126084121673	100.716442887207	101.045282314046	NA	100.578432475239	102.791593625774	100.689558111934	NA	NA	NA	102.117832681752	100.209802890493	99.0978718500923	99.6863950768065	100.948991073323	100.34749369677	100.188276024013
0.125	100.168324182644	100.992136867354	101.91263996801	99.1933343491714	100.73471990089	101.093411950078	NA	100.570815207736	102.837710768737	100.692097498075	NA	NA	NA	102.157206849394	100.223536538775	99.1329734480845	99.7123646806805	101.064314975294	100.387912184731	100.244919883448
0.133333333333333	100.186529181535	101.031910094285	101.980239488411	99.1702333466027	100.75114375304	101.141928762526	NA	100.551317898973	102.875539143041	100.697310710429	NA	NA	NA	102.198046603597	100.239026670462	99.1592925181197	99.7403601593427	101.176763998746	100.426371019908	100.29316542005
0.141666666666667	100.207282166124	101.065475819623	102.051172009215	99.1417797651684	100.763744153232	101.189601988894	NA	100.519029595902	102.900945492315	100.704438757282	NA	NA	NA	102.238998565046	100.25562809951	99.172483950664	99.7687955795046	101.282875641917	100.460357156007	100.328883346587
0.15	100.230337122024	101.089545218529	102.124344026042	99.1062703002875	100.770098928163	101.234920112067	NA	100.473110762607	102.90933437247	100.712505081089	NA	NA	NA	102.278274585336	100.272395463834	99.1676490439526	99.7956944210873	101.378936466084	100.486932461307	100.347439177735
0.158333333333333	100.255345611136	101.100376475381	102.198234006457	99.0618272163208	100.767350512889	101.27608155526	NA	100.412779121505	102.895731398897	100.720317708819	NA	NA	NA	102.313628850967	100.288046598338	99.139424571709	99.8186904431203	101.461027327068	100.502755421999	100.343753874182
0.166666666666667	100.281849377485	101.093826043524	102.270862202497	99.0064124457878	100.752246226966	101.311001228044	NA	100.337283603339	102.854892476847	100.726463438277	NA	NA	NA	102.342354337746	100.300933273444	99.0821100637967	99.8350393244869	101.525067537359	100.504118225447	100.312395998745
0.175	100.309267240661	101.065427394691	102.339769220688	98.9378556889154	100.721205096452	101.337328479632	NA	100.24586671074	102.781433709675	100.729298940677	NA	NA	NA	102.361296381384	100.309022310014	98.989835342318	99.8416405250934	101.566855570235	100.487000549593	100.247705247058
0.183333333333333	100.336880251143	101.010496295716	102.402005932751	98.8538963502451	100.670410445427	101.352472895332	NA	100.137723009211	102.669978095286	100.726948736634	NA	NA	NA	102.366880266868	100.309891465044	98.8567602959548	99.8350716388843	101.582111777338	100.44714197465	100.143945252149
0.191666666666667	100.363820420573	100.924259832716	102.454139945773	98.7522358032423	100.59592500011	101.353638817477	NA	100.011966319504	102.515317613766	100.717322585088	NA	NA	NA	102.355151909883	100.300744527033	98.6772922409885	99.8116396178752	101.566532827493	100.380132828468	99.9954815304791
0.2	100.389062789176	100.802004667595	102.49228284116	98.6305956459832	100.493822433797	101.337873199342	NA	99.8676179148948	102.312590757835	100.69815640046	NA	NA	NA	102.321833268658	100.278448427809	98.4463081373493	99.7674523415183	101.515863933045	100.281520609225	99.7969780831827
0.208333333333333	100.411416073748	100.639237479626	102.512141239257	98.486778872292	100.360326503859	101.302129020941	NA	99.7036215002834	102.057472155216	100.66706562698	NA	NA	NA	102.262395078701	100.239591196795	98.1593740510529	99.6985099004483	101.425986055855	100.146929199502	99.5436030802474
0.216666666666667	100.429512748285	100.431848114613	102.509095694927	98.3187324949023	100.191948960601	101.243339817349	NA	99.5188814981311	101.746363201439	100.621594696317	NA	NA	NA	102.172148980556	100.180555223112	97.8129539431646	99.6008116481865	101.293010420227	99.9721884515393	99.231230574259
0.225	100.441808043046	100.176265057072	102.478310266403	98.1246106988916	99.9856194553428	101.158498840352	NA	99.3123152843737	101.376568456469	100.559255826094	NA	NA	NA	102.046359591088	100.097600561451	97.4045940475734	99.4704738846804	101.113376574402	99.7534693449322	98.85662307083
0.233333333333333	100.446598177345	99.8695939448624	102.414870017361	97.9028354227044	99.7388017880495	101.044741056416	NA	99.0829090784912	100.946444646409	100.477566828799	NA	NA	NA	101.880374091267	99.9869579974196	96.9330656004084	99.3038523499172	100.883955159619	99.4874170705204	98.4175801125562
0.241666666666667	100.442060572624	99.5097321199087	102.313937984366	97.6521479540966	99.4495911331089	100.899429852618	NA	98.82976863488	100.455510867897	100.37410662389	NA	NA	NA	101.66976346916	99.8449337426729	96.3984520699268	99.0976642450332	100.602155713876	99.1712739510535	97.9130413463434
0.25	100.426309234482	99.0954545774442	102.170921324673	97.3716461698995	99.1167886130931	100.720248027288	NA	98.5521588464607	99.9045076560246	100.246597595281	NA	NA	NA	101.410467741501	99.6680244953445	95.8021743250513	98.8491060600047	100.266036875115	98.8029849536853	97.3431391730436
0.258333333333333	100.397454652778	98.6264686418276	101.981637737076	97.0608081865486	98.7399516250167	100.505287263651	NA	98.2495308037483	99.2953953241951	100.093004709495	NA	NA	NA	101.098937764909	99.4530389991464	95.1469546428104	98.555962918885	99.8744139029564	98.3812791228985	96.7092036737923
0.266666666666667	100.353662143284	98.103435365746	101.742474986901	96.7195074469481	98.319417759552	100.253126123036	NA	97.9215375369521	98.6312922209133	99.9116322953097	NA	NA	NA	100.732267815737	99.197221162684	94.4367266735114	98.2167023697609	99.4269547718594	97.9057215924639	96.0137266316684
0.275	100.293209031767	97.5279554048363	101.45053633361	96.3480221441633	97.8562993339711	99.9628877894452	NA	97.5680384774791	97.9163653578715	99.7012032330544	NA	NA	NA	100.308314585773	98.898366104437	93.6765002529255	97.8305449408299	98.9242525292214	97.3767337223601	95.2602905455642
0.283333333333333	100.214541493394	96.902519004689	101.103763815066	95.9470368028333	97.3524479686547	99.634277598874	NA	97.1890918566902	97.1556897371621	99.4609113241973	NA	NA	NA	99.8257979873877	98.5549165112875	92.8721864156356	97.397506934629	98.3678612052075	96.7955821799309	94.4534661175898
0.291666666666667	100.116327599881	96.2304240424595	100.701032719329	95.5176309884379	96.8103921336249	99.2676075709706	NA	96.7849376143997	96.3550865103311	99.1904434897872	NA	NA	NA	99.284376716397	98.1660299061742	92.0303866337166	96.9184133608479	97.7602851147475	96.1643404681734	93.598681276846
0.3	99.9975023806374	95.5156690446008	100.242213021194	95.0612527566198	96.2332525524936	98.8638096037316	NA	96.3559772489062	95.5209415375532	98.8899738608512	NA	NA	NA	98.6846895251651	97.7316168134943	91.1581567396559	96.3948784537263	97.1049153698886	95.485827212481	92.7020657623425
0.308333333333333	99.8573036614835	94.7628290298206	99.7281935919889	94.579681211569	95.6246413232343	98.4244294864987	NA	95.9027567959162	94.6600043195409	98.5601320866674	NA	NA	NA	98.0283559444344	97.2523539274659	90.262763842715	95.829252263904	96.4059148402437	94.7635232937671	91.7702771397043
0.316666666666667	99.6952959910631	93.9769225475568	99.1608650747443	94.0749850194159	94.9885506319219	97.9515948479217	NA	95.4259554603529	93.779174695965	98.2019489109183	NA	NA	NA	97.3179370392279	96.7296715717646	89.3514560792329	95.2245365403551	95.6680652912826	94.0014682237902	90.8103174020479
0.325	99.5113763597473	93.1632771129188	98.5430615051117	93.5494785044158	94.32923541256	97.4479581223256	NA	94.9263784855734	92.8852940713182	97.8167886281261	NA	NA	NA	96.5568615212323	96.1657116288097	88.4312605872471	94.5842778568406	94.8966002777652	93.2041398465433	89.8293510768019
0.333333333333333	99.3057588295706	92.3273969112894	97.8784663228536	93.0056729044446	93.6510929085945	96.916621711287	NA	94.4049515008855	91.9849598058585	97.4062799832394	NA	NA	NA	95.7493230241394	95.5632564416474	87.5088173860107	93.9124473655033	94.0970449450748	92.3763278731488	88.8345325453855
0.341666666666667	99.0789414746565	91.4748341888742	97.171490908811	92.4462231550109	92.9585432246621	96.3610545525233	NA	93.8627153915695	91.0843733510259	96.9722505173586	NA	NA	NA	94.9001541914513	94.925634896619	86.5902490818861	93.2133146748914	93.275072142068	91.5230128980488	87.8328448320854
0.35	98.8316602906305	90.6110654835891	96.4271329811843	91.8738742511793	92.2559177570029	95.7850069061206	NA	93.300822678416	90.1892224778029	96.5166658140735	NA	NA	NA	94.0146843187263	94.2566140225515	85.6810628962754	92.4913205831215	92.4363739758426	90.6492562107109	86.8309512456304
0.358333333333333	98.5648368117558	89.7413740803459	95.6508199710036	91.291410027718	91.5473635310193	95.1924259208817	NA	92.7205361688308	89.3045951905025	96.0415777767869	NA	NA	NA	93.0985886886047	93.5602835066232	84.7860825897859	91.7509525868786	91.5865444088412	89.7600988441375	85.8350654384697
0.366666666666667	98.2795324580482	88.8707405502607	94.8482419005978	90.7016035554633	90.8367696587207	94.5873724790515	NA	92.1232296688239	88.434926769677	95.549086666206	NA	NA	NA	92.1577383920437	92.84093902673	83.9094095769157	90.9966283135711	90.7309693114965	88.8604669819058	84.8508474768647
0.375	97.9769211457697	88.0037454733785	94.0251812520123	90.1071676591445	90.1277183725626	93.9739399367584	NA	91.5103902223891	87.5839819620649	95.0413175945658	NA	NA	NA	91.1980579887341	92.102969819494	83.0544129263702	90.2325932665756	89.8747228583884	87.9550836749611	83.8833301546819
0.383333333333333	97.6582793512982	87.1444911540679	93.187350407343	89.5107074079151	89.4234581739034	93.3561759280206	NA	90.8836202747901	86.7548668500962	94.5204076892513	NA	NA	NA	90.2253951201676	91.3507551428774	82.2237469386256	89.4628388540754	89.0224740128923	87.0483896508631	82.9368745278008
0.391666666666667	97.3249838389115	86.2965482132223	92.3402462473632	88.9146795891079	88.7268919817784	92.7380082169498	NA	90.2446358085037	85.9500573520746	93.9884980404311	NA	NA	NA	89.2454041858853	90.5885726459525	81.4193903046209	88.6910436583887	88.1784116689815	86.1444767401535	82.0151502719489
0.4	96.9785077217886	85.4629276836614	91.4890281092113	88.3213628067202	88.0405718404833	92.1231745339479	NA	89.5952559929465	85.1714333905305	93.4477256321019	NA	NA	NA	88.2634464473374	89.8205207102315	80.6426947930902	87.9205365213015	87.3461955733931	85.2470360928457	81.1211371998822
0.408333333333333	96.6204102833347	84.646074858109	90.6384231112698	87.7328379513688	87.3666953708098	91.5151564190822	NA	88.9373836190558	84.420315080104	92.9002131524288	NA	NA	NA	87.2845088843207	89.0504556622742	79.8944349382015	87.1542769589597	86.5289329483123	84.3593215187137	80.2571467217814
0.416666666666667	96.2523215118417	83.8478817291061	89.7926613884203	87.1509774463822	86.7071050067486	90.9171196744572	NA	88.2729805910319	83.6975000613753	92.3480565242302	NA	NA	NA	86.3131426698	88.2819424499739	79.1748625376901	86.3948482316248	85.7291759553666	83.4841281681767	79.4248612293767
0.425	95.8759245325398	83.0697169845188	88.9554410439923	86.5774423354538	86.0632943566747	90.331866316485	NA	87.6040436963378	83.0033023831873	91.7933103419977	NA	NA	NA	85.3534206878303	87.5182172507514	78.4837741475746	85.6444608633115	84.9489371814536	82.6237874964835	78.6253863909943
0.433333333333333	95.492936383833	82.3124715302057	88.129918779689	86.0136856920072	85.4364247349885	89.7618007614392	NA	86.9325820990831	82.3375985128587	91.237969616378	NA	NA	NA	84.4089122531612	86.7621637199712	77.8205916585578	84.904966220399	84.1897241469183	81.7801780699619	77.85930984113
0.441666666666667	95.105085125455	81.576614926237	87.3187191775464	85.4609592154716	84.8273504973803	89.2089080022088	NA	86.260594647992	81.699888633818	90.6839451963184	NA	NA	NA	83.4826718471306	86.0163063225367	77.1844474955873	84.1778781395999	83.4525919688691	80.9547496188465	77.1267603928843
0.45	94.7140823678036	80.8622573816291	86.5239558524442	84.9203188572776	84.2366475706785	88.6747406090684	NA	85.5900456850587	81.0893758635633	90.1330328779723	NA	NA	NA	82.577238903858	85.2828202339809	76.574264535895	83.4643986401179	82.738206240663	80.1485574849399	76.4274653167062
0.458333333333333	94.32159236926	80.1692134769204	85.7472612034062	84.392626505923	83.6646394683942	88.1604159247466	NA	84.9228397693752	80.5050578760556	89.5868790813762	NA	NA	NA	81.6946474562545	84.5635508913303	75.9888247458178	82.7654450900095	82.0469044688332	79.3623046259806	75.760808088054
0.466666666666667	93.92920016724	79.4970655199831	84.989824877965	83.8785490260818	83.111420085058	87.6666278862531	NA	84.2607958034238	79.9458206210894	89.0469477699607	NA	NA	NA	80.8364455307726	83.8600345276654	75.4268248713469	82.0816791022034	81.3787494445797	78.5963876189091	75.1258902816397
0.475	93.5383815886996	78.8452240075253	84.2524411287873	83.3785607699885	82.5768779222731	87.1936748401128	NA	83.605621587253	79.4105231461553	88.5144952492715	NA	NA	NA	80.0037240772637	83.1735150502549	74.8869196294738	81.4135373783407	80.7335766469336	77.8509434151263	74.5215974059145
0.483333333333333	93.1504754242785	78.212981101802	83.5355622531661	82.8929562886947	82.0607262156578	86.7415003634213	NA	82.9588915167223	78.8980650494916	87.9905576155296	NA	NA	NA	79.1971544243196	82.5049581233905	74.3677538318946	80.7612610162716	80.111041194563	77.1258950270265	73.9466639381447
0.491666666666667	92.7666548007734	77.599554067755	82.8393528859024	82.4218744709018	81.5625377293835	86.3097442557426	NA	82.3220287083537	78.4074316845467	87.4759486937466	NA	NA	NA	78.4170318528334	81.8550671848632	73.8679850529231	80.1249191331519	79.5106662545898	76.420995473685	73.3997315857155
0.5	92.3878973207624	77.0041192297979	82.1637410963884	81.9653285167694	81.0817782281114	85.8978019635388	NA	81.6962882217902	77.9377152944425	86.9712612193241	NA	NA	NA	77.6633222514452	81.2243057050616	73.3862988280287	79.5044285400746	78.9318897592738	75.7358692434798	72.8793960015256
0.508333333333333	92.0149600254319	76.4258393319501	81.508465183256	81.5232346520345	80.617834099031	85.5048886071017	NA	81.0827377114615	77.4881142607813	86.4768671289745	NA	NA	NA	76.9357098192451	80.6129259090295	72.9214205305936	78.8995754467279	78.3741039733949	75.0700489870154	72.3842389086269
0.516666666666667	91.6483673962493	75.8638867245906	80.8731160703988	81.0954357017848	80.1700350421018	85.130103401844	NA	80.4822373627801	77.0579179068818	85.9929210195749	NA	NA	NA	76.2336444344133	80.0210021190467	72.4721292404614	78.310041678361	77.8366836194987	74.4230039492634	71.9128462709066
0.525	91.2884166100856	75.317463188234	80.2571744417555	80.6817181911117	79.7376760465751	84.7724944612956	NA	79.8954251061934	76.6464865606715	85.5193735334564	NA	NA	NA	75.5563864813272	79.4484667231012	72.037276756174	77.735432487551	77.3190017630938	73.7941581991607	71.4638183120266
0.533333333333333	90.9351990757139	74.7858159222835	79.6600417778746	80.2818226774001	79.3200413137118	84.4311251982742	NA	79.3227127332574	76.2532325949032	85.0559959992687	NA	NA	NA	74.9030469153352	78.895144217063	71.6158106624661	77.1753019016734	76.8204351636171	73.1828998101982	71.0357779380997
0.541666666666667	90.5886344955176	74.2682489205387	79.0810657819425	79.8954486582928	78.9164291563281	84.1051365201494	NA	78.7642959457207	75.877602160418	84.6024141766835	NA	NA	NA	74.2726221171165	78.3607775802749	71.2067968738491	76.6291738540305	76.3403615434267	72.5885847056446	70.6273801574682
0.55	90.2485127672956	73.7641296078772	78.5195617240985	79.5222564814178	78.5261753377553	83.7937928891591	NA	78.2201783339974	75.5190561118351	84.1581523231105	NA	NA	NA	73.6640243793823	77.8450456106303	70.8094380224187	76.0965600370957	75.8781532116668	72.0105418366162	70.237322755747
0.558333333333333	89.9145407150025	73.272891699691	77.9748313242765	79.1618681572385	78.1486725915294	83.4965052444868	NA	77.6902072661929	75.177051233455	83.7226900256811	NA	NA	NA	73.0761091125427	77.347575049755	70.4230880851718	75.5769758941076	75.4331739183479	71.4480874294937	69.8643576287964
0.566666666666667	89.5863950417003	72.7940361665347	77.4461806810061	78.8138691854717	77.7833844376488	83.2128333859812	NA	77.1741185953699	74.8510238671119	83.2955261581788	NA	NA	NA	72.50770074485	76.8679523502768	70.0472657421263	75.0699539137533	75.0047845136096	70.9005500192581	69.507300519408
0.575	89.2637828522247	72.3271323178293	76.9329378672682	78.4778140825699	77.4298534798346	82.9424742786801	NA	76.6715849150373	74.5403773966124	82.8762358936709	NA	NA	NA	71.9576202114664	76.4057377712839	69.68166755157	74.575051613263	74.5923579793545	70.3672990252227	69.1650381816348
0.583333333333333	88.946503313786	71.8718202319312	76.4344683948351	78.1532363369091	77.0877073342638	82.6852417668383	NA	76.1822592054846	74.2444755050119	82.464510794022	NA	NA	NA	71.424715262935	75.9604810153341	69.3261773132476	74.0918534088817	74.1952997795897	69.8477679124538	68.8365356770972
0.591666666666667	88.6344975956448	71.4278142148877	75.9501853324579	77.839661104821	76.7566645387662	82.4410413630603	NA	75.7058058617076	73.9626424747113	82.0601814912112	NA	NA	NA	70.9078910227691	75.5317338088373	68.9808632136352	73.6199693501625	73.8130683126069	69.3414684130228	68.5208466205509
0.6	88.3278756678044	70.9949049699935	75.4795526083579	77.5366191521424	76.436538413374	82.2098411414843	NA	75.2419154842595	73.6941669286884	81.6632218553539	NA	NA	NA	70.406136244148	75.1190549477872	68.6459556864927	73.1590353594592	73.4451926800134	68.8479963766781	68.2171262647823
0.608333333333333	88.026914122414	70.5729574306114	75.0220829042506	77.2436615937358	76.1272341707334	81.9916371341759	NA	74.7903055566105	73.4383025477005	81.2737303216039	NA	NA	NA	69.918542299473	74.7220085925373	68.3218056901658	72.708717893327	73.0912872993665	68.3670301807771	67.9246449188713
0.616666666666667	87.7320255252837	70.1619031783973	74.5773333271287	76.9603748655401	75.8287363539159	81.786412995323	NA	74.3507137492939	73.1942659669814	80.8918941150762	NA	NA	NA	69.4443148709013	74.3401596241612	68.0088295171372	72.268722759827	72.7510601381905	67.8983231468575	67.6427970685839
0.625	87.4437067897807	69.7617289591671	74.1449024665593	76.6863940276617	75.5410880053526	81.5940991739119	NA	73.9228919970942	72.9612402851544	80.517955619363	NA	NA	NA	68.9827801887513	73.9730674543626	67.7074502022913	71.8388048732708	72.4243061293034	67.4416927620636	67.3711013910655
0.633333333333333	87.1624791951603	69.3724632400349	73.7244311706187	76.421411164056	75.2643662166325	81.4145391110837	NA	73.5066064221677	72.7383904652075	80.1521958262229	NA	NA	NA	68.5333874023142	73.620277426907	67.418044817255	71.4187736774687	72.1108791335288	66.997008878019	67.1091905082488
0.641666666666667	86.8888322289968	68.994161465712	73.3156064637563	76.165176499291	74.9986583946508	81.2474663367267	NA	73.1016427983971	72.5248886294008	79.7949313952447	NA	NA	NA	68.0957068229523	73.2813095824073	67.1409008849859	71.0084897476096	71.8106475919616	66.5641807366907	66.856793389972
0.65	86.6231778388932	68.6268893852268	72.918165725489	75.9174925187695	74.7440408162037	81.0924924861773	NA	72.7078123365408	72.3199437146565	79.4465119674113	NA	NA	NA	67.6694226918384	72.9556459863592	66.8761815362171	70.6078527018333	71.5234504683478	66.1431419185298	66.6137156097141
0.658333333333333	86.3658160360509	68.2707036874865	72.5318991035937	75.678203085962	74.5005593474789	80.9491040461496	NA	72.3249507698156	72.1228319634089	79.1073091717396	NA	NA	NA	67.2543201890996	72.6427188941365	66.6239014640785	70.216785206973	71.249068274263	65.7338338360948	66.3798229444889
0.666666666666667	86.1169106665206	67.9256308756823	72.1566506240366	75.4471794038261	74.268212353416	80.816663869452	NA	71.9529075145863	71.9329269955958	78.7776958008206	NA	NA	NA	66.8502683284898	72.3419024556816	66.3839163648915	69.8352181450348	70.987211675398	65.3361902352386	66.1550299156313
0.675	85.8764755603582	67.5916476916295	71.7923187758528	75.2243035924832	74.0469360856101	80.6944158143183	NA	71.5915279323531	71.7497282452508	78.4580170675167	NA	NA	NA	66.4572014366978	72.0525107591959	66.1559233278122	69.4630789663438	70.7375224599385	64.9501259047911	65.9392896005248
0.683333333333333	85.6443746655329	67.2686671216656	71.4388556995537	75.0094501945908	73.8365926871104	80.5814971838748	NA	71.2406345574406	71.5728835194211	78.1485587610232	NA	NA	NA	66.0751015718693	71.7738055636114	65.939466414318	69.1002827588087	70.4995822577599	64.5755319259313	65.732580540077
0.691666666666667	85.4203396069914	66.9565323140061	71.0962637271483	74.8024673704309	73.6369607616163	80.4769650900508	NA	70.9000114266806	71.4021976096483	77.8495190234029	NA	NA	NA	65.7039821086995	71.5050162367402	65.7339469539878	68.7467255115443	70.2729256804201	64.2122774259654	65.5348891735261
0.7	85.2040010163272	66.6550181546858	70.7645896468488	74.6031611400788	73.4477288823847	80.37983617522	NA	70.5693913601133	71.2376214289609	77.5609887568982	NA	NA	NA	65.3438701137613	71.2453709430948	65.5386457621134	68.4022807179982	70.0570539490378	63.8602150436511	65.3461875174806
0.708333333333333	84.9949229464304	66.3638383771299	70.4439179470997	74.4112855181493	73.268493154588	80.2891323084809	NA	70.2484433766193	71.0792238561034	77.2829427164461	NA	NA	NA	64.9947856463656	70.9941355887249	65.3527647819001	68.0668010875418	69.8514454012176	63.5191861642563	65.1664073367649
0.716666666666667	84.7926308418376	66.0826552369684	70.1343622804601	74.2265398134668	73.0987590039096	80.2039236793851	NA	69.9367612640385	70.9271511783877	77.0152427446332	NA	NA	NA	64.6567195813952	70.7506558921619	65.1754868924855	67.740125017959	69.655562004224	63.1890229212665	64.9954151116885
0.725	84.5966313345551	65.8110893098475	69.8360518301214	74.0485723399594	72.937945572838	80.1233625473686	NA	69.6338611565792	70.781578089386	76.7576531102193	NA	NA	NA	64.3296138144115	70.5143942690471	65.006040982506	67.4220849100275	69.4688536415609	62.8695453071489	64.8329932658824
0.733333333333333	84.4064280873836	65.5487286529229	69.5491103118088	73.8769879628943	72.7853918258422	80.0467029338372	NA	69.3391958230607	70.6426572972017	76.5098623612224	NA	NA	NA	64.0133476133488	70.2849510053125	64.8437556839875	67.1125150256955	69.2907622810204	62.5605539077149	64.6788313675298
0.741666666666667	84.2215372978501	65.2951378064892	69.2736298025466	73.7113585275455	72.6403653979044	79.9733053864513	NA	69.0521850535556	70.5104778358638	76.2715027606388	NA	NA	NA	63.7077324139129	70.0620654398696	64.6880940943816	66.8112601466283	69.1207288211744	62.2618219362205	64.5325290807192
0.75	84.0415040115073	65.0498674161583	69.0096450197743	73.55123830433	72.5020750030727	79.9026320197025	NA	68.7722538608117	70.3850392470709	76.0421613874368	NA	NA	NA	63.4125145859354	69.8456022533731	64.5386707891994	66.5181876552689	68.9582056100147	61.9730902525026	64.3936107129369
0.758333333333333	83.8659209013709	64.8124650943576	68.7571134117089	73.3961841433605	72.3696866068515	79.8342401195602	NA	68.4988689530967	70.2662431153758	75.821381241293	NA	NA	NA	63.127383147767	69.6355309524607	64.3952503326689	66.2332018692464	68.8026732507387	61.6940655212127	64.2615483683762
0.766666666666667	83.6944503897508	64.5824869202967	68.5159036711478	73.2457739790253	72.2423443312528	79.7677789871007	NA	68.2315679175408	70.153899135004	75.6086545579138	NA	NA	NA	62.8519792969211	69.4319035997882	64.2577241799078	65.9562544665635	68.6536560717545	61.4244198987522	64.1357887529047
0.775	83.5268455476672	64.3595076391629	68.2857921355595	73.0996176953695	72.119196621698	79.7029884975076	NA	67.9699810181948	70.0477402986074	75.4034163485184	NA	NA	NA	62.5859067004939	69.2348316629797	64.1260704439901	65.6873440449859	68.510732126448	61.1637913237831	64.0157789119544
0.783333333333333	83.3629619394355	64.1431285005753	68.0664648522494	72.9573622427446	71.9994258504396	79.639694773228	NA	67.7138479465758	69.9474416522448	75.2050483484645	NA	NA	NA	62.3287435550598	69.0444601749085	64.0003072974165	65.426502200044	68.3735374729733	60.9117838591967	63.9009874338058
0.791666666666667	83.2027562222278	63.9329834544947	67.857523782054	72.8186974879119	71.8822778428032	79.5777990267036	NA	67.463029361258	69.852639977556	75.0128957836242	NA	NA	NA	62.0800576563366	68.8609376734276	63.8804472055574	65.1737698787029	68.2417678392628	60.6679687666607	63.7909192662152
0.8	83.046272825899	63.7287441524953	67.6584971378986	72.6833649309301	71.7670876448704	79.5172584755475	NA	67.2175101585501	69.7629544100148	74.8262898462329	NA	NA	NA	61.8394240657356	68.6843829621921	63.7664557567748	64.9291721303081	68.1151819414352	60.4318894104455	63.6851250686146
0.808333333333333	82.8936228475444	63.5301229528501	67.4688542981152	72.5511656650056	71.6532984389628	79.4580629189834	NA	66.977392761138	69.6780077921155	74.6445705732598	NA	NA	NA	61.6064429549505	68.5148539457884	63.6582205961814	64.6926988241752	67.9936067616028	60.203072612698	63.5832086206354
0.816666666666667	82.744958592382	63.3368731802398	67.2880250534493	72.4219640567002	71.5404721815557	79.4002142958521	NA	66.742880915269	69.5974472345005	74.4671135858958	NA	NA	NA	61.3807546246285	68.3523286886343	63.5555341656581	64.4642941370105	67.8769405367182	59.981045003343	63.4848353914583
0.825	82.6004444389362	63.1487864596528	67.1154215037393	72.2956868532711	71.4282929510734	79.3437153637074	NA	66.5142534784392	69.520961367334	74.2933641809641	NA	NA	NA	61.1620500460609	68.1967070366488	63.4580886088235	64.243853324824	67.7651505236839	59.7653505812365	63.3897416862646
0.833333333333333	82.4602254023299	62.9656871978917	66.950458825611	72.1723186215119	71.3165649396796	79.288569920835	NA	66.2918275203746	69.4482921020168	74.1228723600074	NA	NA	NA	60.9500771444389	68.0478299435226	63.365481123038	64.0312239674785	67.6582664598367	59.5555674788784	63.2977391831737
0.841666666666667	82.3243998544254	62.7874252583548	66.7925704299531	72.0518930374758	71.2052059328464	79.2347937790147	NA	66.0759145804144	69.3792403575882	73.9553162690637	NA	NA	NA	60.7446431388929	67.9055048423531	63.2772310478167	63.8262088562983	67.5563720247643	59.3513233280428	63.2087089787473
0.85	82.1930046591046	62.6138690552789	66.6412157648705	71.9344786497199	71.0942361391523	79.1824308424931	NA	65.8667779913099	69.3136651545816	73.7905063719911	NA	NA	NA	60.5456118634776	67.7695269941985	63.1928086201163	63.6285687058634	67.4595962478298	59.1523074759732	63.1225850881191
0.858333333333333	82.0660157214067	62.4449006309615	66.495882409198	71.8201606246719	70.9837628531059	79.1315655803083	NA	65.6645973842999	69.2514750632281	73.6283727122366	NA	NA	NA	60.3528957504875	67.6396930331742	63.1116717691747	63.4380254931031	67.3681051283254	58.9582778245629	63.0393334841814
0.866666666666667	81.9433595934077	62.2804117830098	66.3560846077134	71.7090240595308	70.8739628467287	79.0823267915058	NA	65.4694424209977	69.1926151820341	73.4689450537868	NA	NA	NA	60.1664451111565	67.5158065905186	63.033305672103	63.2542696519028	67.2820908061822	58.7690608827542	62.9589330042936
0.875	81.8249285115489	62.120298724216	66.2213597619075	71.6011432246892	70.7650648086565	79.0348818435332	NA	65.2812562710941	69.1370569297384	73.3123382707413	NA	NA	NA	59.9862376521655	67.3976761731572	62.9572575836557	63.076974264998	67.2017555301277	58.5845443302092	62.8813607318379
0.883333333333333	81.7105938079643	61.9644543020539	66.0912652288884	71.4965759265975	70.6573328035988	78.9894220227153	NA	65.0998488924857	69.0847930878904	73.158752974735	NA	NA	NA	59.8122686872586	67.2851066805241	62.883157336849	62.9058156904415	67.1272922507255	58.4046633968476	62.8065809956705
0.891666666666667	81.6002170976468	61.8127598006538	65.965378643614	71.3953601127647	70.5510504030372	78.9461425139394	NA	64.9248993813513	69.0358324150232	73.0084922760414	NA	NA	NA	59.6445416977608	67.1778886386189	62.810718727597	62.7404949363797	67.0588669157788	58.2293848639458	62.7345376807668
0.9	81.4936608937093	61.6650795036797	65.8433033989819	71.297511666963	70.4465057623273	78.9052230826077	NA	64.7559669382862	68.9901882567026	72.861982066636	NA	NA	NA	59.483059738115	67.0757880629287	62.7397278847644	62.5807528836751	66.9966041075256	58.0586920939136	62.6651529537898
0.908333333333333	81.390801606995	61.5212595828557	65.724677947066	71.2030244326402	70.3439784785994	78.8668149574926	NA	64.5925109638808	68.9478612666691	72.719774192227	NA	NA	NA	59.3278178956396	66.9785358881512	62.6700305549826	62.4263761093886	66.9405721233622	57.8925725487657	62.5983342574339
0.916666666666667	81.2915470870407	61.3811299901528	65.6091866483754	71.1118745934585	70.2437280086759	78.8310375241803	NA	64.4339213364641	68.9088201273864	72.5825170362865	NA	NA	NA	59.17879627237	66.8858164988778	62.6015263779249	62.2771940302359	66.8907650930898	57.7310089899842	62.5339855844816
0.925	81.1958552716751	61.2445064589828	65.4965711956919	71.0240313998391	70.145983221657	78.797984337443	NA	64.2795587779823	68.8729869973178	72.450892458082	NA	NA	NA	59.0359537752286	66.7972584943843	62.5341712561024	62.1330696617443	66.8470875563573	57.5739755500473	62.4720170097364
0.933333333333333	81.1037494892114	61.1111905784322	65.3866418191114	70.9394740469073	70.0509336653033	78.7677331346917	NA	64.1288009507042	68.8402363157943	72.325531236366	NA	NA	NA	58.8992245496386	66.7124306271827	62.4679835177644	61.9938860604609	66.8093498339552	57.4214379692986	62.4123494956281
0.941666666666667	81.0153328992927	60.9809679163033	65.2792861913543	70.8582107771812	69.9587236337585	78.7403544544367	NA	63.981086314337	68.8104108082342	72.2069247094004	NA	NA	NA	58.7685184119036	66.6308435397688	62.4030466909428	61.8595304232286	66.7772756593773	57.273355216048	62.3549145992446
0.95	80.9308020942596	60.8536059205917	65.1744739835831	70.7802934690972	69.8694504114313	78.7159160002019	NA	63.835949362803	68.7833471407598	72.095349365748	NA	NA	NA	58.6437235941435	66.5519583673888	62.339503436542	61.7298791717995	66.7505151747233	57.1296797768446	62.2996498052856
0.958333333333333	80.8504467369092	60.7288539513664	65.0722558818178	70.7058211308263	69.783167407409	78.6944802013001	NA	63.6930439268637	68.7588960853927	71.9908188544529	NA	NA	NA	58.5247080774823	66.475204544617	62.2775388698486	61.6047886853736	66.7286561151057	56.9903556080805	62.2464925693291
0.966666666666667	80.7746227231351	60.6064470376973	64.9727559074399	70.6349286768723	69.6998905828637	78.676092929522	NA	63.5521516932452	68.7369266722724	71.8930748259782	NA	NA	NA	58.4113177462329	66.4000066308425	62.2173522205218	61.4840961608759	66.7112343726007	56.8553144291343	62.195377920647
0.975	80.7037049600516	60.486113430101	64.8761570256857	70.567761978789	69.6196052411195	78.6607648700101	NA	63.4131744875134	68.7173160287442	71.8016183496619	NA	NA	NA	58.3033730308773	66.3258152599669	62.1591193606319	61.3676326309235	66.6977518415348	56.7244715604751	62.1462410025509
0.983333333333333	80.6380382041724	60.367584567319	64.7826826901926	70.5044448040819	69.5422715097791	78.6484514137881	NA	63.2761140795241	68.6999354395365	71.7157674370121	NA	NA	NA	58.200666681919	66.252135811785	62.1029597116694	61.2552443448133	66.6877040839258	56.5977210038446	62.0990202632189
0.991666666666667	80.5778985827765	60.250605613221	64.6925774987111	70.445045554346	69.467828747844	78.6390387056438	NA	63.1410478490405	68.6846424465844	71.634717557088	NA	NA	NA	58.1029637289069	66.1785509870247	62.0489239621445	61.146812862452	66.6806096712727	56.4749278491873	62.0536570227808
1	80.523467936797	60.1349451501592	64.606088110423	70.3895504931996	69.3961996329193	78.6323411428324	NA	63.0081069294098	68.6712814619362	71.5575929202838	NA	NA	NA	58.0100026826238	66.1047369836407	61.9970031266176	61.042265279125	66.6760328374792	56.3559184745558	62.0100925123917
1.00833333333333	80.4748196328083	60.0204028302845	64.5234448365926	70.3378466295266	69.3272940019635	78.6281104304462	NA	62.8774575712858	68.6596908057218	71.4834948486302	NA	NA	NA	57.9214968358368	66.0304745832067	61.9471438806878	60.941573972627	66.6736005433947	56.2404740283398	61.9682667558782
1.01666666666667	80.4319138727935	59.9068141925977	64.4448453903174	70.2897142043552	69.2610121964297	78.6260514982939	NA	62.7492838194738	68.6497150733224	71.4115571813824	NA	NA	NA	57.8371360252308	65.955654732735	61.8992593905816	60.8447505260349	66.6730202763723	56.1283337377212	61.9281214224769
1.025	80.3945991333205	59.7940533228326	64.3704423227192	70.2448274720064	69.1972482166613	78.6258392253169	NA	62.6237719697931	68.6412208453773	71.3410053130595	NA	NA	NA	57.7565897242264	65.8802748668511	61.8532374670151	60.7518353668046	66.6741015126847	56.0192099523829	61.8896044376912
1.03333333333333	80.3626167867053	59.6820348815041	64.3003340480833	70.2027634883193	69.1358931513769	78.6271328682602	NA	62.501099276674	68.6341095995024	71.2712024475125	NA	NA	NA	57.679511568881	65.8044229448828	61.8089494422178	60.6628813168454	66.6767775797061	55.9128114912466	61.8526728181364
1.04166666666667	80.3356065790956	59.5707157518217	64.2345584498677	70.163021527882	69.07683832538	78.6295893085557	NA	62.3814264895868	68.6283215068998	71.2016675961972	NA	NA	NA	57.6055450864435	65.7282526176686	61.7662588202747	60.5779334115418	66.681120086037	55.8088691285891	61.81729301402
1.05	80.3131109021569	59.4600949435	64.1730895590054	70.1250564884282	69.0199769326461	78.6328765226132	NA	62.2648886732812	68.6238293345956	71.1320650218834	NA	NA	NA	57.5343299925792	65.6519578139212	61.7250297802938	60.4970122741348	66.6873379933237	55.7071561685781	61.7834412135394
1.05833333333333	80.2945796093868	59.3502103044016	64.1158391196243	70.0883237470455	68.9652038232248	78.6366855221707	NA	62.1515784550947	68.6206274660981	71.062181479002	NA	NA	NA	57.4655080425627	65.575753842091	61.6851360821686	60.4201053577227	66.6957592837061	55.607498847279	61.7511055919688
1.06666666666667	80.2793809696814	59.2411315786203	64.0626631989996	70.0523257263678	68.9124135113547	78.6407391627378	NA	62.0415220620679	68.6187217864828	70.9919074990013	NA	NA	NA	57.3987283371505	65.4998687295213	61.6464666077848	60.3471629569095	66.706799470343	55.5097764293118	61.7202891738622
1.075	80.2668219175439	59.1329504167539	64.0133717122997	70.016650661163	68.8614956846776	78.6448009225939	NA	61.9346559650084	68.618121270004	70.9212230146308	NA	NA	NA	57.3336524576772	65.4245444228319	61.6089235839367	60.2780929312562	66.7209208110352	55.4139142290459	61.6910110920391
1.08333333333333	80.256175334263	59.0257689632507	63.9677386439071	69.9809991397863	68.8123285868769	78.648688454305	NA	61.8308146729652	68.6188275752605	70.8501796365142	NA	NA	NA	57.2699585060819	65.3500418468619	61.5724160206363	60.2127520056651	66.7385829925466	55.3198717374848	61.6633069953483
1.09166666666667	80.2467104814954	58.9196898610029	63.9255122685828	69.9451968148819	68.7647734385978	78.6522907504217	NA	61.7297357821287	68.620820630718	70.7788793497427	NA	NA	NA	57.2073431351389	65.2766426051024	61.5368543047724	60.1509374917272	66.7601886919543	55.2276278550385	61.6372303924182
1.1	80.2377252133795	58.814810788843	63.886426725921	69.9091928955023	68.7186736449352	78.6555804085467	NA	61.6310813364076	68.6240425986566	70.7074543702196	NA	NA	NA	57.1455228146074	65.2046460579427	61.5021475079777	60.0923864919711	66.7860329920511	55.1371672063463	61.612853667741
1.10833333333333	80.228580554858	58.7112239907315	63.850217172099	69.8730468400057	68.6738603477743	78.6586140118251	NA	61.534471113794	68.6283833562648	70.6360495318751	NA	NA	NA	57.0842360047966	65.134364103864	61.4682005926785	60.0367883587893	66.8162657690325	55.0484706954793	61.5902654806744
1.11666666666667	80.2187361985398	58.6090173832821	63.8166380109471	69.8369086499878	68.6301634422511	78.6615227681625	NA	61.4395216648733	68.6336699111211	70.5648077832826	NA	NA	NA	57.0232462611536	65.0661126926683	61.4349112140067	59.9838106041648	66.8508713645081	54.9615100419413	61.5695628679202
1.125	80.2077791749095	58.5082734441717	63.7854793043174	69.8009979692048	68.5874253689735	78.6644990763956	NA	61.3458818799958	68.6396635871348	70.4938638737962	NA	NA	NA	56.9623458570725	65.0001980687551	61.4021700928201	59.933132015019	66.8896663738962	54.8762440944742	61.5508396756146
1.13333333333333	80.1954335794405	58.4090652690785	63.7565761479403	69.7655840190691	68.5455139794846	78.6677795243646	NA	61.2532560811844	68.6460687212569	70.4233509812136	NA	NA	NA	56.901360007587	64.9369007696229	61.3698670942224	59.8844739729432	66.9323148900382	54.792615076183	61.5341752474336
1.14166666666667	80.1815463590036	58.3114517419342	63.7298106024743	69.7309657136821	68.5043314743571	78.6716218089156	NA	61.1614117879756	68.6525526297914	70.3534129100582	NA	NA	NA	56.8401514096678	64.8764627083059	61.3378993725369	59.837623038433	66.9783568616047	54.7105449920311	61.5196262832543
1.15	80.1660579457012	58.2154740141537	63.7051097483599	69.6974509643837	68.4638184970532	78.6762760320229	NA	61.0701758839623	68.6587718959918	70.2842044562425	NA	NA	NA	56.7786242479136	64.8190779658289	61.3061753267311	59.7924426121645	67.0272409548272	54.6299348522386	61.5072219542892
1.15833333333333	80.1489705697112	58.1211544372148	63.6824427631533	69.6653357396323	68.4239547619131	78.6819550563218	NA	60.9794258004416	68.6643985883824	70.2158733846602	NA	NA	NA	56.7167265004411	64.7648839320762	61.2746101334384	59.7488750883369	67.0783547589236	54.5506694975023	61.496961679579
1.16666666666667	80.1303211150716	58.0284980231578	63.6618179216106	69.6348849291384	68.3847587521631	78.6888107541329	NA	60.8890833608364	68.6691440286233	70.1485386204272	NA	NA	NA	56.6544491540606	64.7139520725885	61.243112892949	59.7069358476927	67.1310505937489	54.4726283497815	61.4888153833478
1.175	80.1101625972932	57.9374959579089	63.6432797689378	69.606316441338	68.3462877851524	78.696920105882	NA	60.7991166191961	68.6727818892922	70.0822851633787	NA	NA	NA	56.5918217847668	64.6662823797551	61.2115707911121	59.6666988828158	67.1846671611971	54.3956993078925	61.4827243794754
1.18333333333333	80.0885584698076	57.8481300944636	63.6269053776119	69.5797882168995	68.3086371881132	78.7062788805448	NA	60.7095474413014	68.6751698289082	70.0171829517728	NA	NA	NA	56.528905662319	64.6218060462422	61.1798398494974	59.628274358657	67.2385464678709	54.3197915866455	61.4785998438792
1.19166666666667	80.0655890042332	57.7603769282245	63.6127973498579	69.5553869185484	68.2719358097902	78.7167986382488	NA	60.6204578710801	68.6762652292293	69.9533199712446	NA	NA	NA	56.4657864364483	64.5803956766025	61.1477507207483	59.591781554965	67.2920469724701	54.2448448461971	61.4763177067528
1.2	80.0413630682778	57.6742096969555	63.6010735146973	69.533117831274	68.2363360840453	78.7283074182229	NA	60.5319921304242	68.676131959551	69.8908340904008	NA	NA	NA	56.4025685456969	64.5418769011051	61.1151317746336	59.557323482653	67.3445565685499	54.1708341937033	61.4757112592831
1.20833333333333	80.0160289598329	57.5895975731285	63.5918565148329	69.5128981844974	68.2019996255996	78.7405593859972	NA	60.4443544981505	68.674937024589	69.8299336989764	NA	NA	NA	56.3393728690387	64.5060382441247	61.0818444269563	59.5249674671826	67.3955085592541	54.0977710141049	61.476564885751
1.21666666666667	79.989781481903	57.5065022580702	63.5852655201359	69.4945581987746	68.1690807121728	78.7532576961159	NA	60.3578007188612	68.6729385400595	69.7709033787269	NA	NA	NA	56.2763369302603	64.4726432750304	61.0478202464258	59.4947302931321	67.4444004111876	54.0256997946746	61.4786137622047
1.225	79.9628633763881	57.4248745797229	63.5814087530684	69.4778524917008	68.1377097110869	78.7660889875775	NA	60.2726213138031	68.670471017783	69.7140942456339	NA	NA	NA	56.2136149348007	64.44144646814	61.0130889728647	59.4665649456087	67.4908132438584	53.9546928288659	61.481552192235
1.23333333333333	79.9355583153143	57.3446542239934	63.5803747584923	69.4624796662469	68.1079790990561	78.778761811476	NA	60.1891227972155	68.6679325228243	69.6599021108264	NA	NA	NA	56.1513759065698	64.4122055478386	60.9777919413067	59.4403504007981	67.5344311410948	53.8848452497255	61.4850482677522
1.24166666666667	79.9081736997013	57.2657735672008	63.5822226240723	69.4481039115415	68.0799348345522	78.7910381547871	NA	60.1076147648571	68.6657706217728	69.6087391506051	NA	NA	NA	56.0898006252763	64.3846836952385	60.9421808022633	59.4158891671209	67.5750583848555	53.8162706169787	61.4887595130955
1.25	79.8810154082843	57.1881641753394	63.5869727814641	69.4343727496535	68.0535735178448	78.802750002064	NA	60.0284016649134	68.664461016075	69.5610062223723	NA	NA	NA	56.0290785259167	64.3586434775522	60.9066037248943	59.3929151407246	67.6126285571189	53.7490957063163	61.4923457877616
1.25833333333333	79.8543606582156	57.1117638098277	63.5946004330589	69.420929073572	68.0288439185426	78.8137998000573	NA	59.9517709225645	68.6644771272983	69.517071393869	NA	NA	NA	55.9694047190036	64.3338395884156	60.871483857189	59.3711096893275	67.6471999864614	53.6834541417603	61.4954805062487
1.26666666666667	79.828436426649	57.0365221751167	63.6050346529855	69.407420175897	68.0056521530406	78.8241481739449	NA	59.877973556208	68.666254327631	69.4772537504141	NA	NA	NA	55.9109767762717	64.3100167088611	60.8372968388799	59.3501218644012	67.6789396138902	53.6194798855566	61.4978640210409
1.275	79.8034094633742	56.9624040898916	63.6181650804156	69.3935088976818	67.9838705668177	78.8337931888192	NA	59.8072017880896	68.6701546122572	69.4418081321676	NA	NA	NA	55.8539903598388	64.2869150843408	60.8045510868414	59.3295909638101	67.7081028179975	53.5573020574615	61.4992402099371
1.28333333333333	79.7793896315211	56.8893893903201	63.6338533399581	69.3788903898848	67.963349092742	78.8427464096995	NA	59.7395701456467	68.6764363269653	69.410909880515	NA	NA	NA	55.7986322554025	64.264283010699	60.7737679660109	59.3091715516012	67.7350145376349	53.4970418344765	61.4994127553361
1.29166666666667	79.7564417163718	56.8174703948264	63.6519430005737	69.3633134401946	67.9439256683195	78.8510117087165	NA	59.675103063617	68.6852313386098	69.3846398666226	NA	NA	NA	55.7450705394963	64.2418937100105	60.7454554165446	59.288559333244	67.7600525223055	53.4388106608455	61.4982577592073
1.3	79.734597465596	56.7466495335316	63.6722646796295	69.346602368166	67.9254323332379	78.8585709980817	NA	59.61372966758	68.6965305097569	69.3629656924361	NA	NA	NA	55.6934437224373	64.2195631995543	60.7200725992785	59.2675145554428	67.7836314783113	53.3827082237998	61.4957334707338
1.30833333333333	79.7138620816595	56.6769395208599	63.6946380128543	69.3286758148274	67.9076975276475	78.8653775436899	NA	59.5552868108858	68.7101782565154	69.3457105034943	NA	NA	NA	55.6438516255445	64.1971652036858	60.6979918771122	59.2458790670274	67.8061864766449	53.3288190414535	61.4918893627499
1.31666666666667	79.6942140647172	56.6083657532125	63.7188729988669	69.3095598180728	67.8905484214852	78.8713555677028	NA	59.4995312826291	68.7258786361234	69.3325016948942	NA	NA	NA	55.5963498894803	64.1746397061682	60.6794689466584	59.223582714005	67.828154336969	53.2772073514142	61.4868731215777
1.325	79.6756020195661	56.5409680013075	63.7447711140904	69.2893925876712	67.8738150727109	78.8764064441882	NA	59.4461602165574	68.7432166276092	69.3227022941693	NA	NA	NA	55.5509481261412	64.1519938757129	60.6646267842327	59.2006373998357	67.8499528618838	53.2279102887133	61.4809294780547
1.33333333333333	79.6579455448144	56.4747979130441	63.7721259732504	69.268418063047	67.8573354841448	78.8804239413422	NA	59.3948365284092	68.7616949297689	69.3153425877011	NA	NA	NA	55.5076103886251	64.1292964707057	60.653450384172	59.1771226237255	67.8719598304036	53.1809289295467	61.474384633943
1.34166666666667	79.6411463454322	56.4099105867943	63.8007229678027	69.246966956759	67.8409621597269	78.8833188740504	NA	59.3452149865457	68.7807791383721	69.309076831449	NA	NA	NA	55.4662568680936	64.1066681479799	60.6457871380859	59.1531679533519	67.8944954339277	53.1362174147902	61.4676166651731
1.35	79.6251092750058	56.3463520215788	63.8303369519862	69.2254287904279	67.8245716146064	78.8850481186276	NA	59.2969646953529	68.7999401758107	69.3021895604484	NA	NA	NA	55.4267668477927	64.0842702243817	60.6413523441791	59.1289345144593	67.9178109502395	53.0936723053477	61.4610207529094
1.35833333333333	79.6097656068202	56.2841469919025	63.8607288137238	69.204222462414	67.808075089235	78.885641117823	NA	59.2497848024408	68.8186877528913	69.2926702178658	NA	NA	NA	55.3889836285612	64.0622927184453	60.639741730465	59.1045955062932	67.9420841681268	53.0531253541078	61.4549790399552
1.36666666666667	79.5950880046888	56.2232910104912	63.8916437918522	69.1837711358944	67.7914263404389	78.8852204156452	NA	59.2034117924624	68.8365960902121	69.2783571245937	NA	NA	NA	55.3527215706254	64.0409403767443	60.640450336336	59.0803167597377	67.9674215800732	53.014342699317	61.4498379831024
1.375	79.5810900163269	56.1637470227565	63.9228144894247	69.1644814109256	67.7746237216557	78.8840146257328	NA	59.1576187539258	68.8533228377038	69.2571259475213	NA	NA	NA	55.3177742081147	64.0204162319515	60.6428969425898	59.0562387290572	67.9938667859833	52.9770326179187	61.4458917844744
1.38333333333333	79.5678104792176	56.1054458986136	63.9539701540324	69.1467235093209	67.7577064919408	78.8823602998761	NA	59.1122087649647	68.8686168999667	69.2270824862949	NA	NA	NA	55.2839224598346	64.0009046828974	60.6464556145065	59.0324618936279	68.0214121178069	52.9408614169664	61.4433728723992
1.39166666666667	79.5552902932551	56.0482901821501	63.9848509952277	69.1308119050139	67.7407469003306	78.8806886137824	NA	59.0670050836093	68.8823128496742	69.1867263847961	NA	NA	NA	55.2509434663449	63.9825561406174	60.6504924431445	59.0090400364256	68.0500096119636	52.9054741939183	61.4424514622014
1.4	79.5435507259143	55.9921611256244	64.0152239570567	69.1169897206486	67.7238392075091	78.8794962098916	NA	59.0218408404184	68.8943181834175	69.1350723510296	NA	NA	NA	55.2186210378533	63.9654744605711	60.6543989866324	58.9859859058796	68.0795793298983	52.8705167998289	61.4432425604557
1.40833333333333	79.5325793416571	55.9369289679683	64.0448971511331	69.1054198416895	67.707086200474	78.8793047203145	NA	58.9765516193843	68.9046016730334	69.0717289364665	NA	NA	NA	55.1867568161613	63.949709199378	60.6576151080608	58.9632886411183	68.1100148070356	52.8356563053662	61.4458165201803
1.41666666666667	79.5223275692786	55.8824660308016	64.0737324245712	69.0961835736419	67.6905853902885	78.8806169934042	NA	58.9309731789554	68.9131839260066	68.9969351624258	NA	NA	NA	55.1551793633253	63.9352547117822	60.6596412265699	58.9409358792962	68.1411859657875	52.8005977897623	61.4502103942279
1.425	79.5127241158363	55.8286613331679	64.1016565952318	69.0892868649442	67.6744191407113	78.8838781017739	NA	58.8849427684194	68.9201272333141	68.9115551576443	NA	NA	NA	55.1237488839683	63.9220567044472	60.6600436468464	58.9189314225206	68.1729392819024	52.7650961543797	61.4564374334909
1.43333333333333	79.5037020916293	55.7754342356052	64.1286714976077	69.0846725770882	67.6586513689569	78.8894476734638	NA	58.8383020874533	68.9255273574144	68.817035187538	NA	NA	NA	55.0923574120349	63.9100255112941	60.6584568649534	58.8973033508804	68.2050940320955	52.7289631396932	61.4644907597313
1.44166666666667	79.4952237350027	55.7227445225375	64.154861844912	69.0822350684265	67.643328773782	78.8975874605087	NA	58.7909034750795	68.9295143938598	68.7153236520896	NA	NA	NA	55.0609259083276	63.899052547348	60.654587540359	58.8761028332383	68.2374353204753	52.692070773152	61.47433950846
1.45	79.4872841377212	55.6705976639883	64.1803988436642	69.0818331419461	67.6284818630301	78.9084618364528	NA	58.7426202275025	68.932262212001	68.6087461303445	NA	NA	NA	55.0293997017234	63.8890244714593	60.6482231097694	58.8553960602652	68.2697101415589	52.6543530735267	61.4859220046332
1.45833333333333	79.4798945750889	55.619045278342	64.205536411041	69.0832991833702	67.6141231290729	78.9221432485739	NA	58.6933572760031	68.9339946475769	68.4998348638653	NA	NA	NA	54.9977429964066	63.8798318948876	60.6392427984294	58.8352514446173	68.3016359020409	52.6158076917596	61.4991431727514
1.46666666666667	79.473065260681	55.5681811564946	64.2305968551383	69.0864453933259	67.6002435500983	78.938616200976	NA	58.6430586639471	68.9349765454026	68.3911348428039	NA	NA	NA	54.9659334204069	63.8713725966388	60.6276243084445	58.8157244450814	68.3329257132524	52.576497516674	61.513878661376
1.475	79.4668027090962	55.51813281229	64.2559459877837	69.0910707433669	67.5868094281429	78.9577774454208	NA	58.5917139544486	68.9354869440486	68.2850218485213	NA	NA	NA	54.933957843428	63.8635515690313	60.6134403192852	58.7968434071289	68.363324343626	52.5365501954737	61.5299830833304
1.48333333333333	79.461117271173	55.4690481264649	64.2819610254416	69.096970835801	67.5737593994032	78.9794315303769	NA	58.5393686839595	68.9357798211347	68.1835578959548	NA	NA	NA	54.9018095961702	63.8562818673536	60.5968460641303	58.7785990126353	68.392641796002	52.4961525640605	61.5472994128629
1.49166666666667	79.4560280328725	55.4210777742988	64.3089952040626	69.103949021156	67.5610012487274	79.0032844474567	NA	58.48613969727	68.9360432610617	68.0883929637446	NA	NA	NA	54.869486636904	63.8494870494929	60.578064004497	58.7609376302503	68.4207731074707	52.4555383301421	61.5656675069918
1.5	79.4515599413982	55.374356800585	64.3373436931766	69.1118262762653	67.5484114488012	79.0289428901421	NA	58.432229034481	68.936369508039	68.0007166247064	NA	NA	NA	54.8369911484139	63.84310124564	60.5573670684837	58.7437586781279	68.4477009899185	52.4149713560636	61.58493039088
1.50833333333333	79.447735279093	55.3289896442116	64.3672172596163	69.1204478578914	67.5358408777113	79.0559250469365	NA	58.3779268543419	68.9367422813324	67.9212607907431	NA	NA	NA	54.8043317641124	63.8370652241893	60.5350565916121	58.7269168164767	68.4734862875698	52.3747297154309	61.6049390322316
1.51666666666667	79.4445613118944	55.2850403289137	64.398728540648	69.1296847172617	67.5231249519335	79.0836834891283	NA	58.323596716176	68.9370399098682	67.8503447876149	NA	NA	NA	54.7715290792743	63.8313222273856	60.5114338239603	58.7102280637862	68.4982539196255	52.3350934190873	61.6255577474514
1.525	79.4420152288436	55.2425268965622	64.4318898288311	69.1394306031513	67.5100930742876	79.1116376167872	NA	58.2696439202992	68.9370517580945	67.7879468997454	NA	NA	NA	54.7386230420177	63.8258166313497	60.4867698163609	58.6934779160012	68.5221779428176	52.296334222412	61.6466708945875
1.53333333333333	79.4400310376791	55.2014196464125	64.4666174464978	69.1495998106593	67.4965762389416	79.1392101235207	NA	58.2164754539597	68.9365077581095	67.7337897662206	NA	NA	NA	54.705678118924	63.8204946749556	60.4612815113049	58.6764318375991	68.5454646624034	52.258704478224	61.6681893587499
1.54166666666667	79.438497488467	55.1616442394074	64.5027397543412	69.1601284332468	67.4824163000281	79.1658601916662	NA	58.1644630405766	68.9351197325553	67.6874314730806	NA	NA	NA	54.6727821810691	63.8153067752043	60.4351214957919	58.658849426194	68.5683334380728	52.2224244349918	61.6900549665557
1.55	79.4372740361711	55.1230897688353	64.5400093068611	69.1709757744468	67.4674782499479	79.1911110505687	NA	58.1139181723879	68.9326285911058	67.6483533954657	NA	NA	NA	54.6400392023567	63.8102131304669	60.4083843427799	58.6405010494639	68.5909984376128	52.1876706712511	61.7122413562792
1.55833333333333	79.436222039496	55.0856193891784	64.5781206054801	69.182122025342	67.4516617931592	79.2145752860303	NA	58.0650824833166	68.9288476494645	67.6160332789081	NA	NA	NA	54.6075598619351	63.8051926307486	60.3811262578977	58.6211840562561	68.6136542405658	52.1545687014216	61.7347502663445
1.56666666666667	79.4352401389268	55.0490807244874	64.6167333969206	69.1935631408101	67.4349091529581	79.2359795291497	NA	58.0181305741491	68.9236930964241	67.5899929463155	NA	NA	NA	54.575453630804	63.8002503828066	60.3533924555239	58.6007361520695	68.6364650574949	52.1231896808695	61.757604445349
1.575	79.4342923913345	55.0133150608608	64.6554988467929	69.2053055821922	67.4172110359753	79.2551847214798	NA	57.9731785585803	68.9171979667632	67.5698156368909	NA	NA	NA	54.5438226178748	63.7954178252336	60.3252465527647	58.5790440239081	68.6595574683195	52.0935488240651	61.7808411517094
1.58333333333333	79.4334217006271	54.9781652689548	64.6940850183821	69.2173618788974	67.3986139399004	79.2721954304805	NA	57.9302913680844	68.9095107693367	67.5551345311803	NA	NA	NA	54.5127561955149	63.7907440201382	60.2967949997376	58.5560464746625	68.6830183019656	52.0656043802561	61.8045092389905
1.59166666666667	79.4327460852418	54.9434823430071	64.7321995571476	69.2297465197298	67.3792284026545	79.2871532238123	NA	57.8894826987262	68.9008804964494	67.5455979715747	NA	NA	NA	54.4823267451676	63.7862819182422	60.2682004507212	58.5317339932567	68.7068971982497	52.0392580313063	61.8286692490038
1.6	79.432440502695	54.9091305162343	64.7696073158911	69.2424703357665	67.3592344046101	79.3003133653269	NA	57.8507034504055	68.8916294762306	67.5408197503743	NA	NA	NA	54.4525872441117	63.7820745474192	60.2396808591132	58.5061467869198	68.7312095328824	52.0143579357355	61.8533949597067
1.60833333333333	79.4327095468736	54.8749907640101	64.8061393747118	69.2555315022807	67.3388795004559	79.3120071810436	NA	57.8138211019049	68.8821185807553	67.5403271439545	NA	NA	NA	54.4235701071255	63.7781448535587	60.2114936407626	58.4793694608019	68.7559353823382	51.9907052553277	61.8787762076051
1.61666666666667	79.4337554338044	54.840962835366	64.8416924368721	69.2689042605773	67.3184670126526	79.3225944588394	NA	57.7786012263022	68.87271273948	67.5435228410741	NA	NA	NA	54.3952865149115	63.7744918543906	60.1839103239314	58.4515197890754	68.7810134500034	51.9680643275293	61.904922375758
1.625	79.4357448932997	54.806967208935	64.8762215341551	69.282529744945	67.2983351021755	79.3324144816011	NA	57.7447035495818	68.8637523949109	67.5496733847675	NA	NA	NA	54.3677271750054	63.7710946514054	60.1571944538343	58.4227340143837	68.8063314785214	51.9461757703112	61.9319639704948
1.63333333333333	79.4387802017644	54.772948100271	64.9097288995791	69.296312469999	67.278830707397	79.3417475642723	NA	57.7116960522436	68.8555286202292	67.5579258215773	NA	NA	NA	54.3408661702658	63.7679227392908	60.1315940006868	58.3931538028066	68.8317162831077	51.9247719750199	61.9600491589089
1.64166666666667	79.4428803022887	54.7388766218822	64.9422495803389	69.3101216339853	67.2602825579998	79.3507950700335	NA	57.6790825778054	68.848255130548	67.5673444952775	NA	NA	NA	54.3146676657612	63.7649457582575	60.1073484844619	58.3629165793607	68.8569273337865	51.9035950253959	61.9893331404421
1.65	79.4479753392144	54.7047527373673	64.9738341453918	69.3237949000814	67.242975543675	79.3596764261562	NA	57.6463398203361	68.8420366660671	67.5769562723971	NA	NA	NA	54.289093557088	63.7621346443425	60.0846999631467	58.3321473693565	68.8816579915104	51.8824156894636	62.0199602441628
1.65833333333333	79.4539155799063	54.6706051861763	65.0045306508221	69.3371454873015	67.2271283669158	79.3684343223512	NA	57.6129616698667	68.836843801036	67.5857938405745	NA	NA	NA	54.2641105527789	63.7594535921073	60.063894492463	58.3009511988853	68.9055486786147	51.8610494544694	62.0520420432007
1.66666666666667	79.4604945195187	54.6364882181015	65.0343697127963	69.349975093852	67.212878418486	79.3770392652998	NA	57.5785056742193	68.8325068905878	67.5929333128197	NA	NA	NA	54.2396955292536	63.7568498886071	60.0451678130658	58.2694082003194	68.928213500962	51.8393650500653	62.0856377171341
1.675	79.4674817698593	54.6024752838964	65.0633570620103	69.3620920850524	67.2002780694109	79.3853923349669	NA	57.5426312646454	68.8287341761815	67.5975295830062	NA	NA	NA	54.2158376986725	63.7542474578397	60.0287177644652	58.2375728833335	68.9492758839017	51.8172838685449	62.120742391936
1.68333333333333	79.4746567102942	54.5686518966715	65.0914762880076	69.3733298747745	67.1893018435836	79.3933347331068	NA	57.5051203712978	68.8251477491998	67.5988524987297	NA	NA	NA	54.1925369839441	63.7515447959221	60.0146701680869	58.2054746920604	68.9684055943662	51.7947727336429	62.1572844067394
1.69166666666667	79.4818359251816	54.5351085800243	65.118699970141	69.3835599367529	67.1798586475289	79.4006737635677	NA	57.4658802204039	68.8213250582296	67.5963202908352	NA	NA	NA	54.169799440786	63.7486171910459	60.0030482855031	58.1731162509153	68.9853512843059	51.7718341691329	62.1951264394982
1.7	79.4888933576406	54.5019328816276	65.1450035668783	69.3926982666201	67.1718042382878	79.4072245558896	NA	57.4249359633813	68.8168386499441	67.5895213003434	NA	NA	NA	54.1476315097532	63.7453255479192	59.993758518172	58.1404705620041	68.9999656293196	51.7484969593208	62.2340652639308
1.70833333333333	79.495773900375	54.469200861656	65.1703774029144	69.4007070049245	67.1649534501959	79.4128565926664	NA	57.3824192007683	68.8112960329411	67.5782155873843	NA	NA	NA	54.1260358078576	63.7415335691306	59.9866009953115	58.1074826753306	69.0122216279222	51.7248075836941	62.273831831685
1.71666666666667	79.5024988353975	54.4369702559172	65.1948352789792	69.4075913485812	67.1590918198008	79.4175322232003	NA	57.3385542240141	68.8043818942436	67.5623155237827	NA	NA	NA	54.1050110799694	63.7371301473491	59.9813048402205	58.0740802309661	69.0222200193233	51.7008218476881	62.3140973611163
1.725	79.509160685005	54.405276775063	65.2184192099023	69.4133918647017	67.1539840461545	79.4213274126477	NA	57.2936442100783	68.7958976015073	67.5418525629204	NA	NA	NA	54.0845562738872	63.7320497347	59.977578714166	58.0401924958077	69.0301897486199	51.6765957184713	62.3544878385184
1.73333333333333	79.5159080605168	54.3741336541999	65.2411993629784	69.418175981128	67.1493778937517	79.4244302213284	NA	57.2480597053075	68.7857889566116	67.5169384541776	NA	NA	NA	54.0646757394281	63.7262834120132	59.9751597629547	58.00577355212	69.036482728776	51.6521756331872	62.3946057754803
1.74166666666667	79.5229247965067	54.3435338343288	65.2632684874638	69.4220336145057	67.1450056098217	79.4271210388458	NA	57.2022280690092	68.7741546971391	67.4877267187841	NA	NA	NA	54.0453829253818	63.7198749983284	59.9738455868684	57.9708233881073	69.0415603061445	51.6275914146083	62.4340564966872
1.75	79.5304085211277	54.3134535935928	65.2847312523005	69.4250787782963	67.1405876789581	79.429745194678	NA	57.1566207176649	68.7612325637009	67.4543786103581	NA	NA	NA	54.0267024591897	63.7129003760284	59.9735063445321	57.9354007307393	69.045966747214	51.6028553921356	62.472474096188
1.75833333333333	79.5385527835798	54.2838566357875	65.3056912028965	69.4274558518027	67.1358440256854	79.4326847531418	NA	57.1117371248192	68.7473667827764	67.4170355105706	NA	NA	NA	54.0086710974979	63.705436571573	59.9740850276083	57.8996247922249	69.0502886243833	51.5779672203736	62.5095411036144
1.76666666666667	79.5475346318439	54.2546983450059	65.32623968426	69.4293471840049	67.1305134411972	79.4363267037731	NA	57.0680862025793	68.7329673371398	67.3758010794916	NA	NA	NA	53.991336922314	63.6975333517323	59.9755946412109	57.8636678490181	69.0551069426347	51.5529200311634	62.5449978782893
1.775	79.5575053244246	54.2259300045926	65.3464492346566	69.4309773160707	67.12437572342	79.4410237717124	NA	57.0261658961424	68.7184712908497	67.3307415076154	NA	NA	NA	53.9747565081542	63.6891969895514	59.9781152050291	57.8277426062583	69.0609545260871	51.5277043236431	62.5786417378576
1.78333333333333	79.5685801048586	54.1975027808737	65.3663710177312	69.4326096898143	67.117269764587	79.447052961766	NA	56.9864430218694	68.7043102023098	67.2819078325785	NA	NA	NA	53.9589915567378	63.680388209512	59.9817863462593	57.7920868677983	69.0682883368317	51.5023092775791	62.6103198330478
1.79166666666667	79.5808272769258	54.1693719240315	65.3860358071343	69.4345339380983	67.1091051738417	79.4545816864149	NA	56.949336708539	68.6908830655298	67.2293716832295	NA	NA	NA	53.9441069707472	63.6710319559938	59.9867882551155	57.7569462664135	69.0774768020083	51.4767226804732	62.6399221298027
1.8	79.5942607476308	54.1415019950962	65.4054589040208	69.4370451627246	67.0998678830814	79.4636455478207	NA	56.915206754618	68.6785344542574	67.1732625821928	NA	NA	NA	53.9301704926316	63.6610353144219	59.9933089573771	57.7225562355793	69.088793897779	51.4509300654815	62.6673798281158
1.80833333333333	79.6088383542688	54.1138729297768	65.4246474782264	69.4404203531936	67.0896183581592	79.474135457225	NA	56.8843432845384	68.6675381352895	67.1138008431302	NA	NA	NA	53.9172518608866	63.6503079109009	60.0015037375399	57.689124727309	69.1024118427946	51.4249137749861	62.692669191229
1.81666666666667	79.6244659576101	54.0864850556159	65.4436057380608	69.4448969085527	67.0784795579113	79.4857936881509	NA	56.8569517414387	68.6580855735573	67.0513216208906	NA	NA	NA	53.9054193817431	63.6387783645776	60.0114544381013	57.6568156371588	69.1183918135199	51.3986539886445	62.7158151842727
1.825	79.641009267158	54.0593602975963	65.4623335753164	69.4506540168072	67.0666145243856	79.4982245391009	NA	56.8331306178023	68.6502800203895	66.9862860245674	NA	NA	NA	53.8947334785246	63.6264040785484	60.0231333575995	57.6257335859487	69.1366777342377	51.3721334804825	62.7368901692385
1.83333333333333	79.6583152214531	54.0325375791308	65.4808191517299	69.4577961187232	67.0541981795219	79.5109258746327	NA	56.8128455776823	68.6441401084372	66.9192818240969	NA	NA	NA	53.8852383429249	63.6131755118242	60.0363761867904	57.595914361095	69.1570973325867	51.3453452065208	62.7560085732203
1.84166666666667	79.6762354005085	54.006063052772	65.499031549621	69.4663403196595	67.0413910903571	79.5233401519646	NA	56.7959081425371	68.639614608193	66.851016717618	NA	NA	NA	53.8769537049861	63.5991158794097	60.050871194821	57.5673262718047	69.1793733092124	51.3183004536062	62.7733218435141
1.85	79.6946347996369	53.979979110039	65.5169205350639	69.4762116975624	67.0283223536053	79.5349150579796	NA	56.7819673019882	68.636601312858	66.7822949913364	NA	NA	NA	53.869868751183	63.584276501593	60.0661706038488	57.5398840260372	69.2031479340619	51.2910363689125	62.7890175601119
1.85833333333333	79.7133757333821	53.9543173408784	65.5344251616707	69.4872489628908	67.015083705118	79.5451614727856	NA	56.7705185100405	68.6349607728252	66.7139654144013	NA	NA	NA	53.8639394803068	63.5687297881829	60.0817229181735	57.5134710190522	69.2280202783874	51.2636210291579	62.8033231513037
1.86666666666667	79.7322848754271	53.9290984287086	65.5514869505424	69.4992189978608	67.0017312001455	79.5536989568313	NA	56.7609289230471	68.6345240348793	66.6468456665499	NA	NA	NA	53.8590901784901	63.5525636520815	60.0969171000006	57.4879613344245	69.2535872553533	51.2361517230887	62.8165091262267
1.875	79.7511217495619	53.9043384330001	65.5680622061807	69.5118360834307	66.9882894591424	79.5602839576295	NA	56.7524730211288	68.6350993876323	66.5816455399913	NA	NA	NA	53.8552189373566	63.5358805390818	60.111126535753	57.4632337529759	69.2794772539404	51.2087437838631	62.8288846312435
1.88333333333333	79.7695609691507	53.880058554117	65.5841304158807	69.5247819178193	66.9747561824331	79.5648217117958	NA	56.7443710389257	68.6364808061945	66.518910122151	NA	NA	NA	53.8522056194714	63.5188005953944	60.1237459113999	57.4391766755712	69.3053705473176	51.1815137419804	62.8407828939567
1.89166666666667	79.7871907489095	53.8562943766372	65.5996982993935	69.5377244210841	66.9611067540071	79.5673653302968	NA	56.7358258348395	68.6384578491885	66.4589917136537	NA	NA	NA	53.8499199394086	63.5014637640541	60.1342235098738	57.4156886108974	69.3310072089958	51.1545644571754	62.8525401743022
1.9	79.8035272615812	53.8331002330314	65.6148006521295	69.5503347530858	66.9472983223771	79.5681041715104	NA	56.726059571696	68.6408258082292	66.4020481382552	NA	NA	NA	53.8482283143688	63.4840257846238	60.1420948024821	57.3926801493678	69.3561862013071	51.1279771508323	62.864473332766
1.90833333333333	79.8180434589379	53.8105460740426	65.6294989477095	69.5623021110707	66.933271883074	79.5673430023087	NA	56.714352730987	68.643394385835	66.3480601675973	NA	NA	NA	53.8469989214657	63.4666486452172	60.1470164353754	57.3700813826556	69.3807579902539	51.1018097412821	62.8768595833495
1.91666666666667	79.8302088731295	53.7887082770807	65.6438772983867	69.5733461220641	66.918952239772	79.5654751502423	NA	56.7000832521699	68.6459940440215	66.2968614958554	NA	NA	NA	53.8461043731877	63.449489619541	60.1487919335891	57.3478541211976	69.4046114094677	51.076097150539	62.8899200974651
1.925	79.8395366760731	53.7676583315518	65.6580352978598	69.5832276520057	66.9042491289087	79.5629526574125	NA	56.6827596182822	68.6484802875124	66.2481778794487	NA	NA	NA	53.8454222576213	63.4326922668667	60.1473827164043	57.3260030207835	69.4276583127515	51.0508494687293	62.9038074475944
1.93333333333333	79.8456334408619	53.7474519690917	65.6720793617129	69.591757848594	66.8890640110327	79.5602534532002	NA	56.662042542152	68.6507353975688	66.2016723415961	NA	NA	NA	53.8448347329429	63.4163810331673	60.1429073476546	57.3045786380339	69.4498235116136	51.0260485199259	62.9185979953519
1.94166666666667	79.848243148774	53.7281195551281	65.6861156342801	69.5988026930137	66.8733036823855	79.5578446471206	NA	56.6377541641594	68.652666996003	66.1569896103387	NA	NA	NA	53.844227802102	63.4006604342645	60.1356360030429	57.2836699672494	69.471045471681	51.0016476490857	62.9342927957882
1.95	79.847275557712	53.7096592124245	65.7002456496746	69.6042818786237	66.8568981130542	79.5561439051676	NA	56.6098776660475	68.6542062337235	66.113790889118	NA	NA	NA	53.8434909714446	63.3856209333218	60.1259814336034	57.2633896701335	69.4912859338971	50.9775773129319	62.9508278809078
1.95833333333333	79.8428148680652	53.6920348951114	65.7145627722632	69.6081656942708	66.8398185130366	79.5554843817038	NA	56.5785505604617	68.6553118684367	66.0717739892966	NA	NA	NA	53.8425196519328	63.3713532987197	60.1144797274716	57.2438569673068	69.5105410574083	50.9537533868896	62.9680891030214
1.96666666666667	79.8351136904507	53.6751802624621	65.7291473027643	69.6104741296643	66.822090397334	79.5560901111907	NA	56.5440522976088	68.6559845156496	66.0306808884442	NA	NA	NA	53.8412219803317	63.3579669754552	60.1017550374944	57.2251816069055	69.5288471875075	50.9300836667787	62.9859265429715
1.975	79.8245814860851	53.6590066741177	65.7440607746924	69.6112787024919	66.8037962986162	79.5580667185959	NA	56.5067852125459	68.6562884857924	65.9903001133492	NA	NA	NA	53.8395280422489	63.3456014067555	60.088473375808	57.2074511145956	69.546279731726	50.9064711563731	63.0041676726259
1.98333333333333	79.811772171638	53.6434122567313	65.7593412973063	69.6107059484091	66.7850665765496	79.5614076237763	NA	56.4672496447494	68.6563720258735	65.9504726274095	NA	NA	NA	53.8373974536532	63.3344226463173	60.0752988609622	57.1907227735979	69.562948059911	50.8828157108919	63.0226300336432
1.99166666666667	79.7973679430734	53.6282901359531	65.7750006118073	69.6089411970843	66.7660616599189	79.5660121762333	NA	56.4260169022633	68.6564756343796	65.9111045113065	NA	NA	NA	53.8348225322504	63.32460836399	60.0628609375206	57.1750201937384	69.5789874725334	50.8590163759783	63.0411333389107
2	79.7821548769805	53.6135356177688	65.7910220596549	69.6062291182091	66.7469503507628	79.5717117080265	NA	56.3837039281227	68.6569238103096	65.872180010374	NA	NA	NA	53.831826545729	63.3163304733305	60.0517295741014	57.1603335000887	69.5945455366008	50.8349759023499	63.0595105708673
2.00833333333333	79.7669907756865	53.5990519723144	65.8073579689351	69.6028679029619	66.7278869710475	79.5783001959062	NA	56.340951926069	68.6581034658013	65.8337648719934	NA	NA	NA	53.828458529478	63.3097427008196	60.0423922482036	57.1466224450827	69.6097622984592	50.8106073116426	63.0776169879869
2.01666666666667	79.7527671622004	53.5847542846616	65.8239249264892	69.5991981031039	66.7089887998583	79.585565012109	NA	56.2984100691903	68.6604367142428	65.7959967276318	NA	NA	NA	53.8247870384418	63.3049758953808	60.035233575794	57.1338211137902	69.6247485886825	50.7858407386941	63.095336178752
2.025	79.740360973808	53.5705719187101	65.8405975571893	69.595588393529	66.690316525355	79.5933124991133	NA	56.2567238841712	68.6643548539819	65.7590676194822	NA	NA	NA	53.8208938724238	63.302140218763	60.0305235700916	57.1218419115123	69.6395668903065	50.7606287367295	63.1125845893797
2.03333333333333	79.7305682870434	53.5564501684532	65.857205302555	69.5924177124409	66.6718627814629	79.6013862308872	NA	56.2165249894501	68.6702753400217	65.7232028074964	NA	NA	NA	53.8168672063975	63.301331243801	60.028418412313	57.1105767419256	69.6542176766662	50.7349507105873	63.1293157698593
2.04166666666667	79.7240228373279	53.5423506636197	65.8735373667073	69.5900521647331	66.6535530482494	79.6096786624229	NA	56.1784167786932	68.6785793046026	65.6886325302724	NA	NA	NA	53.81279426622	63.3026365523654	60.0289741753851	57.0998948367825	69.6686350970952	50.708818353922	63.1455224956286
2.05	79.7211179694293	53.5282505883273	65.8893570169394	69.5888170188719	66.6352577751615	79.6181357140229	NA	56.1429531372549	68.6895879652129	65.6555547496145	NA	NA	NA	53.8087551973541	63.3061391018171	60.0321714720047	57.0896395000903	69.6826963567245	50.6822810114097	63.1612351555814
2.05833333333333	79.7219565177518	53.5141415675288	65.9044221653475	69.5889666708381	66.6168091682614	79.6267539229739	NA	56.1106133547497	68.7035395263229	65.6241002145694	NA	NA	NA	53.8048195110634	63.3119128720892	60.0379459945144	57.079627789506	69.6962451676028	50.6554274734001	63.1765181993807
2.06666666666667	79.7263455629927	53.5000278315929	65.918507178582	69.5906579032594	66.5980164823473	79.6355728963665	NA	56.0817788664943	68.7205688965778	65.5943181102453	NA	NA	NA	53.8010452398848	63.320007809272	60.0462194947541	57.0696551880427	69.7091236140966	50.6283825478819	63.1914662720676
2.075	79.7338385054467	53.4859220692167	65.9314208516499	69.5939328942856	66.5786795494026	79.6446651947625	NA	56.0567139652806	68.7406912478304	65.5661890991671	NA	NA	NA	53.7974803008345	63.3304266746757	60.056927429469	57.0595036053554	69.7212037930046	50.6012993671083	63.2061976130988
2.08333333333333	79.7438120037205	53.4718389820189	65.9430176400887	69.598716422618	66.5586046603543	79.6541219811395	NA	56.0355507616544	68.763791221172	65.5396561518917	NA	NA	NA	53.7941652687768	63.3431028820716	60.070037571111	57.0489498377606	69.7324118010168	50.5743491334127	63.2208419230245
2.09166666666667	79.7555551366437	53.4577896187401	65.9532023726426	69.6048274838959	66.537624605061	79.6640335809886	NA	56.0182813373869	68.7896212503751	65.5146606742252	NA	NA	NA	53.7911360547494	63.3578894718878	60.0855530050745	57.0377738567307	69.7427395742377	50.5477101075662	63.2355254183033
2.1	79.7683487725841	53.4437802893421	65.9619296566504	69.6120022129899	66.5156188313874	79.6744691521562	NA	56.0047591742208	68.8178110780712	65.4911797196598	NA	NA	NA	53.7884241922444	63.3745634321256	60.103500334634	57.0257686172756	69.752243958717	50.5215578500711	63.2503594020074
2.10833333333333	79.781526294228	53.4298163360045	65.969198293225	69.6199240816793	66.4925265582416	79.6854617592051	NA	55.9947070176401	68.8478883746595	65.4692667502998	NA	NA	NA	53.7860525060736	63.3928424735215	60.1239114090312	57.0127530281636	69.7610366834768	50.4960585979032	63.2654357287718
2.11666666666667	79.7945206252354	53.4159068045494	65.9750418550173	69.6282567909512	66.468347624228	79.6970010320784	NA	55.9877297878032	68.8793100169067	65.4490996107164	NA	NA	NA	53.7840253260706	63.4124083902059	60.1468046848637	56.998588951771	69.7692703381841	50.4713663106556	63.2808275880378
2.125	79.8069024854548	53.402066096101	65.9795187626028	69.6366740390705	66.4431315185557	79.7090296160244	NA	55.9833369922337	68.9115016393263	65.4310330326987	NA	NA	NA	53.7823151678434	63.4329318491765	60.1721663979635	56.9832017639266	69.7771240398339	50.4476215205713	63.2965926305762
2.13333333333333	79.8184046898469	53.388312139009	65.9827049945286	69.6448810483112	66.4169607035101	79.7214393430585	NA	55.9809759454942	68.9438999254043	65.4156411716555	NA	NA	NA	53.7808512271107	63.454095661644	60.1999316584069	56.9666006849526	69.7847922031618	50.4249487896836	63.3127785237405
2.14166666666667	79.8289235095115	53.3746634329647	65.9846901883417	69.6526265316276	66.389935987374	79.7340681523235	NA	55.9800669362384	68.975992426423	65.4037328047749	NA	NA	NA	53.7795161274503	63.4756148929047	60.2299679691518	56.9488928156615	69.7924801244363	50.403450222913	63.329433704833
2.15	79.8384968750337	53.3611379904802	65.9855766668	69.6597075165786	66.3621689044265	79.7467007531269	NA	55.9800294054013	69.0073513735763	65.3963317218589	NA	NA	NA	53.7781536896697	63.4972503691765	60.2620617895649	56.9302863368766	69.8004066156711	50.3831941922614	63.3466238197622
2.15833333333333	79.8472699933386	53.3477563408406	65.9854812179101	69.6659697950291	66.333781448212	79.7590733211817	NA	55.9802977345662	69.037656838789	65.3946240601075	NA	NA	NA	53.7765852589289	63.5188114525582	60.2959072983539	56.9110809234968	69.8088074561454	50.3642009902771	63.3644497650482
2.16666666666667	79.8554599422686	53.334548810865	65.9845383491335	69.6713048521388	66.3049096660327	79.7708816692236	NA	55.9803349446038	69.0667038324311	65.3998776034645	NA	NA	NA	53.7746302902122	63.5401496833989	60.3310992880203	56.8916453265491	69.8179311670364	50.3464296881743	63.3830613904305
2.175	79.863323800807	53.3215640846682	65.9829015500325	69.6756439311523	66.2757063877446	79.7817934975506	NA	55.9796516941787	69.0943918822492	65.4133391017663	NA	NA	NA	53.7721275438555	63.5611504918137	60.3671335277648	56.8723850063418	69.8280242683447	50.3297709407254	63.4026626768093
2.18333333333333	79.8711293111496	53.3088735017634	65.9807400854448	69.6789515266268	66.246340244428	79.7914636494382	NA	55.9778284963577	69.1207022258181	65.4361149628141	NA	NA	NA	53.7689531045047	63.5817273306644	60.4034172437946	56.8537059533791	69.8393101744277	50.3140484886286	63.4235065595187
2.19166666666667	79.8791264187312	53.2965676645329	65.9782324638667	69.6812208434232	66.2169912325497	79.7995488454535	NA	55.9745329260139	69.1456715349494	65.4690427212848	NA	NA	NA	53.7650316644753	63.601815840914	60.4392927931209	56.8359812594956	69.8519673098802	50.2990293507954	63.4458781490439
2.2	79.8875193766312	53.2847472868775	65.9755586882519	69.6824725277357	66.1878446258076	79.8057208487559	NA	55.9695271381521	69.1693697733651	65.5125698580519	NA	NA	NA	53.7603401776065	63.6213635966238	60.4740752018866	56.8195240937325	69.8661095789677	50.2844410719128	63.4700667604907
2.20833333333333	79.8964399832848	53.2735124317278	65.9728912737752	69.6827567530542	66.159084508813	79.8096818081626	NA	55.9626679900168	69.1918853827316	65.5666616400871	NA	NA	NA	53.754905945584	63.6403147964736	60.5070974478853	56.8045676449977	69.881770633894	50.2699938137019	63.4963323539655
2.21666666666667	79.9059237396867	53.2629525625804	65.9703842928589	69.6821574573684	66.1308873454498	79.8111843208659	NA	55.9539041666764	69.2133172964281	65.6307486733651	NA	NA	NA	53.7488017051686	63.6585939738993	60.5377536896028	56.7912521986868	69.8988934373048	50.255403890982	63.5248763812963
2.225	79.9158928495395	53.253138460263	65.9681614270277	69.6807962990396	66.1034156187785	79.8100519563213	NA	55.94327271135	69.2337722432042	65.7037085319477	NA	NA	NA	53.7421393299669	63.6760938797519	60.5655346109569	56.7796208828587	69.9173263958492	50.2404148192882	63.5558251572446
2.23333333333333	79.926149682069	53.2441166721116	65.9663052214	69.6788324991908	66.076811252072	79.8061933267353	NA	55.9308963184473	69.2533663581475	65.7838741949026	NA	NA	NA	53.7350628083081	63.6926706744598	60.5900556478441	56.7696259228457	69.9368269286648	50.2248142896568	63.5892267730931
2.24166666666667	79.9363805689471	53.2359059588506	65.9648492405937	69.6764543438678	66.0511890118682	79.7996083533221	NA	55.9169818630835	69.2722305975352	65.8690732583358	NA	NA	NA	53.7277398398374	63.7081469429055	60.6110802981718	56.7611456790609	69.9570740875373	50.2084474554857	63.6250567824466
2.25	79.9461687679198	53.2284941823223	65.9637733279352	69.6738620382664	66.0266320005944	79.7903914621753	NA	55.9018169944864	69.2905180605476	65.9567029592069	NA	NA	NA	53.7203508025231	63.7223216441751	60.6285367223355	56.7540104552159	69.9776914380149	50.1912253209139	63.663227550771
2.25833333333333	79.9550187505605	53.2218352673828	65.9630012040675	69.6712472702388	66.003192592888	79.7787345190736	NA	55.8857586719151	69.3084089061791	66.0438311346545	NA	NA	NA	53.7130756062892	63.7349867220389	60.6425243346455	56.748032322676	69.9982779117557	50.1731262178429	63.7035989358249
2.26666666666667	79.9623939157494	53.2158482098763	65.9624011358869	69.6687752918484	65.9809001386	79.7649250709519	NA	55.8692101838632	69.3261093292236	66.1273062570533	NA	NA	NA	53.7060810228111	63.7459500001173	60.653310295887	56.7430321518377	70.018440846815	50.1541914942298	63.745989473247
2.275	79.9677637276813	53.2104209319774	65.9617918367923	69.6665711214265	65.9597718825313	79.7493332835196	NA	55.852590014444	69.3438439070434	66.2038713646585	NA	NA	NA	53.6995103896703	63.7550611145713	60.6613165365199	56.738859158743	70.0378257497472	50.1345188659774	63.7901868920726
2.28333333333333	79.9706511794628	53.2054206163976	65.9609533504853	69.6647085892584	65.939820600145	79.7323874560527	NA	55.8363015501054	69.361841481085	66.2702868241365	NA	NA	NA	53.6934754898665	63.7622350215799	60.6670953181615	56.7354022979779	70.0561403205655	50.1142554846964	63.8359573025302
2.29166666666667	79.9706725480579	53.2007094830709	65.9596401224767	69.6632015787191	65.9210557646617	79.7145456551078	NA	55.8207124315971	69.3803161514571	66.3234631463893	NA	NA	NA	53.6880503757101	63.7674681957446	60.6712929380021	56.7325928416919	70.073171568896	50.0935903852567	63.8830536624591
2.3	79.9675667348673	53.1961614702178	65.9575951482715	69.6620001877037	65.903480813106	79.696271759666	NA	55.8061454391871	69.3994481431077	66.3605992960033	NA	NA	NA	53.683268252007	63.7708446622716	60.6746062240206	56.7303976564039	70.0887946080812	50.0727445866512	63.9312228471099
2.30833333333333	79.9612164201373	53.1916741320901	65.9545665427545	69.6609976845405	65.8870899378889	79.6780186803936	NA	55.7928754701835	69.4193696061989	66.3793238258015	NA	NA	NA	53.6791222340817	63.7725333240129	60.6777377593575	56.7288078230555	70.1029737624343	50.0519574038414	63.9802072323251
2.31666666666667	79.9516638840701	53.1871732085695	65.9503268037265	69.6600513963166	65.8718649243653	79.6602161853172	NA	55.7811271972578	69.440157770394	66.3778396370705	NA	NA	NA	53.6755693176872	63.7727819470012	60.6813530663319	56.7278282377552	70.1157588328103	50.0314691275075	64.0297367573568
2.325	79.9391190880015	53.1826106138289	65.9446913323819	69.6590125031591	65.8577719340709	79.6432597274818	NA	55.7710731874707	69.4618356665585	66.3550673398961	NA	NA	NA	53.6725363647775	63.7719101233479	60.6860395332875	56.7274664167303	70.1272776875431	50.0115017354797	64.079514101007
2.33333333333333	79.9239507320272	53.1779568051411	65.9375306568813	69.657755184958	65.8447597735549	79.627499214581	NA	55.7628343326546	69.4843787441778	66.310768037203	NA	NA	NA	53.6699270574406	63.7702979293737	60.6922665254516	56.7277158554999	70.1377246797671	49.9922413294806	64.1292032011846
2.34166666666667	79.9066521191753	53.173189047044	65.9287733133925	69.6561986547616	65.8327609513577	79.6132292150024	NA	55.7564815197026	69.5077238899646	66.2456188485205	NA	NA	NA	53.6676286957236	63.7683678530459	60.7003509166775	56.7285364292646	70.1473466465713	49.9738275152016	64.1784315198983
2.35	79.8877861011711	53.1682797416079	65.9184002927522	69.6543201036625	65.8216943430976	79.6006821853017	NA	55.7520343366821	69.5317774942487	66.1612217585015	NA	NA	NA	53.6655180969726	63.7665615465164	60.7104365998943	56.7298405277676	70.1564300737449	49.9563521692584	64.2268085358905
2.35833333333333	79.8679261325189	53.1631895307161	65.9064335564964	69.6521581777192	65.8114670103834	79.5900253118551	NA	55.7494537327532	69.5564213982434	66.0600381306902	NA	NA	NA	53.6634671364011	63.7653140412757	60.7224957168923	56.7314925170736	70.1652910190382	49.939865022231	64.273954102069
2.36666666666667	79.8476101901463	53.1578662965308	65.8929228660751	69.6498077470839	65.8019741783367	79.5813604018999	NA	55.7486318844093	69.5815171248273	65.9452491883593	NA	NA	NA	53.6613491286497	63.7650283737258	60.7363525706906	56.7333228863996	70.1742664321335	49.9243820798871	64.3195272281312
2.375	79.8273133581933	53.1522474580945	65.8779373160822	69.6474083854718	65.7930985759107	79.5747252851083	NA	55.7493884514811	69.606909116754	65.8205536402499	NA	NA	NA	53.6590461178877	63.7660540176589	60.7517202005694	56.7351504051785	70.1837038921847	49.9098948059911	64.3632475363458
2.38333333333333	79.8074366635734	53.1462626695053	65.8615652936476	69.6451289795516	65.7847114361862	79.5700969347204	NA	55.7514790167952	69.632428226545	65.6899292775593	NA	NA	NA	53.6564557430546	63.7686703561196	60.7682358011643	56.7368017725994	70.1939467570694	49.8963793352144	64.4049043495593
2.39166666666667	79.7883079240142	53.139836019166	65.8439199759719	69.6431501887821	65.7766766204839	79.5673994234052	NA	55.7546116709912	69.6578971309621	65.5573929800606	NA	NA	NA	53.6534966776062	63.7730740820222	60.7854905264278	56.7381217691008	70.205314209427	49.8838045584158	64.4443541224152
2.4	79.7701888744913	53.1328885358822	65.8251445286041	69.641647351711	65.7688566859509	79.5665186129699	NA	55.7584645475741	69.6831397696378	65.4267860443171	NA	NA	NA	53.6501129062404	63.7793709958474	60.8030588007461	56.7389731999886	70.218079382442	49.8721362901784	64.4815146773609
2.40833333333333	79.7532820298306	53.1253422138513	65.8054142377774	69.6407769912256	65.7611179266206	79.5673201678698	NA	55.7627024329634	69.707997116833	65.301598602027	NA	NA	NA	53.646276889209	63.7875742228859	60.8205300257955	56.739230765943	70.2324503629742	49.8613344901084	64.5163643860069
2.41666666666667	79.7377336990217	53.1171257657398	65.7849365560731	69.6406689294608	65.7533324842655	79.5696636860739	NA	55.7669935686205	69.732347907469	65.1848399571914	NA	NA	NA	53.6419903716378	63.7976082063574	60.8375352935198	56.7387757771858	70.2485580019268	49.851344390409	64.548944673177
2.425	79.7236337060279	53.1081811531226	65.7639501370146	69.6414251472468	65.7453782130073	79.5734078470665	NA	55.7710242929162	69.7561263673243	65.0789598301957	NA	NA	NA	53.6372819863672	63.8093166601399	60.8537565902511	56.7374969411864	70.2664525164406	49.8420870626201	64.5793577632162
2.43333333333333	79.7110165644188	53.098470160579	65.742721920764	69.6431252444489	65.7371393573971	79.5784075893079	NA	55.7745077536655	69.7793286669502	64.9858193825089	NA	NA	NA	53.6322022386247	63.822476136861	60.8689137080968	56.7352960737333	70.2861089216767	49.8334554724259	64.6077545446818
2.44166666666667	79.6998722780379	53.0879808756487	65.7215402951009	69.6458350583639	65.728511655889	79.5845093816752	NA	55.7771889128585	69.802007423825	64.9067012379873	NA	NA	NA	53.6268160047602	63.8368171310078	60.8827373970401	56.7320939344582	70.3074397389085	49.8253190476958	64.6343136871498
2.45	79.6901715528463	53.0767332752401	65.700703028765	69.6496130400362	65.7194128417389	79.5915518342796	NA	55.7788523220732	69.8242596205739	64.8423443062778	NA	NA	NA	53.6211918626764	63.8520497459607	60.894944576686	56.7278350283921	70.3303106165311	49.817535760426	64.6592179086353
2.45833333333333	79.6819002211419	53.0647820217535	65.6805009067926	69.6545120113503	65.7097950041437	79.5993741956828	NA	55.7793343063004	69.8462135740652	64.7929923262026	NA	NA	NA	53.6153895745112	63.8678890620342	60.9052282042437	56.7224940288955	70.3545514721521	49.8099678206092	64.6826352600406
2.46666666666667	79.675091733691	53.0522150210747	65.6612002933675	69.6605788117513	65.699652511572	79.6078266650702	NA	55.7785355670892	69.8680176206737	64.7584484280594	NA	NA	NA	53.6094500032509	63.8840769228954	60.9132651723755	56.7160840824074	70.3799575514818	49.80249707978	64.7047103331025
2.475	79.6698481974721	53.0391484622809	65.6430273626214	69.6678550097938	65.6890210669017	79.6167737581408	NA	55.7764309319215	69.8898290727893	64.7381320361654	NA	NA	NA	53.603391673295	63.9003972668792	60.9187400607146	56.7086638024903	70.4062816684307	49.7950377063852	64.7255638047159
2.48333333333333	79.6663421281411	53.0257204985595	65.6261549079744	69.6763784481417	65.6779684943883	79.6260897720618	NA	55.7730748532883	69.911801613533	64.7311392930548	NA	NA	NA	53.5972147182357	63.9166840222257	60.9213810952768	56.7003406653651	70.4332244898424	49.7875443481193	64.7452958661214
2.49166666666667	79.6647937226214	53.0120846608518	65.6106934760758	69.68618293058	65.6665811383306	79.6356533750624	NA	55.7686008352795	69.9340736790139	64.7363084738685	NA	NA	NA	53.5909096427196	63.9328241768798	60.9210005492668	56.6912703626975	70.4604296973673	49.7800148876501	64.7639922455966
2.5	79.6654297877108	52.9984025679277	65.5966900357904	69.697293157265	65.6549493098633	79.6453469336392	NA	55.7632131038278	69.9567618437217	64.7522869824869	NA	NA	NA	53.5844678300161	63.9487585147112	60.917528204277	56.6816515978355	70.4874875131872	49.7724894434231	64.7817333737423
2.50833333333333	79.6684404810541	52.9848359084578	65.5841349159978	69.7097133181643	65.6431542540878	79.6550599645896	NA	55.7571699913263	69.9799603273431	64.7775940724899	NA	NA	NA	53.5778912989338	63.9644802889138	60.9110287769147	56.671716593057	70.513947523676	49.7650486388353	64.7986041390495
2.51666666666667	79.6739442180159	52.9715385850186	65.5729735164204	69.723410898946	65.6312597829245	79.6646929538574	NA	55.7507599168763	70.0037461713205	64.810677795126	NA	NA	NA	53.5711987603223	63.9800318619123	60.901699114149	56.6617199707837	70.5393399237296	49.7578112549782	64.814699119341
2.525	79.6819618735422	52.958649454371	65.5631185135498	69.7383001879655	65.6193107371903	79.6741588840416	NA	55.7442736575935	70.0281872144405	64.8499688426024	NA	NA	NA	53.5644256023823	63.9954981024466	60.8898462011109	56.6519286399944	70.5632023640498	49.7509282786974	64.8301196543483
2.53333333333333	79.6924031638422	52.9462857465648	65.554460280485	69.7542308863859	65.6073362650631	79.6833833021708	NA	55.7379788544835	70.0533441993307	64.8939306621002	NA	NA	NA	53.5576192225602	64.0109921489469	60.8758539459122	56.6426109201596	70.5851089767882	49.7445725262139	64.8449633675971
2.54166666666667	79.7050687703724	52.9345381724338	65.5468745172755	69.7709866725804	65.5953536151881	79.6923059771209	NA	55.7321004090277	70.0792592167141	64.9411009040063	NA	NA	NA	53.5508346976571	64.0266308691712	60.8601529329862	56.6340198868752	70.60469875266	49.738926678218	64.8593114168241
2.55	79.7196637721284	52.9234687390599	65.5402269816007	69.788296585766	65.5833706041434	79.7008853233035	NA	55.7268058544245	70.1059346716759	64.9901213404403	NA	NA	NA	53.544134050037	64.0425061021078	60.8432063071586	56.6263697312961	70.6217005190457	49.734171903899	64.8732194856939
2.55833333333333	79.7358142161107	52.9131101202645	65.5343764019849	69.8058584658797	65.5713879855229	79.7091041179074	NA	55.7221933919983	70.1333148426531	65.0397557561168	NA	NA	NA	53.5375872140689	64.0586633470113	60.8255125852391	56.6198107474384	70.6359503557271	49.7304771590406	64.8867137417595
2.56666666666667	79.753084019027	52.9034637717504	65.5291764619983	69.8233682708132	65.5594027052394	79.7169749876266	NA	55.7182817557474	70.1612771031197	65.0888944363173	NA	NA	NA	53.5312709283103	64.0750938762953	60.8076124897154	56.6144102952507	70.6473957543768	49.7279902426176	64.8997887527264
2.575	79.7709946557573	52.8944952596733	65.5244768199225	69.8405451336525	65.5474107579884	79.7245450275749	NA	55.7150022746534	70.1896335302641	65.1365464845583	NA	NA	NA	53.5252646005265	64.091736620532	60.7900876956416	56.6101435493576	70.6560839303544	49.7268337937669	64.9124050491771
2.58333333333333	79.7890502332535	52.886128086194	65.520124126228	69.8571452213247	65.535407318793	79.7318993622718	NA	55.7121948291151	70.2181421210228	65.1818255772062	NA	NA	NA	53.5196447823082	64.1084834810593	60.773550296913	56.606893590068	70.6621393174283	49.7271084736459	64.9244865044612
2.59166666666667	79.8067675508773	52.8782388683561	65.515966010252	69.8729650838383	65.5233829875857	79.7391630968127	NA	55.7096119208937	70.2465241545994	65.2239338693454	NA	NA	NA	53.5144795345356	64.1251855620141	60.7586273392417	56.6044573429975	70.6657389888608	49.7289013184757	64.9359188630551
2.6	79.8237073071979	52.8706564473816	65.5118605172493	69.8878392612879	65.5113173191129	79.7464982806519	NA	55.7069352905571	70.2744817803871	65.2621470193007	NA	NA	NA	53.5098234450303	64.1416619509527	60.7459422108844	56.602553503423	70.6670912459248	49.7322935396192	64.9465509091639
2.60833333333333	79.8395006083137	52.8631664012997	65.5076899697527	69.9016368394529	65.4991730826072	79.7540899019654	NA	55.7038035243153	70.3017128506064	65.2958040214392	NA	NA	NA	53.5057146860334	64.1577142301952	60.7360888676135	56.6008317376567	70.66641774935	49.7373625746805	64.9561996907296
2.61666666666667	79.8538655566395	52.8555208845157	65.5033746326408	69.9142610787604	65.4868953015321	79.7621199807525	NA	55.6998418400694	70.3279236568087	65.3243038063503	NA	NA	NA	53.50217467658	64.1731485670119	60.729595200798	56.5988855861152	70.6639379511746	49.7441771466459	64.9646599515402
2.625	79.8666111555769	52.8474522156891	65.4988811723995	69.9256546712109	65.4744166705016	79.7707397889089	NA	55.6946855889397	70.3528396674417	65.347109797104	NA	NA	NA	53.4992086464688	64.1878034126507	60.7268850490834	56.5962715005123	70.6598564796541	49.7527873668448	64.9717143807719
2.63333333333333	79.8776291301447	52.8386883544372	65.4942246700627	69.9358082468358	65.4616669299277	79.7800541690076	NA	55.6879962704637	70.3762138723849	65.3637684495546	NA	NA	NA	53.4968046986414	64.2015758421068	60.7282571634553	56.5925349991829	70.6543568167001	49.7632122835307	64.9771392217968
2.64166666666667	79.8868789115486	52.8289691367715	65.4894672973715	69.9447646802227	65.4485822350828	79.7901235074975	NA	55.6794747664972	70.3978342913608	65.3739472104239	NA	NA	NA	53.4949309691826	64.2144359145004	60.7338859385635	56.5872430249279	70.6476035088638	49.7754265512267	64.9807043950693
2.65	79.894373253028	52.8180626714981	65.484716928058	69.9526137274275	65.4351128193394	79.8009764452761	NA	55.6688764594755	70.4175312550589	65.3774843883195	NA	NA	NA	53.493533606402	64.2264208357996	60.7438314512377	56.5800173800268	70.6397495813971	49.7893478927431	64.9821746617555
2.65833333333333	79.9001669502607	52.8057816537632	65.4801254708261	69.9594801465919	65.4212297656542	79.8126200801874	NA	55.6560291974832	70.4351810537927	65.3744330148783	NA	NA	NA	53.4925393461132	64.2376111067207	60.7580484656111	56.5705598276418	70.6309415913279	49.8048274153401	64.9813189219822
2.66666666666667	79.9043442829309	52.7919995738874	65.4758846161701	69.9655134271115	65.4069311153139	79.8250391922578	NA	55.6408526024184	70.4507032136407	65.3650839841253	NA	NA	NA	53.4918639469607	64.248101232293	60.7763934360198	56.5586620117213	70.6213174750728	49.8216459110305	64.9779284404684
2.675	79.9070018454822	52.7766654759623	65.4722180135391	69.9708829641613	65.3922451135735	79.8381876744295	NA	55.6233765678485	70.4640546266981	65.3499624902166	NA	NA	NA	53.4914244116808	64.2579777519658	60.7986279669577	56.5442021153902	70.6109993845567	49.8395198647166	64.9718403230758
2.68333333333333	79.9082297527567	52.7598132941424	65.4693703951599	69.9757766193716	65.3772280193793	79.8519824283249	NA	55.6037550660092	70.4752270478609	65.329800298376	NA	NA	NA	53.4911517189069	64.2673093285731	60.824415638828	56.5271352857873	70.600087593361	49.8581182771148	64.9629621348739
2.69166666666667	79.9080950920938	52.7415612625626	65.4675939284671	69.980400514729	65.3619566274551	79.8663073105588	NA	55.5822694592148	70.4842513470191	65.3054948347563	NA	NA	NA	53.4910010968423	64.2761479339196	60.8533170576039	56.507483367822	70.5886603167145	49.8770873734621	64.9512926209133
2.7	79.9066274897661	52.7221000291426	65.4671318064093	69.9849798710865	65.3465181044241	79.8810276388089	NA	55.5593157114999	70.4912064624949	65.278066592482	NA	NA	NA	53.4909572963887	64.2845394186606	60.8847955416674	56.4853272161684	70.5767806118226	49.8960784550643	64.9369328132602
2.70833333333333	79.9038054828861	52.701672250491	65.4681996116315	69.9897598881309	65.3309998816848	79.8960104552543	NA	55.5353732342841	70.4962287468639	65.2486169849392	NA	NA	NA	53.4910336330664	64.2925401979288	60.9182410039035	56.4608029260413	70.5645075318328	49.9147744669061	64.9200851925964
2.71666666666667	79.8995439065776	52.6805487753204	65.470966221914	69.9950037630156	65.3154814621222	79.911144533798	NA	55.5109603498871	70.4995177576262	65.2182837197606	NA	NA	NA	53.4912660425097	64.3002341524084	60.9530070232161	56.4341005321863	70.5519075308484	49.9329117977939	64.9010434180803
2.725	79.8936853716062	52.6590063165303	65.4755380562744	70.0009849491308	65.3000290968029	79.9263568165407	NA	55.4865879669172	70.5013338276757	65.1881944139113	NA	NA	NA	53.491704935932	64.3077438924339	60.9884478266402	56.4054633105024	70.5390648001815	49.950294609626	64.8801763283564
2.73333333333333	79.8860043031701	52.6373097726138	65.4819515944507	70.0079730357587	65.2846938190119	79.9416253239379	NA	55.4627223810991	70.5019843478006	65.1594189219596	NA	NA	NA	53.4924070519644	64.3152321194118	61.0239433369896	56.3751871680592	70.5260916517522	49.9668001268501	64.8579083885419
2.74166666666667	79.8762332712517	52.6157007038978	65.4901765525654	70.016215931878	65.2695125762261	79.9569882592747	NA	55.4397612928491	70.5018016276999	65.132915643255	NA	NA	NA	53.4934283059822	64.3228909338779	61.0589110497355	56.3436175164571	70.5131399130779	49.9823753496715	64.8346987151883
2.75	79.8641118530032	52.5943914671771	65.5001266000166	70.0259234901558	65.254510356374	79.9725462315003	NA	55.4180202457922	70.5011167781038	65.1094675624956	NA	NA	NA	53.494818444725	64.3309206336189	61.0928154324113	56.3111381817012	70.5004120805847	49.997026795038	64.8110212307133
2.75833333333333	79.8494461553725	52.5735619293528	65.5116713766794	70.0372559791087	65.2397007048419	79.9884550634529	NA	55.3977247856185	70.500230706802	65.0896099906632	NA	NA	NA	53.4966183904948	64.3395030787369	61.1251846122683	56.2781504357183	70.4881665385898	50.0108047929223	64.7873459869778
2.76666666666667	79.832163037074	52.553355883384	65.5246458271072	70.0503153288466	65.2250840007782	80.0049109785176	NA	55.3790075345549	70.4993854054151	65.0735607340525	NA	NA	NA	53.4988601963389	64.3487766883893	61.1556300155096	56.2450479330455	70.4767086270743	50.023784988778	64.7641199663748
2.775	79.8123451843361	52.5338781917083	65.5388571216155	70.0651355877612	65.210644539197	80.0221327435996	NA	55.3619121159253	70.4987422572824	65.0611754845811	NA	NA	NA	53.5015683653997	64.3588204346336	61.1838572350608	56.2121970657859	70.4663646687425	50.0360514333631	64.7417485971955
2.78333333333333	79.7902378652987	52.5151960716544	65.5540914133262	70.0816741686026	65.1963481947006	80.040344779861	NA	55.3464028079705	70.4983685170286	65.0519552025369	NA	NA	NA	53.5047611937374	64.3696507801406	61.2096659639161	56.1799288004769	70.4574462356544	50.0476851199584	64.7205810120007
2.79166666666667	79.7662278386646	52.4973454702175	65.5701221839777	70.0998100519075	65.1821431522747	80.0597641713976	NA	55.3323760524228	70.4982267982934	65.0451137199693	NA	NA	NA	53.5084517157858	64.3812297516285	61.2329467588544	56.1485404362528	70.4502175844138	50.0587594155414	64.7008995135438
2.8	79.7408061258526	52.4803396024394	65.5867207018387	70.1193544013093	65.1679650296883	80.0805935972311	NA	55.3196705990535	70.4981678210907	65.0396847752889	NA	NA	NA	53.5126487012818	64.39347932401	61.2536776983467	56.1182997282184	70.444875159706	50.0693417786098	64.6829126914789
2.80833333333333	79.7145286553829	52.4641761166154	65.6036675880299	70.1400742390264	65.1537443548027	80.103020093176	NA	55.308074222205	70.4979354506015	65.0346344281497	NA	NA	NA	53.5173575811052	64.4062966784042	61.2719159730317	56.0894441281141	70.4415387967505	50.0794995481546	64.6667527222151
2.81666666666667	79.6879810579498	52.4488417188886	65.6207629000839	70.161724068036	65.1394132302368	80.1272178613867	NA	55.2973284555585	70.4971898456733	65.0289517907053	NA	NA	NA	53.5225803330948	64.4195649900336	61.2877822772876	56.0621730373507	70.4402494868381	50.0893057752167	64.6524761314762
2.825	79.6617456559819	52.4343148214958	65.6378321384396	70.1840769137531	65.1249106498568	80.1533529499811	NA	55.2871372621016	70.4955427699923	65.0217054593934	NA	NA	NA	53.5283146820035	64.4331582038607	61.3014418675141	56.0366346765155	70.4409710797905	50.0988406753442	64.6400663989932
2.83333333333333	79.6363664967459	52.4205668623938	65.6547282685465	70.2069466670125	65.1101876254051	80.1815856095801	NA	55.2771831385872	70.4925941921927	65.0120681595989	NA	NA	NA	53.534554767815	64.4469440380082	61.3130855264774	56.0129098890564	70.4435968693487	50.1081869697161	64.6294392989432
2.84166666666667	79.612313348744	52.4075631510328	65.6713328164004	70.2301977966229	65.0952123984633	80.2120640577546	NA	55.2671471050441	70.4879638458464	64.999325238707	NA	NA	NA	53.5412945055346	64.4607899944691	61.3229121939877	55.9909965084183	70.4479620609136	50.1174213952917	64.6204536634186
2.85	79.5899528320088	52.3952647213472	65.6875583391533	70.2537445886184	65.0799757942447	80.2449068969069	NA	55.2567280225388	70.4813162918385	64.9828873523044	NA	NA	NA	53.5485324906944	64.4745717568513	61.3311173266538	55.9707995975583	70.4538602683545	50.1266064174814	64.6129281330457
2.85833333333333	79.5695342343107	52.3836324954031	65.70335130427	70.2775460813293	65.0644963207999	80.2801787734846	NA	55.2456613041358	70.472379680382	64.9623187709783	NA	NA	NA	53.5562765489835	64.4881792309367	61.3378904715702	55.9521320491647	70.46105866507	50.1357848709608	64.6066604629204
2.86666666666667	79.5511890710886	52.3726335723533	65.718693452968	70.3016022410408	65.0488217883319	80.317867525778	NA	55.2337375586491	70.4609586806912	64.937375102537	NA	NA	NA	53.5645466728934	64.5015181053675	61.3434185100955	55.9347265626219	70.4693062331152	50.1449788158108	64.6014441360626
2.875	79.5349370494634	52.3622476570488	65.7336006065801	70.3259521655938	65.0330235256666	80.3578691338117	NA	55.2208178051154	70.4469413043267	64.9080330216195	NA	NA	NA	53.5733758803461	64.5145101974412	61.3478856617084	55.9182557122675	70.4783352384901	50.154193683447	64.5970798545414
2.88333333333333	79.5206916787828	52.3524710302897	65.7481175709743	70.3506703252864	65.0171834416241	80.3999828134823	NA	55.2068419531329	70.4302980640446	64.8744997157556	NA	NA	NA	53.5828096827128	64.527096361594	61.3514644645152	55.9023552201154	70.4878614282486	50.163427392052	64.5933841948169
2.89166666666667	79.5082652818316	52.3433159561618	65.7623079175689	70.3758572865526	65.0013780917348	80.4439150051423	NA	55.1918309980368	70.4110718674734	64.837203659683	NA	NA	NA	53.5929054653672	64.5392421731506	61.3542987396283	55.8866483896026	70.4975869146372	50.1726810989796	64.5901991136606
2.9	79.4973810601009	52.3348045469305	65.7762396240567	70.4016259636827	64.9856642923083	80.4892892129451	NA	55.1758830781922	70.3893603779329	64.7967767547705	NA	NA	NA	53.6037317016349	64.550944967828	61.3564837207266	55.8707726089957	70.5072060401351	50.1819669202067	64.5874030803555
2.90833333333333	79.487700261633	52.3269585478012	65.7899694803647	70.428087493463	64.9700692078148	80.5356601664487	NA	55.1591594036923	70.3652976579599	64.7540365185851	NA	NA	NA	53.6153651742681	64.562241611373	61.3580505968036	55.854407358993	70.5164134601675	50.191310148645	64.5849212720614
2.91666666666667	79.4788623706517	52.319789317062	65.803529380962	70.4553401452624	64.9545854295381	80.5825334440436	NA	55.1418566785357	70.3390428866563	64.7099693512376	NA	NA	NA	53.6278846902701	64.5732153687175	61.3589626248118	55.8372988984768	70.5249129277593	50.2007469884414	64.5827318492211
2.925	79.4705253873967	52.3132924698747	65.816917431382	70.4834620450295	64.9391702512492	80.6293908239266	NA	55.1241712708612	70.3107788978582	64.6657064389578	NA	NA	NA	53.641361507999	64.5839969946595	61.359125248975	55.8192746214493	70.5324258702345	50.21031978889	64.5808661721636
2.93333333333333	79.4623924918324	52.3074487496144	65.8300963276843	70.5125063521866	64.9237494303887	80.6757180643278	NA	55.1062682327105	70.2807161155969	64.6224814572694	NA	NA	NA	53.6558480236035	64.5947556655029	61.3584058567086	55.8002433095197	70.5387010340232	50.2200697954659	64.5794004249572
2.94166666666667	79.4542204212966	52.3022296227323	65.8429993439177	70.5424973198466	64.9082261168251	80.7210304487762	NA	55.0882652179871	70.2490947711908	64.5815692975339	NA	NA	NA	53.671366656958	64.6056815484883	61.3566559467293	55.7801845018066	70.5435255774983	50.230026522714	64.5784370247658
2.95	79.4458151718185	52.2976046394415	65.8555413398665	70.5734276407419	64.8924933199239	80.7648929258831	NA	55.0702321379775	70.2161830008751	64.5442172697668	NA	NA	NA	53.6879011019734	64.6169658186537	61.3537313799912	55.7591338291772	70.5467356358165	50.2401955993153	64.5780786455774
2.95833333333333	79.4370245439324	52.2935471452045	65.8676315466955	70.6052597516094	64.8764466272076	80.8069339853182	NA	55.0522033309501	70.1822721752575	64.5115798914833	NA	NA	NA	53.7053926851296	64.6287824802212	61.3495110085958	55.7371687918579	70.548224470979	50.2505498656433	64.5784017346025
2.96666666666667	79.4277335042774	52.2900357240792	65.8791867325139	70.6379321249911	64.8599951571392	80.846854189029	NA	55.0341983804836	70.1476685694127	64.4846585243197	NA	NA	NA	53.7237439353442	64.6412761369734	61.343915971113	55.7143976943039	70.5479474743995	50.2610267938839	64.579435898846
2.975	79.4178631019678	52.287051456463	65.8901442120737	70.6713668377493	64.8430705904529	80.8844312123298	NA	55.0162452734392	70.1126810553666	64.4642455027486	NA	NA	NA	53.74282859365	64.6545610425617	61.3369312482747	55.6909551408177	70.545924387057	50.2715308695401	64.581152545889
2.98333333333333	79.4073733403572	52.2845736335776	65.9004728208543	70.7054740918777	64.8256344160141	80.9195239338846	NA	54.9983998681908	70.0776093764826	64.4508800410544	NA	NA	NA	53.7625049188094	64.6687319645965	61.3286271362359	55.6670047200989	70.5422385222314	50.2819384355137	64.5834647345883
2.99166666666667	79.3962724800976	52.2825765104204	65.9101792847519	70.7401543591002	64.8076826289714	80.9520772220961	NA	54.9807602164927	70.0427376982335	64.4448225903164	NA	NA	NA	53.7826296833955	64.6838787462609	61.3191710250893	55.6427439935405	70.5370304044872	50.2921052533786	64.5862391570118
3	79.3846326122677	52.2810279539896	65.9193088719488	70.7753022546927	64.7892464200769	80.9821262255112	NA	54.9634764472487	70.0083342653896	64.446045017968	NA	NA	NA	53.80307179743	64.700093412477	61.3088192820442	55.6184059764398	70.5304846794908	50.3018785796902	64.5893170122012
3.00833333333333	79.3726064210473	52.2798898288827	65.9279409008128	70.8108133134	64.7703883879143	81.0097978635485	NA	54.9467545170744	69.9746561420086	64.4542314730228	NA	NA	NA	53.823724375634	64.7174638067853	61.2978910567768	55.5942562686409	70.5228145672791	50.3111132637969	64.5925355489974
3.01666666666667	79.3604396326019	52.2791200228462	65.9361802478403	70.8465898750936	64.7511961104873	81.0353087054007	NA	54.9308504034632	69.9419568983405	64.4687896226256	NA	NA	NA	53.8445130391904	64.7360561076824	61.286736402663	55.5705889392598	70.5142493237925	50.319688293733	64.5957424666077
3.025	79.3484760485033	52.2786760148283	65.9441464126481	70.8825421951861	64.7317755662714	81.0589584867485	NA	54.9160540890676	69.9104929274856	64.4888742029955	NA	NA	NA	53.8653988955717	64.755894405707	61.2757075028787	55.5477216738405	70.5050251094792	50.3275196460433	64.5988018225458
3.03333333333333	79.3371522178033	52.2785191273413	65.951962415919	70.9185845208226	64.712244904874	81.0811171612539	NA	54.9026676333197	69.8805238183586	64.5134233127696	NA	NA	NA	53.8863771007124	64.7769455264998	61.265131038397	55.5259855394397	70.4953758455659	50.3345670648668	64.601596373128
3.04166666666667	79.3269772451998	52.2786178139272	65.959745325458	70.9546274881848	64.6927275864757	81.1022052785322	NA	54.8909829075371	69.8523060023841	64.5412052839113	NA	NA	NA	53.9074734173042	64.7991126975297	61.2552780662342	55.5057054197645	70.4855219962293	50.3408351032066	64.6040318970548
3.05	79.318494403749	52.2789489559046	65.9675980250659	70.990567657131	64.6733449344917	81.1226707953087	NA	54.8812609224981	69.8260829070994	64.5708706836578	NA	NA	NA	53.9287401117268	64.8222380808691	61.2463396471948	55.4871738583043	70.4756577091451	50.3463705355483	64.6060441492541
3.05833333333333	79.3122272718475	52.2794979648089	65.9756008399028	71.0262758903016	64.6542095687496	81.1429647268902	NA	54.8737128191769	69.8020747079904	64.6010034437581	NA	NA	NA	53.9502505252928	64.8461133350717	61.2384248112436	55.4706250174668	70.4659388981848	50.3512581170943	64.6076042019398
3.06666666666667	79.3086204803592	52.2802589928635	65.9838039533519	71.0615887848635	64.6354212370529	81.1635168215947	NA	54.8684855887612	69.7804692001095	64.6301714384058	NA	NA	NA	53.9720910377943	64.8704953011915	61.2315882350254	55.4562128825899	70.4564777736147	50.3556164386593	64.6087187439756
3.075	79.3079875086734	52.2812350257148	65.9922233713026	71.0963074099804	64.6170662907318	81.1847148276207	NA	54.8656566607774	69.7614150075154	64.656985835004	NA	NA	NA	53.9943503885332	64.8951215620487	61.22587745268	55.443994266473	70.447348924869	50.3595950351517	64.60942635228
3.08333333333333	79.310473809685	52.2824370055745	66.0008406791162	71.1302034032464	64.599221789564	81.2068910441067	NA	54.8652373139532	69.7450166313053	64.6801786183082	NA	NA	NA	54.0171084716682	64.9197218798285	61.2213773087416	55.4339172268251	70.4386058974418	50.3633713177581	64.6097923321572
3.09166666666667	79.3160376728692	52.283881928301	66.0096046779308	71.1630288115234	64.5819634449834	81.2303146924466	NA	54.8671803324746	69.7313293849284	64.6986940805983	NA	NA	NA	54.0404278685056	64.9440253226335	61.2182292012643	55.4258180197316	70.4303008460206	50.3671449847864	64.6099026408183
3.1	79.324447203653	52.2855894752326	66.0184357562311	71.1945265499153	64.5653740225878	81.2551851609992	NA	54.8713858803143	69.7203555466393	64.711775198646	NA	NA	NA	54.0643498063824	64.9677662443196	61.216616507469	55.4194307833256	70.4224994327333	50.3711304011707	64.6098555281643
3.10833333333333	79.3352893629224	52.287576599449	66.027235828701	71.2244403774865	64.5495484745846	81.2816241733386	NA	54.8777024276019	69.712046220987	64.7190266593842	NA	NA	NA	54.088893093809	64.9906933299855	61.2167257767746	55.4144113221395	70.4152876901234	50.3755491360837	64.6097494776065
3.11666666666667	79.3479871298438	52.289851976953	66.0359026419705	71.2525249023788	64.5345940824651	81.3096712792289	NA	54.8859260535915	69.7063087497012	64.7204507141424	NA	NA	NA	54.1140528611156	65.0125847230494	61.2187018214495	55.4103719280904	70.4087712328426	50.3806230697006	64.6096667580011
3.125	79.3618252279677	52.2924134928581	66.0443426867081	71.2785574183374	64.5206255919877	81.3392887671967	NA	54.8958040369797	69.7030116232592	64.7164601971506	NA	NA	NA	54.1397967032421	65.0332683768355	61.2226131995356	55.4069210353221	70.4030687991944	50.3865663025067	64.6096533986434
3.13333333333333	79.3759900678501	52.295248603927	66.052478204152	71.302352660228	64.507755914566	81.370374270679	NA	54.9070427985215	69.7019798578956	64.7078666026091	NA	NA	NA	54.1660582919593	65.0526396518293	61.2284387263652	55.4036999144825	70.3983041454562	50.393574365201	64.609699890773
3.14166666666667	79.3896281932102	52.298334333789	66.0602487122561	71.3237788141692	64.4960834801966	81.402770301222	NA	54.9193154562816	69.702983825139	64.6958347366901	NA	NA	NA	54.1927317132816	65.0706653158167	61.2360772123668	55.4004097349895	70.3946002816101	50.4018115950498	64.6097301153646
3.15	79.4019181686819	52.3016355076288	66.0676102845206	71.3427710877374	64.4856787034972	81.4362619606612	NA	54.9322685372785	69.7057299108176	64.6818039676176	NA	NA	NA	54.2196712005976	65.0873719344931	61.2453735219815	55.396826643665	70.3920763830498	50.4113980929271	64.6096037964191
3.15833333333333	79.4121425903288	52.3051029928448	66.0745344786468	71.3593396527813	64.4765740022292	81.4705648587089	NA	54.9455317435319	69.7098579223873	64.6673923212096	NA	NA	NA	54.2466977181917	65.1028281947344	61.2561481557615	55.3928069520928	70.3908448794918	50.4223956504561	64.6091308952818
3.16666666666667	79.4197492180489	52.3086734628613	66.081006081662	71.373571588091	64.4687614389548	81.5053123991891	NA	54.9587308262793	69.7149476361318	64.6543032319482	NA	NA	NA	54.2736087962489	65.1171315250671	61.2682195082257	55.3882865242305	70.3910057083291	50.4347928588879	64.6080917580731
3.175	79.4243996315265	52.3122699982614	66.0870180601665	71.3856289619886	64.4621978026906	81.5400507261819	NA	54.971500911772	69.7205366792701	64.6442427368672	NA	NA	NA	54.3001876360879	65.1304007690564	61.2814176916778	55.383277892012	70.3926354922065	50.4484936032738	64.6062583800727
3.18333333333333	79.4260060606742	52.3158024659223	66.0925642357276	71.395744392435	64.4568131742676	81.5742460191561	NA	54.9835023310019	69.7261476367217	64.6388455060087	NA	NA	NA	54.3262115497609	65.1427692328956	61.2955956551763	55.3778653164844	70.3957724335243	50.4633143367862	64.6034162061708
3.19166666666667	79.4247485144805	52.319168469405	66.0976329546922	71.4042122936657	64.4525199151869	81.6073053237198	NA	54.994442744154	69.7313171288365	64.63960936927	NA	NA	NA	54.3514618088073	65.1543729487462	61.3106402510835	55.3721937547447	70.4004009572689	50.478993171546	64.5993864251366
3.2	79.4210610435404	52.3222566217567	66.1022050525508	71.4113731077469	64.4492219095774	81.638608225378	NA	55.0041027323957	69.7356202592831	64.6478391541233	NA	NA	NA	54.3757346100878	65.1653350261424	61.3264809339852	55.3664482593202	70.4064408093727	50.4952105356852	64.5940456275708
3.20833333333333	79.4155865932231	52.3249525525304	66.1062573572725	71.4175909511737	64.4468238899391	81.6675440636371	NA	55.0123554411133	69.7386894583098	64.6645957555757	NA	NA	NA	54.3988501519714	65.1757507899364	61.3430932446195	55.3608267024592	70.4137450613456	50.5116173926752	64.5873382535236
3.21666666666667	79.4091094487775	52.3271467592109	66.1097705868003	71.4232289921427	64.4452385633218	81.6935490488973	NA	55.0191709524024	69.7402323981077	64.6906437169594	NA	NA	NA	54.4206577480334	65.1856774085879	61.3604938990926	55.3555129876506	70.422109992168	50.527864508749	64.5792799140796
3.225	79.4024739453894	52.3287432115075	66.1127370963426	71.4286287014194	64.4443895317903	81.7161397293317	NA	55.0246026442921	69.7400534382755	64.7263967635114	NA	NA	NA	54.4410380421435	65.1951287746929	61.3787247660983	55.3506561730056	70.4312948565662	50.543626601811	64.5699534541074
3.23333333333333	79.3964998176303	52.3296674399108	66.1151631347619	71.4340982107269	64.4442111469992	81.7349423448299	NA	55.0287620783399	69.7380758793411	64.7718689227993	NA	NA	NA	54.4599044671631	65.2040743523532	61.3978301025483	55.3463580457812	70.4410450633391	50.5586176726333	64.5595009812217
3.24166666666667	79.3919102624992	52.3298726745707	66.1170660375987	71.4399105209552	64.4446486035395	81.7497164442292	NA	55.0317936092235	69.7343556163661	64.826640791154	NA	NA	NA	54.4772046198868	65.2124422921091	61.4178387430935	55.342669399705	70.4511127344405	50.572597941943	64.5481150939615
3.25	79.3892847387755	52.3293430815156	66.1184719069253	71.4463068036546	64.4456604251646	81.7603669748274	NA	55.0338558114292	69.7290778781743	64.889849448255	NA	NA	NA	54.4929207869111	65.2201304586352	61.438757862755	55.339591288764	70.4612705388461	50.5853767426931	64.5360333790712
3.25833333333333	79.3890355354463	52.3280946108986	66.1194167826135	71.4534987528785	64.4472226072699	81.7669405512639	NA	55.0351101456144	69.7225362974769	64.9602110734151	NA	NA	NA	54.5070688991732	65.2270269694818	61.4605721868244	55.3370752746781	70.4713159695007	50.5968155435325	64.5235386889779
3.26666666666667	79.3914005768892	52.3261752182972	66.1199500731233	71.4616672236474	64.4493320242216	81.7696086284735	NA	55.0357150414437	69.7150995701697	65.0360826095652	NA	NA	NA	54.5196963556884	65.2330351918313	61.4832400575832	55.3350202552899	70.4810679131649	50.6068311071486	64.5109625558048
3.275	79.3964482189578	52.3236651906751	66.1201385140239	71.4709581885429	64.4520077024841	81.7686456340451	NA	55.0358238074499	69.7071721392575	65.1155605547852	NA	NA	NA	54.5308796611626	65.2380956414387	61.5066882311323	55.3332686570179	70.4903626112164	50.6153961111704	64.4986868125392
3.28333333333333	79.4040934542444	52.3206765451461	66.1200686980175	71.4814784997316	64.4552910014081	81.7644110026913	NA	55.0355841413273	69.6991575478038	65.1966084886433	NA	NA	NA	54.5407219616241	65.2422007354944	61.5308141468792	55.3316062886772	70.4990543321848	50.6225360116468	64.4871412709056
3.29166666666667	79.4141242808628	52.3173509278032	66.119845364849	71.4932933237253	64.4592468026373	81.7573402128989	NA	55.0351370133417	69.6914368931943	65.2772021071191	NA	NA	NA	54.5493503170779	65.2454032095076	61.5554993945766	55.3297688375882	70.507021474252	50.6283226257633	64.4767979291924
3.3	79.4262348047815	52.3138564695992	66.1195843267987	71.5064263246209	64.4639668978113	81.747943593831	NA	55.0346147605758	69.6843713959091	65.3554747258383	NA	NA	NA	54.556913447909	65.2478210081328	61.5806319937124	55.3274567071563	70.5141776559148	50.6328646231688	64.4681625722937
3.30833333333333	79.4400610008134	52.3103831478416	66.1194024288087	71.5208631662091	64.4695756362209	81.7368082576115	NA	55.0341403298592	69.678326427855	65.4298391487801	NA	NA	NA	54.5635802521507	65.24963844855	61.6061359620825	55.3243587804714	70.5204853565896	50.6362954989948	64.4617649326009
3.31666666666667	79.455216937945	52.30713564497	66.1194092971933	71.5365586913186	64.4762360363835	81.7245993163204	NA	55.0338291419068	69.6737044803045	65.4990641492727	NA	NA	NA	54.5695375879008	65.2510993669876	61.6320070370638	55.3201821419351	70.5259669285347	50.6387614346094	64.4581495987452
3.325	79.4713309669875	52.3043244434406	66.1197054869075	71.5534496971341	64.4841523760361	81.7120587456781	NA	55.0337931537481	69.6709735301517	65.5622985554633	NA	NA	NA	54.5749858223802	65.2524893457739	61.6583474765388	55.3146796100484	70.5307110035131	50.6404124276001	64.4578697841972
3.33333333333333	79.4880788171277	52.3021570607483	66.1203889874192	71.571476866684	64.4935664393733	81.7000019637306	NA	55.0341457723012	69.6706833332851	65.6190515496289	NA	NA	NA	54.5801323252269	65.254110615618	61.685388460725	55.3076666373857	70.5348782775305	50.6413990190469	64.4614842732719
3.34166666666667	79.505207353059	52.3008302599632	66.1215682288065	71.5906162482411	64.504748026994	81.689311675743	NA	55.03500577733	69.6734687853167	65.6691417323654	NA	NA	NA	54.585183513967	65.2562578102638	61.7134938562292	55.299026131624	70.5387098148277	50.6418749383364	64.4695570889978
3.35	79.5225454000842	52.3005234771973	66.123377133196	71.6109137167874	64.5179814611619	81.68092609411	NA	55.0364986277189	69.6800409945704	65.7126240630283	NA	NA	NA	54.5903357676038	65.2592013482489	61.7431499837799	55.288707705143	70.5425346638955	50.6420047285766	64.4826600316388
3.35833333333333	79.5400030390189	52.3013949586446	66.1259875535108	71.632512247406	64.533549774708	81.6758182721807	NA	55.0387552785821	69.6911645886392	65.7497047360893	NA	NA	NA	54.5957663423253	65.2631821423008	61.7749514400856	55.2767284120155	70.5467722060089	50.6419747787131	64.5013768009581
3.36666666666667	79.5575627672125	52.3035828720129	66.1296155822376	71.6556647042357	64.551719770221	81.6749665604861	NA	55.0419097099415	69.7076212486631	65.780657939458	NA	NA	NA	54.6016262390559	65.2684196247777	61.8095878605432	55.2631746895906	70.5519290083308	50.6420056085599	64.5263046804863
3.375	79.5752666718525	52.3072121875595	66.1345195262383	71.680731393058	64.5727321921043	81.6793219923669	NA	55.0460959467971	69.7301659073338	65.8057586631559	NA	NA	NA	54.6080364367486	65.2751301569542	61.8478291163318	55.248200558365	70.5585913339742	50.6423637428118	64.5580504282444
3.38333333333333	79.5932030294174	52.3124061111526	66.1409893174435	71.7081682377666	64.5967997037167	81.6897837173109	NA	55.0514443310458	69.7594858564995	65.8252413582167	NA	NA	NA	54.6150878649895	65.283545096538	61.8905066953022	55.2320210208575	70.5674124464162	50.6433717986674	64.5972212994373
3.39166666666667	79.6114927726612	52.3193001526723	66.1493303488221	71.7385141791293	64.6241123922266	81.7071903250294	NA	55.0580753681287	69.7961702088231	65.8392844330221	NA	NA	NA	54.6228453966609	65.2939173066598	61.9384934891866	55.2149040586158	70.5790941052695	50.645413521439	64.6444153744797
3.4	79.6302758107728	52.3280561112885	66.1598468088531	71.7723827502751	64.6548483688633	81.7323241007131	NA	55.0660893718143	69.8406921687432	65.8480114352573	NA	NA	NA	54.631356772812	65.3065154372452	61.992684265471	55.1971642419529	70.594364080181	50.6489298401274	64.7002149738149
3.40833333333333	79.6496994642969	52.3388718457065	66.172827786343	71.8104559876111	64.6891867870954	81.7659204849592	NA	55.0755528711797	69.8934031541649	65.8515028861741	NA	NA	NA	54.6406670435712	65.3216149526676	62.0539758593181	55.1791595555082	70.6139536454272	50.6544055675255	64.7651843637299
3.41666666666667	79.6699098874878	52.3519835571271	66.1885368606061	71.8534744666555	64.7273215513	81.8086774428123	NA	55.0864872072082	69.9545366461543	65.8498225818034	NA	NA	NA	54.6508375589848	65.3394925667558	62.1232473588223	55.1612921712544	70.6385797001921	50.6623507869669	64.8398698575107
3.425	79.6910436510626	52.367660922497	66.207207071623	71.9022177094986	64.7694743795441	81.8612604570549	NA	55.0988665586301	70.0242207442707	65.8430617447618	NA	NA	NA	54.6619667417647	65.3604237709847	62.2013456035643	55.144010982404	70.6689321841301	50.6732827515813	64.9247983239909
3.43333333333333	79.7132196897613	52.3861983447866	66.2290449831101	71.9574739378711	64.8159055775293	81.9243001247802	NA	55.1126278472886	70.1024993155834	65.8313932490354	NA	NA	NA	54.6742080405975	65.3846838208028	62.2890797937491	55.127810050701	70.7056602161323	50.6877127818777	65.0204711567704
3.44166666666667	79.7365384864025	52.4079055376165	66.2542447259861	72.0200044410749	64.8669214650086	81.9983834540039	NA	55.1276889612647	70.1893607885999	65.8151208962053	NA	NA	NA	54.68777989975	65.4125564237247	62.3872189363994	55.1132179660551	70.7493508975833	50.706138596826	65.127353348327
3.45	79.7610925264729	52.433098589657	66.2830077833412	72.0905114386606	64.9228779885199	82.0840415728596	NA	55.1439715247964	70.2847726779131	65.7947123831655	NA	NA	NA	54.7029652808049	65.4443518063865	62.4964797280824	55.1007788702354	70.8005059835369	50.7290384316217	65.2458583098092
3.45833333333333	79.7869823793922	52.462091175865	66.3155627152607	72.1696165955301	64.9841786767397	82.1817337270676	NA	55.161425965242	70.3887172382084	65.7708144216184	NA	NA	NA	54.7201027533343	65.4804307486251	62.6174995314731	55.0910307041413	70.859528276909	50.7568629389073	65.3763302101263
3.46666666666667	79.8143300863313	52.4951860446224	66.3521809210412	72.2578515858836	65.0512645423663	82.291825916128	NA	55.180055752042	70.5012185180548	65.744256206025	NA	NA	NA	54.7395738228168	65.521228648463	62.7508015436118	55.0844860874268	70.9267223133373	50.7900242935199	65.519028004879
3.475	79.8432869553811	52.5326680773864	66.393185731866	72.3556563010564	65.1245970509896	82.4145655556128	NA	55.1999376504319	70.6223515732829	65.7160453923928	NA	NA	NA	54.7617907418134	65.5672710027076	62.8967630707442	55.0816181189788	71.0023054413088	50.8288855239028	65.674115391231
3.48333333333333	79.8740384524756	52.5748000850548	66.4389523894042	72.4633787153629	65.2046395659954	82.5500577384398	NA	55.221236588983	70.7522342071005	65.6873517252547	NA	NA	NA	54.7871866461979	65.6191707546525	63.0555926303722	55.0828509657664	71.086425697944	50.8737535813882	65.8416586214267
3.49166666666667	79.9068097818351	52.6218208042748	66.4898979600013	72.581274015819	65.2918432186325	82.6982505159889	NA	55.2442156519358	70.8910103321451	65.6594718727428	NA	NA	NA	54.8162076197117	65.677603814124	63.2273172944672	55.0885536073891	71.1791835837953	50.9248771415355	66.0216328949901
3.5	79.9418721858574	52.6739436683493	66.5464620612497	72.7095044549665	65.386639988299	82.8589345778226	NA	55.2692420903904	71.038835095692	65.6337796599122	NA	NA	NA	54.8493063139976	65.7432682926015	63.4117814874665	55.0990344974982	71.280651136047	50.9824482167594	66.2139363545858
3.50833333333333	79.9795481630595	52.7313563184062	66.6090806423997	72.8481411075486	65.4894407004603	83.0317581972591	NA	55.2967876935042	71.1958681837028	65.6116750810146	NA	NA	NA	54.8869380984216	65.8168373844588	63.608658278931	55.1145367809228	71.3908809957593	51.0466072697585	66.4184066988213
3.51666666666667	80.0202164063574	52.7942220001149	66.6781573020183	72.9971670457284	65.6006318485078	83.216255450122	NA	55.3274205797065	71.3622750004115	65.5945434168539	NA	NA	NA	54.929560304864	65.8989137808614	63.8174722207195	55.1352356540996	71.5099032320286	51.1174514318715	66.6348336702603
3.525	80.0643164056796	52.8626828883343	66.7540383421885	73.156482527608	65.7205668840921	83.4118840914622	NA	55.361788981207	71.538227888858	65.5837282806416	NA	NA	NA	54.9776330357186	65.9899912552554	64.0376322532891	55.1612389602979	71.6377126585681	51.195042912084	66.8629639149586
3.53333333333333	80.1123470767514	52.9368638093112	66.8369965279334	73.3259148060372	65.8495531404613	83.6180663254944	NA	55.4006007749278	71.7238989151509	65.5805164205212	NA	NA	NA	55.0316192252809	66.0904288893485	64.2684735513204	55.1925921772724	71.774250491774	51.2794138765699	67.10249909449
3.54166666666667	80.1648549163438	53.0168748246222	66.9272259164899	73.5052334058417	65.987838011452	83.8342235374695	NA	55.4446020948521	71.9194441855407	65.5861290084847	NA	NA	NA	55.0919829913085	66.200440884008	64.5093018378693	55.2292897803826	71.9193837152981	51.3705669880178	67.3530902651693
3.55	80.2224156345406	53.1028121130305	67.0248479187736	73.6941682757387	66.1355959309313	84.0597985041513	NA	55.494557520236	72.1249864841456	65.6017121906188	NA	NA	NA	55.1591867664272	66.3201004287562	64.7594276845476	55.2712928029063	72.0728857004349	51.4684734629546	67.6143315072246
3.55833333333333	80.2856162016909	53.194757618488	67.1299263527135	73.8924294009575	66.2929159548963	84.2942642370683	NA	55.5512328567623	72.340601015047	65.6283183717834	NA	NA	NA	55.2336877096848	66.449353950183	65.0181834366392	55.3185492944122	72.2344214303647	51.5730708785101	67.8857549763474
3.56666666666667	80.3550391369583	53.2927790517143	67.2424869353385	74.0997281435838	66.4597918638673	84.5371235720146	NA	55.6153777898861	72.5663053390653	65.6668749958815	NA	NA	NA	55.315932685359	66.5880411414897	65.2849251940417	55.3710147307247	72.4035400895227	51.6842632423021	68.1668293550576
3.575	80.4312461076866	53.3969318644018	67.3625355080287	74.3157963661226	66.6361198610761	84.7879060947364	NA	55.6877037146406	72.8020544440191	65.7181501003944	NA	NA	NA	55.4063498515769	66.7359153116112	65.5590251404854	55.4286719918585	72.5796776129411	51.8019257170348	68.4569636846168
3.58333333333333	80.5147577571376	53.5072625101269	67.4900701124551	74.5403968169663	66.8217067938296	85.0461687859237	NA	55.7688548710598	73.0477411682096	65.7827311593528	NA	NA	NA	55.5053352375382	66.8926602630039	65.8398599317831	55.4915518713282	72.7621701686513	51.9259129636684	68.7555169489918
3.59166666666667	80.6060291071218	53.6238097780536	67.6250857088784	74.7733225871259	67.0162851192457	85.3115036246337	NA	55.8593759507862	73.3031999433173	65.8610252370955	NA	NA	NA	55.6132355888498	67.0579030966785	66.1268024338971	55.5597535067265	72.9502768751379	52.0560660717412	69.061811243139
3.6	80.7054227319174	53.7466019274654	67.7675748020297	75.0143869401191	67.2195282184589	85.5835505250373	NA	55.9596828906886	73.5682116952523	65.9532706429615	NA	NA	NA	55.7303324141204	67.2312243050641	66.4192209038034	55.6334601825532	73.1432101748621	52.1922147968131	69.37514569028
3.60833333333333	80.8131855151717	53.8756515050197	67.9175274340566	75.2634047591059	67.4310632995478	85.8620107651411	NA	56.0700425310518	73.8425093700189	66.0595430265535	NA	NA	NA	55.8568327309631	67.4121672277157	66.7164834818126	55.7129439979805	73.3401735066766	52.3341773457734	69.6948097651609
3.61666666666667	80.9294371503761	54.0109517250923	68.0749297558565	75.5201679914806	67.650481863966	86.1466564020868	NA	56.1905616195432	74.1257842161132	66.1797499149573	NA	NA	NA	55.992868470308	67.6002482012337	67.0179644725511	55.7985564048479	73.5404028824995	52.4817614360547	70.0200955908735
3.625	81.054173839272	54.1524751358874	68.23975808402	75.7844203294358	67.8773468313804	86.4373333018703	NA	56.3211827951165	74.4176931903024	66.313619948694	NA	NA	NA	56.1385023012291	67.7949678175153	67.3230504061638	55.8907072772879	73.7432042573696	52.6347669105083	70.3503074899357
3.63333333333333	81.1872796574739	54.300171803782	68.4119679332142	76.0558379441299	68.111195850267	86.7339570644508	NA	56.461688123676	74.7178675750432	66.4606941755644	NA	NA	NA	56.2937358225668	67.9958243115386	67.6311434308613	55.9898374209325	73.9479788640185	52.7929871614551	70.6847663687898
3.64166666666667	81.3285323989576	54.4539656017676	68.5914808101476	76.334020214778	68.3515431798694	87.0365015013151	NA	56.6117134214641	75.0259195018337	66.6203240444469	NA	NA	NA	56.4585160424744	68.2023289262386	67.9416615278863	56.096388035051	74.1542328098703	52.9562071226427	71.0228091134216
3.65	81.4775989808988	54.6137508925391	68.7781714457107	76.6184881433041	68.5978831658267	87.344978411433	NA	56.7707738935089	75.3414387534623	66.7916792706633	NA	NA	NA	56.6327369335796	68.4140185508993	68.2540402569218	56.210769317006	74.3615711810797	53.1241980327318	71.363785494661
3.65833333333333	81.6340288005026	54.7793923744102	68.9718562903007	76.9086858821045	68.8496961667551	87.6594081056585	NA	56.9382975747706	75.6639739319516	66.9737666272591	NA	NA	NA	56.8162354646981	68.6304590970879	68.567740068701	56.3333306165332	74.5696814597347	53.2967099435906	71.7070537600478
3.66666666666667	81.797256607792	54.9507277752011	69.1722848258946	77.203985506773	69.1064563283006	87.9797848868875	NA	57.1136622206303	75.9930020250469	67.1654587621003	NA	NA	NA	57.0087851812066	68.8512385142388	68.8822556846086	56.4643346365986	74.7783145088146	53.4734621168902	72.0519751789393
3.675	81.966619275082	55.1275707900905	69.3791373193462	77.5036996866802	69.3676403886719	88.3060442913949	NA	57.2962310542187	76.3279006013901	67.365529759743	NA	NA	NA	57.2100920309131	69.0759558713951	69.1971199715595	56.6039374046729	74.9872697588347	53.6541327201042	72.3979100843498
3.68333333333333	82.1413834389889	55.3097123346792	69.5920313112696	77.8071039980696	69.6327370053716	88.6380343359902	NA	57.4853815599021	76.6679358570834	67.5726906484711	NA	NA	NA	57.4197951937212	69.3042136749085	69.5118993595087	56.7521755777441	75.1963876110147	53.8383519794515	72.7442181860175
3.69166666666667	82.3207791431061	55.4969199971848	69.8105355097718	78.1134634074621	69.9012566856876	88.9754896888026	NA	57.6805244292552	77.0122681516335	67.7856190727797	NA	NA	NA	57.6374724167758	69.5356149186663	69.8261861774777	56.9089632564784	75.4055498008703	54.0257022545161	73.0902615837256
3.7	82.5040369295453	55.6889367304888	70.0341880924412	78.4220557197486	70.1727416357425	89.3180117673056	NA	57.8811167364886	77.3599675137503	68.0029845176707	NA	NA	NA	57.8626481004651	69.7697638219525	70.1395967486649	57.0740994173512	75.6146852891286	54.2157237745698	73.4354061917315
3.70833333333333	82.6904266230552	55.8854801928078	70.2625167407603	78.7321898245807	70.4467729619584	89.6650613862945	NA	58.0866753383584	77.7100322854976	68.2234746728621	NA	NA	NA	58.0948033751377	70.0062719318803	70.4517798215782	57.2472836408549	75.8237757109263	54.4079214056279	73.7790196129766
3.71666666666667	82.879293761727	56.0862441155375	70.495058022209	79.0432191399154	70.7229720797372	90.0159670005345	NA	58.296791499328	78.0614104523535	68.4458247144982	NA	NA	NA	58.3333880121585	70.244770974439	70.7624329280228	57.4281347896587	76.0328542401966	54.6017697303136	74.1204667823743
3.725	83.0700901829818	56.2909029891358	70.7313738985787	79.354548034608	71.0009944211263	90.3699437537036	NA	58.5111438239493	78.4130269929815	68.668845651952	NA	NA	NA	58.5778332458442	70.4849288949398	71.071319537613	57.616207189897	76.241995096234	54.7967181477532	74.459106007965
3.73333333333333	83.2624001010396	56.4991210355232	70.9710634286465	79.6656288985245	71.2805164063272	90.7261129648345	NA	58.7295073190356	78.763817969168	68.8914466166332	NA	NA	NA	58.8275641342855	70.7264631490024	71.3782788319062	57.8110017786742	76.4512951728748	54.9921994210214	74.7942881501171
3.74166666666667	83.4559631514762	56.710565233827	71.2137679007495	79.9759518793667	71.5612198825064	91.0835142367122	NA	58.9517585193429	79.11276831507	69.1126491432369	NA	NA	NA	59.0820106565775	70.9691469797471	71.6832225405575	58.01197304626	76.6608521767372	55.1876433107168	75.1253609330823
3.75	83.6506881316509	56.924919905422	71.4591691949788	80.2850321980718	71.8427783556089	91.4411111185401	NA	59.1778764283323	79.4589495315421	69.331596986665	NA	NA	NA	59.3406176259405	71.2128059913176	71.9861187044284	58.2185338014269	76.8707435423068	55.3824947782125	75.4516782789869
3.75833333333333	83.8466468747068	57.1418985681811	71.7069840766957	80.592400526887	72.1248465708768	91.7977963314969	NA	59.4079369646654	79.8015530765684	69.5475672054326	NA	NA	NA	59.6028541400932	71.4573041233155	72.2869681334159	58.4300599773619	77.081007670458	55.5762353320317	75.7726126923273
3.76666666666667	84.0440438345289	57.3612496190736	71.9569570261833	80.897601845271	72.4070538913714	92.1524008235317	NA	59.6420985166368	80.1399153915444	69.7599825054932	NA	NA	NA	59.868222512394	71.7025219974084	72.5857816178379	58.6458982048044	77.2916276842708	55.7684048717066	76.0875694930783
3.775	84.2431662578101	57.5827550493215	72.2088511424899	81.2002043832674	72.6890034541475	92.5037089305662	NA	59.8805790381694	80.4735325128398	69.968419559538	NA	NA	NA	60.136264711864	71.9483338650478	72.8825628534533	58.8653782290634	77.5025197121884	55.9586194434077	76.396002810443
3.78333333333333	84.4443250608129	57.806223093058	72.4624366539082	81.499813714053	72.9702793428434	92.8504823138829	NA	60.1236285960955	80.8020622672666	70.1726110269679	NA	NA	NA	60.4065644456362	72.1945885499879	73.1772987871327	59.0878311033747	77.7135292163425	56.1465800893062	76.697431699707
3.79166666666667	84.6477978485166	58.0314763338515	72.7174794149798	81.7960847812131	73.2504609121386	93.1914928041339	NA	60.3715030872858	81.1253100474109	70.3724430762066	NA	NA	NA	60.6787456915642	72.4410957942738	73.4699593118962	59.3126134758117	77.9244376952475	56.3320702127018	76.9914537465903
3.8	84.8537845989708	58.2583376720033	72.9737309487021	82.0887273127646	73.5291401008489	93.5255579417117	NA	60.6244427702732	81.4431969075715	70.5679485374702	NA	NA	NA	60.9524700508727	72.687616881524	73.7605063425364	59.5391356281272	78.1349795304015	56.5149420262027	77.2777553135828
3.80833333333333	85.0623827664897	58.4866173361774	73.230917818018	82.377502901709	73.8059376486422	93.8515711941453	NA	60.8826554115295	81.7557171434453	70.7592911074593	NA	NA	NA	61.2274338644448	72.9338592540287	74.0489066582048	59.7668872583214	78.3448657477918	56.6950965613878	77.5561187645845
3.81666666666667	85.2735818697244	58.7161034221798	73.4887286222909	82.6622143316902	74.0805162619134	94.1685253590682	NA	61.1463029032052	82.0628968585502	70.9467361261537	NA	NA	NA	61.5033640229222	73.1794764155528	74.3351414403238	59.9954551054304	78.553808279204	56.8724653142815	77.8264262012008
3.825	85.4872713146907	58.9465561381432	73.746801721026	82.94269031412	74.3525896545954	94.4755348635375	NA	61.4154908427426	82.3647601906112	71.130612067206	NA	NA	NA	61.7800116415633	73.42407458479	74.6192101817295	60.2245294522666	78.7615377563694	57.0470001865763	78.0886581475294
3.83333333333333	85.7032525435505	59.17770453534	74.0047189476268	83.2187705572614	74.621926211623	94.7718627223473	NA	61.6902597423123	82.6613044067599	71.3112737985661	NA	NA	NA	62.0571446805049	73.6672255166845	74.9011307971995	60.4538990684518	78.9678122298958	57.2186712746154	78.3428852248416
3.84166666666667	85.9212494776351	59.4092464007273	74.2620081272741	83.4902966468326	74.888347408034	95.0569517661567	NA	61.9705759120331	82.9524851412316	71.4890752460443	NA	NA	NA	62.3345413235303	73.9084814385261	75.1809383385698	60.6834373790325	79.1724195201868	57.3874671556334	78.589251847024
3.85	86.1409185478964	59.6408544562753	74.5181538006759	83.7571129024526	75.1517233730192	95.3304534306852	NA	62.2563204184937	83.2382135046376	71.6643522429085	NA	NA	NA	62.6119847827678	74.1473878446164	75.4586837865248	60.9130859154182	79.3751769437066	57.5533944934703	78.8279528948371
3.85833333333333	86.3618635967597	59.8721904388768	74.7726134824179	84.019077519662	75.4119674139498	95.5922449972517	NA	62.5472749201435	83.5183646307281	71.837413012497	NA	NA	NA	62.8892590556485	74.3834944058345	75.7344319512893	61.1428398183318	79.5759302616231	57.7164772738432	79.0592067403244
3.86666666666667	86.583657428101	60.1029247491454	75.0248367966326	84.2760805590203	75.6690280378736	95.842427900462	NA	62.8431057019716	83.7927956857435	72.0085338698807	NA	NA	NA	63.1661452153297	74.6163675542113	76.0082539880158	61.372734914001	79.7745526410217	57.8767556818111	79.2832310642355
3.875	86.8058681007789	60.3327578191917	75.2742869150701	84.5280634528217	75.922875234382	96.0813045606938	NA	63.1433513154293	84.0613709097005	72.1779606728264	NA	NA	NA	63.4424188405156	74.8456067968478	76.2802102062904	61.6028336875569	79.9709439697435	58.0342833141494	79.5002280142685
3.88333333333333	87.0280880851128	60.5614397534849	75.5204650051464	84.7750327418896	76.1734800892125	96.3093382281167	NA	63.4474186864546	84.3239890786243	72.3459177337178	NA	NA	NA	63.717850370219	75.0708629946303	76.5503240643882	61.8332105510452	80.1650301316398	58.1891217942026	79.7103797043694
3.89166666666667	87.2499633223129	60.7887849384351	75.762936344834	85.0170607393604	76.4207916139075	96.5271068864528	NA	63.7545871661498	84.5806056074129	72.5126198469098	NA	NA	NA	63.9922099545547	75.2918544558159	76.8185526499473	62.0639389877171	80.3567617599142	58.3413326352411	79.9138495185218
3.9	87.4712175698016	61.0146786923279	76.0013536738272	85.2542725269859	76.6647175333667	96.7352639214215	NA	64.0640176138014	84.8312427671521	72.6782756442293	NA	NA	NA	64.2652760550672	75.5083782392563	77.0847598063242	62.2950806536022	80.5461121645598	58.4909670572378	80.110784971764
3.90833333333333	87.6916689769617	61.2390744908424	76.2354728573138	85.4868274089996	76.9051140089809	96.9345128566615	NA	64.3747665287062	85.0759882130486	72.8430737670017	NA	NA	NA	64.5368446155125	75.7203174553552	77.3486977674608	62.5266739755653	80.7330742169783	58.638056666033	80.3013222119772
3.91666666666667	87.9112372421989	61.4619825864996	76.4651581894968	85.7149038234822	77.1417850879513	97.1255949755284	NA	64.6858076027583	85.3149871295288	73.0071558770295	NA	NA	NA	64.8067357030609	75.9276450706694	77.6100011300297	62.7587222052984	80.9176567299362	58.7826095031511	80.4855950064501
3.925	88.1299391860856	61.6834529609846	76.6903779269288	85.9386900756586	77.374489665903	97.3092834169149	NA	64.9960612393035	85.5484330371755	73.1705881925464	NA	NA	NA	65.074796815059	76.1304209960234	77.8681933689314	62.9911853776721	81.0998811855595	58.9246140637034	80.6637481458237
3.93333333333333	88.3478730718328	61.9035563688945	76.9111931038704	86.1583774858631	77.6029529431796	97.4863771942121	NA	65.304429513399	85.7765608954086	73.333341812137	NA	NA	NA	65.3409034935036	76.3287785991184	78.1227050379745	63.2239801661999	81.2797794561382	59.0640506023859	80.8359492289897
3.94166666666667	88.565196402682	62.122366667594	77.127742398853	86.3741526061789	77.8268794744083	97.6576917397348	NA	65.6098337427906	85.9996452656957	73.4952881741678	NA	NA	NA	65.6049568910718	76.5229008958628	78.3729035421748	63.4569861558988	81.4573938368102	59.2009073576113	81.0023919920498
3.95	88.7821016635602	62.3399463408076	77.3402238230625	86.586189082968	78.0459655392896	97.8240456594682	NA	65.9112532264029	86.2180026910869	73.6562105859023	NA	NA	NA	65.8668769014223	76.7129911175604	78.6181325116965	63.6900537110907	81.6327799307117	59.3351981692096	81.1632911195823
3.95833333333333	88.9987912466975	62.5563356080064	77.548873919265	86.7946416582027	78.2599107227664	97.9862433957687	NA	66.2077627214922	86.4319929372158	73.8158257318421	NA	NA	NA	66.1265911011684	76.8992449040444	78.8577554920029	63.9230099457015	81.8060101848159	59.4669774863328	81.3188745381805
3.96666666666667	89.2154527305769	62.771544390825	77.7539470589347	86.9996426191217	78.4684307520044	98.1450529789236	NA	66.4985637252873	86.642014627135	73.9738058917616	NA	NA	NA	66.3840225515839	77.0818315087866	79.0911978995467	64.1556616865092	81.9771756534145	59.5963512586775	81.4693776210648
3.975	89.4322376221045	62.9855461537972	77.9556980066729	87.2012988817578	78.6712724647183	98.3011802736595	NA	66.783006068889	86.8484960127712	74.1297969382512	NA	NA	NA	66.639080058858	77.2608881550589	79.3179832660555	64.3877956621155	82.1463860185414	59.723485646548	81.6150383801988
3.98333333333333	89.6492466042603	63.1982731760433	78.1543690860064	87.399688535876	78.8682289402653	98.4552429402867	NA	67.0606015979829	87.0518849182496	74.2834363633737	NA	NA	NA	66.8916525183154	77.4365256186591	79.5377622521818	64.6191765562026	82.3137692792229	59.8486155548703	81.7560902678779
3.99166666666667	89.866522647232	63.4096139978394	78.3501808984946	87.5948574184097	79.0591531020188	98.607746290203	NA	67.3310333399117	87.2526413807644	74.4343785990871	NA	NA	NA	67.1416071029639	77.6088369277999	79.7503330464469	64.849544071366	82.4794715424775	59.9720529327785	81.8927512307281
4	90.0840504853515	63.6194148288106	78.5433248492586	87.7868171956886	79.2439702570328	98.7590626237639	NA	67.594159271032	87.4512329825185	74.5823255905423	NA	NA	NA	67.3887907885177	77.7779009615628	79.9556498174349	65.0786114859391	82.6436544689584	60.0941942077077	82.0252116200124
4.00833333333333	90.3017574668427	63.8274862025849	78.7339572537458	87.9755460008651	79.4226890479562	98.9094176878936	NA	67.8500067239275	87.6481294820158	74.7270529079353	NA	NA	NA	67.6330351253052	77.9437809625215	80.1538169411403	65.3060679427318	82.8064856840541	60.2155264046426	82.1536252140833
4.01666666666667	90.5195121534688	64.0336146666652	78.9221969799819	88.1609917140353	79.5954073596903	99.0588894375621	NA	68.0987559241977	87.8437948544305	74.8684256826662	NA	NA	NA	67.8741641811159	78.1065245521895	80.3450714488583	65.5315847750073	82.9681192008563	60.3366313974141	82.278105799806
4.025	90.7371231283698	64.2375785191201	79.1081290802008	88.3430770422848	79.7623100081984	99.2074210194687	NA	68.3407154313661	88.0386783248335	75.0064031646524	NA	NA	NA	68.1120053191699	78.2661689796114	80.5297578377888	65.7548269919354	83.1286674870759	60.4581884351373	82.3987300733664
4.03333333333333	90.9543411237537	64.4391660304664	79.2918142948764	88.5217046906137	79.9236585437217	99.3548444549653	NA	68.5762937813731	88.2332049162825	75.1410320440101	NA	NA	NA	68.3464024050581	78.4227494461367	80.7082972021609	65.9754723895984	83.2881692915182	60.5809746983649	82.5155476510455
4.04166666666667	91.1708626568396	64.6381936512859	79.4733003929559	88.6967619501645	80.079776348236	99.5009111901233	NA	68.8059697728741	88.4277625912822	75.2724355720256	NA	NA	NA	68.5772306828438	78.576306939156	80.8811524834116	66.1932364009901	83.4465564249798	60.7058602634512	82.6285974624165
4.05	91.3863331628174	64.8345215604622	79.6526302001834	88.868126749006	80.2310322914762	99.6453290938165	NA	69.0302627274361	88.6226829610687	75.4008093406351	NA	NA	NA	68.8044111081697	78.7268946243143	81.0487943714799	66.4078951456661	83.6036225753388	60.8337916404388	82.7379259857493
4.05833333333333	91.6003515557942	65.028064497733	79.8298440663138	89.0356772573176	80.3778240110804	99.7878058887451	NA	69.2497068883609	88.8182159673265	75.5264219136734	NA	NA	NA	69.0279206005625	78.8745843237917	81.2116737462336	66.6193000970605	83.7589990953514	60.9657610520956	82.8436016951675
4.06666666666667	91.8124784566778	65.2187964561468	80.0049776643916	89.1993037453633	80.5205597082355	99.928096814087	NA	69.4648354288905	89.0145025744317	75.6496042639937	NA	NA	NA	69.247795978972	79.0194730184078	81.3702042857103	66.8273835405548	83.9121431466188	61.1027641149312	82.9457235981589
4.075	92.0222475417896	65.4067487473993	80.1780563045486	89.3589184649779	80.6596371891742	100.066052918324	NA	69.6761728781122	89.2115504603349	75.7707167981866	NA	NA	NA	69.4641324105002	79.1616849536346	81.5247541724327	67.0321581775154	84.0623426643274	61.245751487037	83.0444250774999
4.08333333333333	92.2291791587269	65.5920020224784	80.3490865980042	89.514458832258	80.795420389475	100.201665573059	NA	69.8842264449192	89.4092159260135	75.8900991364639	NA	NA	NA	69.6770783527241	79.301365026003	81.6756422689572	67.2337142401256	84.2087412616426	61.3955787224806	83.139874167404
4.09166666666667	92.4327975248096	65.7746736565587	80.5180478032536	89.6658812508753	80.928215998973	100.335100248089	NA	70.0894683726655	89.6071928371783	76.0080179030691	NA	NA	NA	69.886827851671	79.4386660126574	81.8231349631238	67.4322151865351	84.3503822794236	61.5529562162686	83.2322698448637
4.1	92.632652092774	65.954902609131	80.684885744424	89.8131474549908	81.0582553694839	100.466709318432	NA	70.2923118690567	89.8050080526118	76.1246250948189	NA	NA	NA	70.0936106191959	79.5737368584764	81.9674433257362	67.6278906695164	84.4862662303821	61.7184025826856	83.3218342162143
4.10833333333333	92.828339774978	66.1328343220558	80.8495103387412	89.9562098047662	81.1856870017912	100.597015981848	NA	70.4930902072458	90.0020239351955	76.2399287965231	NA	NA	NA	70.2976810877317	79.7067154102981	82.1087222170071	67.8210237136338	84.6154137993238	61.8922091063236	83.4088025003619
4.11666666666667	93.0195231368408	66.3086077538128	81.0117968535611	90.0950028525819	81.3105809282062	100.726670234175	NA	70.6920461567887	90.1974516275491	76.3537741423987	NA	NA	NA	70.4993075729136	79.8377242316396	82.2470726923081	68.0119306598583	84.7369275259872	62.0744230855683	83.4934134053313
4.125	93.205941283971	66.4823451768493	81.1715909401358	90.2294449543177	81.4329416982759	100.856385142814	NA	70.889332024333	90.3903800801438	76.4658414234085	NA	NA	NA	70.6987614845574	79.9668687137811	82.3825479274882	68.2009380827373	84.85004875488	62.2648521184514	83.5759017168166
4.13333333333333	93.3874126050151	66.6541443160599	81.3287160091983	90.3594482712291	81.5527256650172	100.986862417136	NA	71.0850164956222	90.5798223103677	76.575672057328	NA	NA	NA	70.8963059920678	80.0942377110066	82.5151626390454	68.3883633148347	84.9542103060112	62.4630860310817	83.6564938862814
4.14166666666667	93.5638312547388	66.8240725387592	81.48298130871	90.4849315987048	81.6698597513633	101.118714796643	NA	71.2790949266381	90.7647738270576	76.682721099822	NA	NA	NA	71.0921843425602	80.2199052612061	82.6449067647664	68.5745006792813	85.0490850819122	62.6685319700755	83.7354054209966
4.15	93.7351607780055	66.9921631616934	81.6341914037739	90.6058310111163	81.78425945681	101.252394448526	NA	71.4715022649329	90.9442751001557	76.7864222689828	NA	NA	NA	71.2866088048622	80.3439316406459	82.7717634981038	68.7596110808122	85.1346277354486	62.8804583722687	83.8128375450414
4.15833333333333	93.9014276525105	67.1584145055755	81.7821581391794	90.7221075623778	81.8958440391544	101.38813972993	NA	71.6621295368315	91.117472730788	76.8862486889734	NA	NA	NA	71.4797505985015	80.4663635109258	82.8957282027267	68.943913157409	85.2111056735597	63.0980427365962	83.8889721215457
4.16666666666667	94.0627154186738	67.3227930954837	81.9267133011513	90.8337541005053	82.0045484190623	101.525952261239	NA	71.8508438646498	91.283675172485	76.9817553945178	NA	NA	NA	71.6717299589694	80.5872320440683	83.0168227393016	69.1275761671324	85.2791163664341	63.3204172495518	83.9639657180621
4.175	94.2191577700336	67.4852414686341	82.067718828734	90.9408029654625	82.1103319941783	101.665609675074	NA	72.0375092362073	91.4423947762536	77.0725975215692	NA	NA	NA	71.8626060916296	80.7065467519152	83.1351043269279	69.3107148887234	85.3395881142309	63.54670713145	84.0379432266902
4.18333333333333	94.3709299815948	67.6456886959643	82.205073181189	91.0433353409744	82.2131826593382	101.806707570343	NA	72.2220039914892	91.5933681854947	77.1585303764678	NA	NA	NA	72.0523691871455	80.8242870580858	83.2506725724975	69.4933864401861	85.3937635026572	63.77605961159	84.1109909600103
4.19166666666667	94.5182408977662	67.804061203972	82.3387134746007	91.1414910444822	82.3131141386866	101.948714321544	NA	72.4042327330649	91.7365573026736	77.2394045350599	NA	NA	NA	72.2409375624455	80.9403993627561	83.3636742138672	69.6755898194418	85.4431681438133	64.007664453069	84.1831513982968
4.2	94.6613260492418	67.9602928110052	82.4686124440258	91.2354749951932	82.4101580414097	102.091022520656	NA	72.5841337522917	91.8721412182452	77.3151629365972	NA	NA	NA	72.4281608352557	81.0548057286888	83.4743009859897	69.8572695729828	85.4895664337767	64.2407674440529	84.2544240757104
4.20833333333333	94.800439299057	68.1143330987545	82.5947708036586	91.3255565467799	82.5043543996369	102.232989353848	NA	72.7616837916303	92.0005053425676	77.3858333104856	NA	NA	NA	72.613827582545	81.1674238021452	83.582780625122	70.0383234453725	85.534901983586	64.4746774421643	84.3247756600685
4.21666666666667	94.9358430232406	68.2661524204915	82.7172088053795	91.4120598617633	82.5957432046181	102.373967331165	NA	72.936897967288	92.1222249961183	77.4515050342719	NA	NA	NA	72.7976756280333	81.2781932777451	83.6893643460408	70.2186123775695	85.5812207659299	64.7087672183335	84.394158139224
4.225	95.0678009082969	68.4157422778499	82.8359609435867	91.4953455020806	82.6843573022784	102.513329647862	NA	73.1098206937603	92.2380374572147	77.5122926747811	NA	NA	NA	72.9794042637564	81.3871015186053	83.7943098381534	70.3979720034444	85.6305802752097	64.9424678437133	84.4625303526521
4.23333333333333	95.1965753649906	68.5631116462548	82.9510740605323	91.5757862629058	82.7702170080538	102.65048986905	NA	73.2805082188629	92.3488000405999	77.5683043335631	NA	NA	NA	73.1586889679697	81.4942004523064	83.8978578812829	70.5762257604809	85.6849520773643	65.1752557890232	84.5298765794719
4.24166666666667	95.3224274923127	68.708281202794	83.0626065504462	91.6537434756247	82.8533283863053	102.784911606762	NA	73.449008204315	92.4554369616348	77.6196320784654	NA	NA	NA	73.3351993982601	81.5996113397686	84.0002069732358	70.7531994021004	85.7461265256107	65.4066328503476	84.5962170792272
4.25	95.4456181545961	68.8512767880862	83.1706279711399	91.7295499049746	82.9336873185606	102.91610800474	NA	73.6153418284585	92.5588794586163	77.6663656756335	NA	NA	NA	73.5086197296037	81.7035176657068	84.101493587878	70.9287361414469	85.8156270136126	65.6361017414455	84.6616089550101
4.25833333333333	95.566410269251	68.9921219701728	83.2752205111289	91.8035019010418	83.011288436067	103.043639670335	NA	73.7794924823107	92.6600042854011	77.7086180301253	NA	NA	NA	73.6786684215444	81.8061458491891	84.2017826558771	71.1027107261114	85.8946359981017	65.8631426611769	84.7261392209622
4.26666666666667	95.6850709457741	69.1308297813211	83.376482768184	91.8758607059618	83.0861339124695	103.167122530084	NA	73.9414036264865	92.7595794156221	77.746549789667	NA	NA	NA	73.8451148636291	81.9077360185107	84.3010689020589	71.2750393986656	85.9839323206453	66.0871961451092	84.7899125125852
4.275	95.8018717736983	69.2673951966894	83.4745344663541	91.9468614016538	83.158236564769	103.286248093491	NA	74.1009857523802	92.858227431385	77.780384759072	NA	NA	NA	74.0077923341218	82.008511655865	84.3992859492638	71.4456830687118	86.0838448839613	66.3076561113621	84.8530342460302
4.28333333333333	95.9170880146079	69.4017904209868	83.5695206089925	92.0167257809075	83.227615428156	103.400806472523	NA	74.2581300114124	92.9564108393126	77.8104137466649	NA	NA	NA	74.1666073040008	82.1086576370121	84.4963179319274	71.6146437989131	86.1942338961956	66.5238761929639	84.9155906050338
4.29166666666667	96.0309988128797	69.5339641797966	83.6616139304171	92.0856735929425	83.2942863441618	103.510701163025	NA	74.4127247735073	93.0544354561074	77.8369908851065	NA	NA	NA	74.3215439535839	82.2083087162763	84.5920112911292	71.7819572944602	86.3145081456907	66.7351902371632	84.9776294831797
4.3	96.1438890745564	69.6638449561599	83.7510142496327	92.1539279664433	83.3582522238846	103.615953177367	NA	74.5646704182984	93.1524670934424	77.8605264746839	NA	NA	NA	74.4726625072028	82.30754415865	84.6861887608684	71.947684332046	86.4436781894405	66.9409425499916	85.0391472378401
4.30833333333333	96.2560505796746	69.791347331795	83.8379427668641	92.2217148960832	83.4194968347595	103.716697967387	NA	74.713887662143	93.2505601345864	77.8814757299697	NA	NA	NA	74.6200915167052	82.4063845668953	84.7786668039945	72.1119029824685	86.5804388411873	67.1405195678895	85.1000843392316
4.31666666666667	96.3677763221296	69.916380600995	83.922629588824	92.2892598552212	83.4779835162487	103.81317664828	NA	74.8603175422025	93.3486944383878	77.9003241942115	NA	NA	NA	74.764015378869	82.5047899678219	84.869274969827	72.2747029924697	86.7232715942982	67.3333769426005	85.1603304486381
4.325	96.4793415541701	70.0388587269814	84.0052953450717	92.3567837086526	83.5336583077561	103.905720051624	NA	75.0039157074058	93.4468106723388	77.9175760614796	NA	NA	NA	74.9046582810691	82.6026596948156	84.9578765434553	72.4361826845706	86.8705556468978	67.519061088385	85.2197368154596
4.33333333333333	96.5909722905392	70.1587098751242	84.086131581468	92.4244965235159	83.5864563357311	103.994726835767	NA	75.1446452466705	93.5448343119099	77.9337488988519	NA	NA	NA	75.0422660411769	82.6998354912887	85.0443910610054	72.5964461461134	87.0206738548791	67.6972258334006	85.2781321177138
4.34166666666667	96.7028128837132	70.2758833588992	84.1652858240132	92.4925868757903	83.6363106288961	104.080641531365	NA	75.2824700332395	93.6426866719533	77.9493695491284	NA	NA	NA	75.1770881994839	82.7961108341593	85.1288161212252	72.7555982830579	87.1720993331003	67.8676439613845	85.3353372330803
4.35	96.8149062097604	70.3903531678728	84.2428548752434	92.5612071910607	83.6831628688374	104.163935912835	NA	75.4173490522593	93.7402879756326	77.9649642240557	NA	NA	NA	75.3093626016374	82.8912493433092	85.2112417337562	72.9137385998769	87.323451949857	68.0302139915553	85.3911754355325
4.35833333333333	96.9271904469385	70.5021190041713	84.3188866939322	92.6304583522636	83.7269746818343	104.245089821528	NA	75.5492330342482	93.8375567256194	77.9810406754125	NA	NA	NA	75.4393034953308	82.9850114678205	85.2918506182503	73.0709554932786	87.4735224689626	68.1849628444342	85.4454781390529
4.36666666666667	97.0395072888151	70.6112052963172	84.3933884478999	92.7003773780273	83.7677367386411	104.324567359845	NA	75.6780647330818	93.9344062734679	77.9980652288239	NA	NA	NA	75.5670932385819	83.0771846804164	85.3709018930199	73.227320445141	87.6212715565648	68.3320425205836	85.4980899829609
4.375	97.1516148875578	70.7176569938124	84.4663369807859	92.7709313376461	83.8054736617358	104.402791310147	NA	75.8037823108293	94.0307396095457	78.0164426782018	NA	NA	NA	75.6928772989625	83.167612058124	85.4486996345796	73.3828809657233	87.7658135210856	68.4717174641381	85.5488768251949
4.38333333333333	97.2632010744697	70.8215317081436	84.5376891286081	92.8420184526441	83.8402454022039	104.480122093131	NA	75.9263237413041	94.126444613807	78.0365081637297	NA	NA	NA	75.8167617804984	83.2562162361694	85.5255512814878	73.5376533111632	87.9063906440109	68.6043432836862	85.5977365029461
4.39166666666667	97.3738962113545	70.9228905321193	84.607391261173	92.9134743427137	83.8721470181111	104.556845307285	NA	76.0456302043692	94.2213904349865	78.0585310232621	NA	NA	NA	75.9388127288249	83.3430165097856	85.6017236970097	73.6916177949189	88.0423417360921	68.7303420768826	85.6446089136643
4.4	97.4832891945425	71.0217911056603	84.675388120011	92.9850799579864	83.9013072742975	104.63316848299	NA	76.1616480206929	94.3154237776451	78.0827200845096	NA	NA	NA	76.0590573936357	83.4281356564308	85.6774049374423	73.8447194164724	88.1730707783766	68.850178283719	85.6894815502847
4.40833333333333	97.5909498073546	71.1182853235777	84.7416309245944	93.0565690694216	83.9278844665297	104.709224454433	NA	76.2743300518449	94.4083643189411	78.1092200975715	NA	NA	NA	76.1774883029441	83.511793178254	85.7526773947042	73.9968744496442	88.2980236801783	68.9643361157126	85.7323885209137
4.41666666666667	97.6964569760909	71.2124216700685	84.8060846949025	93.1276364167513	83.9520578649461	104.785076900379	NA	76.3836365831472	94.5000003807497	78.138097907771	NA	NA	NA	76.294070297355	83.5942845364366	85.827504235215	74.1479811516047	88.4166804558446	69.0733005406729	85.773403416924
4.425	97.7994316259683	71.3042498563327	84.8687346792516	93.1979491808914	83.9740158997681	104.860725172247	NA	76.4895345898827	94.5900872444645	78.1693258447353	NA	NA	NA	76.4087493567464	83.6759492694248	85.9017284536138	74.2979319999427	88.5285662934148	69.1775443072778	85.8126276075675
4.43333333333333	97.8995718155067	71.3938248034486	84.9295908925594	93.2671628472677	83.9939454463092	104.936107974816	NA	76.5919960164864	94.6783493157632	78.2027724671935	NA	NA	NA	76.5214613972293	83.7571338652116	85.9750846873606	74.4466248198154	88.6332796546315	69.2775213765905	85.8501756810726
4.44166666666667	97.9966818814512	71.4812079828568	84.9886889710499	93.334940704469	84.0120262185442	105.011105381344	NA	76.6909982934303	94.7644852732987	78.2382049367201	NA	NA	NA	76.6321394608367	83.8381576117595	86.0472246139365	74.5939697681845	88.7305313998309	69.3736667528246	85.8861602911342
4.45	98.0906842910721	71.5664655599355	85.0460867541503	93.4009743884683	84.0284303724817	105.085538873483	NA	76.7865300038902	94.8481752045562	78.2752993218006	NA	NA	NA	76.7407184846649	83.9192886920756	86.1177532849116	74.7398906908885	88.8201859152783	69.4664031696988	85.9206793079811
4.45833333333333	98.1816103102184	71.6496642688162	85.1018582016454	93.4650004741618	84.0433247854419	105.159173103975	NA	76.878600850629	94.9290894484373	78.3136547552721	NA	NA	NA	76.8471380078187	84.0007323264055	86.1862691899458	74.884323059695	88.902294175802	69.5561525743478	85.9538068979139
4.46666666666667	98.269575842762	71.7308664229824	85.1560869463585	93.5268088610463	84.0568739674875	105.23172658703	NA	76.9672506102289	95.0068986138929	78.3528115510227	NA	NA	NA	76.9513444252536	84.0826259394157	86.2523999553398	75.0272126192255	88.9771137628995	69.643347382723	85.9855880883253
4.475	98.3547521790763	71.8101246181344	85.2088608324423	93.5862433199191	84.069242260352	105.30289601263	NA	77.0525506286579	95.0812842736893	78.3922722743019	NA	NA	NA	77.0532942536251	84.1650344709414	86.3158290111764	75.1685174584865	89.0451179103351	69.7284365622556	86.0160366046707
4.48333333333333	98.4373398606346	71.8874765025214	85.2602677448407	93.6431992689422	84.0805940781167	105.372392646445	NA	77.1345951492491	95.1519512116402	78.4315211572847	NA	NA	NA	77.1529580908779	84.2479443401521	86.3763139148333	75.3082137676904	89.1069943661416	69.8118843236981	86.0451369605216
4.49166666666667	98.5175518626966	71.9629409411315	85.3103926910517	93.6976254034177	84.0910923124897	105.439983636425	NA	77.2134856944033	95.2186434238423	78.470038794061	NA	NA	NA	77.2503240308452	84.3312594570584	86.4337005260111	75.4463036540732	89.1636285955731	69.8941629469389	86.0728504503599
4.5	98.595607148093	72.0365171957441	85.3593160112064	93.7495314335468	84.1008969831515	105.505527361612	NA	77.289316039411	95.2811651006502	78.5073143277316	NA	NA	NA	77.3454006243985	84.4148014625059	86.4879353832465	75.5828222518329	89.21606608041	69.9757431727352	86.099122379561
4.50833333333333	98.6717275725479	72.1081879434173	85.4071120578052	93.7989963693841	84.110166118363	105.568993435075	NA	77.3621646822253	95.3394042383777	78.5428629063015	NA	NA	NA	77.4382209707636	84.498314348783	86.539073561235	75.7178407572348	89.2654538520355	70.0570836432432	86.1238888137919
4.51666666666667	98.7461290525474	72.1779259442185	85.4538469415129	93.8461696793539	84.1190580191261	105.630466210383	NA	77.4320961775554	95.3933530542972	78.5762571198592	NA	NA	NA	77.5288486904182	84.5814744799621	86.5872784019293	75.8514619132235	89.3129649619906	70.1386184326211	86.1470845551196
4.525	98.8190044635917	72.2457031303781	85.4995742760138	93.8912634998688	84.1277313276116	105.690138483664	NA	77.4991684657133	95.4431190565561	78.6071713568927	NA	NA	NA	77.6173842971292	84.6639086685224	86.6328135913426	75.9838065456516	89.359712781674	70.2207428573335	86.1686546549306
4.53333333333333	98.8905018576924	72.311499671244	85.5443292825588	93.9345397120158	84.1363402604166	105.748302562845	NA	77.5634434631947	95.4889238549926	78.6354251176192	NA	NA	NA	77.703969763945	84.7452224909508	86.6760300903566	76.1149946913948	89.4066655045612	70.3038001997899	86.1885676564218
4.54166666666667	98.9607016410731	72.3753102351444	85.5881221662973	93.9762958554176	84.145026220487	105.805341761755	NA	77.6249983845756	95.5310919205238	78.6610103386388	NA	NA	NA	77.7887900580941	84.8250358551023	86.7173491544478	76.2451282396182	89.4545706245104	70.3880714747019	86.2068246417171
4.55	99.0295947631494	72.43714613838	85.6309315049447	94.0168508611758	84.1539096386027	105.861721761274	NA	77.6839345724765	95.5700358762455	78.6840965599525	NA	NA	NA	77.8720711431433	84.9030172152163	86.7572420393157	76.374279273557	89.5038955893438	70.4737676993245	86.2234593726044
4.55833333333333	99.097065713083	72.497033669132	85.6726998141964	94.0565296717702	84.1630853017449	105.917979247022	NA	77.7403817510706	95.6062445029306	78.7050132414786	NA	NA	NA	77.9540740225688	84.9789090653647	86.7962067805299	76.5024827787802	89.5547888236784	70.561023072758	86.2385306941292
4.56666666666667	99.1628870351515	72.5550092280364	85.7133349355575	94.0956469686739	84.1726217969102	105.974705032456	NA	77.7944977509242	95.6402733018514	78.7242104761708	NA	NA	NA	78.035084659037	85.0525421662848	86.834742447888	76.6297306560361	89.6070642507985	70.64988910502	86.252113475721
4.575	99.2267303728052	72.6111123330133	85.7527188393456	94.1344923592731	84.1825636309627	106.032520381764	NA	77.8464648181418	95.6727315838599	78.7422046354116	NA	NA	NA	78.115400165433	85.1238376090705	86.8733235942327	76.7559667416024	89.6602091757751	70.7403315203801	86.26429449315
4.58333333333333	99.288192329004	72.6653782522343	85.790721557398	94.173319255016	84.1929350556793	106.092047790008	NA	77.896482991523	95.7042610776211	78.7595215561337	NA	NA	NA	78.1953125369437	85.1927961307385	86.9123800767887	76.8810860367938	89.7134096374357	70.832232049504	86.2751750584243
4.59166666666667	99.3468291600472	72.7178317748808	85.8272165436195	94.2123380504047	84.2037457271275	106.153880272351	NA	77.9447596802354	95.7355064825237	78.7766495178473	NA	NA	NA	78.2750926269505	85.259477090779	86.9522857499576	77.0049411842288	89.7655828247211	70.92539701744	86.2848770120199
4.6	99.4021968978275	72.7684828310682	85.8620949188172	94.2517134060454	84.2149967339665	106.218553341018	NA	77.9914950181724	95.7670819266325	78.7940076396449	NA	NA	NA	78.3549773853176	85.3239734827979	86.9933546209863	77.1273547845739	89.8154074649706	71.019573609998	86.2935473734509
4.60833333333333	99.4538955150178	72.8173243772806	85.8952774487404	94.2915648889598	84.2266833560049	106.286520701037	NA	78.0368657879379	95.7995376241619	78.8119299218098	NA	NA	NA	78.4351606266522	85.3863898998775	87.0358403516789	77.2481332737156	89.8613508415017	71.11447169601	86.3013590195286
4.61666666666667	99.5016115407104	72.8643329026317	85.9267237568237	94.331969422305	84.2387925037489	106.35813356241	NA	78.0810143331723	95.8333306260534	78.8306652797178	NA	NA	NA	78.5157845878209	85.4468270177021	87.0799361868417	77.3670791025722	89.9017011407567	71.2097865988516	86.308506529272
4.625	99.5451501858007	72.9094714068864	85.9564378749429	94.3729643984411	84.2512963032357	106.43362593863	NA	78.1240484396493	95.8688028147198	78.8503938583507	NA	NA	NA	78.5969306674954	85.5053733508953	87.1257735713787	77.4839988522387	89.9346186139991	71.305219157251	86.3151974982791
4.63333333333333	99.5844503056561	72.952693798043	85.9844683658763	94.4145512454427	84.2641442457541	106.513108260924	NA	78.1660524398499	95.9061673440871	78.8712528908275	NA	NA	NA	78.6786116186475	85.5621050378768	87.1734180735107	77.5987058518579	89.9582133787997	71.4004911331224	86.3216413573895
4.64166666666667	99.6195792198434	72.9939497339863	86.0109027931117	94.4566985478224	84.2772557734724	106.596567843315	NA	78.2071040090343	95.9455024694693	78.8933582466038	NA	NA	NA	78.760769081695	85.6170934087441	87.2228631269478	77.711018782262	89.9706478697127	71.4953530057469	86.3280386810643
4.65	99.6507093224877	73.0331906320917	86.0358600761818	94.4993430846287	84.2905157534356	106.683874402527	NA	78.247289670424	95.9867504102464	78.9168137321727	NA	NA	NA	78.8432780590102	85.6704162998359	87.2740250902745	77.8207600896955	89.9702583322468	71.5895807525063	86.3345732534692
4.65833333333333	99.6780857502516	73.0703781901047	86.0594840944595	94.5423891203652	84.3037753189578	106.774792820712	NA	78.2867147963217	96.0297197643513	78.9417152255062	NA	NA	NA	78.9259563078043	85.7221674192409	87.3267453769439	77.9277578335227	89.9556900871942	71.6829627656947	86.3414076471352
4.66666666666667	99.7019972715781	73.1054943264118	86.0819374877004	94.5857088418209	84.3168586283485	106.869005400182	NA	78.3255086500958	96.0740938518777	78.9681606223546	NA	NA	NA	79.0085751291635	85.7724607881113	87.3808036443704	78.0318525528959	89.9260379605007	71.7752837366146	86.3486812275085
4.675	99.7227570788274	73.1385489590694	86.1033937096336	94.629146853332	84.3295735026705	106.966139842168	NA	78.3638266907046	96.1194506095995	78.9962623786825	NA	NA	NA	79.0908698217561	85.8214299488492	87.4359393108366	78.1329081832703	89.8809781785211	71.8663127178913	86.3565080378991
4.68333333333333	99.7406929257493	73.1695828241058	86.1240282211098	94.672530510516	84.3417222500967	107.06579435699	NA	78.4018496997624	96.1652962616431	79.0261475994757	NA	NA	NA	79.17255079223	85.8692225277896	87.4918741401319	78.2308243389441	89.8208756513068	71.9557984550396	86.364972858607
4.69166666666667	99.7561419937434	73.1986655061159	86.1440102649258	94.7156864187042	84.3531104213973	107.167552946183	NA	78.4397783718489	96.2111063450196	79.0579385271464	NA	NA	NA	79.2533167848975	85.9159920085593	87.5483308381791	78.3255469524988	89.7468522622544	72.0434716698609	86.3741269677589
4.7	99.7694445636194	73.225890868455	86.1634957801864	94.7584597311392	84.3635549699369	107.270989122871	NA	78.4778238661386	96.2563627480252	79.0917201792347	NA	NA	NA	79.3328695222816	85.9618883284391	87.6050460819668	78.4170752568047	89.6608090319312	72.1290531453728	86.3839867506439
4.70833333333333	99.7809333604926	73.2513719497185	86.1826227210975	94.8007299082034	84.3728939524224	107.375660229475	NA	78.516194612086	96.3005786933827	79.1275035459692	NA	NA	NA	79.4109269701603	86.0070455178207	87.6617768021521	78.5054645833249	89.5654040063211	72.2122664538805	86.3945355437367
4.71666666666667	99.7909214116766	73.2752367383396	86.2015102067054	94.8424188328425	84.3809966580762	107.481097556593	NA	78.5550792647192	96.3433105871944	79.1651891953433	NA	NA	NA	79.4872330623634	86.0515638953575	87.7182986247044	78.5908249496081	89.4639914523165	72.292854322227	86.4057261460417
4.725	99.7996946037254	73.2976261682361	86.2202610753511	94.883490198398	84.3877718312461	107.586801311286	NA	78.5946290473505	96.384160249776	79.2045378907132	NA	NA	NA	79.5615643684421	86.0954902269171	87.7743976904923	78.6733146617151	89.3605262237683	72.3705981336037	86.4174833503353
4.73333333333333	99.8075141296255	73.31869496392	86.2389663748986	94.9239389325235	84.3931737059039	107.692249513897	NA	78.6349449708985	96.4227722066433	79.2451563530211	NA	NA	NA	79.6337359095478	86.1388042620043	87.8298592922787	78.7531278601007	89.2594322850724	72.445339137326	86.4297098096999
4.74166666666667	99.8146315824797	73.338613999165	86.2577110162998	94.9637719214939	84.3972057102939	107.796922103507	NA	78.6760720322704	96.4588312093816	79.2865041106651	NA	NA	NA	79.7036072585684	86.1814167426463	87.8844563788671	78.8304765164102	89.1654269833199	72.5169973087981	86.4422984664556
4.75	99.8213152530073	73.3575713029356	86.2765797334731	95.0029871502467	84.3999200136512	107.900331982023	NA	78.71799866124	96.4920649240364	79.3279253865317	NA	NA	NA	79.7710875717691	86.22317782803	87.9379393631173	78.9055693654432	89.0832888687272	72.585583216827	86.4551503300703
4.75833333333333	99.8278799139857	73.3757695127731	86.29566148895	95.0415586807716	84.4014124077074	108.0020518947	NA	78.7606606011381	96.5222533806623	79.3687047930111	NA	NA	NA	79.8361374528548	86.2638935423711	87.9900286486509	78.9785905311445	89.0175695305996	72.6512011644017	86.4681916380464
4.76666666666667	99.8347086249964	73.3934199240149	86.3150509659275	95.0794295826868	84.4018150987481	108.101730833573	NA	78.8039508448314	96.5492423731192	79.4081333171861	NA	NA	NA	79.898767406256	86.3033486129896	88.0404131554375	79.0496802763755	88.9722799122936	72.714044588992	86.4813832847616
4.775	99.8422567509041	73.4107347163189	86.3348481091153	95.1165127853308	84.401289840797	108.199100825669	NA	78.8477361429176	96.5729561562804	79.4455625379072	NA	NA	NA	79.9590347844033	86.3413324731997	88.0887583455306	79.1189210205305	88.950603073645	72.7743849767495	86.4947196034856
4.78333333333333	99.8510342078349	73.4279183029218	86.3551580790054	95.1527005219831	84.4000208689645	108.293977083841	NA	78.8918770925285	96.593404798209	79.4804333476149	NA	NA	NA	80.017041079649	86.3776633635033	88.1347239983039	79.1863324075747	88.9546778359243	72.8325548309972	86.5082193832457
4.79166666666667	99.8615704800212	73.4451581801586	86.3760920759566	95.1878801345524	84.3982060500201	108.386249813948	NA	78.9362476428741	96.6106834468145	79.5122830378599	NA	NA	NA	80.0729292720421	86.4122068008004	88.1779887862347	79.2518785334934	88.985475890444	72.8889250741386	86.5219135793289
4.8	99.874373372774	73.4626166281309	86.3977659459191	95.2219496079576	84.3960471593873	108.475863488182	NA	78.9807521333903	96.6249652722129	79.5407432458321	NA	NA	NA	80.1268793995344	86.4448887566716	88.2182767285175	79.3154882765855	89.0427777724627	72.9438784710139	86.5358322335631
4.80833333333333	99.8898896665238	73.4804251355207	86.4202929741317	95.2548274173826	84.3937423947938	108.562786340547	NA	79.0253406955918	96.6364915562452	79.5655376959949	NA	NA	NA	80.179101399649	86.4757063105406	88.255378844625	79.3770852053104	89.1252401289137	72.9977821810148	86.5499924675986
4.81666666666667	99.9084676151143	73.4986819427147	86.4437716011502	95.2864580024428	84.3914826046781	108.646981723064	NA	79.0700239691067	96.6455593613145	79.5864833839256	NA	NA	NA	80.2298263224938	86.5047354308561	88.2891649152663	79.4366181359187	89.2305365552949	73.0509621502567	86.5643899593013
4.825	99.9303214270726	73.5174517561987	86.4682737668878	95.3168179283723	84.3894491292025	108.728391845064	NA	79.1148856441944	96.6525066134818	79.603499453155	NA	NA	NA	80.279297876862	86.5321304264775	88.3195850920738	79.4940822598713	89.3555501476503	73.1036813823162	86.5789946906474
4.83333333333333	99.9555073689413	73.5367675013111	86.4938400176655	95.34592338754	84.3878103303096	108.806935365888	NA	79.1600886008603	96.6576973735291	79.616628566642	NA	NA	NA	80.3277654869545	86.5581108368729	88.3466641111266	79.5495261843563	89.4965969511484	73.1561254485455	86.5937493134422
4.84166666666667	99.983922962361	73.5566349483568	86.5204835658817	95.3738336041279	84.3867166661611	108.882514793937	NA	79.205869119151	96.6615097575398	79.6260665028067	NA	NA	NA	80.3754789535036	86.5829388766993	88.3704913323632	79.6030472469645	89.6496627043351	73.2083988733702	86.6085688973412
4.85	100.01532771639	73.5770399254581	86.5482013103404	95.4006448805299	84.386296652973	108.955030652222	NA	79.2525164307988	96.6643250864966	79.6321854816307	NA	NA	NA	80.4226839684711	86.6068949978787	88.3912102543577	79.6547804352611	89.8106388864937	73.260532326766	86.6233428284106
4.85833333333333	100.04937182176	73.5979565839228	86.5769880448686	95.4264758255101	84.3866556253345	109.02440004606	NA	79.3003420025458	96.666515011182	79.6355397381847	NA	NA	NA	80.4696169591188	86.6302577104907	88.4090112089794	79.7048849020786	89.9755456887734	73.3124957831768	86.6379400079777
4.86666666666667	100.085622453808	73.6193557811725	86.606850368059	95.4514501876711	84.3878769795697	109.090574134545	NA	79.3496478141903	96.6684259118742	79.636851854924	NA	NA	NA	80.5164981299233	86.6532903964542	88.4241291171505	79.7535290884608	90.1407268458351	73.364211815401	86.6522172132452
4.875	100.123587999202	73.6412130537878	86.6378176462634	95.4756841568526	84.3900242140087	109.153549108582	NA	79.4007014817222	96.6703647098974	79.6369821153776	NA	NA	NA	80.5635233966483	86.6762341229	88.43684626433	79.8008744795218	90.3029986742467	73.4155665992204	86.6660286927483
4.88333333333333	100.162743484065	73.6635148716933	86.6699480595204	95.4992801170742	84.3931431093149	109.213372826023	NA	79.4537217147983	96.6725917879027	79.6368833378221	NA	NA	NA	80.6108568492537	86.6993028741609	88.4474991842965	79.847060537012	90.4597413533334	73.4664201448187	86.6792339737995
4.89166666666667	100.202554517861	73.6862620692012	86.70332880888	95.5223251217855	84.3972645913124	109.270153537909	NA	79.508873322907	96.6753223925817	79.6375481220972	NA	NA	NA	80.6586246191453	86.7226789367408	88.4564859562758	79.8921950734428	90.6089325234565	73.516618661939	86.6917019966842
4.9	100.242493260723	73.7094703636685	86.7380705779512	95.5448918560394	84.4024074735355	109.324070334458	NA	79.5662677092857	96.6787343816091	79.6399593371395	NA	NA	NA	80.7069106963945	86.7465099601599	88.4642675938905	79.9363520396302	90.7491321245393	73.5660110470165	86.7033128478711
4.90833333333333	100.282045083588	73.7331677879461	86.7742966043715	95.5670394390681	84.4085787676343	109.375376168596	NA	79.6259637565324	96.6829798579272	79.6450472669983	NA	NA	NA	80.7557557721917	86.7709106890081	88.4713604763616	79.979575373399	90.8794300574862	73.6144693336131	86.7139603537362
4.91666666666667	100.320711645832	73.757388969243	86.8121276955963	95.5888123148988	84.4157708508969	109.424383939197	NA	79.6879657091718	96.6881954271437	79.6536429680079	NA	NA	NA	80.8051597798601	86.7959701850854	88.478322029491	80.0218860365228	90.9993679260627	73.6619099337169	86.7235569267097
4.925	100.358016134965	73.7821679300323	86.8516659516816	95.6102389905557	84.4239577010058	109.471434466704	NA	79.7522177751058	96.6945045577344	79.666416863285	NA	NA	NA	80.8550873846008	86.821761955781	88.4857319902262	80.0632892796002	91.1088447838006	73.7083097000701	86.7320389049982
4.93333333333333	100.393512174796	73.8075322366357	86.8929789352285	95.6313339398595	84.4330930456648	109.516856431407	NA	79.8185986058631	96.702011552157	79.6838082323019	NA	NA	NA	80.9054747381733	86.8483510947137	88.494168912051	80.1037795901881	91.2080145292402	73.7537109902925	86.7393703342641
4.94166666666667	100.42679400958	73.8335000790401	86.9360840727401	95.6521034073057	84.4431113160929	109.560932838414	NA	79.8869216658849	96.7107922530544	79.7059640120882	NA	NA	NA	80.956236144776	86.8757921349245	88.5041811780428	80.1433415279702	91.2971814444577	73.7982142822233	86.7455443393171
4.95	100.457503492777	73.8600800125781	86.9809339582837	95.6725527424878	84.4539303120768	109.603881265636	NA	79.9569461389442	96.7208859501558	79.7327010471223	NA	NA	NA	81.0072702535029	86.9041183645962	88.5162539155506	80.1819459452127	91.3767029147314	73.8419619603402	86.7505807700398
4.95833333333333	100.485333343154	73.8872723312968	87.0274053184688	95.6926920968295	84.4654543728078	109.645845742181	NA	80.0283965569471	96.7322899458415	79.7634954186602	NA	NA	NA	81.0584658026129	86.9333325443314	88.5307763963685	80.2195426873476	91.4469112943062	73.8851184627581	86.7545181742969
4.96666666666667	100.510032636644	73.9150706400405	87.0752945857002	95.7125390085742	84.477578164155	109.68689833748	NA	80.1009844115164	96.7449562448066	79.797499520791	NA	NA	NA	81.1097069748038	86.9634078845611	88.548015885942	80.2560525546085	91.5080655815533	73.9278504553265	86.7574003513349
4.975	100.531419762333	73.9434619927973	87.1243220045559	95.732118930417	84.490192420525	109.727052517075	NA	80.1744257979403	96.7587905984403	79.8335925681673	NA	NA	NA	81.1608788923164	86.9942974127679	88.5681011425642	80.2913625660326	91.5603380264422	73.9703084410393	86.7592616063416
4.98333333333333	100.549401778332	73.9724250184542	87.1741449182712	95.751465747888	84.5031926873566	109.766286362244	NA	80.2484523919394	96.7736566292792	79.8704725642806	NA	NA	NA	81.2118736341015	87.0259438025209	88.5910164482214	80.3253278492024	91.6038330704851	74.0126098424661	86.7601159642889
4.99166666666667	100.563994315019	74.0019269865579	87.2243788899378	95.7706235227258	84.5164900268037	109.804566920807	NA	80.3228162881239	96.7893858226701	79.906787006445	NA	NA	NA	81.2625956266199	87.0582866108613	88.6166084769466	80.3577806067786	91.6386305444804	74.0548243643875	86.7599526321346
5	100.575333233466	74.0319211230636	87.2746229907769	95.7896494947652	84.5300204565278	109.841867774463	NA	80.3972913547875	96.8057887274492	79.9412816871453	NA	NA	NA	81.3129645361815	87.0912700496052	88.6446070537704	80.3885437480997	91.6648446547009	74.0969639676985	86.7587371244048
5.00833333333333	100.583670357007	74.0623449676472	87.3244842094435	95.8086171932353	84.5437494774362	109.878177605989	NA	80.4716730264186	96.8226633467431	79.9729398916697	NA	NA	NA	81.3629151619552	87.1248534918841	88.6746548036899	80.4174459317132	91.6826911534568	74.1389794087587	86.7564173342541
5.01666666666667	100.589355324617	74.0931201330079	87.3735967061586	95.8276165236467	84.5576698378934	109.913501825585	NA	80.5457766474816	96.8398026457175	80.0010917078744	NA	NA	NA	81.4123948731335	87.1590224154732	88.7063373609041	80.4443356440843	91.6925527815594	74.1807636508051	86.7529334993486
5.025	100.592815774807	74.1241530809674	87.4216343768766	95.8467473351551	84.5717940957553	109.947861321478	NA	80.6194339799035	96.8570043826202	80.0254815776341	NA	NA	NA	81.4613589893275	87.1937951823844	88.7392071449978	80.4690921013322	91.6950281015239	74.2221610081748	86.7482301145139
5.03333333333333	100.594544012094	74.1553354415567	87.4683181748041	95.8661078784945	84.5861463652953	109.981291159827	NA	80.6924879861965	96.8740826346177	80.0462854688217	NA	NA	NA	81.5097654424823	87.2292218995009	88.7727968524355	80.4916302264943	91.6909476675744	74.2629792536867	86.7422692280217
5.04166666666667	100.595084308974	74.1865429183455	87.5134217756471	95.8857846399169	84.6007568899368	110.01383830796	NA	80.7647874711104	96.8908782715313	80.0640744042	NA	NA	NA	81.5575716371287	87.265374396334	88.8066239994478	80.5118993201105	91.6813506141511	74.3030012776529	86.7350450748223
5.05	100.595009473788	74.2176341217155	87.5567791609305	95.9058477511808	84.615659264936	110.045556261963	NA	80.8361839598512	96.9072666758807	80.0797323601695	NA	NA	NA	81.6047357654768	87.3023298456995	88.8401912132727	80.5298796690226	91.6674290677119	74.3419952406351	86.7265963969241
5.05833333333333	100.594883649573	74.248451374503	87.5982939167196	95.9263506998026	84.6308870947447	110.076498206095	NA	80.906531116795	96.9231618177061	80.0943469526437	NA	NA	NA	81.6512216012246	87.3401532766466	88.8729850188284	80.5455824854901	91.6504550638711	74.3797250760822	86.7170110130895
5.06666666666667	100.595221129975	74.2788235698347	87.6379454829202	95.9473325338239	84.6464673620775	110.106713823752	NA	80.9756846688646	96.9385156965803	80.1090934104911	NA	NA	NA	81.6970031638078	87.378883570166	88.904476008108	80.5590545205485	91.6317023126363	74.4159622674047	86.7064214841752
5.075	100.596456514339	74.3085695760919	87.6757874152605	95.9688235575952	84.6624113149493	110.136251416368	NA	81.0435016998502	96.9533147138449	80.1251263000979	NA	NA	NA	81.7420670529675	87.4185227197993	88.9341289581624	80.5703838888724	91.6123711705223	74.4504967516378	86.6949952935174
5.08333333333333	100.598933340521	74.3375014234385	87.7119364889256	95.9908555651365	84.6787067185028	110.165160151522	NA	81.1098403250853	96.967578972488	80.1434854572274	NA	NA	NA	81.7864138657576	87.4590242981529	88.961430557901	80.579702330443	91.5935249142093	74.4831451852858	86.6829231359709
5.09166666666667	100.602905373445	74.3654283292394	87.7465551093533	96.0134741995471	84.6953146062294	110.193488155508	NA	81.1745598546268	96.9813690545755	80.165019101641	NA	NA	NA	81.8300605865525	87.5002796720598	88.9859289690015	80.5871814616511	91.5760457315664	74.5137582665819	86.6704073637405
5.1	100.608542550131	74.3921627223781	87.7798309153201	96.0367475076252	84.7121701205277	110.221280468413	NA	81.2375192646909	96.9947958063975	80.1903291452171	NA	NA	NA	81.8730430484619	87.5421066002875	89.0072683280774	80.5930241589854	91.5606141710867	74.5422300165549	86.6576514266456
5.10833333333333	100.615940631509	74.417527172048	87.8119564199865	96.0607649967829	84.7291846178208	110.248583296964	NA	81.2985729725684	97.0080224225225	80.2197439035896	NA	NA	NA	81.9154160347362	87.5842462567052	89.0252050682243	80.5974542958752	91.5477067018984	74.5685092829364	86.6448496055971
5.11666666666667	100.625136008615	74.4413600748687	87.8431095299762	96.0856266115615	84.746247246042	110.275452695602	NA	81.357565429679	97.0212532145523	80.2533161860052	NA	NA	NA	81.957249857891	87.6263698349198	89.0396051112465	80.600707209208	91.5376004898559	74.5926105358938	86.6321764462969
5.125	100.636121878643	74.4635199847557	87.8734353282502	96.1114266782503	84.7632267441879	110.301958185537	NA	81.4143258672613	97.0347136342132	80.290837890515	NA	NA	NA	81.998624250992	87.6680913310303	89.0504297476989	80.603022035708	91.5303784165292	74.6146202803207	86.6197782465734
5.13333333333333	100.648857701108	74.4838902879762	87.9030304077538	96.13823845823	84.7799750390643	110.328175004658	NA	81.4686644515952	97.048628356296	80.3318646291695	NA	NA	NA	82.0396216900678	87.7089832850232	89.0577194386329	80.6046374562416	91.5259362408494	74.6346969455543	86.6077700912141
5.14166666666667	100.663266652166	74.5023851288291	87.9319312754721	96.1661018733651	84.7963332938205	110.354167811774	NA	81.5203731310528	97.0631985709875	80.3757498521634	NA	NA	NA	82.0803224240767	87.7485951913134	89.0615819308366	80.6057905036802	91.5239981939778	74.6530647222802	86.5962384246953
5.15	100.679223931618	74.51895549914	87.9601080124113	96.1950163044152	84.812140530423	110.379972936208	NA	81.5692347872869	97.0785781281433	80.4216884629485	NA	NA	NA	82.1208019476175	87.786476615851	89.0621869167914	80.6067133144746	91.5241440323199	74.6700046749497	86.5852459262709
5.15833333333333	100.696544389086	74.5335929978636	87.9874642703665	96.2249414486289	84.8272448015088	110.405583100267	NA	81.6150410169397	97.0948528707839	80.4687670377396	NA	NA	NA	82.1611292956522	87.822205865725	89.0597656466786	80.6076228487415	91.5258445365816	74.6858469290055	86.5748370649419
5.16666666666667	100.714975527026	74.5463288948968	88.0138438641202	96.2558065439648	84.8415156383237	110.430935112484	NA	81.6576151123938	97.1120293206364	80.5160181028109	NA	NA	NA	82.2013638522343	87.8554201863178	89.054613968846	80.6087054930338	91.5284995471511	74.7009638675265	86.5650459402928
5.175	100.734196887114	74.5572278458977	88.0390426247408	96.2875238520171	84.8548553529677	110.455904023189	NA	81.696835562586	97.1300359385129	80.5624779981744	NA	NA	NA	82.2415501788875	87.8858413205139	89.0470985979166	80.6101032577109	91.5314738570755	74.7157600163269	86.5559066861209
5.18333333333333	100.753827385133	74.5663775857171	88.0628238527682	96.3200014027974	84.8672075855463	110.480311253883	NA	81.7326558843766	97.1487368076315	80.6072449228382	NA	NA	NA	82.2817125281717	87.9132939199941	89.0376616378994	80.611905607353	91.5341291662547	74.7306547114971	86.5474618041591
5.19166666666667	100.773444971915	74.5738772267488	88.0849366262152	96.3531513293216	84.8785626650604	110.503949966885	NA	81.7651166639923	97.1679539608241	80.6495288184547	NA	NA	NA	82.3218510444904	87.9377161360455	89.0268133572201	80.6141455022499	91.5358524784672	74.7460576818527	86.5397631853929
5.2	100.792618930637	74.5798272614177	88.105136114419	96.3868918034109	84.8889593291705	110.526622001392	NA	81.7943457548322	97.1874915211854	80.6886871505268	NA	NA	NA	82.3619409115143	87.9591593101585	89.0151089256581	80.6167969644249	91.5360811877618	74.7623412666185	86.5328663505236
5.20833333333333	100.810946151126	74.5843235389018	88.1232039825963	96.4211435151184	84.8984822111877	110.548175302125	NA	81.8205449955393	97.2071555718956	80.724247245485	NA	NA	NA	82.4019351967629	87.9777756220207	89.0031142095933	80.6197749175171	91.5343237458304	74.7798143971241	86.5268230533092
5.21666666666667	100.828080809856	74.5874554937126	88.1389663439091	96.4558231534632	84.9072546807754	110.568530035137	NA	81.8439663894996	97.2267662310382	80.7559166621122	NA	NA	NA	82.4417710977169	87.9937994485235	88.9913663271734	80.6229411153176	91.5301749703785	74.7987033886619	86.5216756135
5.225	100.843754660692	74.5893071953665	88.1523064708659	96.4908351131467	84.915426953399	110.587685574705	NA	81.8648839663716	97.2461596352911	80.7835803210202	NA	NA	NA	82.4813774940562	88.0075301338805	88.9803320579879	80.6261189519948	91.52332593033	74.8191433666328	86.5174520939561
5.23333333333333	100.85778904431	74.5899594437379	88.1631700354738	96.5260634874089	84.9231604507673	110.605708787882	NA	81.8835677707198	97.2651797088796	80.8072836713878	NA	NA	NA	82.5206808224062	88.0193190880772	88.9703697689381	80.6291159229276	91.5135679489578	74.8411811716545	86.5141603637745
5.24166666666667	100.8700943094	74.5894914430231	88.1715626814441	96.5613696939134	84.9306106875151	110.622711932912	NA	81.9002646316993	97.2836637969007	80.8272034173175	NA	NA	NA	82.5596076352403	88.029559910106	88.9617022825662	80.631749413315	91.500790031001	74.8647872285111	86.5117812371739
5.25	100.880652811716	74.5879805751626	88.1775417469419	96.5966007455853	84.9379114076572	110.638831257757	NA	81.9151868589127	97.3014288879241	80.8436092775509	NA	NA	NA	82.598085168929	88.0386792137378	88.9544050566058	80.6338708975257	91.4849704319428	74.8898722501662	86.5102630198241
5.25833333333333	100.889493393861	74.585499431635	88.1812047400921	96.6316076027341	84.9451620152292	110.65421269407	NA	81.9285068075035	97.3182642163888	80.8568238865874	NA	NA	NA	82.6360430695131	88.0471259985858	88.9484114968694	80.6353840204153	91.4661647025667	74.9163041895684	86.5095201872988
5.26666666666667	100.896671236759	74.5821114936158	88.1826776824152	96.6662667403059	84.9524192435179	110.669001490572	NA	81.9403561866294	97.3339333241644	80.8671905728866	NA	NA	NA	82.6734178537376	88.0553580356864	88.943536266114	80.6362529345677	91.4444930087725	74.9439213446036	86.5094376309943
5.275	100.902258822463	74.5778684950414	88.1821063550155	96.700496416044	84.9596939917414	110.683327542937	NA	81.950831711718	97.3481861078757	80.8750542636101	NA	NA	NA	82.7101584480383	88.0638244743174	88.9395142407243	80.6364990826384	91.4201292627943	74.9725405771625	86.5098800436094
5.28333333333333	100.906344193825	74.5728112372528	88.1796511591849	96.7342636249181	84.9669544587345	110.69728406269	NA	81.9600079110798	97.3607789927527	80.8807516131328	NA	NA	NA	82.7462301915938	88.0729444552001	88.9360473679137	80.6361872339982	91.3932925927274	75.0019636529754	86.5107052888685
5.29166666666667	100.909033385609	74.566973033258	88.1754835266846	96.7675830462468	84.9741349322591	110.710907466788	NA	81.9679548613624	97.3714997195834	80.8846032837772	NA	NA	NA	82.7816164218757	88.0830827921574	88.9328485336928	80.635405034115	91.3642373809872	75.0319853654644	86.5117808213802
5.3	100.910458854017	74.5603834818262	88.1697817003429	96.8005104008088	84.9811477257136	110.72416881373	NA	81.9747573283944	97.3801927838249	80.8869063670646	NA	NA	NA	82.8163183438993	88.0945265500889	88.9296738281307	80.6342428434321	91.333236668667	75.062404249099	86.513001283167
5.30833333333333	100.910793270768	74.5530700567931	88.162724795859	96.8331317804215	84.9878962422652	110.736980042113	NA	81.9805322757577	97.3867796243512	80.8879288164607	NA	NA	NA	82.8503544845832	88.1074691417015	88.9263403888605	80.6327789794615	91.3005588569602	75.0930347812382	86.5143035445431
5.31666666666667	100.910261142669	74.5450558994942	88.1544842903078	96.865551006108	84.9942878913708	110.749211178284	NA	81.9854423504437	97.3912654571948	80.8879059441467	NA	NA	NA	82.8837607726181	88.1220072695231	88.9227320814745	80.6310707044033	91.2664437317185	75.1237202446491	86.5156753420007
5.325	100.909139542754	74.5363543919331	88.1452133649525	96.8978777372368	85.0002448968556	110.760713783315	NA	81.989703330304	97.3937287686549	80.88703778856	NA	NA	NA	82.9165907839138	88.1381498919109	88.9187973083687	80.6291491787271	91.2310854133922	75.1543446275498	86.5171559898768
5.33333333333333	100.907744286294	74.5269635377801	88.1350372458258	96.9302174890756	85.0057110315541	110.771347705333	NA	81.993583518346	97.3942973705364	80.8854901979519	NA	NA	NA	82.9489147881129	88.1558340541447	88.9145423280999	80.6270187911938	91.1946291985791	75.1848396844923	86.5188306288234
5.34166666666667	100.90640437856	74.5168636898055	88.1240485803794	96.9626622899664	85.010654166394	110.781008739798	NA	81.9973933102153	97.393118010056	80.8834055642436	NA	NA	NA	82.9808171858517	88.1749436534287	88.9100219274358	80.6246624196589	91.1571879887161	75.2151832478074	86.520821489392
5.35	100.905430984272	74.506019952607	88.1123095400913	96.9952813469957	85.0150661609198	110.789654457573	NA	82.0014651107029	97.3903258301676	80.8809241900097	NA	NA	NA	83.0123930322239	88.195328616677	88.9053287682873	80.6220509734547	91.1188788398023	75.2453887709731	86.5232793881749
5.35833333333333	100.905085703499	74.4943879968352	88.0998589730787	97.0281130788117	85.018961451327	110.797324477334	NA	82.0061266303413	97.3860196136975	80.8782099107534	NA	NA	NA	83.0437444368726	88.2168212839415	88.9005812211824	80.6191522025808	91.079871339739	75.2754909947072	86.5263756605496
5.36666666666667	100.905552049256	74.4819211142135	88.0867214878456	97.0611587603951	85.0223750627829	110.804150127868	NA	82.0116719652149	97.38024813795	80.8754720111378	NA	NA	NA	83.0749769615249	88.2392480184583	88.8959075248146	80.6159349522477	91.0404337168323	75.3055339880486	86.5302920353968
5.375	100.906916115231	74.468576770313	88.0729165104196	97.094376826844	85.025361202173	110.810349502043	NA	82.0183349246621	97.3730116504886	80.8729776372866	NA	NA	NA	83.106195426262	88.2624368640708	88.8914260559459	80.6123689712072	91.000965078809	75.3355647022402	86.5352073149465
5.38333333333333	100.909161885905	74.4543219148177	88.0584670654061	97.1276788894818	85.0279940975517	110.816209138879	NA	82.0262689919796	97.3642787639505	80.8710524248554	NA	NA	NA	83.1374989059901	88.286222891654	88.8872258080376	80.6084223420492	90.9620103182145	75.3656314038616	86.5412835733969
5.39166666666667	100.912182335129	74.4391370706585	88.0434084519734	97.1609302321825	85.0303718778719	110.822059649811	NA	82.0355368899254	97.3540127286438	80.8700738145579	NA	NA	NA	83.1689761733398	88.3104513202425	88.8833521098385	80.604058410925	90.9242607498857	75.395784978098	86.548656289764
5.4	100.915801912957	74.423019409819	88.0277965150517	97.1939575339528	85.0326222040308	110.828254374508	NA	82.046109370044	97.3421988509949	80.8704656769294	NA	NA	NA	83.2007037667042	88.334977393554	88.8797997569792	80.5992347527101	90.8885447978819	75.4260812605375	86.5574306683271
5.40833333333333	100.91980076441	74.405985521489	88.0117149383821	97.2265657324222	85.0349063910784	110.835155962044	NA	82.0578702729581	97.3288689365238	80.8726959608722	NA	NA	NA	83.2327476831038	88.3596637951143	88.8765130603087	80.5939073746658	90.8558104185498	75.4565827017528	86.5676826560123
5.41666666666667	100.923931849503	74.3880752166205	87.9952806771958	97.258562334327	85.0374184202691	110.843127141982	NA	82.0706248418154	97.3141208460023	80.8772685730574	NA	NA	NA	83.2651671511462	88.3843777631066	88.8733920941754	80.5880405393349	90.8270962921104	75.4873582257897	86.5794612650839
5.425	100.92793077012	74.3693569908236	87.9786455131525	97.2897825015107	85.040377094736	110.852515343021	NA	82.084109333901	97.298129511172	80.8846995456917	NA	NA	NA	83.2980176633051	88.4089881954272	88.8703050624728	80.5816177748916	90.8034853821872	75.5184815865583	86.5927899531996
5.43333333333333	100.931525379515	74.3499338784471	87.9619915397662	97.3201076757394	85.0440128399925	110.863625517721	NA	82.0980011421714	97.2811473067425	80.8954743357934	NA	NA	NA	83.3313515626976	88.4333630060746	88.8671056104819	80.5746486056867	90.7860386610008	75.5500292537696	86.6076673022204
5.44166666666667	100.934452063173	74.3299472991388	87.945521197684	97.3494744471493	85.0485533017513	110.876688669065	NA	82.1119295696288	97.2634963808316	80.9099923673899	NA	NA	NA	83.3652162278511	88.4573695166347	88.8636512390856	80.5671695244602	90.7757179050117	75.5820778158884	86.6240686673709
5.45	100.936480199946	74.3095766169491	87.9294453119247	97.3778731155587	85.0542115069388	110.891839764239	NA	82.1254881588145	97.2455564939675	80.9285138446342	NA	NA	NA	83.3996507026401	88.4808788836488	88.8598175494832	80.5592411728039	90.7733122974426	75.6147000321196	86.6419499246275
5.45833333333333	100.937439452529	74.2890328409843	87.9139721537648	97.405336023708	85.0611771657199	110.90911267836	NA	82.1382504277698	97.2277490538875	80.9511235445278	NA	NA	NA	83.4346819995815	88.5037712165121	88.8555048128016	80.550942972531	90.7793791512138	75.6479598109411	86.6612532355077
5.46666666666667	100.9372401585	74.2685467804775	87.8992985643558	97.4319180762223	85.0696095483793	110.928452357515	NA	82.1497901622123	97.2105162844566	80.9777147566024	NA	NA	NA	83.4703226120045	88.5259387999827	88.8506368473452	80.5423655077078	90.7942040288646	75.681907634434	86.6819144533827
5.475	100.935877350193	74.2483545351185	87.8856030345667	97.4576748502386	85.0796314011619	110.949741990388	NA	82.1597046995957	97.1942960632679	81.0079879490423	NA	NA	NA	83.5065700137757	88.5472881832473	88.8451548187298	80.5336027835307	90.8177845373746	75.7165765983093	86.7038712874941
5.48333333333333	100.933414407468	74.2286838353249	87.8730404559915	97.4826431669257	85.0913244876807	110.972839822137	NA	82.1676391697771	97.1794971096344	81.0414595834641	NA	NA	NA	83.5434073419496	88.5677411684623	88.8390092890549	80.5247465696945	90.8498390757814	75.75197727069	86.7270699726528
5.49166666666667	100.929952560806	74.2097431827902	87.8617382390461	97.5068257235879	85.104725995065	110.997615341381	NA	82.1733111426258	97.1664817002906	81.077478666339	NA	NA	NA	83.5808042909384	88.5872334626458	88.8321531839043	80.515881391725	90.8898346581925	75.7880911989724	86.7514687224381
5.5	100.925599888556	74.1917139023618	87.8517934292159	97.5301794781675	85.1198242499389	111.023975676957	NA	82.1765320562001	97.1555591303762	81.1152503677488	NA	NA	NA	83.6187188481432	88.6057129265182	88.824538461723	80.5070778776092	90.937022490915	75.8248667082619	86.7770379375637
5.50833333333333	100.920450982489	74.1747437665228	87.8432711298559	97.552608716647	85.1365546663568	111.051879158868	NA	82.1772168683651	97.1469853727561	81.1538665920542	NA	NA	NA	83.6571008578426	88.6231413972401	88.8161198196015	80.4983864692841	90.99047105613	75.8622210614553	86.8037562942339
5.51666666666667	100.914580495488	74.158940654706	87.8362051205759	97.5739662147034	85.1547995991353	111.081336026007	NA	82.175377570356	97.1409610978834	81.1923373293011	NA	NA	NA	83.695896440512	88.639501298459	88.806865218591	80.4898354900278	91.0490913969258	75.9000493599843	86.8316009382194
5.525	100.908046263107	74.1443665572828	87.8306003301366	97.5940659411894	85.1743949845219	111.112396886196	NA	82.1711074051351	97.1376238021107	81.2296132342202	NA	NA	NA	83.7350510686804	88.6548052677226	88.796766550919	80.481433569569	91.1116550038077	75.9382367795075	86.8605329210472
5.53333333333333	100.900893239624	74.1310341954752	87.8264350860168	97.6127063391549	85.1951431152876	111.14513224247	NA	82.1645668315498	97.1370353674567	81.2645991630194	NA	NA	NA	83.7745099721178	88.6691045521039	88.7858430518431	80.4731726896454	91.1768117845643	75.9766690786411	86.8904829885102
5.54166666666667	100.893152965085	74.1189086009284	87.823661056471	97.6296970278342	85.2168281941054	111.179609126368	NA	82.1559751540554	97.1391697600106	81.2961683787716	NA	NA	NA	83.8142158626557	88.6824902051197	88.7741364608911	80.4650293387827	91.2431189990139	76.0152370625974	86.9213429591025
5.55	100.884842140735	74.107914385775	87.8222008663266	97.6448796687398	85.239231099805	111.215870155109	NA	82.1456032119369	97.1439052911503	81.3231867608098	NA	NA	NA	83.8541054954359	88.6950847607503	88.7617024379792	80.4569646498113	91.3090864172269	76.0538338998072	86.9529639150756
5.55833333333333	100.875967243507	74.0979468547652	87.82194627816	97.6581380846383	85.2621410669549	111.25391800772	NA	82.133762246796	97.1510225366188	81.3445520137552	NA	NA	NA	83.8941078763159	88.7070280194427	88.7486035503217	80.4489262028411	91.3732343256181	76.0923480347978	86.9851595471858
5.56666666666667	100.866537007937	74.0888832102179	87.8227601775281	97.6693991684501	85.2853634637616	111.293708047836	NA	82.1207893582091	97.1602060169848	81.3592501564248	NA	NA	NA	83.9341457553521	88.7184610616187	88.7349074721354	80.4408535924303	91.4341557850028	76.1306560949797	87.017714379926
5.575	100.856577351384	74.0805909400314	87.8244818091633	97.6786288761076	85.3087239268397	111.335151933883	NA	82.1070327124159	97.1710478910814	81.3664251627245	NA	NA	NA	83.9741392280326	88.7295092214394	88.7206904176351	80.4326873039226	91.4905728617315	76.1686194910413	87.0503980925112
5.58333333333333	100.846140452621	74.0729335396906	87.8269318523058	97.6858255101105	85.3320698228517	111.378130908485	NA	82.0928391477066	97.1830543604415	81.3654463820193	NA	NA	NA	84.014009272693	88.740264412798	88.7060413371428	80.4243778508983	91.5413802010032	76.2060867757067	87.0829850510064
5.59166666666667	100.835302982624	74.0657761882586	87.8299160749481	97.6910092017957	85.3552707401566	111.422511110393	NA	82.0785452990458	97.1956572531019	81.3559557133808	NA	NA	NA	84.0536804058714	88.7507705924013	88.6910618410369	80.4158917896699	91.5856778604343	76.2429013927684	87.1152747115066
5.6	100.824155000189	74.0589931412752	87.8332292994839	97.6942063507145	85.3782195475036	111.468153125175	NA	82.0644706755805	97.2082330081809	81.3378896452591	NA	NA	NA	84.0930830266942	88.7610185007574	88.6758612101359	80.4072128940989	91.6227995475003	76.2789116526951	87.1471074586042
5.60833333333333	100.812787810468	74.0524751008481	87.83666112968	97.6954313436352	85.4008335418343	111.514916026361	NA	82.0509096605438	97.220130021494	81.3114837095686	NA	NA	NA	84.1321562056821	88.770953989069	88.6605500728874	80.3983385401596	91.6523353500419	76.3139782633152	87.1783721332789
5.61666666666667	100.801291296309	74.046133452967	87.8400035543389	97.6946708174138	85.423053306492	111.562662337491	NA	82.0381216286461	97.2307028987837	81.277263395002	NA	NA	NA	84.1708514225756	88.7804988792339	88.6452370071677	80.3892727295197	91.6741379867712	76.3479759126815	87.2090039216237
5.625	100.789764012813	74.0399008282624	87.8430605410149	97.6918747442548	85.4448376268107	111.611266758356	NA	82.0263209674854	97.2393486095146	81.2360173673411	NA	NA	NA	84.2091375291843	88.7895782238711	88.6300298630968	80.3800190378828	91.688302392402	76.3807891247754	87.2389739177507
5.63333333333333	100.778328474731	74.0337300326169	87.8456598268913	97.6869556021311	85.4661551180737	111.66062420845	NA	82.0156679978654	97.2455382346242	81.188753075222	NA	NA	NA	84.2470060267361	88.7981468905889	88.6150399667876	80.3705774747042	91.6951189139212	76.4123063633694	87.2682746731163
5.64166666666667	100.767140910407	74.0275932854163	87.8476654483916	97.6797944409366	85.486974562807	111.710651481486	NA	82.0062602235326	97.2488407681458	81.1366442086101	NA	NA	NA	84.2844740766882	88.8062102803344	88.6003855467544	80.3609464186165	91.6950078934711	76.4424173785339	87.2969072483705
5.65	100.756390966997	74.0214819773882	87.8489875207412	97.6702519030296	85.5072561393828	111.761281954576	NA	81.9981253580226	97.248939350507	81.0809776977853	NA	NA	NA	84.3215832224114	88.8138355863867	88.5861918570351	80.3511269756524	91.688445123352	76.471016528792	87.3248733853014
5.65833333333333	100.746293368208	74.0154057035578	87.8495870089738	97.6581836697993	85.5269454521452	111.812457118131	NA	81.9912205299845	97.2456427631347	81.0231002133629	NA	NA	NA	84.3583945759471	88.8211520183778	88.5725888635378	80.3411261936937	91.6758901006988	76.4980111258677	87.3521732104761
5.66666666666667	100.737073708149	74.0093893880205	87.8494763010526	97.6434606157093	85.5459715237084	111.864117686771	NA	81.9854403893837	97.2388948320918	80.964362544717	NA	NA	NA	84.39498229119	88.8283413199905	88.5597104652635	80.3309573614587	91.6577313922529	76.5233319452596	87.3788063394598
5.675	100.728948614705	74.0034685086599	87.8487162977075	97.6259919852897	85.5642495697015	111.916194585528	NA	81.9806320608716	97.2287806731461	80.9060620156292	NA	NA	NA	84.4314251682308	88.8356212880491	88.547696849119	80.3206375785584	91.6342589159182	76.5469435005179	87.4047732845578
5.68333333333333	100.722101907283	73.9976829514217	87.8474088624938	97.6057482447744	85.5816893188196	111.968600079088	NA	81.9766122494921	97.2155245495706	80.8493860199169	NA	NA	NA	84.4677950278755	88.8432241724129	88.5366954347085	80.3101835405721	91.60566210602	76.5688521736251	87.4300744608319
5.69166666666667	100.716661016017	73.9920696216137	87.845684424341	97.5827800937164	85.5982074179995	112.021219645061	NA	81.9731832995134	97.19947474938	80.795366179583	NA	NA	NA	84.5041424004827	88.8513718633843	88.5268546178513	80.2996069781862	91.5720444010186	76.5891109990205	87.4547042434146
5.7	100.712679278124	73.9866544641874	87.8436869802272	97.5572290834266	85.6137389153135	112.073904958971	NA	81.9701487582138	97.181076217825	80.7448526535848	NA	NA	NA	84.5404824826487	88.8602524633805	88.518309050658	80.2889120698153	91.5334440288484	76.6078221837774	87.4786383294083
5.70833333333333	100.71013058089	73.981446093507	87.8415594669217	97.5293251860396	85.6282427007513	112.126470577268	NA	81.9673299105228	97.1608371371362	80.6985059072416	NA	NA	NA	84.5767852139369	88.870004432293	88.5111605363899	80.2780967855473	91.489855482776	76.6251396381488	87.5018171566782
5.71666666666667	100.708920677111	73.9764333006535	87.8394319335744	97.4993704418318	85.6417000869954	112.178700665179	NA	81.9645816075577	97.1392975280213	80.6567965510676	NA	NA	NA	84.6129730551465	88.8807112019255	88.5054616678483	80.2671578687448	91.4412499574599	76.6412712254753	87.5241328683094
5.725	100.708911255689	73.9715866988662	87.8374140380053	97.4677128568502	85.6541098827449	112.230369594748	NA	81.9618035007342	97.1170051363425	80.6200112168617	NA	NA	NA	84.6489278966936	88.8924038250678	88.50120747439	80.256097434823	91.3875958218378	76.6564769621339	87.5454251468629
5.73333333333333	100.709945081121	73.9668631581817	87.8355915548843	97.4347171102293	85.6654839539039	112.281270131017	NA	81.9589434617842	97.094498851478	80.5882658806121	NA	NA	NA	84.6845052164249	88.9050671531423	88.4983355303134	80.2449291472615	91.3288835583891	76.671059295552	87.5654849683894
5.74166666666667	100.711861957015	73.9622117751583	87.8340246109382	97.4007386259735	85.6758455053776	112.331236941408	NA	81.9559924722227	97.072296497028	80.5615227870277	NA	NA	NA	84.7195520986131	88.9186465531485	88.496732002979	80.233682087438	91.2651623143981	76.6853455056825	87.5840633996486
5.75	100.714502430697	73.9575805732469	87.8327456048597	97.3661070904395	85.6852303699057	112.380157975277	NA	81.9529743451303	97.050882825788	80.5396078972543	NA	NA	NA	84.7539258348341	88.9330540185237	88.4962402911851	80.2224015034453	91.1965928812375	76.6996665188324	87.6008849771598
5.75833333333333	100.717700530313	73.9529230175879	87.8317577162652	97.3311232058636	85.6936905860947	112.427974671917	NA	81.9499356916314	97.0306943111593	80.5222316844051	NA	NA	NA	84.7875097237371	88.9481740158688	88.4966693844917	80.2111486713783	91.1235144296733	76.7143363725311	87.6156660851209
5.76666666666667	100.721267485927	73.9482034240396	87.8310375968009	97.2960666429095	85.7012994574073	112.474675674923	NA	81.9469381270672	97.0121003684516	80.509014472382	NA	NA	NA	84.8202234655667	88.9638707073456	88.4978013933417	80.2000030549383	91.0465174902506	76.7296335843272	87.6281363012369
5.775	100.724969475583	73.94340061595	87.8305449332662	97.2612080468458	85.7081568364111	112.520286502401	NA	81.944050072821	96.995384645155	80.4995101929196	NA	NA	NA	84.8520279000152	88.9799969971976	88.4994003917931	80.1890659391144	90.9665159066818	76.7457850117073	87.6380583587099
5.78333333333333	100.728505847329	73.938509523612	87.8302371538671	97.2268186758153	85.7143925278545	112.56485481482	NA	81.941336254173	96.9807310905812	80.4932225134875	NA	NA	NA	84.8829252596774	88.9964032924656	88.5012239540141	80.1784608495151	90.8848089636788	76.7629544640765	87.6452430336565
5.79166666666667	100.731497552279	73.9335413243383	87.830083747225	97.1931757185179	85.7201655920401	112.608432875211	NA	81.9388483534774	96.9682171438477	80.4896158776626	NA	NA	NA	84.9129554841532	89.0129448109174	88.5030348868153	80.1683284616926	90.8031209662151	76.7812386902338	87.6495578357302
5.8	100.733495012816	73.9285234202281	87.8300752832863	97.1605642121908	85.7256582608132	112.65106148744	NA	81.9366228778176	96.9578146903697	80.4881277419346	NA	NA	NA	84.9421886484829	89.0294891760121	88.5046097512225	80.1588196077114	90.7236055367739	76.8006715376138	87.6509311240482
5.80833333333333	100.73400919269	73.9234994466608	87.8302256174921	97.1292759905828	85.7310656968751	112.692756678905	NA	81.9346876041863	96.949399823333	80.4881842443299	NA	NA	NA	84.9707143055867	89.0459244975955	88.5057431965993	80.150090755656	90.6488048533492	76.8212344583433	87.6493545719269
5.81666666666667	100.732561260187	73.9185276969753	87.830568227625	97.0996045863531	85.7365856487382	112.733496259802	NA	81.9330712389944	96.9427715486552	80.4892193964178	NA	NA	NA	84.9986297098044	89.0621644924272	88.5062481193357	80.1423008719586	90.5815541072188	76.8428698996551	87.6448849286068
5.825	100.728737944322	73.9136761440678	87.8311490271545	97.071835209362	85.7424114251923	112.773206249083	NA	81.9318107254151	96.9376759092593	80.4906980901499	NA	NA	NA	85.0260295901786	89.0781487077686	88.505952243197	80.1356054290329	90.5248229426316	76.8654946385584	87.6376429246014
5.83333333333333	100.722234848855	73.9090138231661	87.8320188580125	97.0462305762319	85.7487278749099	112.811753055082	NA	81.9309553036575	96.9338290847981	80.4921400659614	NA	NA	NA	85.0529993926378	89.0938387089949	88.5046937402083	80.1301463330543	90.481502175502	76.8890114190962	87.6278071257803
5.84166666666667	100.712874390712	73.9046007184463	87.8332278780834	97.0230149254063	85.7557081737335	112.848946474778	NA	81.9305680853436	96.9309339855016	80.4931388508541	NA	NA	NA	85.0796124141619	89.1092090284437	88.5023198512428	80.1260399682476	90.4541731110968	76.9133172273267	87.6156037839633
5.85	100.70059923299	73.9004797405506	87.8348216990768	97.0023591296911	85.7635109359546	112.884552855413	NA	81.9307245027272	96.928688899868	80.4933736640603	NA	NA	NA	85.105930327249	89.1242316424177	88.4986913527139	80.12336585934	90.4449082964566	76.9383067502868	87.6012971271705
5.85833333333333	100.68545303189	73.8966728345933	87.8368382760303	96.9843687578549	85.7722788323176	112.918315563804	NA	81.9315066004842	96.9267920033977	80.4926183197746	NA	NA	NA	85.132005453341	89.1388596850194	88.493691446917	80.1221582298757	90.4551309170866	76.9638719992802	87.5851841920904
5.86666666666667	100.66755841212	73.8931801713614	87.8393059621757	96.9690751590902	85.7821388831328	112.949979653521	NA	81.9329929649491	96.9249487440204	80.4907470022464	NA	NA	NA	85.1578823028084	89.1530204877824	88.487233770944	80.1224022046942	90.4855330675867	76.9899008962391	87.5675932782997
5.875	100.647095687022	73.8899807365609	87.8422441117357	96.9564295993072	85.7932025228857	112.979314697426	NA	81.9352458725969	96.9228858294983	80.487728839135	NA	NA	NA	85.183597012673	89.1666231267986	88.4792659413039	80.1240339195049	90.5360467372682	77.0162765349281	87.5488807918109
5.88333333333333	100.624282976068	73.8870342853609	87.8456666546017	96.9463021490549	85.8055623842069	113.006129657434	NA	81.9382994630666	96.9203674597769	80.4836077982794	NA	NA	NA	85.2091747673064	89.1795775024567	88.4697694167522	80.1269421608829	90.605865111724	77.0428775513472	87.52942286514
5.89166666666667	100.599356800367	73.8842850616839	87.8495877454506	96.9384868045674	85.819283301864	113.030280677296	NA	81.9421529638789	96.91720476581	80.4784753385577	NA	NA	NA	85.2346254436075	89.1918174055824	88.4587583706586	80.1309703471484	90.6935093771548	77.0695804184736	87.5096030727889
5.9	100.572552522167	73.8816663345065	87.8540277864356	96.9327111332966	85.8343882099035	113.051678582904	NA	81.946769950108	96.9132522227868	80.472446090049	NA	NA	NA	85.2599380423734	89.2033196608265	88.4462812323584	80.135918924383	90.7969310580527	77.0962645676711	87.4897999168368
5.90833333333333	100.544088889044	73.8791038967775	87.8590179204988	96.928647313813	85.8508441585972	113.070299908289	NA	81.9520805923192	96.9083917472396	80.4656437503391	NA	NA	NA	85.285075714612	89.214112856399	88.4324293201715	80.1415486617747	90.9136405845582	77.1228197308054	87.4703761219953
5.91666666666667	100.514164691989	73.8765176136173	87.864601718126	96.9259245103868	85.8685549842439	113.086198333921	NA	81.9579831550909	96.9025116922701	80.4581973006317	NA	NA	NA	85.3099739302346	89.2242719598878	88.4173538944731	80.1475859530455	91.0408559343265	77.1491533068979	87.4516692211467
5.925	100.482969901882	73.8738222454781	87.870833270022	96.9241455314259	85.8873626189529	113.099511489024	NA	81.9643442492354	96.8954907725825	80.4502376025764	NA	NA	NA	85.3345432790268	89.2339013560018	88.4012850491142	80.1537316412124	91.175662759796	77.175195071504	87.433982064463
5.93333333333333	100.450703171655	73.8709297486529	87.8777716354097	96.9229086323169	85.907053274432	113.110461183541	NA	81.9710005621597	96.887194424909	80.4418861689356	NA	NA	NA	85.3586759200864	89.2431151843969	88.3845391213984	80.1596751416379	91.3151702233683	77.2008971473085	87.4175727587466
5.94166666666667	100.417584749537	73.8677536215014	87.8854740762127	96.9218295570793	85.9273645937046	113.119346634799	NA	81.9777653944526	96.8774852671204	80.4332435121544	NA	NA	NA	85.3822530137326	89.2520238228097	88.3675049680165	80.1651149576095	91.4566437051524	77.2262294252206	87.4026450532789
5.95	100.383859756397	73.8642136201886	87.8939925693157	96.9205562975861	85.947994113069	113.126529819906	NA	81.9844415482169	96.8662439177481	80.4243908761476	NA	NA	NA	85.4051514375012	89.2607307849112	88.3506129376006	80.1697836211884	91.5976028389628	77.2511734100233	87.3893408377219
5.95833333333333	100.349793260336	73.8602389438311	87.9033762922842	96.9187742941214	85.9686111359232	113.132414679902	NA	81.9908395140862	96.8533933757452	80.4154058344131	NA	NA	NA	85.4272502114785	89.2693401022801	88.334299509776	80.1734721274056	91.7358855782392	77.2757179582749	87.3777355840267
5.96666666666667	100.315661546262	73.8557692090528	87.9136779572249	96.9162078155507	85.9888723207006	113.137424605516	NA	81.9967978156534	96.8389202960336	80.4063768342315	NA	NA	NA	85.448437261976	89.2779699981864	88.3189783601819	80.1760481975637	91.8696838991258	77.2998586335764	87.3678367761355
5.975	100.281742823415	73.8507535117595	87.9249583737855	96.9126240025694	86.0084395307124	113.141980391061	NA	82.0022008817382	96.8228896697606	80.3974030336607	NA	NA	NA	85.4686156142741	89.2867647409633	88.3050226575062	80.177463115214	91.9975513624601	77.3236002910445	87.3595859400611
5.98333333333333	100.248306539896	73.8451484505118	87.9372846149196	96.9078392927968	86.0269975892149	113.146479138925	NA	82.0069902586165	96.805452237691	80.3885797484314	NA	NA	NA	85.4877075923781	89.2958971935256	88.2927582001667	80.1777452520937	92.1183788400106	77.3469609760628	87.3528663082302
5.99166666666667	100.215598751882	73.8389164149335	87.9507211928994	96.9017238087368	86.0442696589941	113.151278260464	NA	82.0111680714607	96.7868434326873	80.3799771833656	NA	NA	NA	85.5056568440864	89.3055607265686	88.2824631310041	80.1769856109501	92.2313423051015	77.3699749940258	87.347518661559
6	100.183825454035	73.8320254686965	87.9653166318953	96.8942017912518	86.0600292752979	113.156690147501	NA	82.0147937584833	96.7673721712953	80.371616991795	NA	NA	NA	85.5224294499337	89.3159556152657	88.2743703418017	80.1753249509423	92.335838090425	77.3926940526787	87.3433651151581
6.00833333333333	100.153140650452	73.8244511986432	87.9810888061584	96.8852486973194	86.0741089587319	113.162986443525	NA	82.0179741539159	96.7474016933794	80.3634507440703	NA	NA	NA	85.5380157915537	89.3272767509109	88.2686701447013	80.1729478007232	92.4314226285771	77.4151862764356	87.3402352990108
6.01666666666667	100.123642988863	73.8161793318614	87.9980134521696	96.8748843850149	86.086405978645	113.170403754988	NA	82.0208465729939	96.7273284334382	80.3553480702642	NA	NA	NA	85.5524338459625	89.339706576512	88.2655095097759	80.1700806798282	92.5177657431819	77.4375326922528	87.3379870775076
6.025	100.095379177132	73.8072075715946	88.0160202473982	96.8631606950012	86.0968869110921	113.179143575826	NA	82.0235572930583	96.7075626578566	80.3471019653503	NA	NA	NA	85.5657327028552	89.3534119788001	88.2649859960673	80.1669890944029	92.5946193020525	77.4598208499375	87.3365175733751
6.03333333333333	100.068353421719	73.7975462620019	88.0349972975519	96.8501437312954	86.1055919794362	113.189365230804	NA	82.0262418270799	96.6885099458828	80.3384531116073	NA	NA	NA	85.5779942715343	89.3685391670596	88.2671412468735	80.1639718370533	92.6618012601065	77.4821366848343	87.3357655020373
6.04166666666667	100.042543594207	73.7872181687298	88.0548002204071	96.8358944591478	86.1126377217884	113.201173922667	NA	82.0290146809419	96.6705511879777	80.3291270615971	NA	NA	NA	85.5893323006973	89.3852005943376	88.2719607366913	80.161354126284	92.719195799816	77.5045565162708	87.3357076934499
6.05	100.017920029765	73.7762574563093	88.0752601681122	96.8204527251681	86.1182154362327	113.214605537182	NA	82.0319719927312	96.6540201517445	80.3188741812563	NA	NA	NA	85.5998892051953	89.4034547095223	88.2793802659685	80.1594784393857	92.7667683993491	77.5271402487344	87.3363514015484
6.05833333333333	99.9944603930786	73.7647082347439	88.0961863759417	96.8038293241652	86.1225839167967	113.229610871202	NA	82.0352032139505	96.6391812352317	80.3075064160882	NA	NA	NA	85.609831038914	89.4232870864869	88.2892953445195	80.1586895047379	92.8045885324194	77.5499264820294	87.3377235787386
6.06666666666667	99.9721581775015	73.7526236425881	88.1173619911249	96.786010031476	86.1260559382111	113.246045109915	NA	82.0388040368157	96.6262141160658	80.2949303361445	NA	NA	NA	85.619340160349	89.4446011544516	88.3015713844336	80.1593131517939	92.8328469045661	77.5729299961415	87.3398598775156
6.075	99.9510251040545	73.7400663643541	88.138536263908	96.7669730608101	86.1289778888603	113.263669112872	NA	82.0428842094053	96.6152085125189	80.2811748251094	NA	NA	NA	85.6286055873595	89.4672178258578	88.3160541650168	80.1616332545666	92.8518561285679	77.5961407387207	87.3427949950216
6.08333333333333	99.9310877416207	73.7271107981093	88.1594191781611	96.7467155345552	86.1317032886426	113.282165844875	NA	82.047567807017	96.6061620471445	80.2664062377931	NA	NA	NA	85.6378126484964	89.4908773444791	88.3325791812851	80.1658725644659	92.8620341070804	77.6195236542834	87.346551734852
6.09166666666667	99.9123819086445	73.7138458891426	88.1796827138554	96.7252801106845	86.1345644574533	113.301169788452	NA	82.0529862657949	96.598972768318	80.2509217718357	NA	NA	NA	85.6471342496248	89.5152423552128	88.3509790181751	80.1721821043307	92.8638778946018	77.6430210045212	87.3511261079214
6.1	99.8949517088993	73.7003765353582	88.1989680676697	96.7027751300852	86.1378486125939	113.320301685682	NA	82.0592655163838	96.5934290123753	80.2351174861713	NA	NA	NA	85.6567248959449	89.5399103133636	88.371089288546	80.1806397394798	92.8579345806228	77.6665587894324	87.3564706958941
6.10833333333333	99.8788561972728	73.6868217576936	88.2168966608974	96.6793869883597	86.1417825351434	113.339199209403	NA	82.0665100812299	96.5892080508512	80.2194365459899	NA	NA	NA	85.6667169268112	89.5644422341958	88.392753589624	80.1912542859318	92.8447717493714	77.6900560778481	87.3624816318763
6.11666666666667	99.864178614245	73.6733094540827	88.2330846806523	96.6553848231479	86.1465258922406	113.357536882141	NA	82.0747882188216	96.5858916542936	80.2043094272798	NA	NA	NA	85.6772180598626	89.5884036944309	88.4158272580686	80.2039715915209	92.824952234539	77.7134348134187	87.3689934062032
6.125	99.8510296466103	73.6599691272891	88.2471609775785	96.6311153652448	86.152170901002	113.375032891567	NA	82.0841206709985	96.5829962829509	80.1900990665316	NA	NA	NA	85.6883105151714	89.6114049738128	88.4401789744856	80.2186814068039	92.7990196813569	77.736628102965	87.3757823839786
6.13333333333333	99.8395403936434	73.6469244503546	88.258786339451	96.606985423705	86.1587461054246	113.391445321553	NA	82.094473144192	96.5800081540417	80.1770607500548	NA	NA	NA	85.7000528762491	89.6331288612395	88.4656897302445	80.235224381699	92.7674952445702	77.7595852776965	87.3825769944099
6.14166666666667	99.8298470559411	73.634287009299	88.267671574058	96.5834321734549	86.1662229852932	113.406564603976	NA	82.1057515042484	96.5764144538713	80.1653206582326	NA	NA	NA	85.7124848787117	89.6533447876505	88.492251648144	80.2533977186784	92.7308805018939	77.7822736972162	87.389071131555
6.15	99.8220710475111	73.622151675686	88.2735920402141	96.5608850439276	86.1745247721518	113.420209233767	NA	82.1177981766506	96.5717277397378	80.1548725571087	NA	NA	NA	85.7256336725194	89.6719163429716	88.5197692389052	80.2729585063914	92.6896647247866	77.8046792846877	87.3949372203243
6.15833333333333	99.8162977298667	73.6105931521556	88.2763967650951	96.5397261335875	86.183537598288	113.432226815146	NA	82.1303901949691	96.5655037233256	80.1455925723373	NA	NA	NA	85.7395199776776	89.6888074500051	88.5481601319828	80.2936258856043	92.6443376757807	77.8268061928105	87.3998372519054
6.16666666666667	99.8125592349588	73.5996631770513	88.2760123063325	96.5202572508981	86.1931249076077	113.442497673589	NA	82.1432437132222	96.5573524727881	80.1372751912073	NA	NA	NA	85.754163749559	89.7040855403241	88.5773501864505	80.3150845880314	92.5954057781311	77.8486735032559	87.403433158034
6.175	99.8108275294829	73.5893889179419	88.2724435254206	96.5026800759424	86.2031450642206	113.450938578513	NA	82.156029898613	96.5469441386391	80.1296911977122	NA	NA	NA	85.7695890400082	89.7179195007955	88.6072633351523	80.3369923487641	92.5434053708208	77.870308700376	87.4053993884489
6.18333333333333	99.811017753219	73.5797734465307	88.2657727695011	96.4870912674802	86.2134690678773	113.45750595831	NA	82.1684011855286	96.5340138939926	80.1226560378902	NA	NA	NA	85.7858260604916	89.7305741464872	88.6378114246517	80.3589932736617	92.4889085438214	77.8917408365492	87.4054387596882
6.19166666666667	99.8129953744186	73.5707984443174	88.2561567427666	96.4734883587935	86.223994330538	113.462198065428	NA	82.1800219580495	96.5183724089342	80.1160874389648	NA	NA	NA	85.802908243292	89.7424018864978	88.6688886909723	80.3807373121879	92.4325233476543	77.9129959758471	87.4032982234215
6.2	99.8165830719924	73.5624287463	88.2438196074437	96.4617809006642	86.2346534893352	113.465056652037	NA	82.1905982434535	96.4999223904368	80.1100378462451	NA	NA	NA	85.8208653514324	89.7538281261841	88.700371722776	80.4019030423647	92.374892582264	77.9340956935421	87.3987786143226
6.20833333333333	99.8215695444037	73.5546176421397	88.2290420072099	96.4518062292816	86.245419805878	113.466169676788	NA	82.1999044590326	96.478673037576	80.1047024750838	NA	NA	NA	85.8397168669854	89.7653278277276	88.7321218648561	80.4222203494611	92.3166910783121	77.9550589262011	87.391736284295
6.21666666666667	99.8277228665754	73.5473111303637	88.2121473897038	96.4433518491087	86.2563100533836	113.465673631278	NA	82.2078062343661	96.4547437263068	80.1004099101223	NA	NA	NA	85.8594691770293	89.7773951823901	88.7639858588652	80.4414902826383	92.2586170686267	77.9759067031587	87.3820806244718
6.225	99.8348082541103	73.5404502841225	88.1934884802236	96.4361813190696	86.2673843771527	113.463750980936	NA	82.2142754203863	96.428355164855	80.0975970281799	NA	NA	NA	85.8801171003994	89.7905102231962	88.795792693261	80.4595981112919	92.2013717844936	77.996667187647	87.3697717948736
6.23333333333333	99.8426088033755	73.5339726948596	88.173436344089	96.4300564362077	86.2787420475364	113.460620553849	NA	82.2193918944993	96.3998115280805	80.0967657683206	NA	NA	NA	85.9016484899983	89.8051050191782	88.8273471295961	80.4765150603693	92.1456227720022	78.0173776344877	87.354819285068
6.24166666666667	99.8509460824664	73.5278144643659	88.1523715880272	96.4247526177692	86.2905121190101	113.456523336868	NA	82.2233296552214	96.3694781303859	80.0984250166235	NA	NA	NA	85.9240502960511	89.8215311466263	88.8584222237696	80.4922885492521	92.0919556412613	78.0380819776169	87.3372802501696
6.25	99.8596955778755	73.5219140447269	88.1306758410341	96.4200693145082	86.3028396131647	113.4517060006	NA	82.2263288681611	96.3377584520632	80.1030296422211	NA	NA	NA	85.947314164249	89.8400299359852	88.8887547728649	80.5070257709484	92.0408317759324	78.0588254612563	87.3172562748862
6.25833333333333	99.8687919713463	73.516219199796	88.1087231653123	96.4158367541883	86.3158704961128	113.446401240324	NA	82.2286591171525	96.3050737147902	80.1109279944728	NA	NA	NA	85.9714393882919	89.8607069906071	88.9180467869571	80.5208743086682	91.9925693082861	78.0796483928831	87.294887598013
6.26666666666667	99.8782222341165	73.5106973460888	88.0868717750457	96.4119189439698	86.3297394578241	113.440806268312	NA	82.2305827456115	96.2718475093077	80.1223216643676	NA	NA	NA	85.9964319004164	89.8835140991356	88.9459732556193	80.5339997819233	91.9473490809708	78.1005800572671	87.270345704569
6.275	99.888010071132	73.5053475846996	88.0654560549681	96.4082136487687	86.3445622058376	113.435067823293	NA	82.2323284258258	96.2384950082188	80.1372372742327	NA	NA	NA	86.022299770904	89.9082439080282	88.9721949345881	80.5465623938042	91.9052339997383	78.1216330138279	87.2438249977965
6.28333333333333	99.8981979842697	73.5002117582461	88.0447791193548	96.4046502408627	86.3604314124709	113.429283117944	NA	82.2340798040567	96.2054122673158	80.1555114513704	NA	NA	NA	86.0490472741243	89.9345410698779	88.9963746353724	80.5586985740378	91.8661906768027	78.1427978608084	87.2155316399616
6.29166666666667	99.9088298731039	73.4953824591939	88.0251060158686	96.4011849842361	86.3774150282122	113.42351810875	NA	82.2359753506597	96.1729611275728	80.1767942254676	NA	NA	NA	86.0766703154663	89.9619287862583	89.0181948864081	80.5705117101449	91.8301104312738	78.1640386952049	87.1856679022496
6.3	99.9199325203178	73.491006666447	88.0066576439444	96.3977932331383	86.3955561368667	113.417835010799	NA	82.2381124656093	96.1414500710141	80.2005771116209	NA	NA	NA	86.1051553726078	89.9898474159275	89.037373782346	80.582069737565	91.7968308665074	78.1852909743441	87.1544144465631
6.30833333333333	99.9314951671222	73.4872839290181	87.9896063830377	96.3944605348117	86.4148732489371	113.412317399391	NA	82.240552544283	96.1111163909229	80.2262440574177	NA	NA	NA	86.1344822492425	90.0177024730275	89.0536762300308	80.5934058528347	91.7661563427105	78.206465254897	87.1219167757728
6.31666666666667	99.9434527933903	73.4844588869637	87.974074312691	96.3911765740993	86.4353598929846	113.407085105202	NA	82.2433265602766	96.0821163977374	80.2531308601111	NA	NA	NA	86.1646289900865	90.044918581103	89.0669203461574	80.6045208090021	91.7378742655635	78.2274581843281	87.0882821172676
6.325	99.955682162958	73.4828092536948	87.9601343736363	96.3879344577481	86.4569834971117	113.402297721788	NA	82.2464398816869	96.0545268907386	80.2805757695863	NA	NA	NA	86.1955760374208	90.0709924915299	89.0769800015839	80.6153856635085	91.7117693914708	78.2481671950003	87.0535890847814
6.33333333333333	99.9680125021287	73.4826302588589	87.9478158564122	96.384734121967	86.4796848268135	113.398149524004	NA	82.2498750767089	96.0283551439625	80.3079572037664	NA	NA	NA	86.2273071130084	90.095535520732	89.0837833961585	80.6259436740791	91.6876412622109	78.2685038347758	87.0179070313224
6.34166666666667	99.9802410063584	73.484215510988	87.9371150036218	96.3815857249652	86.5033793638995	113.394859790284	NA	82.2535951084278	96.0035522334912	80.3347281325719	NA	NA	NA	86.2598068351873	90.1182979523356	89.0873084900015	80.6361117739136	91.6653244833456	78.2884029576887	86.9813171449532
6.35	99.9921414902711	73.4878349063683	87.9280078697388	96.3785093938034	86.5279613143781	113.392661616623	NA	82.2575517742406	95.9800269057642	80.3604524121229	NA	NA	NA	86.2930571620292	90.1391748833572	89.0875791233896	80.6457837647792	91.6447071503552	78.3078268440429	86.9439267610061
6.35833333333333	100.003464559231	73.493712544083	87.9204615925384	96.3755305705399	86.5533104850213	113.391789738478	NA	82.2617006650992	95.9576587422761	80.3848351730863	NA	NA	NA	86.3270341946163	90.1581987367248	89.084664576006	80.6548370904925	91.6257447698007	78.3267646721745	86.9058753279003
6.36666666666667	100.01393675065	73.502008843613	87.914443722958	96.3726723980218	86.5793016625412	113.392467589213	NA	82.2660177749483	95.9363087979697	80.4077365561222	NA	NA	NA	86.3617055553197	90.1755234350507	89.0786800005394	80.6631434270805	91.6084681483882	78.3452293062403	86.8673380055249
6.375	100.023265245007	73.5128098743513	87.9099313603854	96.3699475006101	86.6058146412393	113.394896095147	NA	82.2705107376121	95.9158271816114	80.429166235459	NA	NA	NA	86.3970281326211	90.191402722162	89.0697829149751	80.6705817393795	91.5929811730403	78.3632530818295	86.8285310327073
6.38333333333333	100.031149435936	73.5261247440109	87.9069194897007	96.3673515121417	86.6327417627958	113.399245462856	NA	82.2752221931599	95.8960601420647	80.4492641965574	NA	NA	NA	86.4329456215047	90.2061657030833	89.0581634760746	80.6770521249621	91.5794454425372	78.380882853899	86.7897160175032
6.39166666666667	100.037298469181	73.5418900303747	87.9054251129769	96.3648600851992	86.6599908870393	113.405647396552	NA	82.2802300765185	95.8768598842924	80.468273955212	NA	NA	NA	86.4693856828383	90.2201935346507	89.0440295689237	80.6824900383636	91.5680569884544	78.3981742408244	86.7511989808488
6.4	100.04145333931	73.5599786709413	87.9054848578312	96.3624301357167	86.6874848100751	113.41418696629	NA	82.285650480541	95.8580967981759	80.486510707988	NA	NA	NA	86.5062586032414	90.2338984820911	89.0275913640076	80.686881046813	91.5590280726892	78.415185238348	86.7133238479736
6.40833333333333	100.043409679132	73.5802101554741	87.9071472571831	96.3600048359351	86.7151596153739	113.424898577044	NA	82.29164188765	95.8396695300114	80.5043252505339	NA	NA	NA	86.5434600503227	90.2477040712548	89.0090528271061	80.6902735772249	91.5525841614961	78.4319697540774	86.6764622560715
6.41666666666667	100.043035923303	73.6023600118211	87.9104627237637	96.3575219333794	86.7429631534415	113.437768831355	NA	82.298405279798	95.821508061456	80.5220641881329	NA	NA	NA	86.5808780506204	90.2620267330996	88.9886151545315	80.6927845207829	91.5489741668718	78.4485722830463	86.6410008538352
6.425	100.040285240974	73.626168572263	87.9154740985773	96.3549259388944	86.7708536357766	113.452742062469	NA	82.3061769653895	95.8035688620855	80.5400278445754	NA	NA	NA	86.6184020822104	90.2772605505509	88.9664902254479	80.6945948862971	91.5484816022123	78.4650246598972	86.6073264640714
6.43333333333333	100.035204336056	73.651350743297	87.9222102882857	96.3521830424654	86.7987980766408	113.469723042437	NA	82.315213471862	95.7858261167859	80.5584336216986	NA	NA	NA	86.6559320725057	90.2937632667223	88.9429176056989	80.6959369024708	91.5514228545284	78.4813446106353	86.5758099744333
6.44166666666667	100.027940406824	73.6776090393604	87.9306843720853	96.3492942471386	86.826770391215	113.488577471774	NA	82.3257686620968	95.7682653637048	80.5773977620161	NA	NA	NA	86.6933852993598	90.3118398840958	88.9181790522679	80.6970748738313	91.5581258640514	78.4975351742094	86.5467907440102
6.45	100.018741899726	73.7046507395986	87.9408946802453	96.3463028856308	86.8547492918117	113.50913474977	NA	82.3380656187381	95.7508824252266	80.5969400443011	NA	NA	NA	86.7306995271888	90.3317242631605	88.8926076264372	80.6982812994579	91.5688922403794	78.513584280271	86.520563096501
6.45833333333333	100.007948692402	73.7322076175823	87.9528249968203	96.3432976676973	86.8827155581806	113.531194220316	NA	82.3522687972543	95.7336838331066	80.6170009405658	NA	NA	NA	86.7678319326008	90.353563225061	88.8665918879243	80.6998111769633	91.5839526387274	78.5294649640381	86.4973652548361
6.46666666666667	99.9959739460016	73.7600548883018	87.9664414422773	96.3404143439813	86.9106474879993	113.554533090291	NA	82.3684628951586	95.7166828064012	80.6374571999604	NA	NA	NA	86.8047544361511	90.3774082339523	88.8405756548746	80.7018801343165	91.603425541493	78.545138080435	86.477370266179
6.475	99.9832832759081	73.7880256906907	87.9816872160984	96.3378347720662	86.9385148994139	113.57891686043	NA	82.3866432648538	95.6998901609143	80.6581295371615	NA	NA	NA	86.8414463842533	90.4032174605199	88.8150504406175	80.7046519686389	91.6272827907141	78.5605585359307	86.4606787541188
6.48333333333333	99.9703717410924	73.8160190738108	87.9984778785319	96.3357786569015	86.9662743539916	113.60411403826	NA	82.4067185109222	95.6833064171662	80.6787845981869	NA	NA	NA	86.8778861901698	90.4308667505014	88.7905388937556	80.7082375764902	91.6553190619677	78.5756833124727	86.4473141906056
6.49166666666667	99.9577348971555	73.8440020875188	88.0166987021676	96.3344862135721	86.9938678091254	113.629912158739	NA	82.4285218310769	95.6669211636894	80.6991390448033	NA	NA	NA	86.9140445089467	90.4601653660039	88.7675751441276	80.7127031241459	91.6871254850656	78.5904782897736	86.4372217593429
6.5	99.9458359980533	73.87200787181	88.0362045280909	96.3341954224771	87.021224662526	113.656130315401	NA	82.4518270379419	95.650718001725	80.7188737982937	NA	NA	NA	86.9498808244441	90.4908726155248	88.746690475879	80.7180821950254	91.7220741060204	78.6049225724907	86.4302711072553
6.50833333333333	99.9350795823072	73.9001305263052	88.0568226684257	96.3351194230784	87.048265882351	113.682628889392	NA	82.4763667457764	95.6346785060003	80.7376599875976	NA	NA	NA	86.985342693401	90.5227128023094	88.7284058515788	80.7243856465613	91.7593183095087	78.6190112107586	86.4262621274952
6.51666666666667	99.9258004191623	73.9285155150363	88.0783595694016	96.3374284618285	87.0749088990405	113.70932066124	NA	82.5018507324005	95.6187825209022	80.7551882481358	NA	NA	NA	87.0203651506341	90.5553886107159	88.7132261696625	80.7316061470627	91.7978067138781	78.632756467526	86.4249335872752
6.525	99.9182676761078	73.9573441750032	88.1006111139921	96.34124000938	87.1010726027212	113.736181775966	NA	82.5279815065305	95.6030075863608	80.7711860367043	NA	NA	NA	87.0548687966643	90.5885956851934	88.70163030589	80.7397194823621	91.8363055614993	78.6461857430174	86.4259766369636
6.53333333333333	99.9126961261281	73.9868125214624	88.1233749707451	96.346618194322	87.1266824385222	113.763254158211	NA	82.5544640734972	95.5873302111975	80.7854141833218	NA	NA	NA	87.0887573929301	90.6220406871326	88.6940534721449	80.7486862218165	91.8734284616792	78.6593352630409	86.429055057246
6.54166666666667	99.9092540703323	74.0171049783813	88.146462536114	96.3535776271689	87.1516749952312	113.790633186673	NA	82.5810105614693	95.5717288266434	80.7976523733777	NA	NA	NA	87.1219173690694	90.6554620233923	88.6908628774588	80.7584551835576	91.9076753440177	78.6722412719722	86.4338305181295
6.55	99.908060345206	74.0483628480379	88.169708643087	96.3620842433817	87.1760003077928	113.818443611561	NA	82.6073446994613	95.5561876450943	80.8076926205605	NA	NA	NA	87.1542218407769	90.6886490756478	88.6923324121576	80.7689680571628	91.9374828450038	78.6849309108268	86.4399879583912
6.55833333333333	99.9091689691344	74.0806480861408	88.1929789941787	96.3720517553306	87.1996204932641	113.846813864715	NA	82.6332091624059	95.5407016265886	80.8153500803461	NA	NA	NA	87.1855401165272	90.7214548266312	88.6986232708827	80.7801634247727	91.9612871752619	78.6974143444652	86.4472554433652
6.56666666666667	99.9125495580596	74.1139050509874	88.2161768550111	96.3833385260464	87.2225052446333	113.875856963492	NA	82.6583727442283	95.5252817865032	80.8204853468239	NA	NA	NA	87.215750876047	90.7537997940233	88.7097740480157	80.7919779594928	91.9775969544434	78.7096799336835	86.4554144748647
6.575	99.9180783289342	74.1479238804566	88.2392504017714	96.3957493408163	87.2446260611621	113.905657406316	NA	82.6826338831449	95.5099579686496	80.8230260829362	NA	NA	NA	87.2447556471433	90.7856689028899	88.7256993901053	80.8043440409011	91.9850701681284	78.7216940154077	86.4643015960439
6.58333333333333	99.925549812585	74.1823086804713	88.2622000425038	96.4090430024979	87.2659511112556	113.936259945892	NA	82.705822384619	95.4947769145109	80.8229814453964	NA	NA	NA	87.2724897132303	90.8171029122025	88.7461952858683	80.8171860765995	91.9825908657558	78.733405563015	86.4738073869592
6.59166666666667	99.9347064741352	74.2164529215936	88.2850828782813	96.4229439449124	87.2864418760205	113.967660930089	NA	82.7278037902343	95.4797963081724	80.8204539469892	NA	NA	NA	87.2989287338604	90.8481834838812	88.770950638867	80.8304191974829	91.9693460282292	78.7447550412993	86.4838784677797
6.6	99.9452735385136	74.2495238523384	88.3080116172649	96.4371551663222	87.3060514519078	113.999804562736	NA	82.748488783375	95.4650765564215	80.8156572425544	NA	NA	NA	87.3240904752279	90.8790109958207	88.7995638522628	80.8439528419383	91.9449048102426	78.7556867373765	86.4945220643936
6.60833333333333	99.9569848404838	74.2804575415679	88.3311479857554	96.4513707756079	87.324723373845	114.032582273251	NA	82.7678472395102	95.4506716893792	80.8089375517264	NA	NA	NA	87.3480324030859	90.9096775581443	88.83156036462	80.8576998040281	91.9092980638196	78.766163666971	86.5058081876311
6.61666666666667	99.9695899258948	74.3079663102662	88.3546930776057	96.4652880056797	87.3423904065288	114.06583340127	NA	82.7859228413521	95.4366220375805	80.8007822130274	NA	NA	NA	87.3708473161814	90.940240240042	88.8664074723588	80.8715880548455	91.8630889999654	78.7761825518886	86.5178659200247
6.625	99.9828400355674	74.3305597853613	88.3788764450164	96.4786198362198	87.3589742275151	114.099349635137	NA	82.8028396596013	95.4229541148165	80.7918001772492	NA	NA	NA	87.3926591242317	90.970699964279	88.9035265146641	80.8855690492823	91.8074206992331	78.7857843109656	86.5308744274265
6.63333333333333	99.9964603523659	74.3465787280074	88.4039437026378	96.4911094442655	87.3743872642658	114.132883852641	NA	82.8187938371006	95.4096920908567	80.7826770399856	NA	NA	NA	87.4136185133777	91.0009915181638	88.9423051008942	80.8996170542171	91.7440248290787	78.7950559724348	86.5450507834517
6.64166666666667	100.010124150993	74.354238849865	88.4301418440406	96.502545033926	87.3885366560748	114.166157846825	NA	82.834032980641	95.3968769800821	80.7741217791806	NA	NA	NA	87.4338964288125	91.0309879201093	88.9821109629772	80.9137196365141	91.6751781764146	78.8041234477611	86.5606352155152
6.65	100.023444830676	74.3516829132972	88.4577022733675	96.5127707501235	87.4013283176239	114.198865112819	NA	82.8488320880484	95.3845823924701	80.7668195418935	NA	NA	NA	87.4536743973186	91.0605170116462	89.0223070658784	80.9278640304652	91.6035994458009	78.8131379173697	86.5778736801479
6.65833333333333	100.035992468357	74.3370426526983	88.4868228807937	96.5216906514055	87.4126687196938	114.230673781292	NA	82.863472796947	95.3729185122633	80.7613914729657	NA	NA	NA	87.4731329219725	91.0893836387923	89.062268680736	80.9420240078334	91.5322897337161	78.8222593812979	86.5969989792185
6.66666666666667	100.047329296003	74.3085134991835	88.5176517682589	96.5292666083386	87.4224646719507	114.261236336326	NA	82.8782291999414	95.3620240103158	80.7583570075439	NA	NA	NA	87.4924400620986	91.1173904173312	89.1014046912697	80.9561497595913	91.4643339083227	78.8316405509067	86.6182125890724
6.675	100.057054175419	74.2644433068096	88.5502750069276	96.5355128461393	87.4306236755724	114.290204409334	NA	82.8933613234273	95.3520508350767	80.7581043720283	NA	NA	NA	87.5117417843551	91.1443535906394	89.139182052053	80.9701628386723	91.4026885285039	78.8414138152982	86.6416689620406
6.68333333333333	100.064849530369	74.2034326563287	88.584708991042	96.5404884690993	87.4370567289471	114.317243489173	NA	82.909114507143	95.3431484554817	80.7608842177971	NA	NA	NA	87.531155018239	91.1701138487097	89.1751457658879	80.9839584585813	91.3499834137334	78.851682903536	86.6674633892638
6.69166666666667	100.070524354649	74.1244405951595	88.6208969003611	96.5442869576713	87.4416846171984	114.34204800137	NA	82.9257206300652	95.3354523770731	80.7668305608671	NA	NA	NA	87.5507640919119	91.1945411115146	89.2089251586117	80.9974150871985	91.3083647506634	78.8625198571345	86.69562380335
6.7	100.074043637237	74.0268878106297	88.6587096138149	96.5470214835764	87.4444479845904	114.364359267065	NA	82.9433968026709	95.3290775448766	80.7759945420133	NA	NA	NA	87.5706209695765	91.2175313749897	89.2402246669351	81.0104068203877	91.2794037951555	78.8739679491362	86.7261060257628
6.70833333333333	100.075536544942	73.9107495272124	88.6979520728625	96.5488080342498	87.4453184229427	114.383984234035	NA	82.9623383800147	95.3241141075704	80.7883731429732	NA	NA	NA	87.5907494743953	91.2389980662828	89.2688069067684	81.0228132444487	91.2640780883455	78.8860505512569	86.7587921076836
6.71666666666667	100.075281286447	73.776630816444	88.7383745449752	96.5497512330125	87.4443057669095	114.400810658184	NA	82.9827070250355	95.3206227345032	80.803925403652	NA	NA	NA	87.6111533069969	91.2588649415159	89.2944767871788	81.0345268556399	91.2628097077603	78.8987834648346	86.7934926751381
6.725	100.073668411058	73.6258162810108	88.7796858944706	96.549935917913	87.4414596228544	114.414816565908	NA	83.0046194825727	95.3186289559135	80.8225766482422	NA	NA	NA	87.6318264191569	91.2770662231985	89.3170685189674	81.04546238055	91.275533204938	78.9121857357219	86.829954435087
6.73333333333333	100.071149738549	73.4602850321274	88.8215659637924	96.5494224310928	87.4368670315577	114.42607355851	NA	83.0281429321742	95.3181193100863	80.844211421495	NA	NA	NA	87.6527629520108	91.2935544367733	89.3364330483774	81.0555694405035	91.3017678685629	78.9262844278846	86.8678722900112
6.74166666666667	100.068187830366	73.2826836700624	88.8636764319226	96.5482411352882	87.4306485548113	114.434743446129	NA	83.0532974450578	95.3190425737288	80.868653945706	NA	NA	NA	87.6739647793211	91.30831129889	89.3524265418353	81.0648444905205	91.3406807563926	78.9411125046883	86.9069034445797
6.75	100.065221351663	73.096258200826	88.9056712884883	96.5463841961763	87.4229535106518	114.441067590494	NA	83.0800617600673	95.3213158646982	80.8956397756237	NA	NA	NA	87.6954471634436	91.3213547819347	89.3649062486119	81.0733365910548	91.3911420667156	78.9567017340186	86.9466806307739
6.75833333333333	100.0626500285	72.9047563433332	88.9472086855982	96.5437971380167	87.4139545482216	114.445349158076	NA	83.108379221882	95.3248330031867	80.9247946533421	NA	NA	NA	87.7172433940614	91.3327377303766	89.373739862333	81.0811443734726	91.4517810360348	78.9730724298741	86.9868234531183
6.76666666666667	100.060828816781	72.7123143198871	88.987965792559	96.5403753466316	87.4038420750749	114.447929983964	NA	83.138162762639	95.3294742553372	80.9556390884059	NA	NA	NA	87.7394072095855	91.3425375572752	89.3788253318136	81.0884051504727	91.5210454219916	78.9902222708951	87.0269482987052
6.775	100.060057737484	72.5233359070825	89.0276563614844	96.5359696263096	87.3928184808016	114.449166405756	NA	83.1692982404803	95.3351181287541	80.9876204238259	NA	NA	NA	87.7620111036834	91.3508398814115	89.3801098679181	81.0952796154954	91.5972615094997	79.008118092648	87.0666771082947
6.78333333333333	100.060564025485	72.3423653244599	89.0660478711896	96.5304019480415	87.381090631277	114.449410608176	NA	83.201646463416	95.3416539700619	81.0201575571071	NA	NA	NA	87.7851402476275	91.3577217298808	89.3775999438829	81.1019356248346	91.6786903299056	79.0266941358317	87.1056456248803
6.79166666666667	100.062484871777	72.1739544813944	89.1029747862947	96.5234901710874	87.3688588886593	114.44900122258	NA	83.2350469074153	95.348991692976	81.052684290667	NA	NA	NA	87.8088832544907	91.3632406029759	89.3713632213798	81.1085321734612	91.7635758790855	79.0458567750482	87.1435121394261
6.8	100.065860056843	72.0225262743197	89.1383472575916	96.5150773527151	87.3563034749833	114.448261305527	NA	83.2693272836349	95.3570650351574	81.084686905422	NA	NA	NA	87.833321588859	91.3674330112994	89.3615274653758	81.1152037553398	91.8501824029155	79.0654919058547	87.1799663289258
6.80833333333333	100.070637076416	71.892235900241	89.1721561754812	96.5050579327758	87.3435722585376	114.447500683748	NA	83.3043201899502	95.3658273533091	81.115735939291	NA	NA	NA	87.8585198795412	91.3703226414302	89.3482787887803	81.1220474520577	91.9368227358348	79.0854708273009	87.21473651075
6.81666666666667	100.076686723166	71.786832371816	89.2044732342451	96.4933938676573	87.330774195525	114.447021507155	NA	83.3398826556872	95.3752421523951	81.1455108853396	NA	NA	NA	87.8845191306072	91.3719350872963	89.3318582062673	81.1291156715049	92.0218840376675	79.1056540367926	87.2475945980292
6.825	100.08382571123	71.7095237642961	89.2354427987253	96.4801181119725	87.3179800683347	114.447123740146	NA	83.3759115086836	95.3852708945787	81.1738151567343	NA	NA	NA	87.9113332980126	91.372312157677	89.3125560717846	81.1364146584197	92.103854749694	79.1258952571336	87.2783590482499
6.83333333333333	100.091840869548	71.6628510329545	89.2652647612351	96.465327293799	87.3052300776749	114.448103499243	NA	83.4123501270258	95.3958587204283	81.2005775632348	NA	NA	NA	87.9389484294059	91.3715183469763	89.2907060549524	81.1439070701701	92.1813496990625	79.1460468584278	87.3068954547158
6.84166666666667	100.100509156588	71.6485763911782	89.2941712596541	96.449168600358	87.292546065271	114.450239731267	NA	83.4491861025139	95.4069191084591	81.2258376239951	NA	NA	NA	87.9673237307929	91.3696391380435	89.2666798793664	81.1515184296871	92.2531273791991	79.1659653034674	87.3331140812077
6.85	100.109612521172	71.6675949475577	89.3224014431556	96.4318254108356	87.2799438633652	114.453772932159	NA	83.4864413001665	95.4183207091683	81.2497202144159	NA	NA	NA	87.9963946408456	91.3667787370196	89.2408828182848	81.1591495345303	92.3180972417003	79.1855159785304	87.3569644567685
6.85833333333333	100.11895022192	71.7198815304388	89.3501779298973	96.4135021300658	87.2674415327124	114.458884649758	NA	83.524158114681	95.4298794874876	81.2724123127034	NA	NA	NA	88.0260778833383	91.3630649037656	89.2137502474372	81.1666955909675	92.3753205426293	79.2045793578739	87.3784278799466
6.86666666666667	100.128349078463	71.8044841261084	89.3776872279957	96.3944065233516	87.2550629550417	114.465685117886	NA	83.5623869763036	95.4413580213166	81.2941474646832	NA	NA	NA	88.056277238184	91.3586620277475	89.1857446232697	81.1740674566778	92.4240116252374	79.2230596901961	87.3975094888111
6.875	100.137669805285	71.9195687165069	89.40506432506	96.3747299504852	87.2428392713881	114.474212491397	NA	83.6011773068333	95.4524739634431	81.3151895791026	NA	NA	NA	88.0868880543819	91.3537866565438	89.1573501523121	81.181207314785	92.4635468643527	79.2408940657278	87.414232660194
6.88333333333333	100.146808878701	72.0625102719971	89.4323807526277	96.354628473847	87.2308108221666	114.484442925078	NA	83.6405711865009	95.4629185957599	81.3358049994036	NA	NA	NA	88.1178000379353	91.3487160211616	89.1290644177185	81.1880946358114	92.4934845144288	79.2580582258173	87.4286386525601
6.89166666666667	100.155697950617	72.2300169508276	89.4596371431951	96.3342084163936	87.2190309331802	114.49630590129	NA	83.6805989513243	95.4723821685908	81.3562212544325	NA	NA	NA	88.1488999451237	91.3437819833122	89.1013903497242	81.1947435840232	92.5135912927	79.2745662168007	87.4407928517106
6.9	100.164304111835	72.4182726118069	89.4867629639155	96.3135189594606	87.2075709378012	114.509696620277	NA	83.7212764669681	95.4805795982383	81.3765819138892	NA	NA	NA	88.1800754606473	91.3393506520125	89.0748297607959	81.2011953070381	92.5238670242893	79.2904631677429	87.4507963906194
6.90833333333333	100.172632610933	72.6230857141399	89.5136248733696	96.2925523053517	87.1965240713389	114.524480789742	NA	83.7626048284137	95.4872716012728	81.3969119003427	NA	NA	NA	88.2112193247909	91.3357963217362	89.0498732117893	81.2075085407271	92.5245597617968	79.3058136112981	87.4587995070629
6.91666666666667	100.180729205534	72.8400378115504	89.540042063123	96.271249863868	87.1860062260273	114.540494728207	NA	83.8045744751115	95.492279541585	81.4171017646385	NA	NA	NA	88.2422318125851	91.3334792542683	89.0269814163081	81.2137502768678	92.5161664123973	79.3206888864626	87.4650118661604
6.925	100.188676629427	73.0646289379939	89.5658049174083	96.2495123285339	87.1761541161712	114.557547864152	NA	83.8471732973132	95.4954929521788	81.4369082521981	NA	NA	NA	88.2730209049388	91.3327296065302	89.0065609360893	81.2199855942041	92.4994159474277	79.335155702298	87.4697060476728
6.93333333333333	100.196582419592	73.2924177558541	89.5906938667066	96.2272128132525	87.1671232548333	114.575431895473	NA	83.8903932644521	95.4968675017494	81.4559646721452	NA	NA	NA	88.3035011391466	91.3338335250385	88.988940141075	81.2262654703163	92.4752357505875	79.3492675376911	87.4732128419957
6.94166666666667	100.204560146863	73.5191525825771	89.614496782489	96.2042135780711	87.1590868536246	114.593935046423	NA	83.9342293695169	95.4964129014298	81.473798308171	NA	NA	NA	88.3335924429791	91.3370185567521	88.9743484988399	81.2326143209674	92.4447066452953	79.3630609069427	87.4759090964573
6.95	100.212707367514	73.7408884865536	89.6370239418919	96.1803853115488	87.15223410012	114.612856539177	NA	83.9786696138766	95.4941767569982	81.48985523578	NA	NA	NA	88.3632195787164	91.3424400246548	88.962901526958	81.2390213116476	92.4090153187954	79.3765564298016	87.4781997212577
6.95833333333333	100.221083298845	73.9540858983603	89.6581207654063	96.1556248836531	87.1467657131383	114.632017728914	NA	84.0236802644081	95.490234194182	81.5035352565309	NA	NA	NA	88.3923127582992	91.3501722864593	88.954595093803	81.2454385658425	92.3694123841385	79.3897619439067	87.4804952993838
6.96666666666667	100.229690778454	74.1556870948387	89.6776801481733	96.1298681446738	87.1428860440494	114.651269348585	NA	84.0691932847519	95.4846872930339	81.5142410704509	NA	NA	NA	88.4208104653169	91.3602087360062	88.9493098430895	81.2517868127989	92.3271800875131	79.4026750673667	87.4831870736899
6.975	100.238466272879	74.3431699219194	89.6956554581251	96.1030985979549	87.1407923128631	114.670495018503	NA	84.115100490721	95.4776703135011	81.5214406081802	NA	NA	NA	88.4486648504335	91.3724721920907	88.9468207614638	81.2579667543027	92.2836070123503	79.4152846274773	87.4866231943877
6.98333333333333	100.247277653932	74.5145821914389	89.7120718118417	96.0753546702005	87.1406629847378	114.689611410725	NA	84.1612524585261	95.4693563189031	81.5247322012219	NA	NA	NA	88.4758484200169	91.3868330368188	88.9468060264823	81.2638728395417	92.2399640156735	79.4275715835688	87.4910912623546
6.99166666666667	100.255928662528	74.6685608046519	89.7270306554413	96.0467352985167	87.1426481675897	114.708567672794	NA	84.2074577773165	95.4599640602359	81.5239000255892	NA	NA	NA	88.5023598969237	91.4031291012169	88.9488557907462	81.2694050792437	92.1974788834944	79.4395102568909	87.4968096850554
7	100.264171105104	74.8043358987264	89.7407044064214	96.0173998028131	87.1468635908494	114.727347151285	NA	84.2534834138109	95.4497630630934	81.5189539715827	NA	NA	NA	88.5282275584762	91.4211812495068	88.9524877221081	81.2744744103591	92.1573105693289	79.4510709116108	87.5039273200117
7.00833333333333	100.27172524604	74.9217163868814	89.7533225663476	95.98755868302	87.1533880145502	114.74597008031	NA	84.2990612983424	95.4390725213502	81.5101533858004	NA	NA	NA	88.5535094288955	91.4408017055273	88.9571736289555	81.2789992613157	92.1205241026326	79.4622246943265	87.512530284418
7.01666666666667	100.278306205709	75.0210522775193	89.7651534590959	95.9574566724901	87.1622641246781	114.764491284069	NA	84.3439037539713	95.4282512237761	81.4980112024664	NA	NA	NA	88.5782905471593	91.4617962801793	88.9623736392589	81.2828955919563	92.0880669124324	79.4729503558565	87.5226545668012
7.025	100.283653880446	75.103171568658	89.7764847304761	95.9273524353036	87.1735029683399	114.782987906956	NA	84.3877240647862	95.4176788915402	81.4832713060167	NA	NA	NA	88.6026775018405	91.4839636452224	88.9675700938947	81.2860667941204	92.0607463637223	79.4832403614142	87.534302039636
7.03333333333333	100.28756560798	75.1692954841665	89.7876034855793	95.8974979660672	87.1870899041117	114.80153788803	NA	84.4302542033058	95.4077307334597	81.4668580270969	NA	NA	NA	88.6267904822194	91.5070935377764	88.9722944548953	81.2883999001064	92.0392076510437	79.493104946902	87.5474567546795
7.04166666666667	100.289928427467	75.2209423637321	89.7987765072162	95.8681191983186	87.2029892290244	114.820195501739	NA	84.4712544764547	95.3987488061394	81.4498079783047	NA	NA	NA	88.6507539394625	91.5309637130349	88.9761449847108	81.2897706958663	92.0239130385849	79.5025748384184	87.5620973978831
7.05	100.290741161067	75.2598315738749	89.8102328700893	95.8394007917243	87.2211475768807	114.838971896813	NA	84.5105170844751	95.3910163843305	81.4331982964233	NA	NA	NA	88.6746872856439	91.5553356618962	88.9787990910021	81.2900555421343	92.0151246974064	79.5117030162334	87.5782012938571
7.05833333333333	100.290116891885	75.2877943567349	89.8221527068673	95.8114786158947	87.2414985938689	114.857825162332	NA	84.5478683962792	95.3847414123574	81.4180804280224	NA	NA	NA	88.698696350515	91.5799512629926	88.9800260872985	81.2891448770293	92.0128920412716	79.5205647421768	87.5957387681182
7.06666666666667	100.288266655308	75.3066946898021	89.834664228847	95.7844392417502	87.263969729698	114.876660055536	NA	84.583171391284	95.3800509016248	81.4054222714936	NA	NA	NA	88.7228657252105	91.6045335705457	88.979699920133	81.2869545722761	92.017044286279	79.5292555757037	87.6146625591288
7.075	100.285471959956	75.3183616175637	89.8478473666618	95.7583216304843	87.2884895777601	114.895335424833	NA	84.6163268577016	95.3769932290549	81.3960558998153	NA	NA	NA	88.7472523723397	91.6287931139211	88.9778050012835	81.2834345852099	92.0271915155459	79.5378879260252	87.634899241297
7.08333333333333	100.282053397528	75.3245330590311	89.861740378927	95.7331182306605	87.3149936449781	114.913675111193	NA	84.647272829755	95.375543818827	81.3906228596264	NA	NA	NA	88.7718815202838	91.6524378911353	88.9744294518482	81.2785743365076	92.0427394090396	79.5465871473958	87.6563461957938
7.09166666666667	100.278344024396	75.3268106657959	89.8763472442511	95.708776931899	87.3434263964326	114.931476863776	NA	84.6759833612998	95.375611535513	81.3895113025806	NA	NA	NA	88.7967461942457	91.6751842617228	88.969745087356	81.2724020976334	92.0629209752133	79.5554882839356	87.678871885966
7.1	100.274674996985	75.3266263451368	89.8916452428965	95.6852055970376	87.3737381198056	114.948517541069	NA	84.7024675904155	95.3770459106178	81.3927931141066	NA	NA	NA	88.8218115309198	91.6967681577445	88.9639772402261	81.2649778506312	92.0868434106764	79.5647338790138	87.7023144699173
7.10833333333333	100.271370079637	75.3252210971818	89.9075913788698	95.6622800082153	87.4058772210704	114.9645564975	NA	84.7267692883724	95.3796490107367	81.4001818935943	NA	NA	NA	88.8470237538405	91.7169575735748	88.9573714943183	81.2563839908383	92.1135422113134	79.5744729289023	87.7264772648816
7.11666666666667	100.268737607226	75.3236350401554	89.9241262665987	95.6398573412855	87.4397809088544	114.979337595889	NA	84.7489667535212	95.3831972618367	81.4110306712367	NA	NA	NA	88.8723213374854	91.7355665373763	88.9501673984879	81.2467186742752	92.142031060415	79.5848610358019	87.7511247249081
7.125	100.267053386326	75.322706000096	89.9411756503009	95.6177958989175	87.4753688586755	114.992590033094	NA	84.7691725870887	95.3874724247276	81.4243750301095	NA	NA	NA	88.8976446434777	91.7524700020728	88.9425857961065	81.2360928529081	92.1713387063266	79.5960604715892	87.7759829235162
7.13333333333333	100.266537067601	75.3230743349439	89.9586499417524	95.5959760818407	87.5125439875042	115.004032685036	NA	84.7875324420293	95.3922918320524	81.4390137273605	NA	NA	NA	88.9229418715915	91.7676178094416	88.9348284064143	81.2246298872482	92.2005332762557	79.6082376109832	87.8007455873273
7.14166666666667	100.267328863275	75.3251928756766	89.9764425253353	95.5743154957438	87.5512010946107	115.013387982221	NA	84.8042216073835	95.3975265727483	81.4536138470562	NA	NA	NA	88.9481718760282	91.7810435321433	88.9270837636216	81.2124667645973	92.2287413030229	79.621556198044	87.8250850965766
7.15	100.269472714751	75.3293414162156	89.9944293745479	95.5527760292753	87.5912402300449	115.020404635063	NA	84.8194393816247	95.4031032021866	81.4668304460318	NA	NA	NA	88.9733057049745	91.7928635265592	88.9195350595851	81.1997553591075	92.2551656330416	79.6361662974007	87.8486674261426
7.15833333333333	100.272908141562	75.3356449475217	90.0124714392051	95.531365294127	87.6325802651418	115.024880767837	NA	84.8334029158429	95.408991934068	81.4774297051233	NA	NA	NA	88.9983280688273	91.8032635264771	88.9123683341014	81.1866613444327	92.2791000035337	79.6521891213726	87.8711687507643
7.16666666666667	100.277470815906	75.344094664908	90.0304174177445	95.5101346939476	87.6751689445528	115.026677512246	NA	84.8463410612895	95.4151879120762	81.4843986655227	NA	NA	NA	89.0232383888948	91.8124728632774	88.9057791176314	81.1733590003574	92.2999381218385	79.6697000777179	87.8922895788929
7.175	100.282904326373	75.3545711062197	90.0481043950637	95.4891750434309	87.7189869168924	115.02571803371	NA	84.8584865718507	95.4216930674597	81.4870271415074	NA	NA	NA	89.0480499763876	91.8207307608471	88.8999724238185	81.1600219575296	92.3171792155254	79.6887159348679	87.9117627428884
7.18333333333333	100.288886167623	75.3668693269164	90.0653582339183	95.4686099233705	87.7640443116482	115.021974946267	NA	84.8700674255421	95.4285037063803	81.4849580373734	NA	NA	NA	89.0727860845539	91.8282545341401	88.8951508160626	81.1468124328674	92.3304332921864	79.7091909701983	87.9293558997052
7.19166666666667	100.295063969613	75.3807257798394	90.0819980531315	95.4485863299353	87.8103694505315	115.015454670081	NA	84.8813011971799	95.4356027842273	81.4782084183139	NA	NA	NA	89.0974730521801	91.83521998582	88.8914911982008	81.1338733477239	92.3394282003345	79.7310216509262	87.9448727958141
7.2	100.301091131567	75.3958451051649	90.097846076258	95.4292632829108	87.8579909789971	115.006185829947	NA	84.8923940364965	95.4429522047254	81.4671641048441	NA	NA	NA	89.1221325146563	91.8417577938051	88.8891173473278	81.1213271307826	92.3440193903058	79.754057337926	87.9581561039921
7.20833333333333	100.306653880959	75.4119238960891	90.1127401799284	95.4108011270901	87.9069172424117	114.994212650575	NA	84.9035421911928	95.4504846690413	81.4525489440186	NA	NA	NA	89.1467752191057	91.8479630370244	88.8880768458017	81.1092815834511	92.3442000516438	79.7781161523423	87.96909146465
7.21666666666667	100.311490182689	75.4286691965002	90.1265464973659	95.3933532383358	87.9571180751912	114.979590795132	NA	84.9149332558271	95.4580996372349	81.435365744373	NA	NA	NA	89.171397717031	91.8539117471932	88.8883291496261	81.0978381621321	92.3401054955159	79.8030044012005	87.9776118800433
7.225	100.315405883962	75.4458111787059	90.1391710270349	95.3770590050286	88.008512982971	114.962385130747	NA	84.9267441914575	95.4656660450587	81.4168074995207	NA	NA	NA	89.1959815249514	91.8596762968573	88.8897473169328	81.087096204931	92.3320071972047	79.8285355575375	87.9837026728959
7.23333333333333	100.318292462408	75.4631106554872	90.1505690730815	95.3620370759739	88.0609674620013	114.942671883948	NA	84.9391340403608	95.4730297224921	81.3981511529054	NA	NA	NA	89.2204941738447	91.865332704309	88.8921307675555	81.0771515528759	92.320298042735	79.8545458033964	87.9874077407892
7.24166666666667	100.320145232554	75.4803628981618	90.160751207782	95.3483800884497	88.1142974232739	114.920546888195	NA	84.9522321173023	95.480022567261	81.3806548431185	NA	NA	NA	89.2448920190792	91.8709590205483	88.8952247582234	81.0680940452198	92.3054734197014	79.8809058594572	87.98883755405
7.25	100.321075671354	75.4973998071896	90.1697857229393	95.3361530950535	88.1682802634763	114.896138249121	NA	84.9661251279892	95.4864722190341	81.3654706873965	NA	NA	NA	89.2691238218572	91.8766292797171	88.8987444777071	81.0600080691829	92.2881106603368	79.9075286191861	87.9881770774586
7.25833333333333	100.321311883409	75.5140919397588	90.1777979849127	95.3253966340457	88.2226695079863	114.869618801857	NA	84.9808475894869	95.492212640005	81.3535745165017	NA	NA	NA	89.2931333161957	91.8824077469529	88.9024022729098	81.0529755690044	92.2688480761023	79.9343707714772	87.98568838036
7.26666666666667	100.321185230187	75.5303506748797	90.1849651294127	95.3161315604792	88.2772086803131	114.841213173016	NA	84.9963786064773	95.4970973274953	81.3457147653214	NA	NA	NA	89.3168602539183	91.8883451994613	88.9059339411135	81.0470781499715	92.2483661599233	79.961428412009	87.9817025863136
7.275	100.321104390693	75.5461300412317	90.1915038997942	95.3083597162238	88.3316407692637	114.811197642362	NA	85.012645886204	95.5010149716686	81.3423855588189	NA	NA	NA	89.3402414360353	91.8944772652697	88.9091185091378	81.0423963379628	92.2273713005795	79.9887302855443	87.9766004371066
7.28333333333333	100.32152053181	75.5614270969876	90.1976539840727	95.3020570392289	88.3857123709131	114.779895708746	NA	85.0295366427529	95.5039026004395	81.3438237243236	NA	NA	NA	89.3632137241026	91.9008256722523	88.9117879110071	81.0390069078528	92.2065779123638	80.0163333705758	87.9707865419885
7.29166666666667	100.322889266681	75.5762796068602	90.203663714938	95.2971611519437	88.4391742290499	114.747672938574	NA	85.0469133415541	95.5057507230322	81.3500213716335	NA	NA	NA	89.3857195727963	91.9074023207637	88.9138268429842	81.0369800838552	92.1866866437257	80.0443231605696	87.9646651636455
7.3	100.325634902983	75.5907611511141	90.209782354802	95.293557702227	88.4917810282259	114.714931763613	NA	85.0646304785691	95.5065986572706	81.3607467054399	NA	NA	NA	89.4077134373974	91.9142127026354	88.915166413813	81.0363771362471	92.1683616257973	80.0728175114026	87.9586229347272
7.30833333333333	100.330119531353	75.6049750562792	90.2162567794956	95.2910697384065	88.5432929072687	114.682105020245	NA	85.0825495169659	95.5065200279552	81.3755746684711	NA	NA	NA	89.429166505139	91.9212556591197	88.9157769714693	81.0372481842723	92.1522101461555	80.1019697101196	87.953018087073
7.31666666666667	100.336617012991	75.6190478670405	90.2233276597207	95.289455801465	88.5934801581483	114.649646774947	NA	85.1005507466394	95.5056006601581	81.3939321462965	NA	NA	NA	89.450068390292	91.9285216205949	88.9156640480202	81.0396312868883	92.1387653314247	80.1319648587011	87.9481724589793
7.325	100.345291956659	75.6331217998286	90.2312213413699	95.2884213526132	88.6421312548817	114.618018944806	NA	85.1185404507156	95.5039161375746	81.4151560430057	NA	NA	NA	89.4704259766173	91.9359941128203	88.9148662184643	81.0435543536255	92.1284710396956	80.1630068515354	87.9443646099193
7.33333333333333	100.3561838331	75.6473453161857	90.2401355692773	95.2876415084443	88.6890625581287	114.587674085479	NA	85.1364517724081	95.5015173209334	81.4385549146719	NA	NA	NA	89.4902598508543	91.9436563032954	88.9134500581746	81.0490394333149	92.1216676172058	80.1953001178951	87.9418257053509
7.34166666666667	100.369196555291	75.6618615547349	90.2502206025251	95.2867882766808	88.7341267927377	114.559037942796	NA	85.1542402279739	95.4984267980148	81.4634615846137	NA	NA	NA	89.5095987787648	91.9515001708244	88.9114994854753	81.0561080319149	92.1185779193733	80.2290333608724	87.9407397451327
7.35	100.384096339687	75.6767954458077	90.2615613353147	95.2855571106362	88.777218027623	114.532495700272	NA	85.1718775793719	95.4946442333159	81.4892677346729	NA	NA	NA	89.5284736592925	91.9595358336125	88.9091017284961	81.0647868985935	92.119295323723	80.2643682696738	87.9412466935126
7.35833333333333	100.400521787524	75.6922415696562	90.2741665855363	95.283689341243	88.8182734795929	114.508383566423	NA	85.1893477253117	95.4901567686236	81.5154415396904	NA	NA	NA	89.5469127671187	91.9678014820474	88.9063354950333	81.0751127574882	92.1237749424003	80.3014305291952	87.9434447981112
7.36666666666667	100.41800571214	75.7082553949962	90.2879681569597	95.2809869269165	88.8572745884523	114.48698574225	NA	85.2066452874623	95.4849498582913	81.5415370313209	NA	NA	NA	89.5649384677764	91.9763739497645	88.9032659865756	81.0871326911851	92.1318261125421	80.3402991382916	87.9473893039056
7.375	100.436002842864	75.7248497772217	90.3028282953952	95.2773190158751	88.8942485484628	114.468535616268	NA	85.2237748717835	95.4790145962319	81.5672011348876	NA	NA	NA	89.5825641152886	91.9853759425848	88.8999476188378	81.1008975428858	92.1431055542428	80.3809922981974	87.9530883650784
7.38333333333333	100.453919227014	75.7419969055459	90.3185526450076	95.2726237300829	88.9292683502105	114.453217439688	NA	85.2407500459051	95.4723511042136	81.592176908828	NA	NA	NA	89.5997904576587	91.9949744391183	88.8964322297741	81.1164484750233	92.1571160323026	80.4234511855609	87.9605007858182
7.39166666666667	100.471145364521	75.7596342334355	90.3349071218039	95.266907200312	88.9624482098657	114.441162948607	NA	85.2575937446441	95.4649713510752	81.6162985501459	NA	NA	NA	89.6166020121157	92.0053673479334	88.8927774238536	81.1337997137792	92.173216759884	80.467524739444	87.9695405205726
7.4	100.487093662116	75.777672196963	90.3516388620505	95.2602387517883	88.9939329555007	114.432441144816	NA	85.2743410626815	95.4569047675094	81.639476336912	NA	NA	NA	89.6329639056864	92.0167588217689	88.889047603368	81.1529222300936	92.190647047285	80.5129571873446	87.9800882158141
7.40833333333333	100.501231462806	75.7960019004602	90.3684999646623	95.25274207144	89.0238830802693	114.427045250832	NA	85.2910426220183	95.4482056343339	81.6616758944057	NA	NA	NA	89.6488194492137	92.029326930722	88.8853053046077	81.1737330956883	92.2085599148531	80.5593769384867	87.9920053027463
7.41666666666667	100.513097933249	75.8145016972425	90.3852685149818	95.2445843787652	89.0524596064801	114.424880433414	NA	85.3077663115576	95.4389553377292	81.6829016047692	NA	NA	NA	89.6640891810017	92.0431916234903	88.8815995912763	81.1960931920629	92.2260622293232	80.6062854901994	88.0051459536435
7.425	100.522301063409	75.8330424138198	90.4017599295029	95.2359651487655	89.0798126612295	114.425753029549	NA	85.3245964082902	95.4292520729272	81.7031918049158	NA	NA	NA	89.6786727633124	92.0583922449566	88.8779590524059	81.2198118609306	92.2422592943585	80.6530485162547	88.0193652067592
7.43333333333333	100.528501024512	75.8514918640379	90.4178256655935	95.2271044580458	89.1060750177058	114.42936475529	NA	85.3416297569324	95.4191898848912	81.7226239143801	NA	NA	NA	89.6924549142708	92.0748786375217	88.8743885879287	81.2446540175741	92.2562999147398	80.6988936552179	88.0345240940789
7.44166666666667	100.531391151611	75.8697192522995	90.4333419396112	95.2182310755327	89.1313596842771	114.435318897373	NA	85.358969724202	95.4088374281192	81.7413186756046	NA	NA	NA	89.7053150563433	92.0925134952812	88.8708642254755	81.2703471119615	92.2674163222008	80.7429183840807	88.0504926986978
7.45	100.530686355087	75.8875983683404	90.4481946128587	95.209570999893	89.1557608061175	114.443142121273	NA	85.376720107242	95.3982238679877	81.7594307817438	NA	NA	NA	89.717138557747	92.1110820193552	88.8673245511679	81.2965892861295	92.2749568828018	80.7841087229234	88.0671509318353
7.45833333333333	100.526123677921	75.9050072320289	90.4622667052045	95.2013365363957	89.1793574601724	114.452318544205	NA	85.39498022456	95.3873332683134	81.7771204347144	NA	NA	NA	89.7278271070235	92.1303057737826	88.8636637261125	81.3230605110463	92.278413207628	80.8213677055304	88.0843871283283
7.46666666666667	100.517475704245	75.9218243043651	90.4754318311773	95.1937157459558	89.2022183502897	114.462329480576	NA	85.4138394813306	95.376107155777	81.7945130280388	NA	NA	NA	89.7373071991764	92.1498587900861	88.8597314453676	81.3494359619054	92.2774413898664	80.8535518555929	88.1020958024712
7.475	100.504574164137	75.9379256141403	90.4875526685711	95.1868635446695	89.2244046403577	114.472692991712	NA	85.4333698478405	95.3644534434291	81.8116617704943	NA	NA	NA	89.7455372465368	92.1693857206241	88.8553410655856	81.375398494602	92.2718730986905	80.879513892653	88.1201754554106
7.48333333333333	100.487336906901	75.953186734782	90.4984818502654	95.1808962506113	89.2459700274387	114.482997468962	NA	85.4536178481253	95.3522588079485	81.828524628287	NA	NA	NA	89.7525139142245	92.1885226144113	88.8502856133715	81.4006459355905	92.2617118480578	80.8981509783277	88.1385254068868
7.49166666666667	100.465789701824	75.9674885677523	90.5080638422432	95.1758891579004	89.2669586656098	114.492922984049	NA	85.4745982462008	95.3394030756194	81.8449588949862	NA	NA	NA	89.7582773739121	92.2069199587856	88.8443623414369	81.4248906811723	92.2471131526786	80.9084591795506	88.1570403197943
7.5	100.440076283668	75.9807234628825	90.5161385400829	95.1718750509214	89.2874017655716	114.50224682592	NA	85.4962896799646	95.3257749073089	81.8607311063665	NA	NA	NA	89.7629141263913	92.2242660441339	88.8374030554493	81.4478545306605	92.2283521025991	80.9095941117316	88.1756035236244
7.50833333333333	100.410453512675	75.992800048123	90.5225482843621	95.1688428376365	89.3073147144892	114.510835074736	NA	85.518632887383	95.3112880450995	81.8755358200722	NA	NA	NA	89.7665551924278	92.2403069272068	88.8293011903529	81.4692663068444	92.2057864760429	80.9009346679038	88.1940820811496
7.51666666666667	100.377272643882	76.0036467899253	90.5271486267954	95.166737127053	89.3266967264156	114.518625154499	NA	85.5415348263343	95.2958975594096	81.8890149741087	NA	NA	NA	89.7693682379758	92.2548588233499	88.8200263037312	81.4888680797257	92.1798251348321	80.8821437725075	88.2123251869146
7.525	100.340952459738	76.0132146724532	90.5298210107077	95.1654603336231	89.3455327449712	114.52560329995	NA	85.5648814991504	95.2796132469062	81.9007759037185	NA	NA	NA	89.7715447475667	92.2678114858268	88.8096233995379	81.5064289365644	92.1509079568108	80.8532203865077	88.2301659378021
7.53333333333333	100.301954097104	76.021480151256	90.5304847056316	95.1648793712312	89.3637962029466	114.531780704248	NA	85.5885565798014	95.2625047101137	81.9104148353492	NA	NA	NA	89.773285193513	92.2791245613604	88.7982022680642	81.5217597970512	92.1194974866153	80.8145411076275	88.2474270415305
7.54166666666667	100.260766378483	76.0284494513505	90.5291056701604	95.1648375190441	89.3814533161753	114.537174627548	NA	85.6124586256656	95.2446949719797	81.9175490761219	NA	NA	NA	89.7747850494572	92.2888196376378	88.7859242734005	81.5347231784696	92.0860778189635	80.7668923554861	88.2639298366784
7.55	100.217903022451	76.034163262946	90.5257007122245	95.1651685368953	89.3984714394274	114.54179965379	NA	85.6365129397778	95.2263444305723	81.9218492619357	NA	NA	NA	89.7762233571902	92.2969705846366	88.7729889625919	81.5452368398481	92.0511545618045	80.7114903225202	88.279502253393
7.55833333333333	100.173907062383	76.03869946036	90.5203366874295	95.1657084933926	89.414832290187	114.545666933032	NA	85.660679233262	95.207628873219	81.9230620372323	NA	NA	NA	89.7777546285191	92.3036957144712	88.7596184912739	81.5532739079339	92.0152512742747	80.6499799499243	88.293981434144
7.56666666666667	100.129357880352	76.0421720356924	90.5131263387805	95.1663030820212	89.4305466127503	114.548783319825	NA	85.6849555570386	95.1887148520643	81.9210233710728	NA	NA	NA	89.7795047961606	92.3091545233802	88.7460396966393	81.5588608117517	91.9789009140861	80.5844034717358	88.3072117510404
7.575	100.084875893295	76.0447256504726	90.504222945541	95.1668110360609	89.4456641695346	114.551144876424	NA	85.7093769078376	95.1697366787221	81.9156667432532	NA	NA	NA	89.7815715147926	92.3135485652487	88.7324660265475	81.5620726962171	91.9426333414546	80.517133121332	88.3190415879215
7.58333333333333	100.041116312123	76.0465266740888	90.4938143687329	95.1671046670494	89.4602742192278	114.552727356344	NA	85.7340084369165	95.1507807481502	81.9070263119278	NA	NA	NA	89.784027361955	92.31712390011	88.7190815785561	81.5630278188736	91.9069619637479	80.4507677396048	88.3293204684795
7.59166666666667	99.9987454897713	76.0477528985738	90.4821159390393	95.1670686341164	89.4744957766003	114.553481883978	NA	85.7589344208032	95.1318805514774	81.8952330568774	NA	NA	NA	89.7869233952378	92.3201732116575	88.706029861111	81.5618831595634	91.8723737753147	80.3879988961439	88.3378970495285
7.6	99.9584036389857	76.0485839092864	90.4693628863328	95.1665986659946	89.4884614603282	114.553342370879	NA	85.7842435260439	95.1130198379893	81.880503187261	NA	NA	NA	89.7902917479513	92.3230366991163	88.6934092295256	81.5588304378539	91.8393252179323	80.3314586431192	88.3446191376575
7.60833333333333	99.9206653003698	76.0491928860978	90.4558041977852	95.165601046813	89.5023009491402	114.55224483541	NA	85.8100120260199	95.0941392307106	81.863119430858	NA	NA	NA	89.794147545144	92.3260994995937	88.681274510808	81.5540897367833	91.8082421723522	80.2835669574846	88.3493364026839
7.61666666666667	99.8860085386955	76.0497398546833	90.4416987000048	95.1639928788698	89.5161280970438	114.550153198827	NA	85.8362892185546	95.0751461248791	81.843410162247	NA	NA	NA	89.7984905480444	92.3297808938901	88.6696435992661	81.5478987424564	91.7795191465611	80.2463997018784	88.3519053205771
7.625	99.8547995478878	76.050366218679	90.427312199772	95.1617041540299	89.5300316253169	114.547083184978	NA	85.8630892832679	95.0559301196908	81.8217363567991	NA	NA	NA	89.8033066265451	92.3345115369136	88.6585085542073	81.5404970514701	91.753512457254	80.2215932920751	88.3521948653703
7.63333333333333	99.8272934253102	76.0511906629285	90.4129131095356	95.1586819640615	89.5440673137069	114.543116071888	NA	85.8903898142405	95.0363804717233	81.7984918053084	NA	NA	NA	89.8085696285659	92.3406997809885	88.6478487325894	81.5321075996343	91.7305256114148	80.2102913173113	88.3500902987215
7.64166666666667	99.8036459912136	76.0523067765112	90.3987635913124	95.1548941219478	89.5582504921202	114.538397771912	NA	85.9181334618984	95.0163967463219	81.7741117130113	NA	NA	NA	89.8142449791149	92.3486925775208	88.6376405939144	81.5229201334758	91.7107901747083	80.2131290867018	88.3454942682271
7.65	99.7839294928406	76.0537821642167	90.3851053288338	95.1503292543452	89.5725498043303	114.533123775209	NA	85.946230846736	94.9958878274689	81.7490827038695	NA	NA	NA	89.8202959465407	92.3587394409078	88.6278609772581	81.5130809019633	91.6944479214118	80.2302485732573	88.3383295790695
7.65833333333333	99.7681478238899	76.0556581759462	90.3721428614519	95.1449937676619	89.5868854036742	114.527514539622	NA	85.9745671817238	94.9747628577966	81.723951649245	NA	NA	NA	89.8266913458494	92.3709687908607	88.618485677706	81.502689037834	91.6815382884181	80.2613357098713	88.3285483195696
7.66666666666667	99.7562506094025	76.0579500800189	90.3600287090942	95.1389081330405	89.6011340419644	114.521788930294	NA	86.003014158184	94.9529226568192	81.6993325085011	NA	NA	NA	89.8334116418312	92.385381374012	88.6094862581983	81.4917987269902	91.6719909195155	80.3056723818215	88.3161451919601
7.675	99.7481454713501	76.0606484079543	90.3488522869511	95.1321048083089	89.6151393521912	114.516143596569	NA	86.0314440603136	94.930259819587	81.6759105610514	NA	NA	NA	89.8404517635295	92.4018575278494	88.6008258330075	81.4804280784748	91.6656199831447	80.3621973201394	88.3011686997374
7.68333333333333	99.7437046711437	76.0637215255295	90.3386327801143	95.1246299634428	89.6287232158499	114.51074151285	NA	86.0597420097805	94.9066694275204	81.6544429249922	NA	NA	NA	89.8478220529823	92.4201713160103	88.5924547048821	81.4685751337066	91.6621188404961	80.4295724217288	88.2837268733391
7.69166666666667	99.7427618515544	76.0671185406147	90.3293161695097	95.1165502977403	89.6416963549429	114.505707496754	NA	86.0878152041449	94.8820642020839	81.6357506256323	NA	NA	NA	89.8555493793738	92.4400081201567	88.5843094226808	81.4562367051543	91.6610590497127	80.5062513661623	88.2639878942732
7.7	99.7450996105171	76.070772366868	90.3207769398606	95.1079638550575	89.6538691781623	114.501128037696	NA	86.1156001686171	94.8563865924609	81.6206959114681	NA	NA	NA	89.8636780058153	92.4609876389431	88.576317969148	81.4434225295989	91.6619001969437	80.590546437068	88.2421764926399
7.70833333333333	99.7504343070937	76.0746039828401	90.3128259151144	95.0990111124846	89.6650638000609	114.497054701935	NA	86.1430677572284	94.8296140217012	81.6101450222547	NA	NA	NA	89.8722679012544	92.4826938243171	88.5684091238833	81.4301605210109	91.6640144301034	80.6806903255294	88.218567353154
7.71666666666667	99.7584038573657	76.0785284276068	90.3052265683037	95.0898812219654	89.6751261514618	114.493510381797	NA	86.1702238243971	94.8017552715946	81.6049261263371	NA	NA	NA	89.8813890521477	92.5047072071832	88.5605228972683	81.4164956839638	91.6667243622386	80.7748921432516	88.1934780255865
7.725	99.7685589111185	76.0824611916242	90.2977204906203	95.0808094830288	89.6839358500254	114.49049664011	NA	86.19710530914	94.7728395599951	81.6057961292647	NA	NA	NA	89.8911127597663	92.5266312525874	88.5526213124104	81.4024887173465	91.6693485524613	80.8713880420395	88.1672634395535
7.73333333333333	99.7803566437944	76.0863231631978	90.2900589305775	95.0720661385928	89.6914126371143	114.48799920539	NA	86.2237744474475	94.7429070012906	81.6134262439936	NA	NA	NA	89.9015025703182	92.5481072180829	88.5446989003186	81.3882179939566	91.6712484071231	80.9684869382579	88.1403119257865
7.74166666666667	99.7931614176535	76.0900439978868	90.2820344410747	95.063940975232	89.6975207898133	114.485988187329	NA	86.2503131305563	94.7120092364142	81.6284067988884	NA	NA	NA	89.9126068475554	92.5688171798129	88.5367910123073	81.3737839655945	91.6718722235419	81.064612639008	88.1130410320227
7.75	99.8062604612553	76.0935647849089	90.2735069404752	95.0567287875484	89.7022735822957	114.484412629606	NA	86.2768166100485	94.680220317578	81.6512632320554	NA	NA	NA	89.9244529084582	92.5884784470222	88.5289772838	81.3593125897952	91.6707915315723	81.1583441758203	88.0858906751642
7.75833333333333	99.8189014030721	76.0968397339037	90.2644220073628	95.0507163924334	89.7057376465648	114.483193004394	NA	86.3033851035043	94.6476529954225	81.6824725371622	NA	NA	NA	89.9370420067547	92.6068349235684	88.521376614924	81.3449544988388	91.66772403161	81.2484543210822	88.0593112322698
7.76666666666667	99.8303530397328	76.0998355600063	90.2548222947739	95.0461677373551	89.7080348042463	114.482214512453	NA	86.3301146718029	94.6144774144709	81.7224678318194	NA	NA	NA	89.9503459589748	92.6236512074185	88.5141327352616	81.3308778115221	91.6625399578566	81.3339426249089	88.033746650636
7.775	99.8399797585072	76.1025278144739	90.2448522355766	95.0433048975455	89.7093381743046	114.481321031134	NA	86.3570921664662	94.5809390066104	81.771618104263	NA	NA	NA	89.9643071747223	92.638712941026	88.5073956172303	81.3172551546509	91.6552527449614	81.4140574475996	88.0096154969715
7.78333333333333	99.8473064770815	76.1048945725924	90.2347544360333	95.0422875253988	89.7098603615745	114.480310833882	NA	86.3843977279011	94.5473697941846	81.8301786319188	NA	NA	NA	89.9788430765209	92.6518344562111	88.5013051247315	81.3042485692334	91.6459983836216	81.4883037714454	87.9872921818508
7.79166666666667	99.8520502000061	76.1069084718699	90.2248572268935	95.0431959592002	89.7098348600901	114.478939928536	NA	86.4121119589729	94.5141886526411	81.898219683163	NA	NA	NA	89.9938551469794	92.6628724558143	88.4959788665612	81.2919962815558	91.6350093663035	81.5564373435238	87.9670893341373
7.8	99.8541136899369	76.1085284184938	90.2155551571815	95.0460215739078	89.7094947942916	114.476939617403	NA	86.440320291447	94.4818896224915	81.975544887033	NA	NA	NA	90.0092425315373	92.6717424184481	88.491503795458	81.2806036249577	91.6225872293002	81.6184473252315	87.9492442817453
7.80833333333333	99.8535575211684	76.1096930132638	90.2072842785132	95.0506653611657	89.7090522879172	114.474048408799	NA	86.4691088309289	94.4510191597014	82.0616094739604	NA	NA	NA	90.0249184130185	92.6784338564694	88.487931092826	81.2701393836881	91.6090751027586	81.6745296723911	87.9339133232525
7.81666666666667	99.8505689679481	76.1103177990472	90.2004934994009	95.0569447735686	89.7086796006686	114.470050195851	NA	86.4985519433364	94.4221453155708	82.1554509410441	NA	NA	NA	90.0408246934187	92.6830211158951	88.485273352935	81.2606376201312	91.5948316760062	81.7250531422961	87.9211730225893
7.825	99.8454343680561	76.1102968317899	90.1956153300114	95.0646076950068	89.7084940086431	114.46480753966	NA	86.5286971191344	94.3958245748778	82.2556467601391	NA	NA	NA	90.0569399741812	92.6856677452465	88.4835031517282	81.2521032836779	91.5802093677089	81.7705188404119	87.9110232793201
7.83333333333333	99.8385112341995	76.1095074573878	90.1930410531129	95.073350493407	89.7085500086536	114.458282784349	NA	86.5595533557034	94.3725715082435	82.3603084643205	NA	NA	NA	90.0732786150321	92.6866240300138	88.4825531991868	81.2445190700664	91.5655391215192	81.8115144091534	87.9033888235519
7.84166666666667	99.830195102778	76.1078170853636	90.193103395059	95.0828371019368	89.7088401648387	114.450547127721	NA	86.5910853487553	94.3528329688586	82.4671133021253	NA	NA	NA	90.0898826457887	92.6862179565843	88.4823186737855	81.2378516695086	91.5511208899627	81.8486664127633	87.8981220658177
7.85	99.8208825534295	76.1050914611328	90.19606726846	95.0927178477031	89.7093012892704	114.441782229612	NA	86.6232115362759	94.3369658531465	82.5733699301153	NA	NA	NA	90.1068104243922	92.6848410685416	88.4826611525392	81.2320579983874	91.5372152874225	81.8825959781963	87.8950127931806
7.85833333333333	99.8109385145144	76.1012043576137	90.2021284311277	95.1026476422842	89.7098208537904	114.432277715472	NA	86.6558036608402	94.3252162675007	82.6761097797333	NA	NA	NA	90.1241253256841	92.6829328921038	88.4834115203098	81.2270934611431	91.5240327822979	81.9138815799124	87.893805890549
7.86666666666667	99.8006762353805	76.0960481343338	90.2114186456475	95.1123030757653	89.7102411387885	114.422424350231	NA	86.6886886934507	94.3176990421268	82.7721922058787	NA	NA	NA	90.1418862367772	92.6809668038407	88.4843693732396	81.2229211621884	91.511721885759	81.9430311401398	87.8942226394485
7.875	99.7903529383211	76.0895434505311	90.2240135417726	95.1213982535696	89.7103624161497	114.412700331069	NA	86.721656060211	94.3143794965583	82.8584184852187	NA	NA	NA	90.1601404124449	92.679435755377	88.4852996532678	81.2195175436285	91.5003617053606	81.970464689546	87.8959796430702
7.88333333333333	99.7801771996895	76.0816462486548	90.239938650867	95.1296988070937	89.7099476406475	114.403648016462	NA	86.7544705141496	94.3150611610229	82.9316616678666	NA	NA	NA	90.1789183605771	92.6788338558609	88.4859289965932	81.2168721559495	91.4899638371002	81.9965075929256	87.8988017736695
7.89166666666667	99.7703193980317	76.0723516039596	90.2591709928978	95.1370313973214	89.708729797234	114.395840510677	NA	86.7868874493192	94.3193831470563	82.9890199493452	NA	NA	NA	90.1982303894547	92.6796309223178	88.4859439112322	81.2149843018197	91.4804836415483	82.0213919022843	87.9024290035323
7.9	99.7609181846937	76.0616952869432	90.2816359665089	95.1432851439264	89.7064225149377	114.389841724523	NA	86.8186678469403	94.3268290304897	83.0279885266323	NA	NA	NA	90.2180648322053	92.6822388858341	88.4849937254658	81.2138604804955	91.4718346359137	82.0452617840796	87.906619084257
7.90833333333333	99.7520823888538	76.0497535173789	90.3072016233848	95.1484050919659	89.7027355165642	114.386166868298	NA	86.8495919418985	94.3367447137394	83.0466312902212	NA	NA	NA	90.2383879642503	92.6869728196536	88.4827001965928	81.2135130596665	91.4638994089424	82.0681803864971	87.91114800698
7.91666666666667	99.7438913641484	76.0366405092381	90.3356752580881	95.1523830500582	89.6973958369875	114.385249215962	NA	86.8794710770906	94.3483600092437	83.0437297965847	NA	NA	NA	90.2591456985879	92.6940158683589	88.4786719208417	81.2139576303296	91.456535487345	82.0901382163801	87.9158095819784
7.925	99.7363954944983	76.0225035572201	90.3668073121696	95.1552512567601	89.6901727427711	114.387415850756	NA	86.9081572534006	94.3608122514092	83.0188924138665	NA	NA	NA	90.280267089662	92.7034004423983	88.4725215916725	81.2152075182641	91.4495769767595	82.1110642105606	87.920415433737
7.93333333333333	99.7296175107172	76.0075159832313	90.4003031811637	95.1570798292917	89.6809019059347	114.392873270651	NA	86.9355499302355	94.3731765103249	82.9726124130804	NA	NA	NA	90.301669100344	92.7150123189295	88.4638869505101	81.2172664342611	91.4428335406353	82.1308398983288	87.9247965091824
7.94166666666667	99.7235541998878	75.99186802431	90.4358397050853	95.1579757864355	89.6695037957414	114.401702522655	NA	86.9615989562672	94.3845084361161	82.9062637283377	NA	NA	NA	90.3232621718958	92.7286132947175	88.4524553033539	81.2201213658602	91.4360906573708	82.1493158555024	87.9288061846765
7.95	99.7181747714719	75.9757558954154	90.4730829351325	95.1580807452422	89.6559918645612	114.41386345341	NA	86.9863023906506	94.3938991977492	82.8220234793232	NA	NA	NA	90.3449570664578	92.7438718348834	88.4379873685155	81.2237376942353	91.4291149189383	82.1663298000044	87.9323237864441
7.95833333333333	99.713412097325	75.9593709236613	90.5117043512589	95.1575647227388	89.6404688452588	114.429206996733	NA	87.0096999452517	94.4005325963915	82.7227225594807	NA	NA	NA	90.366673460405	92.7603941051707	88.420335204292	81.2280573118925	91.4216638912378	82.1817264128008	87.9352573239145
7.96666666666667	99.7091497875335	75.9428918615909	90.5513935433654	95.1566153241004	89.6231133958763	114.447490958977	NA	87.0318648998381	94.403732569937	82.6116454210509	NA	NA	NA	90.3883492286988	92.7777537652778	88.3994533995076	81.232998684797	91.4134970158541	82.1953772352023	87.9375455857984
7.975	99.7052149250963	75.9264824383635	90.5918675954692	95.1554242293976	89.6041608585864	114.468395006021	NA	87.0528965403409	94.4029968911112	82.4923106690524	NA	NA	NA	90.4099478562635	92.7955213237045	88.3754075944819	81.2384573367302	91.4043861023566	82.2071963960915	87.939159875096
7.98333333333333	99.7013846670012	75.9102935908296	90.6328783940428	95.1541746020323	89.5838806531361	114.491536877573	NA	87.0729132666482	94.398019463012	82.3682601312669	NA	NA	NA	90.4314616379028	92.8132927774011	88.3483839976349	81.2443064074228	91.3941266150517	82.2171496191553	87.9401039598931
7.99166666666667	99.6974055931398	75.8944674096405	90.6742173278464	95.1530331901525	89.5625517987766	114.516493774982	NA	87.0920465590236	94.3887030469128	82.2428740565775	NA	NA	NA	90.4529101450304	92.8307146930908	88.3186995277601	81.2503983876364	91.382549151719	82.2252580843751	87.9404109769598
8	99.6930182155086	75.8791396459753	90.7157153550559	95.152149376632	89.5404392757144	114.542826791558	NA	87.1104358838995	94.3751615556633	82.1192214892461	NA	NA	NA	90.4743353933532	92.847499977611	88.2868085602399	81.2565704194002	91.369530297818	82.2315993485863	87.9401390083816
8.00833333333333	99.6879806753628	75.8644399565813	90.7572376025128	95.1516602656521	89.5177759195214	114.570102456466	NA	87.1282232169583	94.3577100707462	81.9999520919706	NA	NA	NA	90.4957959935135	92.8634294058204	88.2532995734936	81.2626548336534	91.3550052608423	82.2363057404428	87.9393684800596
8.01666666666667	99.6820885835841	75.8504915763391	90.7986739350811	95.1516972827679	89.4947533200176	114.597908969666	NA	87.1455465353388	94.3368415067487	81.8872352354323	NA	NA	NA	90.5173617882607	92.8783402180508	88.218876004833	81.2684924637445	91.3389817580865	82.2395606102978	87.9382025965324
8.025	99.6751881076126	75.8374126133883	90.8399274629487	95.1523893835687	89.4715207401455	114.625868034545	NA	87.1625338314056	94.3131922059295	81.7827437339222	NA	NA	NA	90.5391089479415	92.8921081722635	88.1843218757135	81.2739432323332	91.3215486051103	82.2415939007446	87.9367692616868
8.03333333333333	99.6671809641451	75.825319606845	90.880902394195	95.1538619042599	89.4481887316068	114.653641271197	NA	87.1792984318203	94.2875022693848	81.6876678580485	NA	NA	NA	90.5611149063463	92.904629477931	88.15045730859	81.2788913661128	91.3028746111975	82.2426780685003	87.935220804863
8.04166666666667	99.6580235821612	75.814332054085	90.9214932877333	95.1562337765391	89.4248355649888	114.680928744069	NA	87.1959337366235	94.2605758467753	81.6027465518769	NA	NA	NA	90.5834526717396	92.9158085196928	88.1180889909416	81.2832482251217	91.2831993465744	82.2431232738762	87.9337278899492
8.05	99.6477234308144	75.8045759259666	90.9615782031838	95.1596166998978	89.4015156728341	114.707460971415	NA	87.2125060558183	94.2332432959432	81.5283130385122	NA	NA	NA	90.6061839606211	92.9255570443221	88.0879617195948	81.2869574596039	91.2628192860835	82.2432691061374	87.9324677766237
8.05833333333333	99.6363323831109	75.7961846883455	91.001016506187	95.16411884794	89.3782686312297	114.732989796184	NA	87.2290479932517	94.2063256720056	81.4643529641134	NA	NA	NA	90.6293517200849	92.9338060687872	88.0607182469665	81.2900033696047	91.2420730709484	82.2434708481131	87.9316107875473
8.06666666666667	99.6239360798599	75.7892972653286	91.0396504244739	95.1698517569722	89.3551267134719	114.75728321532	NA	87.2455568939891	94.1806025030582	81.4105672114423	NA	NA	NA	90.6529748660245	92.9405247592741	88.0368714664273	81.2924180734153	91.2213292749073	82.2440808509559	87.9313077514742
8.075	99.6106441993196	75.784052984602	91.077309373313	95.1769336811536	89.3321187347938	114.780127995144	NA	87.2620008350395	94.1567822695496	81.3664330948129	NA	NA	NA	90.6770473295919	92.9457369616248	88.0167894368	81.294281638842	91.2009774180859	82.2454275442392	87.9316778270012
8.08333333333333	99.5965915206365	75.7805836141309	91.1138156858854	95.1854826987031	89.3092681592097	114.801342706672	NA	87.2783305216226	94.135472789258	81.3312648166946	NA	NA	NA	90.7015394457852	92.9495271895301	88.0006916593279	81.2957133703894	91.1814203277757	82.247794887752	87.9327955480892
8.09166666666667	99.5819524718437	75.779003308606	91.1489901769256	95.1956003320379	89.2865861164541	114.820798717649	NA	87.29449264052	94.1171524971052	81.3042757856367	NA	NA	NA	90.7263979291122	92.952032648309	87.9886520788462	81.2968577565088	91.1630653024031	82.2514052114922	87.9346786723463
8.1	99.5669584408802	75.7793986412409	91.1826579052734	95.2073541264327	89.2640634467895	114.838440018624	NA	87.3104411107909	94.10215056419	81.2846391581531	NA	NA	NA	90.7515429692114	92.9534254047056	87.9806032697474	81.297869942536	91.1463114076397	82.2564088905493	87.9372812711524
8.10833333333333	99.551903196337	75.7818208289752	91.2146558210406	95.2207676888365	89.2416659311997	114.854293733233	NA	87.3261456655561	94.0906426444151	81.2715364041637	NA	NA	NA	90.7768634068163	92.9538934526521	87.9763397429315	81.2989034268925	91.1315307754769	82.2628830929706	87.9404965222655
8.11666666666667	99.5371302323414	75.7862805782577	91.2448413304128	95.2358200178718	89.2193334626107	114.868471445967	NA	87.3415977613962	94.0826596367781	81.2641876372684	NA	NA	NA	90.8022117437375	92.9536264166638	87.9755232806639	81.3001003556927	91.1190453853914	82.2708388918374	87.9441700590424
8.125	99.5230071164975	75.7927450322263	91.2730980452202	95.2524507885419	89.1969817579433	114.881165122822	NA	87.3568119444518	94.078101563863	81.2618694048446	NA	NA	NA	90.8274011795708	92.952806233386	87.9776949455998	81.3015836293299	91.1091056378764	82.2802341318917	87.9481196247216
8.13333333333333	99.5098965781905	75.8011371865418	91.2993373985503	95.2705685168258	89.1745060198867	114.892637866683	NA	87.3718211852115	94.0767531848765	81.263930170714	NA	NA	NA	90.8522070229106	92.9516016412492	87.982296256256	81.30345014879	91.101877247361	82.2909885505933	87.9521547784058
8.14166666666667	99.4981304533221	75.8113387818661	91.3234992463226	95.2900605259681	89.1517864772677	114.903208238341	NA	87.3866675129208	94.0783030981267	81.2698072902596	NA	NA	NA	90.876373939589	92.9501660516163	87.9887012753482	81.3057658693164	91.0974380671576	82.3029967881713	87.956093260293
8.15	99.4879870087981	75.8231963507727	91.3455546596801	95.3108050641901	89.1286949430119	114.913228826005	NA	87.4013902861403	94.0823659456745	81.2790428242743	NA	NA	NA	90.8996284309499	92.948638069137	87.9962616446488	81.3085640072131	91.0957827547751	82.3161366715276	87.9597739268306
8.15833333333333	99.4796702670299	75.8365287864589	91.3655103985833	95.332685672462	89.1051017510028	114.923060233388	NA	87.4160139684108	94.0885045706561	81.2912941116026	NA	NA	NA	90.9216937009128	92.9471417946536	88.0043602567271	81.3118457912499	91.0968328896894	82.3302742492003	87.963066251145
8.16666666666667	99.473291157559	75.8511352717219	91.3834124508604	95.355604262161	89.0808832651997	114.933041187982	NA	87.4305383857792	94.0962514109774	81.3063366260935	NA	NA	NA	90.9423038086954	92.945782906636	88.0124598358887	81.3155813432617	91.1004495400235	82.345268638279	87.9658758511363
8.175	99.4688527511988	75.8668033068923	91.3993473948405	95.3794867047365	89.0559294365191	114.943456082934	NA	87.4449353233632	94.1051296545527	81.3240604973286	NA	NA	NA	90.9612158198047	92.9446408438796	88.0201323804731	81.3197097706297	91.1064451196526	82.3609778941896	87.9681471357119
8.18333333333333	99.4662450262713	75.8833169774099	91.4134416743983	95.4042784844656	89.0301499962241	114.954503612132	NA	87.4591527891813	94.1146722191708	81.3444638917609	NA	NA	NA	90.9782197935432	92.9437628868621	88.0270648637875	81.3241396268487	91.114594226012	82.3772651660865	87.9698651553748
8.19166666666667	99.4652551839643	75.9004655764265	91.425857477416	95.4299348133272	89.0034790384141	114.966273663141	NA	87.473123387461	94.1244367315356	81.3676421700998	NA	NA	NA	90.9931459895285	92.9431638776365	88.0330466319857	81.3287518771125	91.1246452653356	82.3940044499685	87.9710568779986
8.2	99.4655940906469	75.9180518584223	91.4367827551733	95.456412216084	88.9758793168892	114.978739252075	NA	87.486770227674	94.1340168890677	81.3937676204715	NA	NA	NA	91.005869127039	92.9428286419836	88.0379492436041	81.333407883098	91.1363340199546	82.4110861844844	87.971790739362
8.20833333333333	99.4669323784003	75.9358985687872	91.446415784905	95.4836643823359	88.9473475000451	114.991763781408	NA	87.5000063492367	94.143049571925	81.4230577105379	NA	NA	NA	91.0163114822349	92.942712554035	88.0417096140128	81.3379613737101	91.1494006547089	82.4284218751349	87.9721743331657
8.21666666666667	99.4689365487645	75.953852754465	91.4549484364448	95.5116390341065	88.9179205125667	115.005119002628	NA	87.512730128267	94.1512166186846	81.4557351290374	NA	NA	NA	91.0244466946938	92.9427405908918	88.0443221567601	81.3422683077835	91.1636118006503	82.4459447983411	87.9723502008543
8.225	99.4712964995606	75.9717885536137	91.4625514656631	95.5402721276479	88.8876817563699	115.018511450568	NA	87.524822945098	94.1582452679501	81.4919806960793	NA	NA	NA	91.0303032315115	92.9428093898223	88.0458378931599	81.346190424036	91.1787844887523	82.4636050612245	87.9724876174991
8.23333333333333	99.4737420820253	75.989609527381	91.4693617720661	95.5694804933149	88.8567651879165	115.031617378538	NA	87.536152516174	94.1639148037133	81.5318751395072	NA	NA	NA	91.033964523516	92.9427952974136	88.0463646200828	81.349594647066	91.1948033540279	82.4813610760916	87.9727684903782
8.24166666666667	99.4760546233505	76.0072515105024	91.4754707707595	95.5991565534117	88.8253559440415	115.044121315527	NA	87.5465794970914	94.1680713303612	81.5753331210917	NA	NA	NA	91.0355644357863	92.942567640391	88.0460644785153	81.3523530718879	91.2116242852152	82.4991708439452	87.9733699324972
8.25	99.4780807937569	76.0246862961242	91.4809149301806	95.6291661846766	88.7936875067646	115.055748781378	NA	87.5559631789553	94.1706440145452	81.6220475228926	NA	NA	NA	91.0352796311781	92.94200482968	88.0451485317126	81.354346929924	91.2292636820288	82.5169850100671	87.9744489475337
8.25833333333333	99.479748676036	76.0419250924431	91.485671935722	95.6593470969909	88.7620359535803	115.066287563206	NA	87.5641645560238	94.1716546442699	81.6714621615253	NA	NA	NA	91.0333215818823	92.9410098901314	88.0438678487725	81.3554751367433	91.2477763699578	82.5347424746607	87.9761323487816
8.26666666666667	99.4810768636467	76.0590199318013	91.4896664517509	95.6895048418452	88.7307120054232	115.075598527272	NA	87.5710469569693	94.1712177679518	81.7227799335356	NA	NA	NA	91.0299297339062	92.9395201968371	88.0424996736155	81.3556645113177	91.2672270367987	82.5523693166466	87.9785119440024
8.275	99.4821652612026	76.0760619994535	91.492786139248	95.7194072733203	88.7000510164721	115.083618518597	NA	87.5764754435382	94.1695332675396	81.7750084570065	NA	NA	NA	91.0253651581319	92.9375082542149	88.041328923965	81.3548774413442	91.2876622761522	82.5697821647033	87.9816441347625
8.28333333333333	99.4831645940382	76.093177009849	91.4949040885952	95.7487808956604	88.6703997831737	115.090356237795	NA	87.5803170333093	94.1668727462504	81.8270394871087	NA	NA	NA	91.0199035883172	92.9349771226384	88.0406275698995	81.3531148662429	91.3090918149165	82.5868964098767	87.9855523573513
8.29166666666667	99.4842339333179	76.11051805937	91.4959023653267	95.7773107499931	88.6420993376686	115.09588133076	NA	87.5824426677122	94.1635596228603	81.8777425797646	NA	NA	NA	91.0138279225446	92.9319562260683	88.0406342461421	81.3504147949795	91.3314841912961	82.6036368990824	87.9902297717423
8.3	99.4855005999494	76.1282561287906	91.4956926190709	95.8046436574236	88.6154651563849	115.100308349603	NA	87.5827308750304	94.1599451797144	81.926047218545	NA	NA	NA	91.0074201863984	92.9284979786373	88.0415347770861	81.346847086117	91.3547745377423	82.6199465023211	87.9956404238046
8.30833333333333	99.4870330046414	76.146568479651	91.4942312282994	95.8303954872034	88.5907682855529	115.10377997663	NA	87.5810749681632	94.1563859558038	81.9710041121015	NA	NA	NA	91.0009518330763	92.9246723629968	88.0434451048856	81.3425056501728	91.3788763127973	82.6357894946017	88.0017198363369
8.31666666666667	99.4888315024015	76.1656261685976	91.4915278213062	95.8541633270885	88.5682214069587	115.106454905611	NA	87.5773960100607	94.1532261343739	82.0118339722118	NA	NA	NA	90.9946721290646	92.9205580301644	88.0464010534423	81.3375003382975	91.4036885649125	82.6511507873251	88.0083771975877
8.325	99.4908381852225	76.1855829562433	91.487647467995	95.8755419359672	88.5479723566254	115.108502492736	NA	87.5716593353244	94.1507830828966	82.0479706258844	NA	NA	NA	90.9887968009353	92.916229569443	88.050358445377	81.3319501222959	91.4290957024853	82.6660345075156	88.0154992081714
8.33333333333333	99.4929606277549	76.2065669876054	91.482707565325	95.8941427469996	88.5301043131246	115.110101409082	NA	87.5638880451	94.1493312598016	82.0790935203429	NA	NA	NA	90.9834997842008	92.9117413879082	88.0552016350348	81.3259773298141	91.4549642599425	82.6804644366171	88.0229541656286
8.34166666666667	99.4950985050882	76.2286741852362	91.4768698342211	95.9096127206966	88.5146393649553	115.111437688533	NA	87.554167589614	94.149083253968	82.1051372806908	NA	NA	NA	90.9789093910578	92.9071116518655	88.060755986708	81.3197029726302	91.4811429806559	82.694485996476	88.0305970343811
8.35	99.4971630698343	76.2519615151015	91.470327006305	95.921649182371	88.5015434398075	115.112699321683	NA	87.5426396348671	94.1501743875158	82.1262675747113	NA	NA	NA	90.975108474045	92.9023138597001	88.0668030286221	81.3132436948834	91.5074670139891	82.7081676409177	88.0382781173824
8.35833333333333	99.4990887860594	76.2764398656994	91.4632846119048	95.9300080579177	88.4907338082903	115.114066715427	NA	87.529486835658	94.1526608616065	82.1428239745613	NA	NA	NA	90.9721371624588	92.8972836646937	88.0730992586575	81.306709489207	91.5337624380734	82.7215998580307	88.0458557261778
8.36666666666667	99.5008437446075	76.302067556466	91.4559406449678	95.9345069994331	88.4820906292146	115.115699090679	NA	87.5149118351776	94.1565343361218	82.1552465237347	NA	NA	NA	90.9699967073866	92.8919400362246	88.079396624877	81.3002014572141	91.5598481982065	82.7348913567579	88.0532099980981
8.375	99.5024411310298	76.328745515166	91.4484674041977	95.935027523964	88.475471085394	115.117717969635	NA	87.4991148635735	94.161743981812	82.164010582143	NA	NA	NA	90.9686535793732	92.8862094412173	88.0854598896142	81.2938100264056	91.5855349709836	82.7481631169112	88.0602550150888
8.38333333333333	99.5039451994274	76.3563154969405	91.4409994821943	95.931519026276	88.4707224801351	115.120191071425	NA	87.4822745718112	94.1682134445971	82.1695883030595	NA	NA	NA	90.9680435470029	92.8800414978369	88.0910778872352	81.2876126965467	91.6106220533952	82.761541011452	88.0669479637509
8.39166666666667	99.5054670049872	76.3845634788227	91.4336311392739	95.9240041828027	88.4676914237311	115.123120786004	NA	87.4645351302836	94.1758480798941	82.1724422475729	NA	NA	NA	90.9680761657492	92.8734127881689	88.0960684354236	81.2816694332073	91.6348955345396	82.7751470047484	88.0732934014026
8.4	99.5071546759777	76.413229694855	91.4264251248837	95.9125822200831	88.4662293110038	115.126440048031	NA	87.4460001342732	94.1845377963088	82.173044398478	NA	NA	NA	90.9686407842263	92.8663211582523	88.1002772347785	81.2760161356316	91.6581328523034	82.7890894449077	88.079339136124
8.40833333333333	99.5091857146107	76.4420240478685	91.419430944416	95.897425768637	88.4661967143429	115.130016320853	NA	87.4267333263907	94.1941624709144	82.171904864257	NA	NA	NA	90.9696150187246	92.8587741163381	88.1035718019147	81.2706592584375	91.6801170544509	82.8034545248598	88.0851620412799
8.41666666666667	99.5117633499617	76.4706431246524	91.412704686136	95.8787705780046	88.4674684805633	115.133662196775	NA	87.4067669669392	94.2046006045811	82.1695941003722	NA	NA	NA	90.9708755573757	92.8507763405221	88.1058336333825	81.2655748277479	91.7006586394674	82.8183010274993	88.0908471828029
8.425	99.5151138197769	76.4987853074754	91.4063206703045	95.8569035611718	88.4699387742398	115.1371492248	NA	87.3861164920288	94.2157364059624	82.1667502485659	NA	NA	NA	90.9723095659711	92.8423217003004	88.1069532136285	81.2607129514488	91.7196186327953	82.8336589945955	88.0964667674091
8.43333333333333	99.5194797960245	76.5261626609459	91.4003700641388	95.8321567663267	88.4735246544847	115.140221071462	NA	87.3647961817986	94.2274595956393	82.1640711092935	NA	NA	NA	90.973824213203	92.8333921114478	88.1068317939139	81.2560064401174	91.7369280969521	82.8495324515464	88.1020637066771
8.44166666666667	99.5251063159314	76.5525097288268	91.3949492189118	95.8049088527842	88.4781681978559	115.142604039547	NA	87.3428310904444	94.2396553049436	82.1622935896663	NA	NA	NA	90.9753535061571	92.823961011895	88.1053912026104	81.2513810944119	91.7526048808729	82.8659067088304	88.1076416806655
8.45	99.5322195526684	76.5775899547521	91.3901454095843	95.7755869761577	88.4838377836353	115.144016226478	NA	87.3202643766919	94.2521885193486	82.1621620187541	NA	NA	NA	90.9768638961016	92.8139966980624	88.1025886456069	81.2467653851657	91.7667700066993	82.8827590810335	88.1131626806185
8.45833333333333	99.5410037520878	76.6012011681141	91.3860269777684	95.7446600524151	88.4905284937864	115.144177377205	NA	87.297160844892	94.2648930909219	82.1643847280903	NA	NA	NA	90.9783596516868	92.8034630581726	88.0984308227717	81.2420981119852	91.7796595643906	82.9000686445767	88.1185520536071
8.46666666666667	99.551584814474	76.623181160115	91.3826393625186	95.7126210929789	88.4982616417463	115.142818870209	NA	87.2736071995144	94.2775727463553	82.1695813621294	NA	NA	NA	90.9798867900642	92.7923209992311	88.0929843442159	81.2373336170621	91.7916222916173	82.9178209034108	88.1237084635157
8.475	99.564028240463	76.6434122169173	91.3800033318011	95.6799651956583	88.5070841142141	115.13969183649	NA	87.249709688033	94.2900125913452	82.1782301061018	NA	NA	NA	90.9815335427074	92.7805358286765	88.0863840675493	81.232444749108	91.8030976459297	82.9360075764663	88.1285143344067
8.48333333333333	99.5783528493606	76.6618225840923	91.3781115674865	95.6471730587347	88.5170677995409	115.134573917028	NA	87.2255894249615	94.3019914820701	82.1906283966298	NA	NA	NA	90.9834263587985	92.7680914490158	88.0788410228271	81.2274250989161	91.8145779686041	82.9546244515291	88.1328438940998
8.49166666666667	99.5945534876588	76.6783843993352	91.3769237166915	95.6147046011069	88.5283075834046	115.127277739746	NA	87.201374465052	94.313286569034	82.2068776701755	NA	NA	NA	90.9857219129061	92.755006761579	88.0706469947625	81.2222929762133	91.8265613868899	82.9736689103111	88.1365691437871
8.5	99.612622695056	76.6931086399974	91.3763639745779	95.5829985484997	88.540914948441	115.117661907621	NA	87.1771884639626	94.3236720910969	82.2268918720084	NA	NA	NA	90.988596490262	92.741346265217	88.0621702774778	81.2170976062691	91.8395024965573	82.9931368896108	88.1395652202193
8.50833333333333	99.6325619618715	76.7060373908336	91.3763253476052	95.5524701495822	88.5550053876944	115.105640747159	NA	87.1531380385005	94.3329217363793	82.2504181618091	NA	NA	NA	90.9922344425696	92.7272168759186	88.0538411193214	81.2119254191706	91.8537701539303	83.0130191319924	88.1417163146538
8.51666666666667	99.6543753485398	76.717234444404	91.3766804039331	95.5235033568546	88.5706815073288	115.091189581234	NA	87.1293008372011	94.340818691924	82.2770558982074	NA	NA	NA	90.9968173714034	92.7127494770147	88.0461313606882	81.206903853957	91.8696209697604	83.0332972001616	88.1429234927751
8.525	99.6780446301928	76.7267761686758	91.377293705942	95.496440257835	88.5880166575688	115.074347264313	NA	87.1057149687606	94.3471694070498	82.3062679468691	NA	NA	NA	91.002515074517	92.6980736314847	88.0395334352864	81.2022001683272	91.887190811756	83.0539396682102	88.1431150216919
8.53333333333333	99.7034922147691	76.7347439412618	91.3780305662045	95.4715715992138	88.6070438183285	115.055219191069	NA	87.0823707907055	94.3518171947621	82.3373891846699	NA	NA	NA	91.0094782326346	92.6832980670236	88.0345405259926	81.1980129742003	91.9064990423316	83.0748989215533	88.1422579325784
8.54166666666667	99.7305414685549	76.7412184080533	91.3787607398043	95.4491288393765	88.6277523614147	115.033980448394	NA	87.0592066116567	94.3546564703552	82.3696425059514	NA	NA	NA	91.0178322586833	92.6685038317623	88.0316266638946	81.1945569597567	91.9274554014626	83.0961088638963	88.1403681275733
8.55	99.7588877907507	76.7462756461255	91.3793602470834	95.4292779561272	88.6500922144459	115.010876660359	NA	87.0361105877422	94.3556479745258	82.4021692294212	NA	NA	NA	91.0276719898514	92.6537480578962	88.0312237394874	81.1920451666455	91.9498610296735	83.1174829943668	88.1375154768565
8.55833333333333	99.7880946020525	76.7499857467055	91.3797143175072	95.4121184148672	88.6739813814151	114.986221689501	NA	87.0129326794353	94.3548306352296	82.4340721297742	NA	NA	NA	91.0390571117527	92.6390733317115	88.0336948531173	81.1906736554371	91.9734029605336	83.1389131167107	88.1338208105959
8.56666666666667	99.8176185612104	76.7524145047359	91.3797200582515	95.3976901923417	88.6993124450931	114.960392129818	NA	86.9895078609678	94.3523248390153	82.4644635508585	NA	NA	NA	91.0520076456102	92.6245203447182	88.039309665004	81.190610541965	91.9976480869558	83.160271480784	88.1294442832821
8.575	99.8468551615786	76.7536276607518	91.3792854092056	95.3859876540041	88.7259577529536	114.933817543092	NA	86.9656843374982	94.3483254608638	82.4925114576412	NA	NA	NA	91.0664986950306	92.6101434710555	88.0482288032828	81.1919894325198	92.0220431912086	83.1814189974737	88.1245677684922
8.58333333333333	99.8751906552784	76.7536956864684	91.3783243382478	95.3769776848012	88.753775724321	114.906966995421	NA	86.9413477671423	94.3430865820865	82.5174795989891	NA	NA	NA	91.0824557223739	92.5960289395093	88.0604998361332	81.1949072505303	92.045925563035	83.2022184481812	88.1193764331409
8.59166666666667	99.9020484418948	76.7526979088785	91.3767530105011	95.3706197313011	88.7826188994053	114.880335071183	NA	86.9164378884837	94.3369024244601	82.5387601647366	NA	NA	NA	91.0997538532564	92.5823143267508	88.0760633926813	81.1994263417202	92.0685478275309	83.2225483078879	88.1140451093218
8.6	99.9269237418374	76.7507264093074	91.3744920189521	95.3668830580336	88.8123418389185	114.854428973446	NA	86.8909602528012	94.330089818784	82.5558957935651	NA	NA	NA	91.1182235296809	92.5692053457111	88.0947646991175	81.2055797395304	92.0891197451806	83.2423132525074	88.1087322194702
8.60833333333333	99.9494058248941	76.7478898978091	91.3714752541059	95.3657555098705	88.8428073932482	114.829755086273	NA	86.8649966362284	94.322974154896	82.5685867556444	NA	NA	NA	91.137662104937	92.5569826080799	88.1163633886737	81.2133777304904	92.1068660900126	83.2614517788447	88.1035803561714
8.61666666666667	99.9691884124547	76.7443169358497	91.367661361936	95.3672421056553	88.873892117035	114.806803235527	NA	86.8387130786265	94.3158755221935	82.5766854879124	NA	NA	NA	91.1578502937607	92.54599148169	88.1405390016367	81.222814060926	92.1210929294864	83.2799448958122	88.0987215509862
8.625	99.9860694411862	76.7401581544145	91.3630422279081	95.3713557411426	88.9054926259216	114.786028645176	NA	86.81235992623	94.3090902741569	82.580188648939	NA	NA	NA	91.1785718918339	92.536614901549	88.1668969327758	81.2338700316439	92.1312491549258	83.2978277859679	88.0942858202727
8.63333333333333	99.9999454220862	76.7355869639468	91.357644276728	95.378103028845	88.9375336109174	114.767833235137	NA	86.7862598634646	94.3028676320214	82.57923503361	NA	NA	NA	91.1996326088479	92.529237190793	88.1949786366814	81.246514424506	92.1369710159406	83.3152013502341	88.0904114745725
8.64166666666667	100.010808087416	76.7307969438349	91.3515216725812	95.3874693952665	88.9699765154489	114.752549595139	NA	86.7607860671415	94.2973881119111	82.5741074795665	NA	NA	NA	91.2208728135896	92.5242088833296	88.2242746569542	81.2606991000785	92.1381037166572	83.3322380151738	88.0872546997283
8.65	100.018746096871	76.7259938404588	91.3447441580064	95.3994087749131	89.0028267236203	114.740430581937	NA	86.7363369080905	94.2927529020924	82.5652309704026	NA	NA	NA	91.242172507466	92.5218186466697	88.2542399089229	81.2763534366435	92.134701495159	83.3491771718242	88.0849947770112
8.65833333333333	100.023946675018	76.7213822493969	91.3373833131275	95.413841049905	89.0361370122357	114.731643213357	NA	86.7133135676751	94.2889870482598	82.5531635485266	NA	NA	NA	91.2634512350332	92.5222744229611	88.2843129797978	81.2933814796797	92.127012370106	83.3663088270704	88.0838318079877
8.66666666666667	100.026690002352	76.7171497788154	91.32949949446	95.430656645745	89.0700058664225	114.726262662073	NA	86.6921033610782	94.2860521942918	82.5385822917929	NA	NA	NA	91.2846663773885	92.5256936580865	88.3139376750235	81.3116637288468	92.1154537529375	83.3839476453515	88.0839775033172
8.675	100.02733424367	76.7134524588007	91.3211317531833	95.4497256317131	89.1045704525726	114.724264931526	NA	86.6730665487592	94.2838629018367	82.5222659393642	NA	NA	NA	91.3058112901347	92.5321009747828	88.3425824593655	81.3310636323288	92.1005835566035	83.4024014964787	88.085643636812
8.68333333333333	100.026294263318	76.7104045102841	91.312294668402	95.4709076602089	89.1399954427978	114.725520055713	NA	86.6565222928858	94.2823015843654	82.5050742795719	NA	NA	NA	91.3269131759041	92.541431510279	88.3697564338725	81.3514366447615	92.0830718285589	83.4219389380357	88.0890324729429
8.69166666666667	100.024017979952	76.7080743163599	91.3029843730497	95.4940591952943	89.1764597516402	114.729787621111	NA	86.6427328823191	94.2812301047881	82.4879268724458	NA	NA	NA	91.3480300815419	92.5535398693369	88.3950213116768	81.3726381359201	92.0636770697255	83.4427600759805	88.0943292980851
8.7	100.020964743803	76.7064866542025	91.2931908069226	95.5190369985529	89.2141426205211	114.736715485145	NA	86.6318907284084	94.2805001814002	82.4717859032852	NA	NA	NA	91.3692460458649	92.5682145651098	88.4179965072028	81.3945287672586	92.0432270535086	83.4649750404242	88.1016944396864
8.70833333333333	100.017590542218	76.7056299214703	91.28290962225	95.5456998993067	89.2532096417476	114.745842568322	NA	86.6241133860561	94.2799651060067	82.4576441104641	NA	NA	NA	91.390662953914	92.5851938421516	88.4383565249013	81.4169792310043	92.0226012888561	83.4885932792559	88.1112542636792
8.71666666666667	100.014339263485	76.7054669364266	91.2721482528781	95.5739114735447	89.2937998627567	114.756607914117	NA	86.6194468993617	94.2794928261927	82.4465107091626	NA	NA	NA	91.4123880438524	92.60417716307	88.4558246260894	81.4398752581091	92.002715215521	83.5135250731771	88.1230941665634
8.725	100.011632399459	76.7059471842786	91.2609247315303	95.603544011614	89.3360159227046	114.768368134736	NA	86.6178727814606	94.2789793549146	82.4393868526976	NA	NA	NA	91.4345183650923	92.624831653274	88.4701678003403	81.4631206048082	91.9845088596046	83.5395943266812	88.1372558858068
8.73333333333333	100.009852300553	76.707017086975	91.2492616646471	95.6344811968418	89.3799185716134	114.78042218216	NA	86.6193141568249	94.2783596965988	82.43723011102	NA	NA	NA	91.457126523247	92.6467978265192	88.4811962336096	81.4866352454311	91.9689385846567	83.5665591216425	88.1537374768949
8.74166666666667	100.009323342769	76.7086259032899	91.2371792199269	95.666616674205	89.425525364238	114.792041906501	NA	86.6236413012006	94.2776101922474	82.4409132216995	NA	NA	NA	91.4802522138618	92.6696986659489	88.4887679122399	81.5103490613404	91.9569648636915	83.5941354829823	88.1724919994006
8.75	100.010301519949	76.7107278634456	91.2246899595237	95.6998491086345	89.4728117518051	114.802509086134	NA	86.6306803970295	94.2767377957459	82.4511813477823	NA	NA	NA	91.5039004678406	92.6931546260698	88.4927958056695	81.5341945935004	91.9495284473073	83.6220210259195	88.1934223270073
8.75833333333333	100.012980476662	76.7132824127721	91.2117971419879	95.7340773649687	89.5217120082624	114.811156634975	NA	86.6402274875545	94.2757600171965	82.4686100590089	NA	NA	NA	91.5280440144202	92.7168053980359	88.4932539594668	81.5581020398705	91.9475109491857	83.6499160993751	88.2163736290023
8.76666666666667	100.017510281456	76.7162535198076	91.1984977427801	95.7691980575299	89.5721187400327	114.817406868508	NA	86.6520646658135	94.2746862837932	82.4935647248437	NA	NA	NA	91.552627100193	92.7403332082587	88.4901804468099	81.5819972788164	91.9516816500778	83.6775400154542	88.2411284514953
8.775	100.02401565284	76.7196083041318	91.1847892495463	95.8051035593736	89.623882148328	114.8208015959	NA	86.6659736428196	94.2735108174353	82.5261610671649	NA	NA	NA	91.5775705097091	92.7634765890381	88.4836756855087	81.6058035590725	91.9626383194389	83.7046412890506	88.2674087261225
8.78333333333333	100.032604290333	76.7233152814727	91.170675789896	95.8416772651431	89.676810672965	114.821023725887	NA	86.681744786634	94.2722191764025	82.5662295840666	NA	NA	NA	91.6027790219418	92.7860271562663	88.473895018686	81.6294478930448	91.9807527110068	83.7310029512881	88.294886107788
8.79166666666667	100.043365975966	76.7273427362117	91.1561696619458	95.8787864976908	89.7306728878424	114.817909509921	NA	86.6991825255787	94.2708012051688	82.6132917006331	NA	NA	NA	91.6281512375818	92.807812944162	88.4610375671039	81.6528712365169	92.0061296973529	83.7564447287127	88.3231991634072
8.8	100.056365888254	76.7316581640165	91.1412890688592	95.9162770371719	89.7851992750997	114.811445533881	NA	86.7181074975215	94.2692609044714	82.6665565570179	NA	NA	NA	91.6535891665462	92.8286798722275	88.4453350990062	81.6760394333503	92.0385838764377	83.7808240372709	88.3519735636002
8.80833333333333	100.071631945731	76.7362295991601	91.1260559613282	95.9539726015557	89.8400837156412	114.801745240523	NA	86.7383551114413	94.2676202150979	82.7249438618474	NA	NA	NA	91.6790042551589	92.8484822124197	88.4270427402967	81.6989515509121	92.0776329607642	83.8040378520714	88.380841720503
8.81666666666667	100.089135110144	76.7410283138472	91.1104963348133	95.9916797135842	89.8949869773444	114.789009727248	NA	86.7597711737863	94.2659197392589	82.7871340080794	NA	NA	NA	91.7043189084481	92.8670857048843	88.4064326023873	81.7216433450693	92.1225073883362	83.8260257258563	88.4094613218828
8.825	100.108765219467	76.7460312914243	91.0946418764456	96.02919605831	89.9495453777245	114.773486116562	NA	86.7822060693211	94.2642190978409	82.8516404107431	NA	NA	NA	91.7294659875944	92.8843785836595	88.3837921702554	81.7441859112298	92.1721776144327	83.8467717509267	88.4375332203729
8.83333333333333	100.130308181008	76.7512223256381	91.0785312388528	96.0663193794765	90.0033866603088	114.755435672149	NA	86.8055092532278	94.2625964677533	82.9168902582148	NA	NA	NA	91.7543897630846	92.9002821034576	88.3594271575602	81.7666815602055	92.2253993356224	83.8663032132822	88.464816953151
8.84166666666667	100.153431433819	76.7565916664766	91.0622119315017	96.1028554423808	90.0561531400814	114.735117610375	NA	86.8295262939943	94.261144514808	82.9812981713686	NA	NA	NA	91.7790496961572	92.9147559220448	88.3336654229427	81.7892588980679	92.2807736666996	83.884685322264	88.4911410912184
8.85	100.177683317373	76.7621347767036	91.0457450274797	96.1386271039504	90.1075296767604	114.712788094899	NA	86.854100458928	94.2599602978563	83.0433283002455	NA	NA	NA	91.8034260326168	92.9277991008752	88.3068590629971	81.8120676963695	92.33681744814	83.9020128872541	88.5164068212278
8.85833333333333	100.20250813522	76.7678511088138	91.0292119138128	96.173488202789	90.1572713490835	114.688708497724	NA	86.8790791294236	94.2591308148795	83.101551322775	NA	NA	NA	91.8275253111107	92.9394485742916	88.2793840162526	81.8352733888495	92.392038351821	83.9184009677871	88.5405840846802
8.86666666666667	100.227276850486	76.7737436527643	91.0127186381694	96.2073427158574	90.205224192771	114.663156302076	NA	86.9043234254161	94.2587207897463	83.1547014375288	NA	NA	NA	91.8513836767964	92.9497762914078	88.2516366867669	81.8590508960837	92.4450099555385	83.9339767351142	88.5637006662125
8.875	100.251334898803	76.7798190545095	90.9963932126583	96.2401631764502	90.2513337407106	114.636435468868	NA	86.9297184748236	94.2587702843184	83.2017318318053	NA	NA	NA	91.8750660328206	92.9588857318385	88.2240265890332	81.8835765275928	92.4944437090896	83.9488738112212	88.5858272845893
8.88333333333333	100.274065094257	76.7860872759834	90.9803744949647	96.271999968824	90.2956401777903	114.608884744041	NA	86.9551821455281	94.2593047059302	83.2418650272108	NA	NA	NA	91.8986600046046	92.9669066689463	88.196965493156	81.9090164865833	92.5392552734595	83.9632290127851	88.6070634362519
8.89166666666667	100.29495430936	76.7925599471011	90.9647954659665	96.3029783980085	90.338262850714	114.580881066041	NA	86.9806716674918	94.2603530860431	83.274634290172	NA	NA	NA	91.9222648599607	92.9739868544336	88.1708552008763	81.935513019946	92.5786192201066	83.9771801540227	88.6275265584213
8.9	100.31365022831	76.7992472946171	90.949767069997	96.3332861196646	90.379378793219	114.552834259063	NA	87.0061884168525	94.2619681204703	83.2999098472216	NA	NA	NA	91.9459766533558	92.9802832069471	88.1460754929789	81.9631716940661	92.6120012267192	83.9908627578719	88.6473431527589
8.90833333333333	100.329999685046	76.8061540560292	90.935369601058	96.3631540492348	90.4192006144335	114.525171311517	NA	87.0317797338928	94.2642412094155	83.3179027112012	NA	NA	NA	91.9698723341505	92.9859588752719	88.1229734261558	81.9920525144508	92.6391584084377	84.0044041585326	88.6666397468433
8.91666666666667	100.344061377396	76.8132750451765	90.9216554199529	96.3928334491116	90.4579585459428	114.498314261838	NA	87.0575359337437	94.2673050123855	83.3291434650175	NA	NA	NA	91.9939963429438	92.9911903450427	88.1018563376862	82.0221653390605	92.6601092593027	84.0179154750917	88.6855341230943
8.925	100.356086622614	76.820591281444	90.9086612074073	96.4225731256132	90.4958884312614	114.472660400666	NA	87.083582434768	94.2713207448637	83.3344397750911	NA	NA	NA	92.0183521211713	92.9961805668059	88.0829901216461	82.0534691960541	92.6750866354541	84.031483541763	88.7041285656122
8.93333333333333	100.366471157969	76.8280679345367	90.8964239839453	96.4526009172177	90.5332236961669	114.448571700216	NA	87.1100673489784	94.2764568685127	83.3348194998672	NA	NA	NA	92.0428988847538	93.001168640238	88.0666006279179	82.085875993628	92.6844898534583	84.0451651023575	88.7225058676137
8.94166666666667	100.375691249486	76.835655272626	90.8849950658947	96.483111915783	90.5701886155336	114.426374260759	NA	87.1371435969447	94.2828678475141	83.3314664653429	NA	NA	NA	92.0675526559165	93.0064312873527	88.0528743297144	82.1192595520905	92.688845767774	84.0589850176751	88.740727462222
8.95	100.384239808902	76.8432926507416	90.8744490068116	96.5142630655673	90.6069919112718	114.406364285946	NA	87.164947158511	94.290674725891	83.3256546722916	NA	NA	NA	92.0921905169452	93.0122792790671	88.0419579002567	82.1534690145797	92.6887811391254	84.0729390961412	88.7588316121532
8.95833333333333	100.392575280088	76.8509141399403	90.8648872735354	96.5461716763057	90.6438200654929	114.388816205664	NA	87.1935781202619	94.2999456054066	83.318683362872	NA	NA	NA	92.1166576086492	93.0190521537383	88.033958758188	82.1883434899256	92.6850023975577	84.0870006037609	88.7768295470151
8.96666666666667	100.401090467248	76.8584540355542	90.856436961162	96.5789157883022	90.6808290229734	114.373988408775	NA	87.2230907427542	94.3106783968825	83.3118131713191	NA	NA	NA	92.1407764698816	93.0271091068193	88.0289443831168	82.2237256570528	92.678274740886	84.1011286199169	88.7947003770665
8.975	100.410099736847	76.8658510638945	90.8492452921001	96.6125358161169	90.7181340957137	114.362122191406	NA	87.2534929303448	94.3227929735418	83.306205719761	NA	NA	NA	92.1643580592939	93.0368110607684	88.0269350227253	82.2594743524042	92.6693941796155	84.1152762608174	88.8123884596777
8.98333333333333	100.419834438185	76.8730508882968	90.8434725676948	96.6470369840177	90.7557999987307	114.353432270655	NA	87.2847513750514	94.336138130193	83.302871892373	NA	NA	NA	92.1872144280741	93.0484911345966	88.0278893598597	82.2954757270407	92.6591530257339	84.1293967966134	88.8298060779559
8.99166666666667	100.430436521585	76.8800070005967	90.8392859594585	96.6823911430538	90.7938336983788	114.348091171953	NA	87.3167983126413	94.3505116864674	83.3026332296495	NA	NA	NA	92.2091740596969	93.062416686882	88.0316888563778	82.3316507451254	92.6483052596027	84.143446296048	88.846841749956
9	100.441950765001	76.8866801964636	90.8368528768388	96.7185364526246	90.8321826565128	114.346211161807	NA	87.3495371441516	94.3656854761282	83.3060971048896	NA	NA	NA	92.2300997847685	93.0787516160792	88.0381272889015	82.3679583224859	92.6375388208448	84.1573826556995	88.8633731076885
9.00833333333333	100.454323332725	76.8930372343804	90.8363314673275	96.7553749674547	90.8707403809649	114.347827214273	NA	87.3828462856507	94.3814248192442	83.3136441955115	NA	NA	NA	92.2499060652054	93.0975282058279	88.0469104247766	82.4043969574293	92.6274563018489	84.1711623476739	88.8792819559008
9.01666666666667	100.467409715538	76.8990497963234	90.8378588506323	96.7927701826436	90.9093582455776	114.352885630241	NA	87.4165825747179	94.3974958363454	83.3254281964023	NA	NA	NA	92.2685710602634	93.1186350918928	88.0576684468429	82.4410069343076	92.6185591335261	84.1847377552429	88.8944679994465
9.025	100.480988133414	76.9046944242051	90.8415403397591	96.8305468895183	90.9478587560708	114.361243567772	NA	87.4505861436114	94.4136616111804	83.3413878727594	NA	NA	NA	92.2861405615383	93.1418242579414	88.0699788264588	82.4778701818961	92.6112315820325	84.1980581347236	88.9088590584954
9.03333333333333	100.49477489237	76.9099531451132	90.8474429261518	96.8684939750713	90.9860454545917	114.372681239572	NA	87.4846875304407	94.4296727665954	83.361270275928	NA	NA	NA	92.302723454939	93.1667339102887	88.0833925754806	82.5151024038619	92.6057279447083	84.2110754229762	88.9224172172748
9.04166666666667	100.50844265738	76.9148142211807	90.8555939557321	96.9063693076846	91.0237085430133	114.386922350195	NA	87.5187161656052	94.4452566472217	83.3846662885071	NA	NA	NA	92.3184801731122	93.1929190217153	88.0974564703071	82.5528348959677	92.6021690969292	84.223753479111	88.9351398493884
9.05	100.52164432245	76.9192726411971	90.8659825708345	96.9439062397913	91.0606281777984	114.403655919215	NA	87.5525095585303	94.4601078154752	83.4110602697508	NA	NA	NA	92.3336062097234	93.2198833259538	88.1117277176902	82.5911885919502	92.6005500577075	84.2360769953715	88.9470545327154
9.05833333333333	100.534042180117	76.9233300119581	90.878560901736	96.9808219449959	91.0965775976784	114.422555883436	NA	87.5859230363764	94.4738842055815	83.4398860857025	NA	NA	NA	92.3483123049798	93.2471121779871	88.1257823941078	82.6302465940725	92.6007548988914	84.248056132857	88.9582086857148
9.06666666666667	100.545338112711	76.9269936177903	90.893245676225	97.0168278058831	91.1313279607054	114.443297895126	NA	87.6188384226684	94.4862141987134	83.4705699749766	NA	NA	NA	92.3628022926751	93.2741073560758	88.1392212188983	82.6700322465725	92.6025741232054	84.2597260633369	88.9686559351165
9.075	100.555300329929	76.9302747581436	90.9099244742327	97.0516429298137	91.1646561058365	114.46557196751	NA	87.6511703197619	94.4967166075125	83.5025437946227	NA	NA	NA	92.3772498382458	93.3004211537985	88.1516738394819	82.7104987178407	92.6057218548929	84.2711437269055	88.9784420684229
9.08333333333333	100.563783756023	76.9331864352435	90.9284691951182	97.0850119435533	91.1963544908859	114.489089280103	NA	87.6828711258531	94.5050296266857	83.535230223364	NA	NA	NA	92.3917764085002	93.3256816883077	88.1627993001443	82.7515326446754	92.6098530524399	84.2823835699126	88.9875952380384
9.09166666666667	100.570740184488	76.9357398778293	90.9487533588624	97.1167248108407	91.2262407564193	114.513584344448	NA	87.7139345018221	94.5108418768962	83.568014609068	NA	NA	NA	92.4064337564769	93.3496007921442	88.1722820695397	82.792968546841	92.614582161928	84.293531932928	88.9961246798637
9.1	100.576214848374	76.9379398461714	90.9706652351003	97.1466335535125	91.2541645397654	114.538814964708	NA	87.7443936117689	94.5139208874459	83.6002191406524	NA	NA	NA	92.4211939745751	93.3719632775516	88.1798288241379	82.8346076741279	92.6195032374961	84.3046798885708	89.0040275369879
9.10833333333333	100.580332141983	76.9397805746054	90.9941102259967	97.1746623881553	91.2800110779052	114.564559900608	NA	87.7743126346117	94.5141360093633	83.6310949782298	NA	NA	NA	92.4359488110679	93.3926056557072	88.1851732770613	82.8762379527582	92.6242086017431	84.3159154292618	89.0112992916656
9.11666666666667	100.583278246851	76.941244928105	91.0190031538963	97.2008103340223	91.3037027779331	114.590614127535	NA	87.8037755941309	94.5114712770185	83.6598464203015	NA	NA	NA	92.450518489975	93.4113961477678	88.1880921542045	82.9176555305786	92.6283016273217	84.3273153549091	89.017942994949
9.125	100.585286158726	76.9423079021866	91.0452575348765	97.2251460801764	91.3251996439122	114.616785528727	NA	87.8328773261285	94.506024851441	83.6856884842035	NA	NA	NA	92.4646694471707	93.4282244054485	88.1884291408471	82.9586875173071	92.6314016374978	84.3389364237932	89.0239734248279
9.13333333333333	100.586623135589	76.9429438782335	91.072778552925	97.2477963494684	91.3444983075402	114.642897348078	NA	87.8617168259831	94.4979971848859	83.707921765861	NA	NA	NA	92.4781393493141	93.4430019767528	88.1861186010996	82.9992115188527	92.6331433115388	84.3508068499482	89.0294142886114
[truncated: 1,063 more rows]
