# Supplementary material for: Pupil responses to melanopsin-isolating stimuli as a potential diagnostic biomarker for glaucoma
Source: PLoS One. 2025 May 23;20(5):e0324373. doi: 10.1371/journal.pone.0324373 (PMC12101769; doi:10.1371/journal.pone.0324373)
Supplement: S6 File — (CSV) [file pone.0324373.s008.csv]

timeRelativeToPulseOnset	glaucomaParticipant1	glaucomaParticipant2	glaucomaParticipant3	glaucomaParticipant4	glaucomaParticipant5	glaucomaParticipant6	glaucomaParticipant7	glaucomaParticipant8	glaucomaParticipant9	glaucomaParticipant10	glaucomaParticipant11	glaucomaParticipant12	glaucomaParticipant13	glaucomaParticipant14	glaucomaParticipant15	glaucomaParticipant16	glaucomaParticipant17	glaucomaParticipant18	glaucomaParticipant19	glaucomaParticipant20
-2	106.145604516936	99.2430679458221	103.627797286692	97.0353771457345	98.6474426185288	99.0282845114284	NA	101.23166494782	96.0228348748577	99.6172377222608	NA	NA	NA	94.4511084842875	99.2488777806396	100.420973986555	-185951.043944805	97.2670493711744	103.245416882181	98.799477317407
-1.99166666666667	106.127930733679	99.2351770883927	103.659489791159	96.7701179106973	98.7500118755505	99.045954552961	NA	101.300001260793	96.1008946841683	99.7156436844984	NA	NA	NA	94.7930801208614	99.2822253510356	100.536842760692	-421391.313805129	97.1753255804952	103.312405383333	99.3226285381473
-1.98333333333333	106.092211202821	99.2284961287239	103.682043005409	96.5018662341338	98.8315268475558	99.0641748339442	NA	101.347096934647	96.173777428467	99.8010314425549	NA	NA	NA	95.1332008784264	99.3114235931919	100.656294784175	-595362.609655892	97.0880698019815	103.366102152528	99.8388418452024
-1.975	106.038466847578	99.2228533789457	103.694687015463	96.2355750020245	98.8941382090972	99.0835486291216	NA	101.373987594178	96.2402733653816	99.8738269434719	NA	NA	NA	95.4676396257367	99.336105647657	100.775782257711	-712638.112878937	97.0051843702366	103.407630524295	100.339836523111
-1.96666666666667	105.967480846679	99.218060759328	103.696859762021	95.9766673552518	98.9402496969469	99.1047692386111	NA	101.382558126053	96.2991172658447	99.9345380846247	NA	NA	NA	95.7922995213015	99.3559937754534	100.892135065001	-779320.637585275	96.9263178471302	103.438176833503	100.817727144618
-1.95833333333333	105.880720679786	99.2139312288014	103.688188470477	95.7308907757782	98.9723989698591	99.1285730107947	NA	101.375455937808	96.3490850084219	99.9836906058735	NA	NA	NA	96.1030284680971	99.3709105447474	101.002663800073	-802353.646889241	96.8508859917022	103.458954645579	101.265477669822
-1.95	105.7802261686	99.2102931124511	103.668468741023	95.5041337035121	98.9931466281584	99.1556785323395	NA	101.355977795028	96.3891077216885	100.021773402044	NA	NA	NA	96.3958623946961	99.3807915646194	101.105207322368	-789090.502880577	96.778143408066	103.471168401948	101.677300835118
-1.94166666666667	105.668478205974	99.2070013883969	103.637645598628	95.3022090996296	99.0049777134553	99.186724376121	NA	101.327928442894	96.4183919169227	100.049209755677	NA	NA	NA	96.6672698263613	99.3856979937373	101.198137682457	-746928.145887576	96.7072859445836	103.475979659392	102.048950338206
-1.93333333333333	105.548254533191	99.2039474366017	103.595798073796	95.130614889631	99.0102215199734	99.2222144113734	NA	101.295450303687	96.4365314953918	100.066363360029	NA	NA	NA	96.9143651943201	99.3858237408501	101.28034164737	-683007.660183277	96.6375557706782	103.474479703296	102.377877764165
-1.925	105.422480826732	99.2010680248209	103.543125565953	94.9942865332933	99.0109934827381	99.2624747400114	NA	101.262826689602	96.4435998373688	100.073576110856	NA	NA	NA	97.1350623487988	99.3814907785363	101.351191452767	-603981.055614411	96.5683327020215	103.467670619023	102.663251369929
-1.91666666666667	105.294090522193	99.1983516512569	103.479933675124	94.8973600384167	99.0091586195989	99.3076252159738	NA	101.23426347636	96.4402157728814	100.071220878226	NA	NA	NA	97.3281531272206	99.373129874055	101.41050570851	-515841.085767753	96.4992075561386	103.456454696456	102.905851589755
-1.90833333333333	105.165902691127	99.1958393645342	103.406620082851	94.8429634297351	99.0063132985465	99.3575679974456	NA	101.21365666143	96.4275793525456	100.059749154999	NA	NA	NA	97.4933139625415	99.3612504393234	101.458495712812	-423809.015404634	96.43003609615	103.441630227862	103.107867753459
-1.9	105.040519431654	99.1936194811819	103.32366342979	94.8330524327714	99.003781610349	99.4119926724968	NA	101.204358096907	96.4074704773184	100.039720935831	NA	NA	NA	97.6310553117456	99.3464065825249	101.495695763791	-332273.904843142	96.3609706425248	103.423891690012	103.272622766312
-1.89166666666667	104.920245073628	99.1918182697929	103.231617193828	94.8683061003284	99.002622728421	99.470395733631	NA	101.208957607666	96.3822002019672	100.011809201038	NA	NA	NA	97.7426305278564	99.3291654231943	101.522882127103	-244776.14359356	96.2924667652392	103.40383353078	103.404250879815
-1.88333333333333	104.807032145142	99.1905887487039	103.131108083742	94.9480990173468	99.0036454278013	99.5321123344536	NA	101.229103973616	96.3545041055674	99.9767752221363	NA	NA	NA	97.829918241578	99.3100802919828	101.540988842206	-164027.576612944	96.2252645599199	103.38195659264	103.507353780589
-1.875	104.702452126644	99.1900983629664	103.022836145027	95.070561302917	99.007426310864	99.5963563096815	NA	101.265389713871	96.3273724476374	99.9354235538176	NA	NA	NA	97.8952897408409	99.2896690491413	101.551028685305	-91960.5550971108	96.1603488178656	103.358674990657	103.586661836401
-1.86666666666667	104.607682855189	99.1905159457332	102.907571606323	95.2327237077923	99.0143303281237	99.6622611925838	NA	101.317323917977	96.3038247576172	99.8885576673625	NA	NA	NA	97.9414702563813	99.2683986372059	101.554025391145	-29798.5389196086	96.0988978791483	103.334321483125	103.646725636937
-1.85833333333333	104.523508619127	99.1919990715012	102.786143867599	95.4307291133753	99.0245348287377	99.7289153992742	NA	101.383408539936	96.2866509934374	99.8369516130983	NA	NA	NA	97.9714005748292	99.2466779353863	101.5509612585	21858.5899520081	96.0422301661479	103.309150517034	103.691655505213
-1.85	104.450332490038	99.1946830004565	102.659422928915	95.6600815338427	99.0380590849716	99.7953910103307	NA	101.461313837525	96.2781484861023	99.7813348213645	NA	NA	NA	97.9881039090484	99.2248585629958	101.542743643811	62940.6403349712	95.9917522074651	103.283338648882	103.724917011608
-1.84166666666667	104.388197492474	99.1986717095968	102.528298675762	95.9159023987798	99.0547990567619	99.860772836861	NA	101.548126053646	96.2798833070955	99.7223788762535	NA	NA	NA	97.9945627265172	99.2032405240515	101.530191930175	93809.9739045937	95.9489105901995	103.256982342432	103.749186332578
-1.83333333333333	104.336813556709	99.2040314526299	102.393663779146	96.1931693843024	99.0745645427421	99.9241933206794	NA	101.640628926725	96.2925040521664	99.6606851509804	NA	NA	NA	97.9936108834633	99.1820795158283	101.514042029683	115165.567243527	95.9151512576747	103.230094244755	103.766271161168
-1.825	104.295593073859	99.2107876474393	102.256401994089	96.4869216387959	99.0971151989135	99.984869890887	NA	101.735584063063	96.3156384482318	99.5967820201109	NA	NA	NA	97.9878463268265	99.1615932697485	101.494961597842	127951.840257446	95.8918865676687	103.202600618295	103.77710143248
-1.81666666666667	104.26369964524	99.2189250864458	102.117378296184	96.792423971375	99.1221923798125	100.042136600947	NA	101.829985811128	96.3479005337372	99.5311349133248	NA	NA	NA	97.9795672965515	99.1419645604042	101.473568702232	133274.958067931	95.8804645924323	103.174342947909	103.781785362412
-1.80833333333333	104.240109194178	99.2283903136553	101.977424719862	97.1052885190959	99.149544321806	100.095464732769	NA	101.921274991822	96.3870194356687	99.4641640786079	NA	NA	NA	97.9707316202517	99.123340353098	101.450448930574	132328.508665811	95.8821326889802	103.145084832411	103.779717945795
-1.8	104.223677532832	99.23909517984	101.837319393938	97.421554487289	99.1789431163578	100.144471136991	NA	102.007498938242	96.4300747339741	99.3962672016831	NA	NA	NA	97.9629367506506	99.1058288498958	101.426168666283	126329.729880372	95.8979930054202	103.114522069643	103.769727202433
-1.79166666666667	104.213208831796	99.2509212264872	101.697762688082	97.7377284777258	99.2101928937883	100.188915448698	NA	102.087407232687	96.473802623094	99.3278466983793	NA	NA	NA	97.9574179852457	99.0894964140646	101.40128335065	116466.821140082	95.9289576422524	103.082291888162	103.750245037225
-1.78333333333333	104.207521913078	99.2637246317336	101.559356634591	98.0507937425763	99.2431293631565	100.228688283937	NA	102.16047911029	96.5149286948444	99.2593338564477	NA	NA	NA	97.9550627376821	99.0743663323973	101.376340059743	103857.336283232	95.9757155965524	103.047979106659	103.719491386764
-1.775	104.205510851415	99.2773415560053	101.42259138106	98.3582043415604	99.2776122086063	100.263792745192	NA	102.226887697195	96.5504825512234	99.1911951207497	NA	NA	NA	97.9564389506557	99.0604226339286	101.351876304846	89517.2160703057	96.0387183853641	103.011121285723	103.67566358478
-1.76666666666667	104.206194778296	99.2915937796674	101.287839705952	98.6578829503751	99.3135138892238	100.294321929252	NA	102.287413639222	96.5780518938018	99.1239121564042	NA	NA	NA	97.9618351304815	99.0476209606632	101.328417998552	74339.6812593484	96.1181823554646	102.971216871382	103.617126555904
-1.75833333333333	104.208754818724	99.3062943119785	101.155359141872	98.9482348503823	99.350709245794	100.320434537273	NA	102.34332492727	96.5959425557456	99.057941334623	NA	NA	NA	97.9713083826784	99.0359040497878	101.3064754336	59082.9637207408	96.2141011596087	102.927737999881	103.542600126527
-1.75	104.212561119627	99.3212527985377	101.025300325514	99.2281789446214	99.3890688648531	100.342329620601	NA	102.396239348702	96.6032311930771	98.9936667223606	NA	NA	NA	97.9847360790603	99.0252170015394	101.286532889128	44365.6959539352	96.3262638109299	102.880145982412	103.451337198107
-1.74166666666667	104.217191932786	99.3362807585882	100.897720025019	99.497188209447	99.4284563811473	100.360223109355	NA	102.447981286725	96.5997239451535	98.9313594194103	NA	NA	NA	98.0018662894181	99.0155190203061	101.269030334159	30668.6985045637	96.4542762356042	102.827906337934	103.343282672488
-1.73333333333333	104.222441501657	99.3511968185032	100.7725978758	99.7553306595518	99.4687275415938	100.374331188829	NA	102.500439606295	96.5858530283365	98.8711523678467	NA	NA	NA	98.0223621958887	99.0067905179042	101.254340746219	18341.8890162146	96.5975827289741	102.770502296241	103.219199845273
-1.725	104.228312302513	99.3658327611792	100.649855792347	100.003302284286	99.509728650781	100.384863603258	NA	102.555431139272	96.5625450711478	98.8130369323454	NA	NA	NA	98.0458373435434	98.9990353818472	101.242748798493	7615.07436087135	96.7554817996258	102.707448349211	103.080750487157
-1.71666666666667	104.234989844394	99.380041196976	100.529377402397	100.242441084427	99.5512942201237	100.392025464713	NA	102.614574223239	96.5310845590941	98.7568801489211	NA	NA	NA	98.0718814386443	98.9922782524098	101.234435219635	-1388.5330845088	96.9271316795163	102.638306357861	102.930517939368
-1.70833333333333	104.242799172844	99.3937039804537	100.411023523152	100.474708835666	99.5932462329809	100.39602367361	NA	102.679176566786	96.4929846545168	98.7024513524728	NA	NA	NA	98.1000790087072	98.9865570130215	101.229467742833	-8637.12345721906	97.1115424389013	102.562705633534	102.771969024704
-1.7	104.252143950198	99.4067390261128	100.294641319989	100.702628447953	99.6353982860022	100.397072807872	NA	102.750141343018	96.4498724084891	98.6494439896014	NA	NA	NA	98.1300237937056	98.9819128734894	101.22779725484	-14174.3389929527	97.3075537306264	102.480365694464	102.609357535872
-1.69166666666667	104.263435342821	99.4191037960368	100.180068422738	100.929173039201	99.6775659924722	100.395396047391	NA	102.827897023207	96.4033928789319	98.5974843795263	NA	NA	NA	98.1613300948989	98.9783827932627	101.229257710604	-18103.3396714565	97.5138007885903	102.391117092804	102.447575059855
-1.68333333333333	104.277021443857	99.4307954030623	100.067134868888	101.157615799138	99.719581110225	100.391220674956	NA	102.912358407911	96.3551350863356	98.5461272984811	NA	NA	NA	98.1936410011556	98.9759969697387	101.233568805735	-20571.5128837819	97.7286750955471	102.294914760071	102.291954248892
-1.675	104.293123804734	99.4418478576713	99.9556638043542	101.391356207374	99.7613039895064	100.38477013136	NA	103.002924660271	96.3065835052744	98.4948465234551	NA	NA	NA	98.2266339134538	98.9747787327974	101.240340790345	-21756.311292078	97.9502880390379	102.191841627712	102.148029888415
-1.66666666666667	104.311784075243	99.4523265604208	99.845469952156	101.63373393623	99.8026298174915	100.376254046869	NA	103.098515655969	96.2590956595872	98.4430358889384	NA	NA	NA	98.2600249874125	98.9747421499382	101.249082305387	-21852.5671817942	98.1764460072849	102.082104448934	102.021266940171
-1.65833333333333	104.332824108785	99.4623203410478	99.736356170919	101.887836704836	99.8434872861231	100.365858356064	NA	103.197642842515	96.2138961497345	98.3900362741307	NA	NA	NA	98.2935745624837	98.9758861802541	101.259213569992	-21061.5075369055	98.4046451898406	101.966024418459	101.91677042023
-1.65	104.355821328956	99.471932235719	99.6281108747081	102.156309620855	99.8838305377188	100.353738649425	NA	103.298505287159	96.1720718562162	98.3351952014922	NA	NA	NA	98.3270942894655	98.9781884831552	101.270086936701	-19581.5844925612	98.632094222698	101.844023101918	101.838994475621
-1.64166666666667	104.38009834432	99.4812703147218	99.5205089200642	102.441177422612	99.9236263041092	100.340018625689	NA	103.399097974316	96.1345601078661	98.2779530784915	NA	NA	NA	98.3604542436441	98.981601626972	101.281014548346	-17601.1423447979	98.855770588173	101.716602783659	101.791466061103
-1.63333333333333	104.404726890271	99.4904388658549	99.4133164022556	102.743691919604	99.9628392831538	100.324793500195	NA	103.49732089589	96.102133078883	98.2179361741735	NA	NA	NA	98.393587150093	98.9860507743651	101.291299436209	-15292.8655874646	99.0725102251208	101.58432137487	101.776537355979
-1.625	104.428550809257	99.4995296291404	99.3062990530617	103.064214776031	100.0014191431	100.308136018688	NA	103.591082955562	96.0753871615981	98.1550309289181	NA	NA	NA	98.4264875541447	98.9914309623574	101.300266007345	-12809.8923820528	99.2791223093305	101.447764230551	101.795183259605
-1.61666666666667	104.450235905169	99.5086134681017	99.1992341483158	103.40214390209	100.039291084262	100.290101790883	NA	103.678399544359	96.054743245041	98.0894239684037	NA	NA	NA	98.4592053557837	98.9976051985183	101.307290161107	-10283.433693821	99.4725180467473	101.307516151431	101.846863028835
-1.60833333333333	104.468349656114	99.5177335654326	99.0919239716528	103.755891230954	100.076350271488	100.270734698046	NA	103.757483685634	96.0404568995847	98.0216050685682	NA	NA	NA	98.4918350780777	99.0044070769538	101.31183157601	-7821.70880359698	99.6498434229861	101.164136769246	101.929466732635
-1.6	104.48146214636	99.526901203851	98.9842068525367	104.122918968447	100.112460563029	100.250077032056	NA	103.826828149297	96.0326338171791	97.9523370547886	NA	NA	NA	98.5245037234299	99.0116491328162	101.313467084745	-5509.9914372912	99.8086069425143	101.018143184581	102.039369698083
-1.59166666666667	104.488252325784	99.5360952049864	98.8759634112445	104.499836955717	100.147458819181	100.228184492672	NA	103.88527228405	96.0312485064149	97.8826017603606	NA	NA	NA	98.557359641626	99.0191333803101	101.311919179176	-3411.55553619876	99.9467924778922	100.870003971308	102.171618537965
-1.58333333333333	104.487605053747	99.5452657571864	98.7671189866929	104.882553977872	100.181165528029	100.205138640737	NA	103.93204521576	96.036167038555	97.8135337043317	NA	NA	NA	98.5905629596153	99.0266610902566	101.307071328273	-1569.31380678527	100.062946456985	100.720146088116	102.320255335864
-1.575	104.47868865906	99.554341877492	98.6576446543702	105.26646731694	100.213400584141	100.181050588973	NA	103.966777978147	96.0471729719752	97.7463487179984	NA	NA	NA	98.6242771526814	99.0340434150775	101.298963509663	-7.95371713685435	100.156230615506	100.568971768708	102.47874495098
-1.56666666666667	104.461007717057	99.5632405569202	98.5475588665669	105.646674480772	100.244001703085	100.156058941055	NA	103.989481949819	96.0639946015217	97.6822692146433	NA	NA	NA	98.6586614424826	99.0411134061707	101.28776851101	1263.60730115166	100.226436227504	100.416879872168	102.640432665076
-1.55833333333333	104.434430751344	99.5718764194294	98.4369310463807	106.018194920388	100.272842754289	100.130329948257	NA	104.000498512558	96.0863343622432	97.6224482945968	NA	NA	NA	98.6938631441413	99.0477343947292	101.273757444289	2249.60475438431	100.273961469532	100.264287535382	102.798959672663
-1.55	104.399194193401	99.5801720265352	98.3258881348647	106.37619050846	100.299849327703	100.104061607939	NA	104.000430322465	96.1139013000956	97.567900564431	NA	NA	NA	98.7300086582318	99.0537990928858	101.257264266071	2964.7821812329	100.299759840611	100.111651178558	102.948594484042
-1.54166666666667	104.355881263392	99.5880683843671	98.2146248161656	106.71617174856	100.325009291463	100.077485083692	NA	103.990065891003	96.1464428374565	97.5194525092932	NA	NA	NA	98.7671937130673	99.0592196354231	101.238654732983	3431.82837826617	100.305271916098	99.9594872236333	103.08446843579
-1.53333333333333	104.305370486771	99.5955338124563	98.1034171049721	107.034176216153	100.348377708827	100.050859156304	NA	103.970308393504	96.1837699082008	97.4777212369934	NA	NA	NA	98.8054761896549	99.0639158632237	101.218301699244	3678.98274273035	100.292351143271	99.8083909519452	103.202719539978
-1.525	104.248750429615	99.602569440846	97.9926379755215	107.326907415793	100.370077206218	100.024461997793	NA	103.942116139511	96.2257734366131	97.4431170682241	NA	NA	NA	98.844874303992	99.0678111471943	101.196568525055	3737.87187481427	100.263187991341	99.6590492603032	103.300554860592
-1.51666666666667	104.187209732795	99.6092106872161	97.8827740985843	107.591823871018	100.390295245703	99.9985847181368	NA	103.906455808423	96.2724337915205	97.4158550532873	NA	NA	NA	98.8853691129088	99.0708380114844	101.173801927673	3641.61953682131	100.220232017415	99.5122435562083	103.376244105899
-1.50833333333333	104.121924717473	99.6155248611415	97.7744435801096	107.827170479955	100.409279370003	99.9735235349139	NA	103.864265239057	96.3238241839684	97.3959622516759	NA	NA	NA	98.9269079149466	99.0729470288302	101.15033209172	3423.25331366502	100.166111485369	99.3688430760803	103.429058421751
-1.5	104.053965712683	99.621605797787	97.6684144524252	108.031951549172	100.42733138677	99.9495648166386	NA	103.81642263588	96.380109537519	97.3832802528125	NA	NA	NA	98.9694062694372	99.0741131349383	101.126475101067	3114.41517193278	100.103552012542	99.2297922587763	103.459168144067
-1.49166666666667	103.984230652495	99.6275671231796	97.5656229889151	108.205856357425	100.444800678184	99.92696206199	NA	103.763721180749	96.4415461584429	97.3774769318976	NA	NA	NA	99.0127488444707	99.0743403747552	101.102534312378	2744.36972541318	100.035296573323	99.0960949242717	103.467512514103
-1.48333333333333	103.913406045922	99.633535806565	97.4671898157309	108.349153815429	100.462074676865	99.9059095683047	NA	103.706850751107	96.508486637527	97.3780814920043	NA	NA	NA	99.0567907306794	99.0736682059558	101.078799550384	2339.29339535543	99.964029495687	98.9687946013275	103.455654248119
-1.475	103.841955681667	99.6396467354546	97.3744291060597	108.46256934728	100.479563300658	99.8865202794464	NA	103.64639004255	96.5813870441518	97.3845375787856	NA	NA	NA	99.1013600257013	99.0721786154866	101.05554235385	1921.81970273114	99.8923067164133	98.8489485226592	103.425631835779
-1.46666666666667	103.770138317212	99.646037585232	97.2888432078129	108.547152310945	100.497676139286	99.8688131375757	NA	103.582810858431	96.6608084281269	97.3962525748274	NA	NA	NA	99.1462604627428	99.0700004751994	101.033005222387	1510.81045720218	99.8224926635569	98.7375938533943	103.379820504305
-1.45833333333333	103.698051748606	99.6528429121824	97.2120956047678	108.604142361547	100.516794611089	99.8527092883867	NA	103.516493550877	96.7474065427027	97.4126270340203	NA	NA	NA	99.1912725588846	99.0673095271049	101.011386477757	1121.31935962805	99.7567022156889	98.6357068691332	103.32080753897
-1.45	103.625693659457	99.6601874785021	97.1459592365987	108.634848896034	100.5372419604	99.8380326828377	NA	103.447750961899	96.8419082504469	97.4330647440918	NA	NA	NA	99.2361533304249	99.0643247223534	100.990825759654	764.713221143851	99.6967470130061	98.5441574952821	103.251281882861
-1.44166666666667	103.553024448351	99.6681794452426	97.0922425339532	108.640563719951	100.55925178312	99.8245121535694	NA	103.376856901508	96.9450750684153	97.4569695815291	NA	NA	NA	99.2806355300518	99.0613008869623	100.971393027119	448.916312936177	99.6440888135379	98.4636628510556	103.173936125368
-1.43333333333333	103.480017979647	99.6769040213292	97.0527013751588	108.622521670032	100.582934825146	99.8117857474213	NA	103.304073550236	97.0576544168703	97.4837316793293	NA	NA	NA	99.3244271234116	99.0585185255799	100.953079046093	178.744981457177	99.5998045920271	98.3947441324352	103.091380341887
-1.425	103.406692286672	99.6864184238155	97.0289484131409	108.581904881617	100.608244929105	99.7994102715314	NA	103.229671206096	97.1803209005982	97.5127068325458	NA	NA	NA	99.3672116868317	99.0562746134035	100.935783487705	-43.6977172448488	99.5645665606572	98.3376904432421	103.006067774031
-1.41666666666667	103.333119329874	99.696748951762	97.0223687186313	108.519868986847	100.634945579456	99.7868784725482	NA	103.153935745062	97.3136119714358	97.5432004867765	NA	NA	NA	99.4086510315568	99.0548757418665	100.919300336828	-218.594288763473	99.538638449356	98.2925321329536	102.920232113809
-1.40833333333333	103.259417248194	99.7078902569833	97.0340474631173	108.437568472647	100.662578556432	99.7736440255591	NA	103.077165109847	97.4578616512774	97.5744686867094	NA	NA	NA	99.4483918126351	99.0546282936718	100.903307467078	-347.975142568548	99.5218889545547	98.259027559115	102.835837339406
-1.4	103.185730051099	99.7198065728993	97.0647163339977	108.336170988896	100.690436991896	99.7591535415051	NA	102.999661451927	97.6131349790892	97.6057381689292	NA	NA	NA	99.4860769738826	99.0558199306836	100.887370993321	-435.290201796193	99.5138222090121	98.2366688297028	102.754541481892
-1.39166666666667	103.112200834156	99.7324350971813	97.1147259097231	108.216861625139	100.717544988727	99.7428852422805	NA	102.921724691262	97.779167303588	97.6362389555535	NA	NA	NA	99.5213612737565	99.0586935621156	100.870969824517	-485.004994605827	99.513624209382	98.2247086823789	102.677672826322
-1.38333333333333	103.038946641881	99.7456922107077	97.1840463348264	108.080839518371	100.742644124842	99.7243918414606	NA	102.843648329655	97.9553146367805	97.6652445336806	NA	NA	NA	99.5539298902681	99.0634211342794	100.853535923228	-502.232606678424	99.5202249934363	98.2222040359423	102.606215173598
-1.375	102.966043454289	99.7594828059522	97.2722916510789	107.929306979034	100.764186462475	99.7033409761472	NA	102.765715380969	98.1405216471952	97.6921157322828	NA	NA	NA	99.5835193995382	99.0700853140778	100.834500868314	-492.409310674215	99.5323762302959	98.2280683874008	102.540802026845
-1.36666666666667	102.893524806975	99.7737114621593	97.37876018565	107.763453152357	100.780335836931	99.6795454224587	NA	102.688194230969	98.3333136880394	97.7163361830932	NA	NA	NA	99.6099392329177	99.0786736295265	100.813342405925	-461.018485855331	99.5487400548051	98.2411259815674	102.481722974405
-1.35833333333333	102.821390621762	99.7882931450263	97.5024846305925	107.584436836013	100.788981703715	99.6529781983892	NA	102.611338785989	98.531819736701	97.7375237429874	NA	NA	NA	99.6330907902776	99.0890855710532	100.789628023675	-413.36466186692	99.5679795475981	98.2601626885017	102.428943576368
-1.35	102.749620845334	99.8031617042885	97.642286460181	107.393372516438	100.787769988184	99.6237712565369	NA	102.535397476892	98.7338313482636	97.7554156033879	NA	NA	NA	99.6529822443619	99.1011502679334	100.763051364654	-354.397194373486	99.5888393775329	98.283970995557	102.382136234415
-1.34166666666667	102.678189124968	99.8182753570264	97.7968292262667	107.191323132985	100.774154291849	99.5921982455732	NA	102.460629269091	98.9368961306765	97.769841678179	NA	NA	NA	99.669737451232	99.1146508453058	100.733456967734	-288.581209206817	99.6102084722483	98.3113888668049	102.340719469069
-1.33333333333333	102.607069673309	99.8336187692929	97.9646660357511	106.979303707603	100.745470376066	99.5586421393669	NA	102.387319443436	99.1384374033933	97.7807030106498	NA	NA	NA	99.6835971340728	99.1293515363513	100.700850455383	-219.812023172098	99.631161176718	98.3413329371581	102.303904617567
-1.325	102.536231386173	99.8492021774594	98.1442781107583	106.75829788518	100.699036111046	99.5235505343045	NA	102.315789910231	99.3358906941893	97.7879628125916	NA	NA	NA	99.6949120095909	99.1450235958972	100.6653909931	-151.368240672861	99.6509768642242	98.372825811138	102.270747464865
-1.31666666666667	102.465621909949	99.8650589742099	98.3341033249362	106.529284279665	100.63227672466	99.487385427805	NA	102.24640415649	99.5268489281228	97.7916491612047	NA	NA	NA	99.7041294927225	99.1614652078008	100.627365646022	-85.89809964685	99.6691410777847	98.4050162006652	102.240200119972
-1.30833333333333	102.395151442482	99.8812432267685	98.5325555699747	106.293266077243	100.542872017258	99.4505762223553	NA	102.179567735699	99.7092043477563	97.791862271047	NA	NA	NA	99.7117760669853	99.1785107574332	100.587153887071	-25.4333480686724	99.6853324649622	98.4371898109264	102.211159770079
-1.3	102.324684995885	99.8978276067013	98.7380360258463	106.05129752896	100.428919600088	99.4134833110288	NA	102.115722104127	99.8812697830764	97.7887784225383	NA	NA	NA	99.7184377326143	99.1960280427829	100.545194485979	28.5750807011543	99.6993986746041	98.468770083464	102.182513482862
-1.29166666666667	102.2540480645	99.9149008295361	98.9489359371928	105.80450133729	100.289106424332	99.3763773472127	NA	102.055330293802	100.041863844844	97.7826514235934	NA	NA	NA	99.7247407514338	99.2139066605962	100.501961094303	75.2051109013142	99.7113247388818	98.4993116023574	102.153178763361
-1.28333333333333	102.183047087238	99.932563050372	99.1636299040859	105.554069476395	100.122879078657	99.3394356827177	NA	101.998857460357	100.190353445592	97.7738203277281	NA	NA	NA	99.7313326152196	99.2320429104137	100.457945261475	114.000411176204	99.7211994802084	98.5284910412372	102.122139631488
-1.275	102.111501765842	99.9509184870708	99.3804610625389	105.301240035639	99.9306006135303	99.3027519774637	NA	101.946750731605	100.326654085774	97.7627251699926	NA	NA	NA	99.7388614961878	99.2503256174319	100.41364288665	144.900728787807	99.7291844047801	98.5560983015587	102.088479395765
-1.26666666666667	102.03928216118	99.9700658255795	99.5977240504167	105.047248169191	99.7136781120139	99.2663527113646	NA	101.899420694603	100.451190707823	97.7499188728206	NA	NA	NA	99.7479534646049	99.2686262045995	100.369541222595	168.169665769427	99.7354859839202	98.5820274736926	102.051412757386
-1.25833333333333	101.966339707366	99.9900872444188	99.8136533798614	104.793259843691	99.474642857317	99.2302173180659	NA	101.857225731239	100.564823491402	97.7360625523279	NA	NA	NA	99.7591886252418	99.2867955476449	100.326105643749	184.323238333314	99.7403313359769	98.6062667163667	102.010319249982
-1.25	101.892721610639	100.011036641118	100.026420151759	104.540306949463	99.2171654966791	99.1943014761166	NA	101.820460426909	100.668744650272	97.7219032493689	NA	NA	NA	99.7730793409441	99.3046679700885	100.283767168317	194.061901522817	99.7439485174389	98.6288864147516	101.964777496028
-1.24166666666667	101.81856721864	100.032928070064	100.234134011072	104.289241498312	98.9459910788164	99.1585632625776	NA	101.789348566043	100.764353819159	97.7082413516304	NA	NA	NA	99.7900548494591	99.3220704382554	100.242912736156	198.208080918079	99.74655300576	98.6500246070086	101.914597547027
-1.23333333333333	101.744095311846	100.055725884891	100.434846942297	104.040713334452	98.6667844066642	99.1229909783303	NA	101.764039230388	100.853122650521	97.695894391252	NA	NA	NA	99.8104542820355	99.3388348692168	100.203878546027	197.650649582694	99.7483413276554	98.6698692136102	101.859846634272
-1.225	101.66959177001	100.079337353506	100.62655980654	103.79516326488	98.3858899730246	99.0876284881787	NA	101.744601728572	100.936462475183	97.6856603638581	NA	NA	NA	99.8345262694609	99.3548120168357	100.166943822065	193.29723924402	99.7494898557461	98.6886382296558	101.800860870142
-1.21666666666667	101.595399689672	100.103606963209	100.807236434496	103.552821383702	98.1100300470484	99.0525908084647	NA	101.731014471202	101.015609519596	97.6782798713365	NA	NA	NA	99.8624323949023	99.3698844875512	100.132324333098	186.034794693113	99.7501525453459	98.7065600168483	101.738235772398
-1.20833333333333	101.52190857707	100.128310717878	100.974831187672	103.313704693461	97.8459767571332	99.018066123491	NA	101.723146791282	101.091539209728	97.6743958477663	NA	NA	NA	99.8942534374403	99.3839751475151	100.100169872874	176.698376185159	99.7504522259607	98.7238555279113	101.672795179719
-1.2	101.449540238473	100.153149411945	101.127332912797	103.077614658747	97.6002332994342	98.9843083944515	NA	101.720737830382	101.164914152731	97.6745147691915	NA	NA	NA	99.9299981976142	99.3970475993306	100.070569744883	166.047887914373	99.7504670653266	98.7407228693057	101.605544748179
-1.19166666666667	101.378731981137	100.177741475148	101.262822343422	102.844142384727	97.3787501588582	98.9516261255625	NA	101.723379490759	101.236062102507	97.6789773189009	NA	NA	NA	99.9696137358028	99.4090987323176	100.043565599111	154.752159590171	99.7502185317947	98.7573231755478	101.537616244669
-1.18333333333333	101.309917277092	100.201617020863	101.379536449614	102.612691309062	97.1866908556896	98.9203667330339	NA	101.730511137071	101.304976110814	97.6879447934671	NA	NA	NA	100.012994743964	99.420148663385	100.019165811466	143.379626607484	99.7496652149093	98.7737676053303	101.470206105996
-1.175	101.243503365896	100.224214598847	101.475934679741	102.382520870941	97.0282533669024	98.8908934390525	NA	101.74143173271	101.371330458664	97.701403079384	NA	NA	NA	100.059989640504	99.430234954185	99.997352720838	132.394736515537	99.7487031021251	98.7901078564797	101.404511602285
-1.16666666666667	101.179848342765	100.244881062572	101.550764450155	102.15280547701	96.9065498183671	98.8635570136785	NA	101.755330974032	101.434509945868	97.7191818833463	NA	NA	NA	100.110401676463	99.4394123479967	99.9780789710594	122.159148934463	99.7471718839413	98.806333194049	101.341668904672
-1.15833333333333	101.119242192042	100.262874063203	101.60312277189	101.922701135581	96.8235461134439	98.8386708216394	NA	101.77133515911	101.493656032427	97.7409850976184	NA	NA	NA	100.163984146967	99.4477536261568	99.9612596332443	112.936781235299	99.7448689601301	98.8223745236647	101.282696644614
-1.15	101.061893370026	100.277367350177	101.632509025449	101.691417417074	96.780061439887	98.8164974850538	NA	101.788555778224	101.54773792826	97.7664284669562	NA	NA	NA	100.220429309813	99.4553477239757	99.946769902113	104.901774748204	99.7415739570566	98.838113594882	101.228446856063
-1.14166666666667	101.007918952064	100.28746066981	101.638862569555	101.458295354982	96.7758230331391	98.7972494114609	NA	101.806126454395	101.5956519267	97.7950806937712	NA	NA	NA	100.279351645404	99.4622940288744	99.93445066175	98.1485134356856	99.7370812515446	98.8533954151234	101.179563616128
-1.13333333333333	100.957336367861	100.292196621253	101.622578327061	101.222888674726	96.8095659931505	98.781098377452	NA	101.823222938409	101.636339885911	97.8265036511204	NA	NA	NA	100.34026817079	99.4686935393438	99.9241178561184	92.7029109598708	99.731231197004	98.8680432505549	101.136448707512
-1.125	100.910058097024	100.29058550462	101.584495110645	100.985042092789	96.8791646928796	98.7681855539287	NA	101.839072926258	101.668909419962	97.8602871361313	NA	NA	NA	100.402579956752	99.4746392132761	99.9155736248854	88.5342799009403	99.7239324304858	98.8818754955848	101.099234179138
-1.11666666666667	100.865893181968	100.281637305783	101.525856424023	100.744960442821	96.9817820969883	98.7586247778729	NA	101.852966089492	101.692738374853	97.8960743452419	NA	NA	NA	100.465557701431	99.4802085410046	99.908619621985	85.5672023189297	99.7151742544173	98.8947221036742	101.067764148842
-1.10833333333333	100.824558441828	100.264399362608	101.448249892378	100.503264141808	97.1140255841063	98.7524961841969	NA	101.864268325222	101.707551358521	97.9335774903663	NA	NA	NA	100.528331187997	99.4854599809517	99.9030694686612	83.6929323521068	99.7050305908295	98.906437804086	101.041591981877
-1.1	100.785699265944	100.237998842676	101.35353498335	100.26102806087	97.2721015048874	98.7498297614938	NA	101.87243512894	101.713462772608	97.9725868240607	NA	NA	NA	100.589881239027	99.4904332810624	99.8987564458835	82.7799716170107	99.6936568835926	98.9169106413052	101.020001513784
-1.09166666666667	100.748916615464	100.201689656393	101.243766984848	100.019802595109	97.4519629716295	98.7505801625915	NA	101.877016498048	101.710984193553	98.0129760383973	NA	NA	NA	100.649034854998	99.4951543818917	99.8955390230083	82.6835581768136	99.6812819081408	98.926065368655	101.002056529727
-1.08333333333333	100.71379519865	100.154903267148	101.121121802722	99.7816174794077	97.6494445326318	98.7545992400965	NA	101.877651306679	101.7009935033	98.0547018899074	NA	NA	NA	100.704467114186	99.4996465767803	99.8933087266133	83.2538987817765	99.6681956238529	98.9338617449771	100.986670389985
-1.075	100.67992817298	100.097302074296	100.987825147413	99.5489692350906	97.8603761266744	98.7616178896738	NA	101.874055269929	101.684665905791	98.0977924956046	NA	NA	NA	100.754713822611	99.5039467016429	99.8919978528565	84.3430531165772	99.6547329346204	98.9402897362297	100.972679416185
-1.06666666666667	100.646934814253	100.028832948223	100.846089276617	99.3247915085548	98.0806717793334	98.7712472109135	NA	101.866007930215	101.663376831321	98.1423231904126	NA	NA	NA	100.798196545853	99.5081200639427	99.8915811547648	85.8104476054146	99.6412548858268	98.9453659239403	100.958909253343
-1.05833333333333	100.614470337048	99.9497774187214	100.698057951441	99.1124056333754	98.3063953554214	98.783000682445	NA	101.853341519125	101.638595620752	98.1883868238228	NA	NA	NA	100.833259379392	99.5122665772601	99.8920696624295	87.5270556480526	99.628130834771	98.9491348456341	100.944233411675
-1.05	100.582231533457	99.8607940734689	100.545757950411	98.9154487403526	98.5338105842042	98.7963299827308	NA	101.835930711914	101.611786578094	98.2360655525836	NA	NA	NA	100.858216474911	99.5165146509785	99.8934977895633	89.37832928978	99.6157232336604	98.9516757368113	100.927624836862
-1.04166666666667	100.549964395013	99.7629479495773	100.391055502597	98.7377784208022	98.7594224711008	98.8106637174295	NA	101.813680218025	101.584324298093	98.2854016752965	NA	NA	NA	100.871409126421	99.5210054006364	99.8959051481507	91.2660015527925	99.6043734193213	98.9531121057377	100.908197803399
-1.03333333333333	100.517477392405	99.6577208962728	100.235617447004	98.5833538497425	98.9800140287079	98.8254421468988	NA	101.78650990379	101.557425209962	98.3363610572266	NA	NA	NA	100.871269480015	99.5258741660642	99.8993164068118	93.1089016616729	99.5943870188885	98.953620286477	100.885236417705
-1.025	100.484658042668	99.5469968731938	100.080878900439	98.4560929221071	99.1926795513589	98.8401460893283	NA	101.754342142298	101.532098401534	98.3887933161449	NA	NA	NA	100.856386325156	99.5312364373542	99.9037255044683	94.8429398138379	99.586020084787	98.9534337221122	100.858208517524
-1.01666666666667	100.451487880685	99.4330198429251	99.9280196722197	98.3597053932139	99.394854680062	98.8543193021526	NA	101.717096554222	101.509117890299	98.4424016190954	NA	NA	NA	100.825568074369	99.5371803670762	99.9090899058827	96.4204216266608	99.5794681639353	98.9528415200904	100.826767707549
-1.00833333333333	100.418054969992	99.3183290692278	99.777950073157	98.2975038179168	99.5843428799529	98.8675835929897	NA	101.674691572434	101.489013618806	98.4967289786684	NA	NA	NA	100.777897683126	99.5437629251145	99.9153354605595	97.8088457393286	99.5748597407779	98.9521812739281	100.790748222029
-1	100.384564939822	99.2056804214224	99.6313066286124	98.2721973442556	99.7593380059947	98.8796473000103	NA	101.627045726127	101.472075557179	98.5511596079997	NA	NA	NA	100.712773294892	99.5510073410499	99.9223672407046	98.9893273600941	99.5722540865239	98.9518271189378	100.75015508604
-0.991666666666667	100.35134641306	99.0979591986486	99.4884589725707	98.2856789022787	99.918443794038	98.8903076460614	NA	101.574071644588	101.458367709624	98.6049335135699	NA	NA	NA	100.629927147597	99.5589027625503	99.9300800511625	99.9547790551051	99.5716431602024	98.9521753837271	100.705149284673
-0.983333333333333	100.318842588436	98.9980859239528	99.3495275097408	98.3388217776706	100.060690271481	98.8994454078682	NA	101.515664778154	101.447752095042	98.6571759850924	NA	NA	NA	100.529414006571	99.56740701675	99.938363396026	100.707966706777	99.5729582336677	98.9536307968807	100.656028119131
-0.975	100.287584083699	98.9089163151907	99.2144096093742	98.4313038113063	100.185543124004	98.9070114513587	NA	101.451697795637	101.439921309802	98.7069445746176	NA	NA	NA	100.411559507966	99.5764522467995	99.9470986649404	101.2595423116	99.5760810062026	98.9565945746617	100.603202461366
-0.966666666666667	100.258146251374	98.8331378456188	99.0828119688757	98.5614773200121	100.292899295745	98.9130095512131	NA	101.382029829964	101.434434616795	98.7532914760234	NA	NA	NA	100.276857916264	99.5859530441262	99.9561512657218	101.62613664075	99.5808560363308	98.9614536262539	100.547172549648
-0.958333333333333	100.231100521949	98.7731654528625	98.9542859164768	98.7263034496449	100.383064040238	98.9174817925919	NA	101.306530694275	101.430753639203	98.7953324685517	NA	NA	NA	100.125810880364	99.5958145103671	99.9653638838707	101.828576197786	99.5871020905216	98.9685697638534	100.48850362654
-0.95	100.20696896608	98.7310388780175	98.8282617369226	98.9213720660524	100.45670929128	98.9205001469446	NA	101.225115296135	101.428278321992	98.8323106164952	NA	NA	NA	99.9587173067858	99.6059366164189	99.9745549295736	101.890272320844	99.5946235415199	98.9782685142432	100.427803293422
-0.941666666666667	100.186187058467	98.7083244652119	98.7040803452965	99.1410299902496	100.514817171441	98.922165091751	NA	101.137784691145	101.426384576174	98.8636458770698	NA	NA	NA	99.7754616013831	99.6162161326261	99.9835214132696	101.835813843644	99.6032214387423	98.9908272133351	100.365702816373
-0.933333333333333	100.169077710836	98.7060245685502	98.5810237867556	99.3786371251675	100.558614969812	98.9226096794517	NA	101.044671335326	101.424462249132	98.888969730983	NA	NA	NA	99.5753681616489	99.6265523855039	99.9920437746021	101.689778199616	99.6126989610702	99.0064617427743	100.302843986222
-0.925	100.15583781329	98.7244986418887	98.458346709912	99.6269522631393	100.589508462044	98.9220054935367	NA	100.946084279197	101.421950854471	98.9081475073677	NA	NA	NA	99.3571664079451	99.6368598607351	99.9998916531069	101.475763957807	99.6228576354475	99.0253117286441	100.239871337197
-0.916666666666667	100.146535259832	98.7634029240975	98.3353098291125	99.8786097472206	100.609018710998	98.9205682033604	NA	100.842547317065	101.418371283994	98.9212824435078	NA	NA	NA	99.1190692578687	99.6470821932285	100.006830903532	101.215641199043	99.6334887902667	99.0474251528333	100.17742692796
-0.908333333333333	100.141114614625	98.8216598478036	98.2112160215349	100.126605066772	100.618725438981	98.9185623022924	NA	100.73482242957	101.413353137456	98.9286904526237	NA	NA	NA	98.8589448499868	99.6571996031375	100.012631900256	100.929009494061	99.6443685502925	99.0727446631712	100.116143906367
-0.9	100.139409065232	98.8974709013649	98.0854502697173	100.364702427581	100.620218336768	98.9163041467445	NA	100.623914930141	101.406658146754	98.9308494154602	NA	NA	NA	98.5745573840667	99.6672288840873	100.01707782547	100.632845489855	99.6552610012581	99.1010992137119	100.05663693198
-0.891666666666667	100.141150590574	98.9883836866469	97.9575245619253	100.587715955618	100.615055648698	98.9141623430973	NA	100.511063833075	101.398198656624	98.9283440982697	NA	NA	NA	98.2638536631595	99.6772206439468	100.019971987411	100.341317694598	99.6659290961619	99.1322047043904	99.9994899524965
-0.883333333333333	100.145970044919	99.0914141431881	97.8271273162028	100.791662427444	100.60472902671	98.9125559159608	NA	100.397723163827	101.388047880267	98.9218237163631	NA	NA	NA	97.9252699631056	99.6872551126923	100.02114642514	100.065746474018	99.6761503815898	99.1656752457617	99.9452431796405
-0.875	100.153389444469	99.2032129926205	97.6941740741211	100.973808728166	100.590635535872	98.9119506909259	NA	100.285534631528	101.376438560901	98.9119723885554	NA	NA	NA	97.5580297195724	99.6974338185117	100.02047540153	99.8146885475026	99.6857344301715	99.2010444024994	99.8943811051584
-0.866666666666667	100.162819104354	99.3202577493736	97.5588535513703	101.132640210115	100.574058240163	98.9128517525576	NA	100.176288003714	101.363747745483	98.8994854022889	NA	NA	NA	97.1623989557256	99.7078661981428	100.017893943155	99.5941225678768	99.6945393588793	99.2377945970909	99.8473220515036
-0.858333333333333	100.173573554744	99.4390496118969	97.4216641442613	101.267768668747	100.55615474582	98.9157868335583	NA	100.071868694756	101.350466625083	98.885049117353	NA	NA	NA	96.7398639103482	99.7186525098639	100.013416802648	99.4077067586743	99.7024847592979	99.2753912750455	99.8044094078785
-0.85	100.184912427326	99.5562956244747	97.2834412631635	101.379793754781	100.537951216976	98.9212762018941	NA	99.9741971778851	101.337157338038	98.8693287359632	NA	NA	NA	96.2931962234366	99.7298653281274	100.007150799081	99.2570779495755	99.7095590282374	99.3133162244555	99.7659065356108
-0.841666666666667	100.196099936301	99.669059202791	97.1453784516908	101.470132313735	100.520339006902	98.9297913991169	NA	99.8851651911623	101.324402341965	98.8529700100995	NA	NA	NA	95.8263847334919	99.7415343000679	99.9992952750537	99.1421669215845	99.7158212113996	99.3510945931713	99.7319974058604
-0.833333333333333	100.20646699817	99.774867269085	97.0090408152574	101.540829676228	100.504071591412	98.9417133782765	NA	99.8065694328263	101.312752794952	98.8366190501623	NA	NA	NA	95.3444476429906	99.7536399424364	99.9901310376697	99.0615139968457	99.721397984267	99.388313762793	99.7027916654456
-0.825	100.215460610217	99.8717699680131	96.876364936917	101.59436354375	100.489761434229	98.9573023531854	NA	99.7400382713127	101.302680364662	98.8209610477409	NA	NA	NA	94.8531826478571	99.7661183146406	99.9800033660903	99.0125765185094	99.7264739447206	99.4246359147607	99.6783308705105
-0.816666666666667	100.222674122311	99.9583569223214	96.7496412816164	101.633449894227	100.477879278901	98.9766862792159	NA	99.686946146414	101.29453601435	98.8067711392921	NA	NA	NA	94.3589333432748	99.7788725377762	99.9693056270369	98.9920231924128	99.7312724656862	99.4598064195563	99.65859433296
-0.808333333333333	100.227861244779	100.033739365874	96.631478875105	101.660861139487	100.468759126355	98.9998682361598	NA	99.6483181188223	101.288519946707	98.7949551068393	NA	NA	NA	93.8684280999803	99.7917858392622	99.9584667452018	98.9960087108122	99.7360275409868	99.4936580224525	99.6435046156455
-0.8	100.230941170809	100.097508743302	96.5247531378164	101.679265111911	100.462609965928	99.0267476105487	NA	99.6247383096747	101.28466492177	98.7865472130368	NA	NA	NA	93.3887013481836	99.8047347954447	99.947940375556	99.0204200045498	99.740950805949	99.5261097569132	99.6329323950035
-0.791666666666667	100.232000088413	100.149680399429	96.4325371577706	101.691089749501	100.459533269888	99.0571452155893	NA	99.6162787665479	101.282831225151	98.7826474408	NA	NA	NA	92.9270702446768	99.8176032430711	99.9381906356718	99.0610877705403	99.7461999741244	99.5571605273062	99.6267003727509
-0.783333333333333	100.231286945235	100.19062858022	96.3580164222876	101.698415132118	100.459544601976	99.0908219276753	NA	99.6224568699935	101.282710766911	98.7843143684495	NA	NA	NA	92.4911231568183	99.8302935528044	99.9296718349054	99.1139617104702	99.7518556762859	99.5868781517728	99.6245870677077
-0.775	100.22919734947	100.221017445488	96.3043872489949	101.702890648356	100.462596589498	99.1274857318579	NA	99.6422207222633	101.283838950627	98.7924535218175	NA	NA	NA	92.0886720752184	99.8427297546534	99.9228034854533	99.1752501446845	99.7579115706587	99.6153844154685	99.6263318368762
-0.766666666666667	100.226243468499	100.241731627682	96.2747401366027	101.705670682418	100.468599424382	99.1667873469422	NA	99.6739633444124	101.28561258559	98.8077365029169	NA	NA	NA	91.7276246923161	99.8548512897678	99.9179427221777	99.2415245010541	99.7642782392917	99.6428365421483	99.6316411742561
-0.758333333333333	100.223013740039	100.253809191747	96.2719320735127	101.707362764219	100.477436425359	99.2083080698647	NA	99.7155738461089	101.287313717049	98.8305632518691	NA	NA	NA	91.4157490788029	99.8666017684716	99.9153571424377	99.3097896122814	99.7707989741475	99.6694067889298	99.6401949250623
-0.75	100.22012862641	100.258379720732	96.2984551297453	101.707989708048	100.488975190992	99.2515487857996	NA	99.7645343810184	101.288143347918	98.8610619975567	NA	NA	NA	91.1603358334134	99.8779178714635	99.9152034259721	99.377522037799	99.7772748367253	99.6952644113203	99.6516510857295
-0.741666666666667	100.218197288701	100.256609658379	96.3563094777659	101.7069741975	100.503076280157	99.2959320102322	NA	99.81806102585	101.287268725886	98.8991158184179	NA	NA	NA	90.9677925200206	99.8887208210705	99.9175169138028	99.4426801277403	99.7834939032086	99.7205646770041	99.6656478032042
-0.733333333333333	100.217777315503	100.249655822654	96.4468881281226	101.703152547541	100.519600212767	99.3408223221339	NA	99.8732715205038	101.283881829007	98.944399754314	NA	NA	NA	90.8432175900063	99.8989115429007	99.922213965909	99.50369099947	99.7892573640803	99.745445556398	99.6818012803561
-0.725	100.219336709844	100.238627509757	96.5708810563262	101.694816759119	100.538411742695	99.3855595469527	NA	99.9273527150691	101.277261089461	98.9964107887682	NA	NA	NA	90.7900048856316	99.9083714059351	99.9291059435105	99.5594198689954	99.7943979898074	99.7700280626298	99.6997018020815
-0.716666666666667	100.223215650776	100.224557860044	96.728207103703	101.679779768081	100.559380090006	99.4294945415704	NA	99.9777013553625	101.266827667373	99.0544856524745	NA	NA	NA	90.8095352479356	99.9169705888037	99.9379217231181	99.609126540399	99.7987933114886	99.7944161337214	99.7189137636255
-0.708333333333333	100.229589860844	100.208384359818	96.9179799474853	101.655460518445	100.582375419685	99.4720216310247	NA	100.022022909387	101.252190638231	99.1178144188758	NA	NA	NA	90.9010083859929	99.9245844566303	99.9483334708313	99.6524135348816	99.8023789208357	99.8186951840077	99.7389828100377
-0.7	100.238444774003	100.190936930883	97.1385093242441	101.618988090255	100.607263444525	99.5126078400099	NA	100.058388078957	101.233178655929	99.1854548478564	NA	NA	NA	91.0614471927536	99.9311155468249	99.9599801309887	99.6891699888048	99.8051618505857	99.8429301749398	99.759448037953
-0.691666666666667	100.249568395854	100.172932062612	97.3873324904697	101.567325008904	100.63390028627	99.5508198708035	NA	100.085257204159	101.209858182879	99.25634587337	NA	NA	NA	91.2858743700887	99.9365154260817	99.9724864966964	99.719515635094	99.8072269663616	99.8671639289933	99.7798567962745
-0.683333333333333	100.26256182034	100.154972084697	97.6612665205081	101.497409405171	100.662128740051	99.5863453822988	NA	100.1014848668	101.182541163805	99.3293229281517	NA	NA	NA	91.5676310698819	99.9407981772303	99.9854796161727	99.7437497091431	99.808730561217	99.891416890709	99.79978145249
-0.675	100.276862987679	100.137548550102	97.9564721151445	101.406314128612	100.69177532739	99.6190032183476	NA	100.106312862059	101.151785891112	99.4031437311722	NA	NA	NA	91.8987911639336	99.944040296055	99.9986042452479	99.7623071331228	99.8098831763343	99.9156894547757	99.818837349479
-0.666666666666667	100.291782203289	100.121048824644	98.2685228047436	101.291420663306	100.72264625859	99.64874085922	NA	100.099353749288	101.118391632304	99.4765297777025	NA	NA	NA	92.270623263802	99.9463712894036	100.011534322923	99.7757195403938	99.8109287226757	99.9399660027104	99.8366999524503
-0.658333333333333	100.306547028616	100.105765461822	98.5924768994838	101.15060604496	100.754521205279	99.6756207445196	NA	100.080563279137	101.083382140037	99.5482225723848	NA	NA	NA	92.6740579692785	99.9479645175117	100.023974075359	99.7845774798305	99.8121254352791	99.9642186701267	99.8531190231923
-0.65	100.320350177729	100.091907299134	98.9229531442747	100.982435538871	100.787146371127	99.6997990231347	NA	100.050201570846	101.047969108609	99.6170523915876	NA	NA	NA	93.1001262060075	99.9490315403909	100.035648059193	99.7894941289809	99.8137301501968	99.988409993135	99.867928675439
-0.641666666666667	100.332395063119	100.079610282368	99.2542141279605	100.786343943667	100.820230443746	99.7215036143256	NA	100.008788959301	101.013486723233	99.682016011884	NA	NA	NA	93.5403457589685	99.9498154663989	100.046290446565	99.7910746812565	99.815985873067	100.012494815812	99.8810525358681
-0.633333333333333	100.341936566211	100.068946810464	99.5802618234557	100.562784480478	100.853446440828	99.741017724475	NA	99.9570655266892	100.981292888535	99.7423535571741	NA	NA	NA	93.9870433186647	99.9505787770444	100.055646753174	99.7898942235275	99.8191128740226	100.036422287112	99.8925031503208
-0.625	100.348313664615	100.059934098464	99.8949478584171	100.313328078799	100.88643930417	99.758666596843	NA	99.8959590572272	100.952641167876	99.7976089334244	NA	NA	NA	94.4336028424296	99.9515845668007	100.063491457413	99.786482889655	99.8233027591993	100.060138882747	99.9023763338654
-0.616666666666667	100.350971107756	100.052542534436	100.192099537226	100.04070104465	100.918835716291	99.7748003096777	NA	99.8265596866318	100.928538459848	99.8476601497681	NA	NA	NA	94.8746294626361	99.9530725072683	100.069653183474	99.7813168010424	99.8287148591964	100.083592811449	99.9108432851514
-0.608333333333333	100.349472397215	100.04670434788	100.465661519278	99.7487556110686	100.95025190439	99.7897713130691	NA	99.7500971728727	100.909611289037	99.892714851694	NA	NA	NA	95.3060199722813	99.9552330154596	100.074035662951	99.77481656953	99.8354755988965	100.10673882877	99.9181432885557
-0.6	100.34350931899	100.042322521924	100.709852322237	99.4423773604562	100.980297658237	99.8039124927155	NA	99.6679184966826	100.896004826378	99.9332776030165	NA	NA	NA	95.7249394559839	99.9581855408753	100.076626883361	99.7673555590638	99.843680662144	100.129541029419	99.9245782062214
-0.591666666666667	100.332911059472	100.039279842	100.919334653401	99.1273407487119	101.008577580197	99.8175214569594	NA	99.5814668767359	100.887335228214	99.9701024416919	NA	NA	NA	96.1297141182552	99.9619674101002	100.077496266326	99.7592760207796	99.8533969250909	100.151971036344	99.9305087887184
-0.583333333333333	100.317651419094	100.037447827561	101.089397560613	98.8101247131049	101.034691587604	99.8308528283467	NA	99.492265603653	100.882706704227	100.004141042445	NA	NA	NA	96.5196585204596	99.9665362113404	100.076786112464	99.750907399125	99.8646608779814	100.174001243243	99.9363518192771
-0.575	100.297850914068	100.036695113666	101.216144723435	98.4976971354609	101.058236783316	99.8441173927089	NA	99.4019072985668	100.88078853014	100.036488305793	NA	NA	NA	96.8948602663891	99.971783953481	100.074703463687	99.7425805503251	99.8774733362081	100.195595738233	99.9425755003117
-0.566666666666667	100.273775040874	100.036894377277	101.296677405517	98.1972740577209	101.078812507813	99.8574874213379	NA	99.3120414725514	100.879930736704	100.068324994037	NA	NA	NA	97.2559456026952	99.9775595364794	100.071512078311	99.7346329768999	99.8917930177709	100.216702808455	99.9496903936156
-0.558333333333333	100.245834245006	100.037926691432	101.329255355459	97.9160589025477	101.096029229942	99.8711100762105	NA	99.2243497339433	100.878290872207	100.100858549172	NA	NA	NA	97.6038459511404	99.9836955904286	100.067519404936	99.7274027873226	99.907531998974	100.237252009348	99.9582358350392
-0.55	100.214586566739	100.039683328014	101.313416560676	97.660969019232	101.10952058147	99.8851287575845	NA	99.1405046877774	100.873951852395	100.135261784876	NA	NA	NA	97.9395814230829	99.9900335826703	100.063055901251	99.7212136063255	99.9245553349506	100.257156096247	99.9687640529453
-0.541666666666667	100.180735738548	100.042066167285	101.250039242213	97.4383608191576	101.118957302442	99.8997050936816	NA	99.0621174097421	100.865024943144	100.172609880014	NA	NA	NA	98.2640749782642	99.9964412768389	100.058450827797	99.716356496975	99.9426865507901	100.276315445952	99.9818238138872
-0.533333333333333	100.145116364846	100.04498758649	101.141338723625	97.25376784101	101.124062154302	99.9150323800373	NA	98.9906809463644	100.849740754254	100.21381891581	NA	NA	NA	98.5780095835837	100.00282205982	100.054012946795	99.7130743916306	99.9617200162455	100.294622630082	99.9979445829566
-0.525	100.108662289195	100.048370273364	100.990804424169	97.1116668748589	101.124624762999	99.9313376744878	NA	98.9275172634008	100.826532195624	100.259588243467	NA	NA	NA	98.8817404875282	100.009120668448	100.050021570515	99.7115508570322	99.9814390969948	100.311966843562	100.0176227819
-0.516666666666667	100.072357007939	100.052147324019	100.80309017351	97.0152876630622	101.120514436437	99.9488746166906	NA	98.873735076669	100.794110423255	100.310349340578	NA	NA	NA	99.1752748664394	100.015328451558	100.046725010215	99.7119026460435	100.00163496414	100.328238731492	100.041311132171
-0.508333333333333	100.037167749315	100.056262499222	100.583871041862	96.9664832044165	101.111688819422	99.9679073672794	NA	98.830202154791	100.751529916681	100.366229088001	NA	NA	NA	99.4583247662998	100.021485965794	100.044337944289	99.7141757065956	100.022118105767	100.34333558942	100.069409785854
-0.5	100.003972957505	100.060670169134	100.339675535827	96.9656759265309	101.098196701366	99.9886828335408	NA	98.797530217667	100.698236913226	100.427035830977	NA	NA	NA	99.7304199463602	100.02767871973	100.043031452892	99.7183447798042	100.042717262165	100.357166740448	100.102256968954
-0.491666666666667	99.9735010071767	100.065334511642	100.0776983454	97.0118836264522	101.080172999656	100.011390523051	NA	98.7760687418458	100.634100282609	100.492269175569	NA	NA	NA	99.9910454387017	100.034025166147	100.0429160638	99.7243167538702	100.063267881986	100.369659014714	100.14011731385
-0.483333333333333	99.9462947016854	100.07022764911	99.805598275809	97.1028131547708	101.057825096313	100.036119579679	NA	98.7659042034054	100.559428615056	100.561149881203	NA	NA	NA	100.239764307102	100.040659367002	100.044024157192	99.7319394506244	100.08359824134	100.380762248024	100.183166828102
-0.475	99.9227021209029	100.0753271079	99.5312869159926	97.2350024038056	101.031413811563	100.062830563578	NA	98.7668616510719	100.474974411715	100.632665633813	NA	NA	NA	100.476301611802	100.047711501424	100.046300150883	99.7410186851147	100.103521801982	100.390454813846	100.231473977353
-0.466666666666667	99.9028835725166	100.080613949297	99.2627136100717	97.403994422947	101.00123487229	100.091352322318	NA	98.7785082031814	100.381919526621	100.705622822182	NA	NA	NA	100.700585615275	100.055290090929	100.04960309312	99.7513428136235	100.122839947015	100.398748805851	100.28497602874
-0.458333333333333	99.8868256775976	100.086072785884	99.0076517158504	97.6045324775368	100.967604184452	100.121398444649	NA	98.8001628471152	100.281831898954	100.778687635494	NA	NA	NA	100.912755081547	100.06346930961	100.053720238131	99.7627076871427	100.141353381158	100.405694050916	100.343450877504
-0.45	99.8743602849579	100.091693514333	98.773490327012	97.8307668939329	100.930845876901	100.152590420351	NA	98.8309192526718	100.176583972625	100.850406963336	NA	NA	NA	101.113145994853	100.072280529447	100.058388222485	99.7749332111855	100.158876969705	100.411380635172	100.406488286388
-0.441666666666667	99.8651883568352	100.097473493221	98.5670338297399	98.0764658183346	100.891280720075	100.184479486318	NA	98.8696851957794	100.068232058202	100.919220368351	NA	NA	NA	101.302269809787	100.081704408306	100.063319528718	99.7878678641675	100.175253133145	100.415939468315	100.473466317257
-0.433333333333333	99.8589085098408	100.103419297824	98.3943099842236	98.3352236254322	100.849214075739	100.216567070335	NA	98.9152366717412	99.9588746025771	100.983486529162	NA	NA	NA	101.480790257776	100.091663569718	100.068230223762	99.8013844938031	100.190360888417	100.419539411213	100.543535940514
-0.425	99.855049385064	100.109548183209	98.2603887565502	98.6006616335023	100.804924103533	100.248327412268	NA	98.9662813892668	99.8505196549906	101.041538397039	NA	NA	NA	101.649499310794	100.102021015667	100.072862923724	99.8153731819145	100.204118654121	100.42238051412	100.61561362064
-0.416666666666667	99.8531022108774	100.115889162476	98.169219757004	98.866616800092	100.758651292045	100.279234893902	NA	99.0215245055891	99.7449826651911	101.091766386651	NA	NA	NA	101.809289943082	100.11258735209	100.077003134288	99.8297342589291	100.216480264335	100.424684959364	100.688381682546
-0.408333333333333	99.8525486719492	100.122482567336	98.1235026058344	99.1273153142737	100.710590319005	100.308795190686	NA	99.0797276965672	99.643817820997	101.132723668732	NA	NA	NA	101.96112557392	100.12313316313	100.080493144378	99.8443710967607	100.227427179657	100.426686655299	100.760296548071
-0.4	99.8528836045299	100.129377356772	98.1246078858841	99.3775285952005	100.66088539813	100.336576461229	NA	99.1397534549769	99.5482775742508	101.163246546513	NA	NA	NA	102.106008985786	100.133401907058	100.083246113193	99.8591812579906	100.236962086794	100.428618288581	100.829602786339
-0.391666666666667	99.8536348711316	100.136627182191	98.172564130589	99.61270982834	100.609629631274	100.3622360766	NA	99.2005914018031	99.4592940937592	101.182575415481	NA	NA	NA	102.244953424215	100.143124608201	100.08525606868	99.8740468645452	100.245105647848	100.430694718639	100.894350169095
-0.383333333333333	99.8543797234891	100.144286623166	98.2661167857418	99.8291081245295	100.556867141997	100.385538949282	NA	99.2613698628388	99.3774766549677	101.190451301534	NA	NA	NA	102.378956722296	100.15204056633	100.08659696633	99.8888290553026	100.251893821991	100.433093836529	100.952415954869
-0.375	99.8547550348402	100.152407587743	98.4028502871076	100.023853581775	100.502596424596	100.406365899176	NA	99.3213600052175	99.3031200089824	101.187164341448	NA	NA	NA	102.508977547448	100.159923840796	100.087408280508	99.9033718940875	100.257375008105	100.43593805528	101.001541005915
-0.366666666666667	99.8544634630493	100.161034717325	98.5793526630489	100.195004631561	100.446775438908	100.424715245261	NA	99.3799784400848	99.2362204944367	101.173545971417	NA	NA	NA	102.63591262999	100.166609628742	100.087870683687	99.9175165700465	100.261610183917	100.439280640612	101.039386740608
-0.358333333333333	99.8532836126392	100.170199024299	98.7914006620361	100.341551661311	100.389330079349	100.440702257768	NA	99.4367887976951	99.176499548303	101.150909237391	NA	NA	NA	102.76057586322	100.172013860618	100.088178809584	99.9311215662205	100.264677241264	100.443100989574	101.063610326887
-0.35	99.8510889028436	100.179910868711	99.0341495529957	100.463376605099	100.330165576052	100.454556028841	NA	99.4914988860864	99.1234364005305	101.120946536038	NA	NA	NA	102.883682384705	100.176142426967	100.088517633151	99.9440820179588	100.266675837821	100.447310768132	101.071948664702
-0.341666666666667	99.8478679695379	100.190155175913	99.3023175570575	100.561175271189	100.269178188366	100.466609387353	NA	99.5439506616963	99.0763085759247	101.085601812228	NA	NA	NA	103.005840568748	100.179089969205	100.089045289711	99.9563425501574	100.267728300589	100.451769070818	101.062304248411
-0.333333333333333	99.8437331103643	100.200891368331	99.5903588316605	100.636352477273	100.206265114774	100.477280184641	NA	99.5941034951554	99.0342348503586	101.046939649046	NA	NA	NA	103.127552682438	100.181030448011	100.08988026253	99.9679011556475	100.267974232407	100.456301962437	101.032832605659
-0.325	99.838909179058	100.212057877623	99.8926233704507	100.690896786956	100.141332354726	100.487046979039	NA	99.6420140444715	98.9962184279582	101.007024572304	NA	NA	NA	103.249222832621	100.182201722854	100.091088736308	99.978805561139	100.2675594426	100.460721362929	100.982033355609
-0.316666666666667	99.8337054439193	100.223578540228	100.20350465903	100.7272380349	100.074301003521	100.49642425346	NA	99.687815821567	98.9611929330766	100.967810917471	NA	NA	NA	103.371169776899	100.182883729456	100.092672017804	99.9891472026425	100.266623532859	100.464840009385	100.908843971593
-0.308333333333333	99.8284767650034	100.235368205624	100.517573983869	100.748091877293	100.00511243603	100.505940730614	NA	99.7316989328061	98.9280723653925	100.931041024741	NA	NA	NA	103.49364179423	100.183368330505	100.094560364789	99.999057216856	100.265290205165	100.4684821053	100.812731962983
-0.3	99.8235775904251	100.247337090781	100.829697897916	100.756299091799	99.9337328537523	100.516119043592	NA	99.7738900581987	98.8958022809061	100.898151643465	NA	NA	NA	103.616830567183	100.183923381983	100.096619808029	100.00870255033	100.263660218422	100.471491255655	100.693780756468
-0.291666666666667	99.8193125019963	100.259394318289	101.135136915473	100.754671006113	99.8601574362844	100.527451547138	NA	99.814634169436	98.8634072312095	100.870191172339	NA	NA	NA	103.740881135793	100.184759952782	100.098671580435	100.01827673819	100.261806294159	100.473736576438	100.552765039126
-0.283333333333333	99.8158929304548	100.271450285918	101.429626991981	100.745854580047	99.7844141727292	100.540372360524	NA	99.8541786182065	98.8300276021562	100.847757726992	NA	NA	NA	103.865896316827	100.186011224188	100.10051700642	100.027983885954	100.259772373011	100.47511557299	100.391209484987
-0.275	99.8134111259595	100.283417726642	101.709446570771	100.732228225735	99.7065676757322	100.555233069828	NA	99.8927591788364	98.7949397661381	100.830972704825	NA	NA	NA	103.991936605287	100.187725238032	100.10195970964	100.038019508621	100.257580279124	100.475552349676	100.211422521321
-0.266666666666667	99.8118358641507	100.295212394976	101.971470995518	100.715833018355	99.626722801148	100.572286166905	NA	99.9305891297668	98.75755991678	100.819497290546	NA	NA	NA	104.119018393568	100.189868534218	100.102820473293	100.048552305989	100.255242795905	100.474993041922	100.016498072612
-0.258333333333333	99.811026259833	100.306754370698	102.213214171019	100.69833797076	99.545026832204	100.591671907377	NA	99.9678527859449	98.7174395273154	100.81258754848	NA	NA	NA	104.247112806902	100.192336460463	100.102944776019	100.0597093896	100.252777555474	100.473402928599	99.8102818134394
-0.25	99.8107542237488	100.317969836443	102.432855174778	100.681034423397	99.4616690117366	100.613405667997	NA	100.004702668359	98.6742611653671	100.809180360071	NA	NA	NA	104.376146261271	100.194967821393	100.102206559451	100.07156835364	100.250216866028	100.470767653055	99.5973005664574
-0.241666666666667	99.8107261911165	100.328791978897	102.62924732723	100.664851877493	99.3768770949132	100.637370844993	NA	100.041259204483	98.6278364654449	100.808005861351	NA	NA	NA	104.506003561058	100.197563781272	100.100511156006	100.084159994958	100.247612695309	100.467095938434	99.382654434742
-0.233333333333333	99.8106026848886	100.339159779699	102.801908817583	100.65038578364	99.2909110481172	100.663324059564	NA	100.077614282378	98.5781021157873	100.807719397399	NA	NA	NA	104.636533932624	100.199910542555	100.097796436683	100.097480074705	100.245037193642	100.462418697865	99.171873520952
-0.225	99.8100192270326	100.349014812688	102.950994527749	100.637928929069	99.2040542730378	100.690914350203	NA	100.113840266823	98.52511241305	100.807035099302	NA	NA	NA	104.767559580825	100.201804156068	100.094029421536	100.111501901491	100.242579109051	100.456782358408	98.9707438617429
-0.216666666666667	99.808608672586	100.358297098668	103.077249298862	100.627501294266	99.1166030487426	100.719713275722	NA	100.150002449864	98.4690331488241	100.804837464284	NA	NA	NA	104.898886285713	100.203075597443	100.08919716838	100.12618346541	100.2403387044	100.450238590126	98.7851081821219
-0.208333333333333	99.8060245065388	100.366941119181	103.181945093971	100.618876195718	99.0288545168333	100.749251674511	NA	100.186169852305	98.4101413328649	100.800255335795	NA	NA	NA	105.030315811249	100.203612843878	100.083293838109	100.141471247312	100.238424114837	100.442833910142	98.6206471860832
-0.2	99.8019675875108	100.374872653449	103.266804860656	100.611603924453	98.9410928796183	100.779059880119	NA	100.222421398708	98.348829588154	100.792695161841	NA	NA	NA	105.161659415823	100.203374666706	100.07630891838	100.157306456242	100.236948137471	100.434601463984	98.4826490491636
-0.191666666666667	99.7962145926222	100.382006550025	103.333913207644	100.605037385889	98.8535741279673	100.808708394893	NA	100.258849743431	98.285610719783	100.781838875564	NA	NA	NA	105.292750836438	100.202392175807	100.068221446561	100.173635225259	100.236021609583	100.425555869533	98.3757777412653
-0.183333333333333	99.7886387639211	100.388246043672	103.385613311435	100.598364329346	98.766511635233	100.837844322384	NA	100.295566396786	98.2211192560604	100.767619323075	NA	NA	NA	105.423456697056	100.200759876912	100.059001103709	100.190418954222	100.235741639645	100.415691390904	98.3038518765058
-0.175	99.7792139233289	100.393485381289	103.424393210118	100.590648080838	98.6800662483296	100.866217716363	NA	100.332706819749	98.1561100894587	100.750187473246	NA	NA	NA	105.553682732559	100.198623442552	100.048613889433	100.207640324334	100.236177079277	100.404983989639	98.2696465570838
-0.166666666666667	99.7680026317827	100.397616807136	103.452769620768	100.580875792448	98.594343484356	100.893693489821	NA	100.370429750153	98.0914558526581	100.729874738677	NA	NA	NA	105.683375393436	100.196170696385	100.037029969835	100.225303898936	100.237355765148	100.393397118425	98.2747347217746
-0.158333333333333	99.7551391366062	100.40054020315	103.473180672864	100.568011047531	98.5093983922283	100.920247975644	NA	100.408907731041	98.02814296372	100.707146789374	NA	NA	NA	105.812519701637	100.193626054378	100.024231257228	100.243432979652	100.239258171539	100.380888854263	98.3193882215102
-0.15	99.7408160995504	100.402171734366	103.487898730913	100.551047782779	98.4252473592865	100.945953194326	NA	100.448311947005	97.9672647081998	100.682550256939	NA	NA	NA	105.941134102741	100.191243822747	100.010214537369	100.262063875184	100.241820487535	100.367417223632	98.4025542941122
-0.141666666666667	99.7252730909875	100.402448734485	103.498969827905	100.529065194436	98.3418845027998	100.970954396441	NA	100.488796781614	97.9100102225036	100.65665497594	NA	NA	NA	106.069261871689	100.189296938321	99.9949857841098	100.281237270702	100.244945857872	100.352942863423	98.5219103663277
-0.133333333333333	99.7087787568163	100.401330993466	103.508179846078	100.50128385484	98.2592978157008	100.995445425684	NA	100.530486519427	97.8576485540015	100.629992338633	NA	NA	NA	106.196959591584	100.188061459492	99.9785460534948	100.300986356528	100.248518901246	100.337430693313	98.6739877004988
-0.125	99.6916046707968	100.398800505073	103.517043436752	100.467118743738	98.177480449555	101.019643738939	NA	100.573462631777	97.8115061878207	100.602996979191	NA	NA	NA	106.32428565859	100.187798394934	99.960876834133	100.321321683639	100.25241978422	100.320852549779	98.8543478613878
-0.116666666666667	99.6739983475758	100.394860723127	103.526809569456	100.42622066716	98.0964363731833	101.043766786407	NA	100.617751051688	97.7729367489474	100.575962810254	NA	NA	NA	106.45129110011	100.188734673245	99.9419365660008	100.342213250911	100.256537259179	100.303191072178	99.0577943147041
-0.108333333333333	99.6561639134058	100.389534842964	103.538475527089	100.378499254259	98.016182513959	101.068013342037	NA	100.663314354583	97.7432837931082	100.549016041678	NA	NA	NA	106.578011548659	100.191045588372	99.9216739379197	100.36357288968	100.260780162453	100.284443405177	99.2786035171414
-0.1	99.6382521791433	100.382863220314	103.552801399777	100.32412637509	97.9367490314628	101.092552768452	NA	100.710055181266	97.7238393216527	100.522102110972	NA	NA	NA	106.704457410751	100.194839499327	99.9000505868959	100.385242881452	100.265084655744	100.264623187779	99.5107649321917
-0.0916666666666667	99.6203564079037	100.374901575474	103.570322255874	100.263522335664	97.8581778170888	101.117521192094	NA	100.757830653652	97.7158008057167	100.494987900777	NA	NA	NA	106.830600460758	100.200144311121	99.8770610308036	100.406996094445	100.26941461337	100.243760633845	99.7482228405631
-0.0833333333333333	99.6025105871348	100.365721877356	103.591360485693	100.197326406564	97.780518745123	101.143020240401	NA	100.806470651666	97.7202296307201	100.467286474182	NA	NA	NA	106.956357600384	100.206897996372	99.8527464576376	100.428548376355	100.273756466316	100.22190167037	99.9851111794623
-0.075	99.5846909301391	100.355416301725	103.616041085124	100.126353057917	97.7038244245994	101.169114641442	NA	100.855793368232	97.7380144805676	100.438511117963	NA	NA	NA	107.081574298102	100.214947941357	99.8272064797966	100.449578604269	100.278113012684	100.199107050732	100.215970829955
-0.0666666666666667	99.5668233137642	100.344102854806	103.644310880199	100.051539009549	97.628146185234	101.195828642093	NA	100.905617250423	97.7698427592542	100.40815524685	NA	NA	NA	107.206010091262	100.224062285918	99.8006100017934	100.469749531251	100.282498815732	100.175451836549	100.435941549546
-0.0583333333333333	99.5487969150026	100.331931251506	103.675962696157	99.973889641395	97.553534399664	101.223144935082	NA	100.9557720094	97.8161807573577	100.375781180187	NA	NA	NA	107.329327769027	100.233952996654	99.7732026387065	100.488725338126	100.286935579163	100.151026302234	100.640924659098
-0.05	99.530481309073	100.319089002002	103.710665355028	99.8944330340935	97.4800442891013	101.251010672736	NA	101.006110224424	97.8772614420602	100.34109607749	NA	NA	NA	107.451088002392	100.244306664984	99.7453104953209	100.506187151879	100.291445484823	100.125939898832	100.827712721466
-0.0416666666666667	99.511746094843	100.305807772912	103.747999090365	99.8141863114707	97.407745797653	101.279351929827	NA	101.056518013234	97.9530812895572	100.303998208296	NA	NA	NA	107.570751186818	100.254815828839	99.7173417861561	100.521850488323	100.296044412004	100.100328018463	100.994078816227
-0.0333333333333333	99.4924855379589	100.292368744575	103.787494688227	99.734133427229	97.3367351430352	101.308093170345	NA	101.106920067999	98.0434115131827	100.264585494608	NA	NA	NA	107.687687042331	100.265205072079	99.6897844119137	100.535486256434	100.300740360986	100.074359172177	101.138815766314
-0.025	99.4726475910774	100.279105254084	103.828671843848	99.6552096754134	97.2671458773178	101.337175367701	NA	101.157272297519	98.1478261362526	100.223129174679	NA	NA	NA	107.80119089584	100.275252041433	99.6631955083892	100.546942834765	100.305541954485	100.048240167441	101.261719668214
-0.0166666666666667	99.4522594231146	100.266402071407	103.871068908292	99.5782884656555	97.1991571713645	101.366567681748	NA	101.207539046909	98.2657408495691	100.180025612813	NA	NA	NA	107.910504388581	100.284805547066	99.6381823104874	100.556165430479	100.310477263543	100.022217362883	101.363519035706
-0.00833333333333333	99.431441799977	100.254691489537	103.914259729512	99.5041686634226	97.1329979052093	101.396272540641	NA	101.257660850732	98.3964534950933	100.135743387143	NA	NA	NA	108.01483854539	100.293797650614	99.6153776885706	100.56321050044	100.315617166095	99.9965733999344	101.445755816882
0	99.4104141550285	100.244446526696	103.957863142068	99.4335631077444	97.0689470886346	101.426326692043	NA	101.307523662318	98.5391818444931	100.090781637839	NA	NA	NA	108.113399414778	100.302243784957	99.5954147209666	100.568253944288	100.32109596992	99.9716217488566	101.510630126792
0.00833333333333333	99.3894982881205	100.236171841277	104.001554162553	99.3670889288165	97.0073304954221	101.456798573835	NA	101.356938347146	98.693098239185	100.045651033593	NA	NA	NA	108.205418633134	100.310232263947	99.5789044158514	100.571591269225	100.327126068753	99.947702312795	101.560827238893
0.0166666666666667	99.3691225962115	100.230392894762	104.045079598073	99.3052590252885	96.9485110970213	101.48778111378	NA	101.405635363884	98.8573596736188	100.00087560286	NA	NA	NA	108.290190485971	100.317913161383	99.5664190796501	100.573628492543	100.334005847519	99.9251785045378	101.599345366569
0.025	99.3498197927251	100.227642404539	104.088275405546	99.2484739920437	96.8928719725271	101.519381056332	NA	101.453275328157	99.0311311707648	99.9569986918464	NA	NA	NA	108.367114483584	100.325495515657	99.5584788881221	100.574865391374	100.342117881883	99.9044337242836	101.629333680043
0.0333333333333333	99.3322113516031	100.228441582482	104.131083297168	99.1970150092374	96.8407936280996	101.551706789083	NA	101.499470707847	99.2136012518051	99.9145783062728	NA	NA	NA	108.435740644959	100.333254615879	99.5555341136721	100.575875208227	100.351913472206	99.8858653856428	101.653940684452
0.0416666666666667	99.3169780716541	100.233274003799	104.17356505975	99.1510385776594	96.7926282668766	101.584855681778	NA	101.54381095448	99.4039867855493	99.874174835307	NA	NA	NA	108.495813587244	100.341543676831	99.5579350831445	100.577283363125	100.363883490261	99.8698752481872	101.676170941673
0.05	99.3048192987411	100.242551440101	104.215912820968	99.110572095927	96.7486718222008	101.618901120844	NA	101.585885431926	99.6015218871397	99.8363453274162	NA	NA	NA	108.547310265731	100.350797453103	99.5658866221414	100.57974290175	100.378520834137	99.8568547246867	101.698751858314
0.0583333333333333	99.2964046324521	100.256572285154	104.258452073911	99.0755072528649	96.7091332755512	101.653877743065	NA	101.625302801087	99.805426305056	99.8016497951599	NA	NA	NA	108.590464829479	100.361515214294	99.5793912127271	100.583902037449	100.396281217816	99.847164940786	101.724016830085
0.0666666666666667	99.2923259662803	100.275474763967	104.301632452911	99.0455900449206	96.6741009391635	101.689762141515	NA	101.661708197461	100.014852775387	99.7706561425512	NA	NA	NA	108.625773865456	100.374220835518	99.598189631464	100.59036308216	100.417544700912	99.8411138771891	101.753811860792
0.075	99.2930600438205	100.299188452845	104.346002553273	99.0204096112559	96.6435073913412	101.7264493312	NA	101.69479887835	100.228818219958	99.7439227679248	NA	NA	NA	108.653978187953	100.389408917861	99.6217036377438	100.599638068633	100.44257449041	99.8389337138113	101.78942771308
0.0833333333333333	99.2989452732937	100.327387007317	104.392170164244	98.9993859178372	96.6170969378248	101.763729815666	NA	101.724336136715	100.446126660225	99.7219522174631	NA	NA	NA	108.676022302286	100.407488562007	99.6489789092094	100.612106819388	100.471469671841	99.8407582666562	101.831552495137
0.0916666666666667	99.3101673259479	100.359443267973	104.440753329893	98.981751103106	96.5943982996318	101.801272747226	NA	101.750150071407	100.665289363339	99.705130965889	NA	NA	NA	108.692995720875	100.428733200842	99.6786283921967	100.6279793116	100.504115171897	99.8465962833811	101.880237173576
0.1	99.3267481119172	100.394387526932	104.492326915291	98.9665211690371	96.5747019231442	101.83861709002	NA	101.772136595488	100.884445339677	99.6936761135675	NA	NA	NA	108.706059900516	100.453239966272	99.7087823631739	100.647262943279	100.540136698979	99.8562966183834	101.934869656824
0.108333333333333	99.3485384645694	100.430870394299	104.547366001706	98.9524637527445	96.5570407580151	101.875166640597	NA	101.790248868612	101.10128803321	99.6875988328318	NA	NA	NA	108.716363550731	100.48089657063	99.7370534166907	100.669735615807	100.578864907481	99.8695057758957	101.994157232026
0.116666666666667	99.3752162800752	100.467131769375	104.606185710207	98.9380727492465	96.5401752066298	101.910180405857	NA	101.804483961742	101.313006890781	99.6866844071378	NA	NA	NA	108.724949499213	100.511350953664	99.7605235515161	100.694922236833	100.619306666505	99.8856220570834	102.056119846489
0.125	99.4062909044424	100.500977696642	104.66887711837	98.9215554937945	96.5225836871509	101.942753592249	NA	101.81486315786	101.51624995834	99.6904848471836	NA	NA	NA	108.732657198631	100.543980397269	99.7757580882229	100.722068437316	100.660120032882	99.9037510697494	102.118098473237
0.133333333333333	99.4411123366706	100.529768377203	104.73523916629	98.9008312172403	96.5024599663217	101.971794080351	NA	101.821404987655	101.707110315697	99.6983154628825	NA	NA	NA	108.740025707274	100.577859020912	99.778846679181	100.750107653843	100.699593138306	99.9226656591427	102.176783263549
0.141666666666667	99.4788787357618	100.550421832422	104.804708281522	98.8735399588554	96.4777182827233	101.996003234423	NA	101.824091813254	101.881141144368	99.7092428928939	NA	NA	NA	108.747202468973	100.611724364751	99.7654680606874	100.777625063779	100.735630058542	99.9407715330293	102.228264047939
0.15	99.5186367286832	100.559437508631	104.876291149974	98.8370647637028	96.4460070832133	102.013864360894	NA	101.822830499624	102.033406347565	99.722059251233	NA	NA	NA	108.753862610665	100.643946439391	99.7309741364878	100.80282641673	100.765747268905	99.9560802327234	102.268101628189
0.158333333333333	99.559279252751	100.552942725281	104.948508224097	98.7885690401994	96.4047317917212	102.023636594153	NA	101.817406601035	102.158568518852	99.7352554592159	NA	NA	NA	108.75914203065	100.672505104315	99.6704894618588	100.82351763848	100.78708390087	99.9661932388314	102.291415533643
0.166666666666667	99.5995520478772	100.526762775348	105.019354580049	98.7250472716432	96.351086588938	102.023352961338	NA	101.807432819864	102.251009406639	99.7470175729685	NA	NA	NA	108.761586417817	100.694981752965	99.5790235628552	100.837096988505	100.796427332992	99.9683020699835	102.292985399264
0.175	99.6380748926867	100.476513763869	105.086281371945	98.6433858495329	96.2820956476623	102.010823930395	NA	101.79229782226	102.304977789244	99.7552593282322	NA	NA	NA	108.759118105962	100.708568651331	99.4515947133821	100.840561667828	100.790253232115	99.9592080536066	102.26736716815
0.183333333333333	99.6733737457182	100.397716012341	105.146197696854	98.5404331647215	96.1946657191866	101.983648087876	NA	101.771125299754	102.314760755744	99.7576847973959	NA	NA	NA	108.749023113094	100.710096090606	99.2833642557085	100.830533432751	100.764778368252	99.9353633207312	102.20902680316
0.191666666666667	99.7039147832391	100.28592374652	105.195492801584	98.4130819218867	96.0856525040687	101.939232995381	NA	101.742748611277	102.274870894975	99.7518653038813	NA	NA	NA	108.727960749973	100.696076190134	99.0697793150236	100.803308237143	100.716025903084	99.8929332319426	102.112491493264
0.2	99.7281343476192	100.136864505654	105.230080581713	98.2583655763844	95.95194199163	101.874832646026	NA	101.705699032824	102.180238601051	99.735317194974	NA	NA	NA	108.691997766197	100.662762683365	98.8067186608947	100.754932890185	100.639903948421	99.8278796996662	101.972514989501
0.208333333333333	99.7444631456204	99.9465812693423	105.245467662942	98.0735631847575	95.7905451447838	101.787607355001	NA	101.658204162578	102.026398287061	99.705574875261	NA	NA	NA	108.636669687136	100.606227213801	98.4906360103661	100.68130781796	100.53229709283	99.7360631324757	101.784252498535
0.216666666666667	99.7513437772069	99.711571540081	105.236845146513	97.8563018837796	95.5987003562395	101.67470445241	NA	101.598195227923	101.80965684354	99.6602586677415	NA	NA	NA	108.55707307069	100.522453673933	98.1186980071661	100.578310692755	100.38916905271	99.6133586419844	101.543439005327
0.225	99.747241846732	99.4289186656423	105.199204682115	97.6046491930079	95.3739752087792	101.533351825096	NA	101.523325185509	101.527234746447	99.5971372387217	NA	NA	NA	108.447990574682	100.407450614978	97.6889133070667	100.441934543457	100.206673605354	99.4557816343121	101.246559724202
0.233333333333333	99.7306523635581	99.096410136299	105.127477625287	97.3171907465735	95.1143591805882	101.360956773773	NA	101.431002147028	101.177376960923	99.5141843289223	NA	NA	NA	108.304045554189	100.257376091099	97.2002432827711	100.268434602262	99.9812688575992	99.2596180341716	100.890996832872
0.241666666666667	99.7001039912469	98.7126361504152	105.016691381014	96.9930881647383	94.8183411088238	101.15520349494	NA	101.31843973972	100.759436045891	99.4096293422845	NA	NA	NA	108.119878133694	100.068663834121	96.6526810941212	100.054475397012	99.7098279296718	99.0215531240012	100.475139037688
0.25	99.6541679513469	98.27706146711	104.862135343997	96.6321127940749	94.484967635575	100.914141523173	NA	101.182720786536	100.273928496026	99.2819986903849	NA	NA	NA	107.890332743364	99.8381405482167	96.0472890173515	99.7972644117583	99.3897407394641	98.7387912737628	99.9984476084461
0.258333333333333	99.5914800814503	97.7900646717985	104.659530504867	96.2346552631251	94.1138808993188	100.636260201471	NA	101.020871522621	99.7225594656921	99.1301447261763	NA	NA	NA	107.610646897636	99.5631303159924	95.3861926574471	99.4946580510159	99.0190067839988	98.4091589816457	99.4614786418802
0.266666666666667	99.5107758981024	97.2529405631212	104.405197309744	95.8017125133204	93.705335476836	100.320548367544	NA	100.829947161549	99.1082069331936	98.9532607762605	NA	NA	NA	107.276631418821	99.2415470034906	94.6725374213212	99.1452330490874	98.5963225073116	98.0311848921654	98.8658653605584
0.275	99.4109294102197	96.6678645045405	104.096213628734	95.3348540884331	93.2601957758056	99.9665385513609	NA	100.607128931759	98.4348591725299	98.7508781218704	NA	NA	NA	106.884833412708	98.8719751769854	93.9104109701119	98.7483257663161	98.1211636960925	97.6041516624684	98.2142668934999
0.283333333333333	99.2909873078318	96.037822528035	103.730550521019	94.8361717675723	92.7799154684966	99.574334823127	NA	100.349829089452	97.707506901026	98.5228427975397	NA	NA	NA	106.432674566167	98.4537362656096	93.1047317971276	98.3040454687373	97.5938557779702	97.1281179322611	97.5102905715713
0.291666666666667	99.1501953978799	95.3665144194119	103.307172688587	94.3082183942175	92.2665002209067	99.1446258882717	NA	100.055797505343	96.9319971598464	98.269283245706	NA	NA	NA	105.918558074318	97.9869332745102	92.2611070715755	97.8132661400175	97.0156207959111	96.6039135787523	96.7583926245372
0.3	98.9880170796752	94.6582368017569	102.826095146796	93.7539393215371	91.7224543989145	98.6786856897257	NA	99.7232223908548	96.1148578257214	97.9905834505822	NA	NA	NA	105.341938755291	97.4724668924505	91.3856682876476	97.2775982371641	96.3885919149943	96.0331125939928	95.9637586428864
0.308333333333333	98.8041445830006	93.9177513606548	102.288392989581	93.1765956096778	91.1507127569203	98.1783616466911	NA	99.3508190293086	95.2631021016624	97.6873593329592	NA	NA	NA	104.703354199887	96.9120204187643	90.4848945699641	96.6993391431965	95.7157896018927	95.4179852938646	95.1321637724673
0.316666666666667	98.5985038031481	93.1501425510605	101.696164134025	92.5796778727244	90.5545595983582	97.6460490902038	NA	98.9379022829322	94.3840234065147	97.3604265328815	NA	NA	NA	104.00441867653	96.3080180116507	89.5654322069911	96.0814016576864	95.0010544553004	94.7614308380372	94.2698152698418
0.325	98.3712535950665	92.3606704539325	101.052448445509	91.9668149194489	89.9375393768687	97.0846500550656	NA	98.4844376642454	93.4849924466547	97.0107617486175	NA	NA	NA	103.247783096373	95.6635628507497	88.6339186416796	95.4272238036205	94.2489348558308	94.0668935061189	93.3831846356189
0.333333333333333	98.1227798574846	91.5546267149279	100.361111414505	91.3416858403089	89.3033631953214	96.4975141620121	NA	97.9910631747146	92.5732679185756	96.6394734133494	NA	NA	NA	102.437064217065	94.9823577732569	87.6968191960793	94.7406661221082	93.4645375279525	93.3382679557536	92.4788395744718
0.341666666666667	97.8536842619228	90.7372015724636	99.6267039513835	90.7079422754131	88.655815390408	95.8883592601524	NA	97.4590763924369	91.6558295610217	96.2477907771377	NA	NA	NA	101.576747103159	94.2686080003269	86.7602829672124	94.0259021902962	92.6533589712438	92.5797974311351	91.563285953106
0.35	97.5647697105132	89.9133669584376	98.8543100328549	90.0691420429773	87.9986646029188	95.2611726176615	NA	96.8903891905705	90.7392385292657	95.8370640561491	NA	NA	NA	100.672066436355	93.5269078298493	85.8300208532236	93.2873066417064	91.8211168404589	91.795966995436	90.6428271221768
0.358333333333333	97.2570267737725	89.0877775812069	98.0493906090027	89.4286922423362	87.3355837195122	94.620099992762	NA	96.2874589681718	89.8295258495032	95.4087591973486	NA	NA	NA	99.7288723115529	92.7621181461172	84.9112065718918	92.5293449586552	90.9735943140452	90.9913950014819	89.7234441855842
0.366666666666667	96.9316222022017	88.2646908590121	97.217628607375	88.78979993726	86.6700810269277	93.9693333743825	NA	95.6532062343883	88.9321051425092	94.9644347493706	NA	NA	NA	98.7534847840774	91.9792443885411	84.0084027225883	91.7564700721495	90.1165030973161	90.1707285739369	88.810698364974
0.375	96.5898844604529	87.4479065841056	96.3647795523675	88.1554292237379	86.0054431573784	93.3130043697328	NA	94.990925383036	88.0517044088336	94.5057027447932	NA	NA	NA	97.7525404454987	91.1833213575172	83.1255151064502	90.9730302699364	89.2553644227305	89.3385483373231	87.9096544963888
0.383333333333333	96.233279168903	86.640727358266	95.4965328399591	87.5282648397387	85.344691014566	92.6550846570186	NA	94.3041923690041	87.1923168774502	94.0341890579607	NA	NA	NA	96.7328337022012	90.3793047511825	82.2657754348605	90.1831911082262	88.3954040923133	88.4992845339048	87.0248212202461
0.391666666666667	95.8633715997667	85.8459405287248	94.6183868677457	86.9106833560427	84.6905499794199	91.9992951795304	NA	93.5967726770895	86.3571772177632	93.551506913476	NA	NA	NA	95.7011550217636	89.5719679509178	81.4317475432431	89.3908718968209	87.5414587210359	87.6571449219013	86.1601032134453
0.4	95.4817784205515	85.0658205487755	93.7355396135031	86.3047322314555	84.0454346975118	91.3490308419108	NA	92.8725329753458	85.5487673230752	93.059244076003	NA	NA	NA	94.6641297339364	88.7658073658333	80.6253502483224	88.5996951253721	86.6978937448466	86.8160551670269	85.3187670358174
0.408333333333333	95.0901127194874	84.302148751614	92.8527975766939	85.7121173730604	83.4114488349216	90.7073088343045	NA	92.1353573200801	84.7688466320359	92.5589582776908	NA	NA	NA	93.6280638134136	87.9649623600884	79.8478918401257	87.8129466965125	85.8685364874728	85.9796122937596	84.5034285572591
0.416666666666667	94.6899299392524	83.5562476863743	91.9745074332504	85.1342015276797	82.7903991953557	90.0767435415449	NA	91.3890674280259	84.018496298693	92.0521783535032	NA	NA	NA	92.598805130643	87.1731530713003	79.1001149941678	87.0335471652356	85.0566294002462	85.1510504110459	83.7160694118801
0.425	94.282688372129	82.8290275581312	91.1045125165778	84.5720145647986	82.1838195045796	89.4595457314171	NA	90.6373489612205	83.2981701881531	91.5404086994329	NA	NA	NA	91.5816292416971	86.3936365396166	78.3822540781673	86.2640357879718	84.2648090942012	84.333218043269	82.9580822656213
0.433333333333333	93.8697359883489	82.1210406575705	90.2461315816455	84.0262726766542	81.5929956810579	88.8575410974653	NA	89.8836878148893	82.6077539034731	91.0251341498961	NA	NA	NA	90.5811576365089	85.6291809852622	77.6941062436646	85.5065674721469	83.4951146777866	83.5285678072724	82.2303356461679
0.441666666666667	93.4523240528806	81.4325384209513	89.4021550225057	83.4974025677364	81.0189853865398	88.2722011536911	NA	89.1313187678439	81.9466376257661	90.507828157418	NA	NA	NA	89.6013124979408	84.8820564473342	77.0351124773752	84.7629209834706	82.7490254188856	82.739157891234	81.5332450186476
0.45	93.0316398969314	80.7635270551231	88.5748549088643	82.985570594298	80.4626293087018	87.7046807988599	NA	88.3831860486361	81.3138061677333	89.989969387368	NA	NA	NA	88.6453065097652	84.1540375828375	76.4044397526531	84.0345166256109	82.027523946089	81.966661345674	80.8668391045805
0.458333333333333	92.6088504033	80.1138194519694	87.7660065281225	82.4907192222079	79.9245565262893	87.1558622784991	NA	87.6419148948556	80.7079431768917	89.4730620643914	NA	NA	NA	87.715661907037	83.4464162683614	75.8010568780376	83.3224400089651	81.3311762522084	81.2123787265664	80.2308166711758
0.466666666666667	92.1851455310106	79.4830816860581	86.9769191536865	82.0126110722586	79.4051895542253	86.6264057386218	NA	86.9097941396975	80.1275408076376	88.9586488882169	NA	NA	NA	86.8142513420316	82.76002607481	75.2238024582599	82.6274659406665	80.6602152589476	80.4772537956127	79.6245952599394
0.475	91.7617677258093	78.8708725391492	86.2084738690523	81.5508787148875	78.9047554643178	86.1167994129068	NA	86.188769595414	79.5710047125777	88.448313196599	NA	NA	NA	85.9423535812079	82.0952800029819	74.6714447545124	81.9500776107389	80.0146141608815	79.7618964270952	79.0473564182639
0.483333333333333	91.3400184302087	78.2766750179818	85.4611671964604	81.1050761434805	78.4233058093884	85.627399269256	NA	85.4804473220999	79.0367462145882	87.9436728040891	NA	NA	NA	85.1007183991588	81.4522176298702	74.1427297233277	81.2904822607709	79.3941406954254	79.0666158393331	78.4980917507296
0.491666666666667	90.9212451275138	77.6999197290532	84.7351604777845	80.6747238394259	77.9607418797606	85.1584545392106	NA	84.7861061868903	78.5232562150207	87.4463611476574	NA	NA	NA	84.2896365799795	80.8305561375854	73.6364139889623	80.6486307201467	78.7983925017904	78.3914614670697	77.9756514011721
0.5	90.5068177517257	77.1400017622938	84.0303353281429	80.2593392699472	77.5168396889114	84.7101228194127	NA	84.106719590193	78.0291579696047	86.9579878717957	NA	NA	NA	83.5090114035393	80.2297436645089	73.1512845055563	80.0242489686141	78.2268223019193	77.7362652558362	77.4787933326908
0.508333333333333	90.0980990222942	76.5962952357939	83.3463543397274	79.8584503971014	77.0912724933685	84.282478075397	NA	83.44298634275	77.553237604992	86.4800809673422	NA	NA	NA	82.7584272607807	79.649016604068	72.6861671320552	79.4168835791989	77.6787636148083	77.1006811690335	77.0062306894834
0.516666666666667	89.6964092876777	76.0681699732528	82.6827236922381	79.471595429972	76.6836323231783	83.8755100643158	NA	82.7953707194756	77.0944515940367	86.0140242060108	NA	NA	NA	82.0372113539836	79.0874601028744	72.2399220312873	78.8259536551511	77.1534611012895	76.4842217861675	76.5566753301332
0.525	89.3029880768188	75.5550113348101	82.0388521736619	79.0983148872625	76.2934518483992	83.4891127693621	NA	82.1641510953654	76.6519131034383	85.5610053026854	NA	NA	NA	81.3444867148251	78.5440662680618	71.8114251180384	78.2507976346352	76.6501002873124	75.8862937039134	76.1288760650938
0.533333333333333	88.9189576489599	75.0562404255054	81.4141023402736	78.7381420893926	75.9202251547917	83.123064531813	NA	81.5494730810334	76.2248655510419	85.1219840183168	NA	NA	NA	80.6792173791493	78.0177829417593	71.3995441671188	77.69070786028	76.1678280476973	75.3062319489426	75.7216494304226
0.541666666666667	88.5452926458866	74.5713313187354	80.8078329805474	78.3905946820753	75.5634248061501	82.7770071634975	NA	80.9513977328484	75.8126550816791	84.6976800718099	NA	NA	NA	80.0402481115603	77.5075490325528	71.0031237363763	77.1449539762217	75.7057601771144	74.7433312923478	75.333900797309
0.55	88.1827952054137	74.0998237529565	80.2194322795538	78.0551658099448	75.2225142170991	82.450431483104	NA	80.3699350879396	75.4147095906943	84.2885703257045	NA	NA	NA	79.4263414149184	77.0123188004632	70.6209876050515	76.6128012991228	75.2629801317799	74.1968722267836	74.9646355594929
0.558333333333333	87.8320738765434	73.6413310662228	79.648338836101	77.7313142490239	74.8969554146119	82.1426757416591	NA	79.8050598371732	75.0305253427284	83.8948802044092	NA	NA	NA	78.8362139508717	76.5310821002984	70.2519593578376	76.0935301558203	74.838537804581	73.6661415315361	74.6129609283905
0.566666666666667	87.4935277348838	73.1955428187165	79.0940498323485	77.4184576567876	74.58621127118	81.8529420276122	NA	79.2567125425904	74.6596589193052	83.5165626117901	NA	NA	NA	78.2685726039257	76.0628853495302	69.894896687666	75.5864575833311	74.431456438059	73.1504491371755	74.2780770047185
0.575	87.1673370960467	72.7622212451005	78.5561214537713	77.1159760643059	74.2897416476578	81.5803304352216	NA	78.7247927419668	74.3017224483731	83.1532735895095	NA	NA	NA	77.7221476892108	75.6068529318634	69.5487298006989	75.0909572557836	74.0407497199019	72.649142215164	73.9592562631045
0.583333333333333	86.8534608735483	72.3411916952379	78.0341678478578	76.8232290884482	74.0069952343665	81.3238828110659	NA	78.2091503131545	73.9563814732103	82.8043647070569	NA	NA	NA	77.1957200215512	75.16220837324	69.2124926795626	74.6064724266223	73.6654438152765	72.1616154898268	73.6558158330226
0.591666666666667	86.5516429415781	71.9323284923777	77.5278601338728	76.5395833528729	73.7373997710367	81.0826238802325	NA	77.7095779767021	73.6233547766768	82.4689084933355	NA	NA	NA	76.6881407854357	74.7282963290753	68.8853422904814	74.1325217920164	73.3045949806534	71.6873167322491	73.367091324273
0.6	86.2614311813011	71.5355376492336	77.0369227078415	76.2644436376006	73.4803523111183	80.8555906764341	NA	77.2258040827038	73.3024132437123	82.1457574215277	NA	NA	NA	76.1983460464899	74.3046040257861	68.5665672869364	73.6687036235323	72.9572948257675	71.2257481243036	73.0924195250381
0.608333333333333	85.9822094188366	71.1507373697392	76.5611240766888	75.9972821803964	73.2352108640384	80.6418483180966	NA	76.7574867774354	72.9933734557129	81.8336220958287	NA	NA	NA	75.7253690253047	73.8907768048024	68.2555886176727	73.2147018050538	72.6226626897354	70.7764651971727	72.8311329762453
0.616666666666667	85.7132388152286	70.7778382607935	76.1002624692662	75.7376609601987	73.0012902040915	80.4404963122073	NA	76.3042144869444	72.6960847352061	81.5311500705799	NA	NA	NA	75.2683511443791	73.4866226578927	67.951954467781	72.7702914360429	72.2998323897207	70.3390744742034	72.5825664403199
0.625	85.4537058554495	70.4167269285096	75.6541492355317	75.4852432342066	72.7778659023262	80.2506710478598	NA	75.8655144073671	72.4104148313229	81.2369915635891	NA	NA	NA	74.8265487509717	73.0921047914498	67.6553327735452	72.3353404371712	71.9879422179372	69.9132298949055	72.3460729740453
0.633333333333333	85.2027766576623	70.0672566005623	75.2225930049445	75.2397945773141	72.564188533422	80.0715471645164	NA	75.4408629876069	72.1362422493906	80.9498483127654	NA	NA	NA	74.3993314325877	72.7073235215383	67.3655039199832	71.9098057661119	71.6861340504518	69.4986279511057	72.1210440351854
0.641666666666667	84.959655557569	69.7292465824615	74.8053863508257	75.0011759016887	72.3595051993848	79.9023376036572	NA	75.0296913936093	71.8734575696496	80.6685131796669	NA	NA	NA	73.986170832586	72.3324872245547	67.082356157897	71.4937219171643	71.3935627677493	69.095002060711	71.9069258829208
0.65	84.7236394862559	69.4024896210923	74.4022964886501	74.7693293754789	72.1630827299468	79.7422930956324	NA	74.6313867510967	71.6219676223254	80.3919111772575	NA	NA	NA	73.5866222179614	71.9678723740137	66.8058870133498	71.0871791085003	71.1094119355269	68.702116665474	71.7032261941768
0.658333333333333	84.494156362513	69.0867632688309	74.013060432825	74.5442570436122	71.9742279206256	79.5907045058631	NA	74.2452973243366	71.3816935047731	80.1191441188904	NA	NA	NA	73.2003030856922	71.6137772733421	66.5362111172483	70.6902938897003	70.8329106670986	68.3197610870532	71.5095088048096
0.666666666666667	84.2707798234798	68.7818403058508	73.6373828779509	74.3259943250897	71.7923023534274	79.4469107116489	NA	73.8707486971266	71.1525586011157	79.8495328695276	NA	NA	NA	72.8268733854447	71.2704769485259	66.2735674040753	70.3031796528848	70.5633508577501	67.947742962828	71.3253783558239
0.675	84.0532202880305	68.4874949871269	73.2749352988776	74.1145838967712	71.6167316867444	79.3103113973904	NA	73.5070696652856	70.9344711035493	79.5826501014526	NA	NA	NA	72.466020469429	70.9381848192402	66.0183129787105	69.9259233006607	70.3001066723592	67.5858802873732	71.1504599021977
0.683333333333333	83.8412975248619	68.203504052305	72.9253567505675	73.9100558755089	71.4470117111407	79.1803831670899	NA	73.153619064403	70.7273076119035	79.3183371073459	NA	NA	NA	72.1174497060491	70.6170246448234	65.7708947560078	69.5585707333303	70.0426554804524	67.2339908815108	70.9843795944101
0.691666666666667	83.6349000870986	67.9296426976995	72.5882569553293	73.7124161359719	71.2827133405809	79.0566962181629	NA	72.8098048466344	70.5308991598171	79.0566993257878	NA	NA	NA	71.7808794303845	70.3070158715014	65.531800309972	69.2011206582869	69.7905948254194	66.8918809768191	70.8267503514993
0.7	83.4339380485591	67.6656770655889	72.2632210828647	73.5216394037215	71.123485845628	78.9389246777643	NA	72.4750931119633	70.3450183978865	78.7980788504469	NA	NA	NA	71.4560375560467	70.0080740556998	65.3014971289509	68.853524135744	69.5436493725238	66.5593378216011	70.6771636291921
0.708333333333333	83.2383023523197	67.4113564842004	71.9498157768867	73.3376632651357	70.9690564055392	78.826844015062	NA	72.1490110368032	70.1693703208343	78.5430047451164	NA	NA	NA	71.1426580809151	69.7200251054191	65.0803733158856	68.51568848682	69.3016675125056	66.2361294331125	70.5351881619718
0.716666666666667	83.0478456922574	67.1664088202956	71.6475971069805	73.1603826363003	70.8192261728399	78.7203174988064	NA	71.8311493968693	70.0035917571225	78.2921235730207	NA	NA	NA	70.8404778153136	69.4426285703656	64.8686932759788	68.1874859062411	69.0646140408047	65.9220095737821	70.4003780432406
0.725	82.8623869020679	66.9305402307856	71.3561214460275	72.9896461703749	70.6738647619276	78.6192792554738	NA	71.5211678619362	69.8472609969629	78.0461188836014	NA	NA	NA	70.5492341505092	69.1756017055734	64.666576450249	67.868764287344	68.8325651699388	65.6167244300045	70.272290912689
0.733333333333333	82.6817274324821	66.7034381682685	71.0749592306537	72.8252558991744	70.5329036215668	78.5237156018472	NA	71.218802197964	69.6999117255849	77.8056362068931	NA	NA	NA	70.2686630761569	68.9186371310513	64.4739984615789	67.5593541502665	68.6057056797072	65.3200195941866	70.1505117691955
0.741666666666667	82.5056688452109	66.4847751639393	70.8037098923957	72.6669709878353	70.3963264148386	78.4336392980083	NA	70.9238699721004	69.5610447308143	77.5712291482844	NA	NA	NA	69.9984956413907	68.6714134095378	64.2908076412538	67.2590676976529	68.3843235268453	65.0316467385612	70.0346748957985
0.75	82.3340283499637	66.274211402272	70.5420153107477	72.5145161413021	70.2641543475833	78.3490554032721	NA	70.636271393659	69.4301376705289	77.3433313717271	NA	NA	NA	69.7384524593685	68.4336020813837	64.116747852937	66.9676924537148	68.1687979333308	64.75136857503	69.9244783948943
0.758333333333333	82.166654516203	66.0713964304792	70.2895695156426	72.3675952407126	70.1364262848181	78.2699256919013	NA	70.3559833886115	69.3066556127607	77.1222488726446	NA	NA	NA	69.4882380561508	68.2048738058852	63.9514789184376	66.6849871684352	67.9595802953833	64.4789613082556	69.8196897195339
0.766666666666667	82.0034428276264	65.8759721312906	70.0461231653932	72.2259105297329	70.0131759362259	78.196140141978	NA	70.0830470435783	69.1900599431778	76.908164659374	NA	NA	NA	69.2475373513386	67.9849040274184	63.7945856525863	66.4106875808203	67.7571718999646	64.21421518717	69.7201431631292
0.775	81.8443444903912	65.6875783437378	69.8114820528315	72.0891851153451	69.8944101600375	78.1275022739922	NA	69.817551319469	69.0798114488308	76.7011495695139	NA	NA	NA	69.0160149503752	67.7733759811662	63.64557103992	66.144523015178	67.5621043253031	63.9569342988916	69.6257309626621
0.783333333333333	81.6893623127036	65.5058606588298	69.5854998564716	71.9571830236271	69.7800929582742	78.0637331416658	NA	69.5596177130625	68.9753684571576	76.5011741009955	NA	NA	NA	68.7933161632134	67.5699777071342	63.5038432043892	65.8862366844557	67.3749231273347	63.7069372380521	69.5363894136331
0.791666666666667	81.5385364883725	65.3304787444582	69.3680655129972	71.8297210543256	69.6701386834597	78.004491876033	NA	69.3093877678671	68.876184718446	76.3081198040885	NA	NA	NA	68.5790689880632	67.3743931270322	63.3687150938593	65.6356004738938	67.1961680865741	63.4640605025984	69.4520816101465
0.8	81.3919303780218	65.1611130479179	69.1590848782969	71.7066711926538	69.5644154143763	77.9494027923991	NA	69.0670097351451	68.7817101068884	76.1217921692034	NA	NA	NA	68.3728881344521	67.1862909133141	63.2394272680755	65.3924196951891	67.0263428514552	63.2281640572042	69.372779538068
0.808333333333333	81.2496238794068	64.9974677966963	68.9584579414104	71.5879572001895	69.4627569918992	77.8980792277064	NA	68.8326198068464	68.6913939609593	75.9419341506571	NA	NA	NA	68.174382713229	67.005314334656	63.1151895066882	65.1565298323835	66.8658749377722	62.9991345939292	69.2984483612603
0.816666666666667	81.1117126238044	64.8392692132802	68.76605647646	71.473549495973	69.3649808215278	77.8501403438562	NA	68.6063183833056	68.604690612963	75.7682366642584	NA	NA	NA	67.9831679979195	66.8310745274448	62.9952306149285	64.927791128083	66.715076117435	62.7768821433557	69.2290341486282
0.825	80.9783047875025	64.6862597688015	68.5817070212188	71.3634584622163	69.2709072129303	77.8052220394051	NA	68.3881468564399	68.5210687687125	75.6003469414417	NA	NA	NA	67.7988799961273	66.663150856205	62.8788450274655	64.7060855616383	66.5741137570391	62.5613309880649	69.1644555174291
0.833333333333333	80.8495098532	64.5381913413939	68.4051796199091	71.2577234318147	69.1803751079049	77.7629856631461	NA	68.1780718947792	68.4400246039899	75.4378809384192	NA	NA	NA	67.6211898198685	66.5011002557158	62.7654245472561	64.4913157848972	66.4429956637106	62.3524098188017	69.1045995622125
0.841666666666667	80.7254215229758	64.3948206234086	68.2361799539216	71.1563964401752	69.0932503625264	77.723128560077	NA	67.9759812116124	68.3610930931133	75.2804447626914	NA	NA	NA	67.449814294028	66.3444719926131	62.6544697379615	64.2834028072533	66.3215639910894	62.1500445960931	69.0493209262372
0.85	80.6061019774071	64.2559084554928	68.0743438210081	71.0595230006249	69.0094262545373	77.6853971741134	NA	67.7816893221955	68.2838532282909	75.1276645076967	NA	NA	NA	67.2845213332736	66.1928226471271	62.5455895689392	64.0822810026139	66.2094950388644	61.9541538647793	68.9984421838019
0.858333333333333	80.4915723281669	64.1212227861324	67.9192345816121	70.9671230261624	68.9288195969592	77.6495983687487	NA	67.5949481776166	68.207930919173	74.9792163263775	NA	NA	NA	67.1251312094571	66.045731019678	62.4385040135502	63.8878910133008	66.1063072854154	61.7646439368091	68.9517556929022
0.866666666666667	80.3818069905293	63.9905441214021	67.7703442689497	70.8791743217336	68.8513668859894	77.6156030132834	NA	67.4154573428804	68.1330074503749	74.8348445776111	NA	NA	NA	66.9715152177073	65.9028154526748	62.3330528374064	63.7001710051621	66.0113801504564	61.5814012212413	68.9090291139914
0.875	80.2767250262934	63.8636719893143	67.6270996261357	70.7956010586604	68.7770216817341	77.5833402968303	NA	67.2428721387115	68.0588374755367	74.6943631848027	NA	NA	NA	66.8235925761798	65.7637521147136	62.2292002939506	63.5190461232411	65.9239810700689	61.4042810093442	68.870016494033
0.883333333333333	80.1761747142123	63.7404301728594	67.4888754814604	70.7162703404013	68.7057499486875	77.5527873098465	NA	67.07681221168	67.9852729178056	74.5576453587425	NA	NA	NA	66.6813262342622	65.6282889505689	62.1270259358023	63.3444164521224	65.8432964442982	61.2330948556037	68.8344742074247
0.891666666666667	80.0799166078223	63.6206682462772	67.3550171823346	70.6409983955235	68.6375194411788	77.5239592141302	NA	66.916871431008	67.9122828117104	74.4246073807608	NA	NA	NA	66.5447174477883	65.4962504628716	62.0267013923364	63.1761458098322	65.7684635800643	61.0676008049313	68.8021785652468
0.9	79.9876162646676	63.5042590689516	67.2248709962562	70.5695635665577	68.5722832006954	77.4969017492821	NA	66.7626274560459	67.8399598228953	74.2951891238865	NA	NA	NA	66.4137977083885	65.3675319193699	61.9284605562737	63.0140545882225	65.6986017246611	60.9075012344466	68.7729417980277
0.908333333333333	79.8988553332952	63.3910947415905	67.0978188178446	70.5017205051258	68.5099619372351	77.4716862747069	NA	66.6136504520661	67.7685114694846	74.1693346106608	NA	NA	NA	66.2886172690041	65.2420868221529	61.8325729796362	62.8579172928437	65.6328409165344	60.7524503434136	68.7466232246388
0.916666666666667	79.8131643473598	63.2810833292629	66.9733129482286	70.4372111963448	68.4504312384788	77.448407658656	NA	66.4695096666211	67.6982392756852	74.0469754237836	NA	NA	NA	66.1692316421481	65.1199141228367	61.7393264750897	62.7074631491735	65.5703489465824	60.6020685278435	68.7231318913837
0.925	79.7300772010283	63.174145933736	66.8509070839124	70.3757719881602	68.3935169151965	77.4271838040958	NA	66.3297749736356	67.6295105650062	73.9280160294171	NA	NA	NA	66.0556886848416	65.0010489777922	61.649016294902	62.5623791965941	65.5103575402103	60.45595942533	68.7024192766005
0.933333333333333	79.6492003242567	63.0702127683738	66.7302789238906	70.3171390783882	68.3389988586826	77.408154466082	NA	66.1940149237382	67.5627297854572	73.8123204413127	NA	NA	NA	65.948018495348	64.8855570565694	61.5619338421756	62.4223170731579	65.4521877128451	60.3137284572841	68.6844652636966
0.941666666666667	79.5702781729279	62.9692190375523	66.6112392276956	70.26105430874	68.2866224934822	77.3914768476182	NA	66.0617980287094	67.498315222951	73.6997059632592	NA	NA	NA	65.8462267052513	64.7735303200357	61.47835230205	62.2869047489759	65.395272174126	60.1750037468445	68.6692631891564
0.95	79.493234409328	62.8711031825377	66.4937248264847	70.2072688795186	68.2361158439467	77.3773138652972	NA	65.9327014395364	67.4366804410682	73.5899518846865	NA	NA	NA	65.7502907524968	64.6650816646055	61.3985118027983	62.1557632646882	65.3391710212581	60.0394579601419	68.6568082941674
0.958333333333333	79.4181816883972	62.7758085193185	66.3777783550215	70.155540976355	68.187208586053	77.3658121075453	NA	65.8063238772972	67.3782164912524	73.4828247890633	NA	NA	NA	65.6601597552971	64.560337554327	61.3226064434383	62.0285269370682	65.2835777520236	59.9068256795769	68.6470898726244
0.966666666666667	79.3454063029932	62.6832862103669	66.2635212419468	70.1056273115234	68.139649078086	77.3570748807459	NA	65.6822951691793	67.3232741721741	73.3781144277324	NA	NA	NA	65.5757590831011	64.4594299599662	61.2507728769136	61.9048638624111	65.2283164199263	59.776910338365	68.640085876972
0.975	79.2753342488085	62.5934966661373	66.1511262275586	70.0572740046396	68.0932176868575	77.3511424221794	NA	65.560277253062	67.2721478844418	73.275669350248	NA	NA	NA	65.4969989626528	64.3624874166092	61.1830788013612	61.7844919832843	65.1733324018043	59.649578996256	68.6357608157191
0.983333333333333	79.2084826120699	62.5064086930783	66.0407937341341	70.010213494397	68.0477379496145	77.3479868926104	NA	65.4399590324985	67.2250604223176	73.1754211541137	NA	NA	NA	65.423784556294	64.2696203708227	61.1195102961141	61.6671855763163	65.1186763986042	59.5247486166159	68.6340684854002
0.991666666666667	79.1454027596819	62.421998044009	65.9327359607257	69.9641701632628	68.0030877841143	77.3475211337199	NA	65.3210510475718	67.1821478467038	73.0773908819684	NA	NA	NA	65.3560240674292	64.1808962523868	61.059959109742	61.5527702477653	65.0644810995869	59.4023702241475	68.634959246913
1	79.0866214737299	62.3402466010759	65.8271709087419	69.9188728872202	67.9592098367338	77.3496162225808	NA	65.2032822344958	67.1434496020356	72.9816760081863	NA	NA	NA	65.2936319925902	64.0963082897934	61.0042139981162	61.4411101746023	65.0109344768913	59.2824165023138	68.6383891941827
1.00833333333333	79.0325808513746	62.2611411681278	65.7243235109733	69.8740716867364	67.916116999305	77.3541212314947	NA	65.0863980974755	67.1089119999741	72.8884186548824	NA	NA	NA	65.2365270647541	64.0157497289216	60.9519620073273	61.3320932985877	64.9582556423287	59.1648745455316	68.6443273028872
1.01666666666667	78.9835784959895	62.1846700721964	65.6244279313326	69.8295550371355	67.8738906551297	77.3608768550993	NA	64.9701624174668	67.078404611782	72.7977581423301	NA	NA	NA	65.1846263896605	63.9390033638482	60.9028027825006	61.2256169984809	64.906677456579	59.0497414484944	68.6527591345104
1.025	78.9397170912819	62.110817324956	65.5277269988434	69.7851627137519	67.8326729144836	77.369715946875	NA	64.854367620543	67.051739362877	72.7097753761452	NA	NA	NA	65.1378368685214	63.8657481339669	60.8562714508054	61.1215741575118	64.8564379721753	58.9370200233707	68.6636897053502
1.03333333333333	78.900873677641	62.039555639099	65.4344677778084	69.7407911894661	67.7926551202339	77.3804514500569	NA	64.7388548104795	67.0286841827772	72.6244417149232	NA	NA	NA	65.0960441979437	63.7955770822421	60.8118599672154	61.0198408906993	64.8077790747428	58.8267144107226	68.6771478349907
1.04166666666667	78.8666925209974	61.970839530561	65.3448938502973	69.6963938912075	67.7540641073806	77.3928623506181	NA	64.6235353754855	67.0089712144775	72.5415864274332	NA	NA	NA	65.059100955115	63.7280182265747	60.7690305906919	60.9202698683489	64.7609468909684	58.7188265656415	68.6931898169075
1.05	78.836602540515	61.9045988994724	65.2592357064542	69.6519804313348	67.7171473535333	77.4066909458969	NA	64.5084039534017	66.9923031299033	72.4608918155512	NA	NA	NA	65.0268176780443	63.6625528639307	60.7272265479048	60.8226932478333	64.7161888855381	58.6133541221906	68.7118969861041
1.05833333333333	78.8098596214455	61.8407330961388	65.1777009850606	69.607617246916	67.6821576650964	77.4216553213022	NA	64.393541866973	66.9783610875876	72.3819185967168	NA	NA	NA	64.9989610067234	63.5986320878625	60.6858914620027	60.7269357993041	64.6737453930231	58.510289860359	68.7333639854845
1.06666666666667	78.7856078756663	61.7791059860329	65.1004653977383	69.5634299411957	67.6493377974631	77.4374691047661	NA	64.2791178746594	66.9668168816642	72.3041571196177	NA	NA	NA	64.9752597362365	63.5356965382288	60.6445024955862	60.6328346309906	64.6338365623562	58.4096219808947	68.7576807510119
1.075	78.7629469143632	61.7195437617666	65.0276633650507	69.5196053614412	67.6189064068163	77.4538578098907	NA	64.1653889858562	66.9573472968675	72.2270898203195	NA	NA	NA	64.9554163807097	63.4732032143819	60.6026093702315	60.5402598960383	64.5966500750519	58.3113328569322	68.7849146188422
1.08333333333333	78.7409939620395	61.6618379167299	64.9593773542722	69.4763907120651	67.5910473807131	77.4705672024005	NA	64.0526968891474	66.9496434023758	72.1502474750086	NA	NA	NA	64.9391209047357	63.4106577956167	60.5598662032794	60.4491313374286	64.5623364787577	58.2153951200399	68.815096534932
1.09166666666667	78.7189381502433	61.6057543253303	64.8956278648451	69.4340878261685	67.5659029697145	77.4873652195466	NA	63.9414565744216	66.9434092252698	72.0732521291466	NA	NA	NA	64.9260637792086	63.34764497307	60.5160499293222	60.3594272442745	64.5310137634076	58.1217668706922	68.8482116253642
1.1	78.696088186283	61.5510464462238	64.8363682956493	69.3930408570675	67.5435689572718	77.5040404451594	NA	63.83213988285	66.9383531953198	71.9958480235321	NA	NA	NA	64.9159465860069	63.2838474023181	60.4710679023687	60.2711845359631	64.5027761206171	58.0303877909667	68.8841933675376
1.10833333333333	78.6719103467108	61.4974689695412	64.7814868565274	69.3536168438781	67.5240912559584	77.5204001811477	NA	63.7252579078985	66.9341828445732	71.9179211808179	NA	NA	NA	64.9084893485539	63.219048986564	60.4249574638442	60.1844910913125	64.4777001937009	57.9411758040559	68.9229214314631
1.11666666666667	78.6460520904041	61.4447888379004	64.7308135199682	69.3161823952074	67.5074666107172	77.5362694908082	NA	63.6213420467167	66.9306109010511	71.8395063923511	NA	NA	NA	64.903434484329	63.1531266688351	60.3778756801627	60.0994729209091	64.4558451311943	57.8540247365073	68.9642243246903
1.125	78.6183521984253	61.3927920246539	64.6841284597291	69.2810813598613	67.493649687898	77.5514879691076	NA	63.520922480016	66.927372572183	71.7607774151895	NA	NA	NA	64.9005484702992	63.0860396389007	60.3300780584869	60.0162788299329	64.4372464173167	57.7688065067077	69.0078879849521
1.13333333333333	78.5888395033471	61.3412861398577	64.6411708701962	69.2486145379567	67.4825647594377	77.5659013050722	NA	63.4245054194604	66.9242478730733	71.6820147887623	NA	NA	NA	64.8996228720355	63.0178230494001	60.2818895256178	59.9350652412184	64.4219064851785	57.6853812348388	69.0536683315289
1.14166666666667	78.5577156197241	61.2901009229826	64.601650376414	69.2190187098823	67.4741185654714	77.5793524517717	NA	63.3325501857716	66.9210811893604	71.6035551339426	NA	NA	NA	64.9004747638483	62.9485869272367	60.2336711523183	59.8559833427067	64.4097879368996	57.6036140725233	69.1013022089753
1.15	78.525318876509	61.2390889213938	64.5652623540235	69.1924446221732	67.4682126943397	77.5916811579655	NA	63.2454449379948	66.9177915900383	71.5257382204132	NA	NA	NA	64.9029445221579	62.8785148726948	60.1857837651717	59.7791687474073	64.4008144350174	57.5233924183512	69.1505134370954
1.15833333333333	78.4920808304979	61.1881264391119	64.5317041210894	69.1689386903725	67.4647540731413	77.6027356770527	NA	63.1634807419516	66.9143721421826	71.4488672265893	NA	NA	NA	64.9068894476575	62.8078569446444	60.1385520442678	59.7047327195396	64.3948786534905	57.4446361861162	69.2010167166366
1.16666666666667	78.4584933781966	61.1371135593054	64.5006880288834	69.1484336385471	67.4636610467002	77.6123930646472	NA	63.0868276164252	66.910881568184	71.3731854989909	NA	NA	NA	64.912174273957	62.7369162429786	60.0922375507957	59.6327547646526	64.3918532470198	57.367298213498	69.2525238035334
1.175	78.4250939633682	61.0859732489382	64.4719509762275	69.1307495198994	67.4648639522521	77.6205794429416	NA	63.0155187013185	66.9074327240158	71.2988634396267	NA	NA	NA	64.9186615400893	62.6660324896328	60.0470292059271	59.5632767846144	64.3916029378531	57.2913574237301	69.3047533778103
1.18333333333333	78.3924618059408	61.0346505233162	64.4452618718814	69.1156039737446	67.4683010376641	77.627281621944	NA	62.9494463123813	66.9041802038522	71.2259896206123	NA	NA	NA	64.9262048274021	62.5955652813071	60.0030535389549	59.4962989562862	64.3939969475042	57.2168092785989	69.3574442575371
1.19166666666667	78.3612124076634	60.9831121752101	64.4204272190724	69.1026297353188	67.473910189376	77.6325473337961	NA	62.888368919426	66.9013070850534	71.154568219663	NA	NA	NA	64.9346468300955	62.5258770729556	59.960396846996	59.431778911185	64.3989193562685	57.143657169609	69.4103713779315
1.2	78.3319815640091	60.9313469685545	64.3972930811927	69.0913969721933	67.4816170347796	77.6364769958251	NA	62.8319253282467	66.8990112181768	71.0845298007061	NA	NA	NA	64.9438227439766	62.4573138224762	59.9191238328996	59.3696366553007	64.4062750245814	57.0719071964705	69.4633612880243
1.20833333333333	78.3053968611531	60.8793659340533	64.37574117309	69.0814391814172	67.4913220737756	77.6392098427265	NA	62.7796518381317	66.8974933716885	71.0157577544486	NA	NA	NA	64.9535676877081	62.3901817713115	59.8792809428838	59.3097644741985	64.415989503308	57.0015677492301	69.5163004368335
1.21666666666667	78.2820397223367	60.8272026648238	64.3556793780217	69.0722830059039	67.5028909910758	77.6409060029863	NA	62.7310000580944	66.8969488966581	70.9481259494602	NA	NA	NA	64.96372598616	62.3247233723039	59.8408857489744	59.2520370902013	64.4280017219742	56.9326539377447	69.5691313953787
1.225	78.2624059165811	60.7749139592167	64.3370317384743	69.0634804299604	67.5161512809678	77.6417290012983	NA	62.6853574941838	66.8975628789909	70.8815429190194	NA	NA	NA	64.9741609790091	62.2611004552407	59.8039129838513	59.1963186447751	64.4422504102206	56.8651947686494	69.6218400491204
1.23333333333333	78.2468747339192	60.7225804268146	64.3197339442118	69.0546371001467	67.5308956918383	77.6418348057086	NA	62.6420750225787	66.899508799659	70.8160008941267	NA	NA	NA	64.9847651810489	62.1993924742071	59.7682858713366	59.1424675767923	64.4586563887428	56.7992399244888	69.6744429405741
1.24166666666667	78.235690805876	60.6703055029615	64.303735094558	69.0454298693854	67.5468909683958	77.641369465769	NA	62.6005013526162	66.9029502832298	70.7516282066859	NA	NA	NA	64.995470472089	62.1396105061443	59.7338755741344	59.0903416873104	64.477101001209	56.7348643234068	69.7269808737941
1.25	78.228951798409	60.6182120186881	64.2890010562099	69.0356129692875	67.5638893776423	77.640473828852	NA	62.5600198242778	66.9080435191642	70.6887401789893	NA	NA	NA	65.0062566363243	62.0817193449791	59.7005085074696	59.0398039431876	64.4974019956388	56.672169186923	69.7795166826289
1.25833333333333	78.2265936966841	60.5664375780038	64.275513976483	69.0250190958204	67.5816400698746	77.639293060581	NA	62.5200827371284	66.9149359737397	70.6278794919743	NA	NA	NA	65.0171554557645	62.0256587311701	59.6679787834374	58.9907284802838	64.5192937556246	56.6112774118857	69.8321327387851
1.26666666666667	78.2283760746673	60.5151306423087	64.2632653989044	69.0135626191349	67.599898385341	77.6379866019422	NA	62.4802401024098	66.9237577211962	70.5698366870256	NA	NA	NA	65.028248238806	61.9713598667274	59.6360618866408	58.9430061875281	64.5424199052488	56.5523221622887	69.8849277873036
1.275	78.2338781671609	60.4644475766205	64.2522451099117	69.0012468453253	67.6184337261772	77.6367335332915	NA	62.4401596055924	66.9346065881969	70.5156444893963	NA	NA	NA	65.0396570761971	61.9187558611739	59.6045286795483	58.8965500536498	64.5663392300466	56.4954307318988	69.9380138406692
1.28333333333333	78.2425139194482	60.4145493359394	64.2424315733054	68.9881700502692	67.6370380727546	77.6357316845418	NA	62.3996334735451	66.94753205967	70.4665426259058	NA	NA	NA	65.0515326401856	61.8677826783071	59.5731622301073	58.8513000566212	64.5905406460227	56.4407081572352	69.9915108902648
1.29166666666667	78.2535657527466	60.3655968841795	64.2337886270347	68.9745221529101	67.6555354431412	77.6351901694661	NA	62.358568968007	66.9625215998921	70.4239146173153	NA	NA	NA	65.0640423197394	61.8183686954697	59.541779022048	58.8072243379696	64.6144657984994	56.3882256624609	70.0455372162478
1.3	78.2662290158462	60.3177461658002	64.226268013188	68.9605679446653	67.6737894953604	77.6353141291281	NA	62.3169650691979	66.9794916512749	70.3892040333394	NA	NA	NA	65.0773612191564	61.7704187966255	59.5102520575335	58.7643138432067	64.6375406378133	56.3380168605534	70.1001970601004
1.30833333333333	78.2796578060759	60.2711444488412	64.2198133337837	68.9466199770437	67.6917073842824	77.6362851342046	NA	62.2748848629068	66.9982860027101	70.3638181496417	NA	NA	NA	65.0916657952852	61.7238039310004	59.4785301965593	58.7225735922076	64.6592147546115	56.290080052911	70.1555690109083
1.31666666666667	78.2930097634572	60.2259286582555	64.2143611339168	68.9330091814975	67.7092422420458	77.6382473420278	NA	62.2324332549441	67.0186830385819	70.3490215145967	NA	NA	NA	65.1071275597933	61.6783621780062	59.4466486063214	58.6820165134461	64.6790045942225	56.2443816307936	70.211695865099
1.325	78.305493881344	60.1822245079136	64.209838306554	68.9200609469561	67.7263965225576	77.6413059485666	NA	62.1897429569593	67.0404117418415	70.3458180373473	NA	NA	NA	65.1239044787306	61.6339086537479	59.4147296277982	58.6426617931554	64.6965352928394	56.2008564282705	70.2685758870681
1.33333333333333	78.3164237612966	60.1401457475021	64.2061577769656	68.9080795864175	67.743223872161	77.6455323130834	NA	62.1469660595379	67.0631754753831	70.3548258676579	NA	NA	NA	65.1421307676366	61.5902487300711	59.3829774848702	58.6045355227384	64.711573567381	56.1594043858004	70.3261589692524
1.34166666666667	78.3252730043427	60.0997944031476	64.2032143887547	68.8973385821044	67.7598265199366	77.6509650682973	NA	62.1042677276735	67.0866799493881	70.3761639969103	NA	NA	NA	65.1619083797172	61.5471921547971	59.351669081219	58.5676718741443	64.7240444649474	56.1198866304491	70.3843522137206
1.35	78.3317257515351	60.0612621378591	64.2008831929517	68.8880708709956	67.7763493124872	77.6576056819147	NA	62.061819758004	67.1106584141588	70.4093766004431	NA	NA	NA	65.1833023023816	61.5045690243604	59.3211386485176	58.5321152824892	64.7340300570691	56.0821268255718	70.4430334393164
1.35833333333333	78.335714639388	60.024630880057	64.1990231038092	68.8804549164552	67.7929738176168	77.6654172105252	NA	62.0197931435972	67.1348875853887	70.4534090547838	NA	NA	NA	65.2063389871839	61.4622476453675	59.2917532047917	58.4979228464271	64.7417537656828	56.0459224517851	70.502065832298
1.36666666666667	78.3374406134099	59.989970801678	64.1974866995468	68.8745983597146	67.8099141695501	77.6743327967828	NA	61.9783512894947	67.1591928034875	70.5066316428622	NA	NA	NA	65.2310070396035	61.4201492519721	59.2638815242769	58.4651628909352	64.747556135472	56.0110645285984	70.5613097169339
1.375	78.3373717632582	59.9573353581193	64.1961335559847	68.870526972845	67.8274134739675	77.6842713700671	NA	61.9376471067937	67.1834452985241	70.5668993711935	NA	NA	NA	65.2572601863951	61.3782523228541	59.2378659789726	58.4339069760157	64.7518668581427	55.9773584812873	70.6206329423566
1.38333333333333	78.3362177620817	59.9267546920286	64.1948440675001	68.8681865645166	67.8457382675693	77.6951537923546	NA	61.8978253978145	67.2075546463495	70.6316375910827	NA	NA	NA	65.2850215184742	61.3365847913136	59.2140043340145	58.4042181147161	64.7551750138941	55.9446385882482	70.6799213302421
1.39166666666667	78.3348777193008	59.898229390838	64.1935321769568	68.8674589130139	67.8651691727195	77.7069149151947	NA	61.8590290269246	67.2314581396746	70.6979451311012	NA	NA	NA	65.3141875316331	61.2952099173593	59.1925381236421	58.3761402074707	64.7579971976268	55.9127726019534	70.7390866689571
1.4	78.3343676432573	59.8717259734943	64.1921559078223	68.8681852982625	67.8859874545825	77.719510308537	NA	61.8214065903369	67.2551079624571	70.762706571668	NA	NA	NA	65.3446318281512	61.254212664362	59.1736397821112	58.3496906363799	64.7608440888501	55.8816574836962	70.798069964909
1.40833333333333	78.3357397339049	59.847174260961	64.1907242952269	68.8701882131576	67.9084589705771	77.7329172225406	NA	61.7851196936681	67.2784573931591	70.8227065455769	NA	NA	NA	65.3762083987668	61.2136887788799	59.1573960282591	58.3248549132929	64.7641883839629	55.8512099144291	70.8568423215294
1.41666666666667	78.3400020096623	59.8244661929163	64.1892994460927	68.8732845395661	67.9328182585445	77.7471286755402	NA	61.7503466123695	67.3014507011734	70.87474578252	NA	NA	NA	65.4087536423417	61.173736053986	59.1437893751532	58.3015824278906	64.768437777529	55.8213565816976	70.9154065416355
1.425	78.3480431667506	59.8034559344276	64.1879925618948	68.8772897573023	67.9592547265587	77.7621390023679	NA	61.7172777975273	67.3240238944912	70.915767009829	NA	NA	NA	65.4420876682222	61.1344482836283	59.1326815387927	58.2797841153422	64.7739162823195	55.7920278947477	70.9737982773412
1.43333333333333	78.3605695288062	59.7839620046946	64.1869528166344	68.8820179850164	67.9879012482186	77.7779213059478	NA	61.6861015417822	67.346117905335	70.9429978438918	NA	NA	NA	65.4760174635951	61.0959117187557	59.1238059254267	58.2593345392949	64.7808558245114	55.7631546394343	71.0320846993867
1.44166666666667	78.3780596052088	59.7657728721483	64.1863507831226	68.8872824842487	68.0188256069594	77.7944037889502	NA	61.6569826629735	67.367696176489	70.9541047249715	NA	NA	NA	65.5103438969837	61.0582014953877	59.1167761484712	58.2400807126273	64.7893970413241	55.7346641068076	71.0903627377901
1.45	78.4007349283212	59.7486565464172	64.1863626646032	68.8928970628804	68.0520256447772	77.8114549454382	NA	61.6300389438604	67.388756112485	70.9473392515862	NA	NA	NA	65.5448716610985	61.0213754151611	59.1111124266035	58.2218562526056	64.7995954082853	55.706473455629	71.1487602438417
1.45833333333333	78.4285426151933	59.7323723967566	64.18716042307	68.8986770856281	68.0874279452478	77.8288810324913	NA	61.6053205007062	67.4093309462039	70.9216586163591	NA	NA	NA	65.5794194146783	60.9854635295468	59.1062836972727	58.2044948148318	64.8114293378118	55.6784821862543	71.2074399365558
1.46666666666667	78.4611498734719	59.7166820958841	64.1889062868346	68.9044418081245	68.1248898644298	77.8464328208064	NA	61.5827964577711	67.4294867242682	70.8768120053232	NA	NA	NA	65.6138282763344	60.9504541231965	59.1017590268473	58.187837361774	64.8248102150511	55.6505687665992	71.2666031786606
1.475	78.4979576468922	59.7013574935978	64.1917479552338	68.910021009176	68.1642057986369	77.863818901271	NA	61.5623496828558	67.4493204877234	70.8133900405671	NA	NA	NA	65.6479683925879	60.9162811757198	59.0970555942019	58.1717342562941	64.8395954284675	55.6225958080577	71.3264903707156
1.48333333333333	78.5381406816585	59.6861855321103	64.1958138800453	68.915264497734	68.2051176710532	77.8807230537482	NA	61.5437771980385	67.4689610345041	70.732827249355	NA	NA	NA	65.6817433445078	60.8828202745887	59.0917703480632	58.1560474704487	64.8556024159452	55.5944245798371	71.3873752460397
1.49166666666667	78.5807109923431	59.6709724595983	64.2012088886008	68.9200499355771	68.24732789459	77.8968222311797	NA	61.5267953526629	67.4885689533946	70.6373412355671	NA	NA	NA	65.7150916903019	60.8498946533561	59.0855915393946	58.1406557606416	64.8726190999833	55.5659353427299	71.4495507387821
1.5	78.6245895251988	59.6555497904228	64.2080099352624	68.9242874595253	68.2905138954547	77.9118043724217	NA	61.5110526072809	67.508332616671	70.5298027335768	NA	NA	NA	65.7479858453149	60.8172858957378	59.0782945559522	58.1254613649334	64.8904076538186	55.5370466629902	71.513304612302
1.50833333333333	78.6686703912251	59.639782046338	64.2162640361773	68.9279225433519	68.3343446893975	77.9253874876562	NA	61.4961520583433	67.5284592182691	70.4135503688635	NA	NA	NA	65.7804304333073	60.7847439948745	59.0697291185431	58.1103953866001	64.9087041299149	55.5077269541903	71.5788865565842
1.51666666666667	78.7118744264527	59.6235735598524	64.2259917767368	68.9309372424281	68.3784984434551	77.9373380874132	NA	61.4816800615135	67.5491595967464	70.2921747266374	NA	NA	NA	65.8124624328218	60.7519982697232	59.0598073410153	58.095420307154	64.9272223057936	55.4779959727975	71.6464754930905
1.525	78.7531993621466	59.6068716730647	64.237196290572	68.9333486708429	68.4226778923404	77.9474829592539	NA	61.4672348331579	67.5706253749066	70.1692946124567	NA	NA	NA	65.8441526237368	60.7187738869647	59.0485017063673	58.080530545457	64.9456700459425	55.4479195116766	71.7161586963419
1.53333333333333	78.791771323525	59.5896661507221	64.2498728934221	68.9352034151648	68.4666214371087	77.9557111153315	NA	61.4524520385405	67.5930010591919	70.0483405350063	NA	NA	NA	65.8756053623549	60.6848138271853	59.0358518152792	58.0657530319751	64.9637787384259	55.4176023058926	71.7879282430803
1.54166666666667	78.8268924010746	59.5719864803452	64.2640140266939	68.9365665430807	68.5101100847172	77.9619709497677	NA	61.4370264410347	67.6163568272512	69.9323566154907	NA	NA	NA	65.9069544043908	60.6499003279713	59.0219676042651	58.0511479491183	64.9813369809095	55.3871815927867	71.8616915863898
1.55	78.8580734170927	59.5538990916466	64.2796079028721	68.9375071327336	68.5529713199414	77.9662710441662	NA	61.4207284317736	67.6406668965462	69.8238396926655	NA	NA	NA	65.9383547477915	60.613869899913	59.0070197719421	58.0368082174951	64.9982162205032	55.3568208336737	71.9372888822765
1.55833333333333	78.8850445631514	59.5355060780009	64.2966325572095	68.938086675063	68.5950800917232	77.9686872456301	NA	61.4034148815998	67.6657985276053	69.7246412141931	NA	NA	NA	65.9699722413227	60.5766199078409	58.99122199757	58.0228566204621	65.0143793258409	55.3267020494536	72.0145103285587
1.56666666666667	78.9077458171374	59.5169452656946	64.3150472634695	68.9383546456698	68.6363558026172	77.9693712162819	NA	61.3850346071351	67.6915164359131	69.6359462874935	NA	NA	NA	66.0019733468777	60.5381084356329	58.9748163340762	58.0094394682176	65.0298686736282	55.2970149525709	72.0931103934879
1.575	78.926304539437	59.4983894961173	64.3347828840202	68.9383492020897	68.6767549366872	77.9685530278161	NA	61.3656280852433	67.717501221346	69.5583229182966	NA	NA	NA	66.0345164283208	60.4983513450115	58.9580677226114	57.9967156837702	65.0447767035058	55.2679421858008	72.172820763423
1.58333333333333	78.9410053266465	59.4800433191102	64.3557340830516	68.9380994488234	68.7162613544738	77.9665314901029	NA	61.3453195419233	67.7433726698339	69.4918209443976	NA	NA	NA	66.0677444541332	60.4574204732674	58.9412672314758	57.98484168518	65.0592087332862	55.2396435068959	72.2533656642533
1.59166666666667	78.9522529923694	59.4621370524749	64.3777575001249	68.9376287895427	68.7548769521578	77.9636502903573	NA	61.3242993411929	67.7687089416971	69.4360957747862	NA	NA	NA	66.1017788776078	60.4154449631598	58.9247409326309	57.9739539208961	65.0732511015055	55.2122447651587	72.3344793269341
1.6	78.9605279318397	59.4449183880077	64.4006779352248	68.9369596210844	68.7926144097873	77.9602648220318	NA	61.3027969732698	67.7930614224977	69.390533774466	NA	NA	NA	66.1367146264987	60.3726142766182	58.9088576712402	57.9641506147789	65.0869554108068	55.1858363445544	72.415920849385
1.60833333333333	78.966337300243	59.4286412110371	64.424300798509	68.9361183697027	68.8294937501661	77.9567070723198	NA	61.2810497276985	67.815972599141	69.3543646242045	NA	NA	NA	66.172615995151	60.3291790109066	58.8940274421143	57.9554735377234	65.1003439581674	55.1604805897185	72.4974824348355
1.61666666666667	78.9701749592088	59.4135524410223	64.4484271314611	68.9351414621048	68.8655440958782	77.9532529252686	NA	61.2592765857658	67.837002559786	69.326752420446	NA	NA	NA	66.2095143650436	60.2854468621955	58.8806867979185	57.9478919595979	65.1134331600124	55.1362229762695	72.5789914901832
1.625	78.9725047200601	59.3998791742991	64.4728676000921	68.934084732681	68.900809661386	77.9500960169295	NA	61.2376650424243	67.8557612979159	69.3068553485191	NA	NA	NA	66.2474093560311	60.2417718874595	58.869272782474	57.9412929363651	65.1262636845663	55.1131017907805	72.6603092792527
1.63333333333333	78.973769026475	59.3878183124567	64.4974527233458	68.933035333809	68.9353564551569	77.9473344970367	NA	61.2163703627885	67.8719390783823	69.2938461531267	NA	NA	NA	66.286273178189	60.1985340364995	58.8601881225614	57.9354810479389	65.1389246252948	55.0911543172183	72.7413265966941
1.64166666666667	78.9744132535212	59.3775300966206	64.5220380795025	68.9321198810477	68.9692748031765	77.9449738188322	NA	61.195520669281	67.8853301647601	69.286900674118	NA	NA	NA	66.3260565729922	60.1561099703528	58.8537623111401	57.9301880773376	65.151564137885	55.0704194242942	72.8219551756256
1.65	78.9749134433256	59.3691360399797	64.5465048720983	68.931503395488	69.0026735471644	77.9429423155287	NA	61.1752221386904	67.8958485396186	69.2851733981669	NA	NA	NA	66.3666951199459	60.1148437742607	58.8502182069081	57.9250922058227	65.1643842489965	55.0509363455106	72.9021154356295
1.65833333333333	78.9757964854089	59.3627201857481	64.5707575936336	68.9313798626409	69.035665888058	77.9411138564495	NA	61.1555639506625	67.9035329102045	69.2877726809977	NA	NA	NA	66.4081144988084	60.0750263287021	58.8496556212973	57.9198452724024	65.1776226478964	55.0327391210121	72.9817223785682
1.66666666666667	78.9776434451701	59.3583309168798	64.5947210634809	68.9319588072735	69.0683520542558	77.9393323621585	NA	61.1366267831919	67.9085385603051	69.2937367837101	NA	NA	NA	66.4502333215911	60.0368851585662	58.8520555913448	57.9141041278785	65.1915299730819	55.0158464458498	73.060670687923
1.675	78.9810726809573	59.3559800148565	64.6183381638759	68.9334500278759	69.1008054103777	77.9374336404308	NA	61.1184957327866	67.9111176184093	69.3020151720915	NA	NA	NA	66.4929635347326	60.0005811809842	58.8572967170007	57.9075608021113	65.2063517628165	55.0002481843476	73.1388221923649
1.68333333333333	78.9867080250175	59.3556379100628	64.6415684269611	68.936046178255	69.1330655876433	77.9352627094676	NA	61.1012712112663	67.9115915373737	69.3114711632888	NA	NA	NA	66.5362092019144	59.966207893187	58.8651706352032	57.8999666747463	65.2223183215898	54.9858926438698	73.21600182645
1.69166666666667	78.9951413697911	59.3572279451473	64.6643874336341	68.9399049836412	69.1651384863761	77.9326884798646	NA	61.0850705226257	67.910319459449	69.3209195407676	NA	NA	NA	66.5798647897535	59.9337914080026	58.875390460259	57.8911465805282	65.2396403581424	54.9726798294593	73.2920059849024
1.7	79.0068962749573	59.3606234967916	64.6867863947439	68.9451355826115	69.1970007966828	77.9296172808815	NA	61.0700210062376	67.9076664845993	69.3291949999343	NA	NA	NA	66.6238147164301	59.9032930997262	58.8875948136835	57.8810008109538	65.2585071164759	54.9604621557925	73.366621353177
1.70833333333333	79.0223942795888	59.3656490201654	64.708769743369	68.9517913452939	69.2286060234112	77.9260031270607	NA	61.0562522361422	67.9039756862376	69.3352329373394	NA	NA	NA	66.6679357105078	59.8746159272805	58.9013531386844	57.8694966745711	65.2790841675679	54.9490495674488	73.4396477071448
1.71666666666667	79.0419228790978	59.3720838066165	64.7303488066379	68.9598666764667	69.2598900029723	77.9218518922116	NA	61.0438916478101	67.8995462540703	69.3381427093097	NA	NA	NA	66.7121026244195	59.8476125783231	58.9161750741256	57.856654412328	65.3015093049145	54.9382169014024	73.5109178384744
1.725	79.0656063293853	59.37966788243	64.7515333433397	68.9692945423147	69.290775342584	77.9172196958708	NA	61.033060521992	67.8946201412669	69.3372605745371	NA	NA	NA	66.7561971642404	59.8220934092802	58.9315219852781	57.8425343471538	65.3258876627157	54.9277147065932	73.5803121614492
1.73333333333333	79.0933859659271	59.3881110209104	64.7723255955476	68.9799462216281	69.3211746959116	77.9122079072028	NA	61.0238652728156	67.889381145641	69.3321775263642	NA	NA	NA	66.8001174961184	59.7978349646204	58.9468177005585	57.8272323298457	65.3522879155182	54.91728481469	73.6477694850506
1.74166666666667	79.125016003783	59.3971061476868	64.7927189948147	68.9916378001638	69.3509932189908	77.9069553440876	NA	61.0163829065963	67.8839682306357	69.3227417505223	NA	NA	NA	66.8437863142869	59.7745923961853	58.9614598275754	57.8108850966422	65.3807391739368	54.9066796301212	73.7132947467965
1.75	79.1600714755182	59.4063473196494	64.8127000548757	69.0041444303918	69.3801312833883	77.9016265673318	NA	61.0106431471453	67.8784985111035	69.3090386326966	NA	NA	NA	66.8871556374903	59.7521188197967	58.97483638414	57.7936783940715	65.4112273067422	54.8956820339775	73.7769621030093
1.75833333333333	79.1979602909468	59.4155505685979	64.832252485565	69.0172188350908	69.4084882165041	77.8963979766172	NA	61.0066109849797	67.8730913879428	69.2913544661037	NA	NA	NA	66.930206916256	59.7301920806665	58.986348886002	57.7758476245201	65.4436900207224	54.8841213509115	73.8389115322492
1.76666666666667	79.2379355598297	59.4244743593588	64.8513633015284	69.0306098879806	69.4359667536257	77.8914468125921	NA	61.0041749302625	67.8678858652228	69.2701296385108	NA	NA	NA	66.9729462323361	59.7086457276058	58.9954374952774	57.757665373514	65.4780096866378	54.8718816204843	73.8993392824837
1.775	79.2791085774598	59.4329365053036	64.8700286963631	69.0440775531328	69.4624776718038	77.8869468439742	NA	61.0031482744207	67.8630455254911	69.245904981749	NA	NA	NA	67.0153972168618	59.6873964949758	59.0016025192213	57.739417177541	65.5140042868931	54.858902812814	73.9584846310255
1.78333333333333	79.3204689994496	59.4408255038845	64.8882576802986	69.0574003566815	69.4879448933184	77.8830692235059	NA	61.0032880962126	67.8587507754959	69.2192662892002	NA	NA	NA	67.0575950334887	59.6664586409159	59.0044192232139	57.7213725708275	65.5514200050004	54.8451795935215	74.0166158989832
1.79166666666667	79.360927533801	59.4481048625447	64.9060749545486	69.0703744002364	69.512311716073	77.8799822260106	NA	61.00432726468	67.8551845723079	69.1907948009497	NA	NA	NA	67.099581708135	59.6459393573639	59.003549341046	57.7037600254854	65.5899288212988	54.8307610025768	74.0740181358011
1.8	79.3993929745882	59.454809715448	64.9235251197993	69.0828084831956	69.5355475918726	77.8778452863384	NA	61.006006852529	67.8525195531066	69.1610314841351	NA	NA	NA	67.1414013041575	59.6260162909074	58.9987580655545	57.6867507961071	65.6291314573525	54.8157504953541	74.1309834098728
1.80833333333333	79.4348751685479	59.4610369310293	64.9406771886706	69.0945218839778	69.5576533910434	77.8767998652803	NA	61.0080989942047	67.8509091398631	69.1304592413345	NA	NA	NA	67.1830951170815	59.606903652573	58.9899410879555	57.6704517757656	65.6685655951421	54.8003040762469	74.1878024927526
1.81666666666667	79.4665883808005	59.4669317683264	64.9576267101893	69.1053472597046	69.5786637363532	77.8769619217959	NA	61.0104183227725	67.8504795568148	69.0995022396482	NA	NA	NA	67.2246980584279	59.5888165221808	58.9771546995405	57.6549051287742	65.7077216151248	54.7846249543666	74.2447558478529
1.825	79.4940319876725	59.4726740558099	64.9744935852633	69.1151362977975	69.5986465036727	77.878415043951	NA	61.0128239493443	67.8513207285115	69.0685392430508	NA	NA	NA	67.2662367868664	59.5719435491857	58.9606356935352	57.6400930043828	65.7460667735696	54.7689549485799	74.3021019904999
1.83333333333333	79.5170388625185	59.4784644902081	64.9914139416632	69.1237660458693	69.6176994819631	77.8811989754705	NA	61.0152142419979	67.8534779716026	69.0379278446376	NA	NA	NA	67.3077302520093	59.556434254148	58.940804181881	57.6259473468052	65.7830731222043	54.7535643473621	74.3600615663989
1.84166666666667	79.5357891345178	59.4845096371747	65.0085252515525	69.1311484623982	69.6359443659397	77.8852926400034	NA	61.0175179775589	67.8569459494523	69.0080337493467	NA	NA	NA	67.3491930500886	59.5423983905444	58.9182520178433	57.6123647054572	65.8182437139121	54.7387410253093	74.4187988565274
1.85	79.5507876983472	59.4910053207358	65.025947977844	69.1372472714491	69.653520241301	77.8905984445438	NA	61.0196850804701	67.8616640032507	68.9792519114323	NA	NA	NA	67.3906399066576	59.5299086186893	58.8937190317053	57.599223325567	65.8511373692574	54.7247780022936	74.4784085849176
1.85833333333333	79.5628089250843	59.4981204506584	65.0437710419909	69.1421006641002	69.6705790054674	77.8969361754342	NA	61.0216771388538	67.8675130053808	68.9520031482432	NA	NA	NA	67.4320886146395	59.5190008240339	58.8680559797284	57.5863987430317	65.8813946915179	54.7119595545115	74.5389162549185
1.86666666666667	79.5728209469247	59.5059841132842	65.0620464467769	69.1458423084743	69.6872825064038	77.9040510137307	NA	61.0234577385282	67.8743154795383	68.9267006629175	NA	NA	NA	67.473560875638	59.509672458425	58.8421796694307	57.5737772512994	65.9087645861964	54.7005470376974	74.600292299484
1.875	79.5819024434974	59.5146780381908	65.0807925253474	69.148712486986	69.7037992994015	77.9116366949232	NA	61.0249849683195	67.8818400281228	68.9036994472568	NA	NA	NA	67.5150822257246	59.5018797853288	58.8170331393215	57.561269497056	65.9331265087113	54.6907640236382	74.6624744116053
1.88333333333333	79.5911575688091	59.5242350346625	65.1000024548733	69.1510533695056	69.7202991404244	77.9193704059412	NA	61.0262084157694	67.8898117268673	68.8832509351885	NA	NA	NA	67.5566810671785	59.4955339413635	58.793558875761	57.5488242441902	65.9545027483793	54.6827801029264	74.7253931748788
1.89166666666667	79.6016324928652	59.5346428172782	65.1196557414897	69.1532857089117	69.7369443580187	77.9269503001923	NA	61.0270714360848	67.8979317639447	68.8654789758333	NA	NA	NA	67.5983853960843	59.4904983410946	58.7726806659256	57.536438400901	65.9730604219031	54.6766959628963	74.7889969688649
1.9	79.6142396958356	59.5458522672638	65.1397308203966	69.1558701486277	69.7538794884329	77.934125570778	NA	61.0275174173297	67.9059056905785	68.8503794039121	NA	NA	NA	67.6402165285911	59.4865919457679	58.7552823442387	57.5241595395101	65.9891084418694	54.6725344105899	74.8532710437005
1.90833333333333	79.6296953054472	59.5577878339301	65.1602152660842	69.1592626337764	69.7712232358565	77.9407136986561	NA	61.0274963345768	67.913471621276	68.8378351271247	NA	NA	NA	67.6821813713131	59.4836003581908	58.7421753269918	57.5120809651417	66.0030896701645	54.6702397435882	74.9182471473079
1.91666666666667	79.6484735716096	59.5703562856701	65.1811095936873	69.1638751832594	69.7890663396101	77.9466043281209	NA	61.0269691790436	67.9204179156434	68.8276364704836	NA	NA	NA	67.7242669658705	59.4812914541288	58.7340561819771	57.5003327290793	66.015561206476	54.6696838375699	74.9840040490359
1.925	79.6707845312294	59.5834516411756	65.2024232180185	69.1700489293853	69.8074747508471	77.9517530813698	NA	61.0259123413942	67.9265872082775	68.8195004865622	NA	NA	NA	67.7664410113128	59.4794296716398	58.7314609073676	57.4890720415475	66.0271600344806	54.6706754493601	75.0506605392848
1.93333333333333	79.6965797396311	59.5969577004818	65.2241645931295	69.1780407043643	69.8264943095297	77.9561711162468	NA	61.0243250057658	67.9318723025166	68.8130891731668	NA	NA	NA	67.8086583567284	59.4777865065149	58.734722892512	57.4784737839099	66.0385592877015	54.6729703630374	75.1183607449866
1.94166666666667	79.725583904089	59.6107510856247	65.2463288579351	69.1880225508877	69.8461543380025	77.9599143031896	NA	61.0222397038554	67.9362127931648	68.808032239472	NA	NA	NA	67.8508693627949	59.4761488218219	58.743941454755	57.4687191992669	66.0504222113016	54.6762817825731	75.1872527886759
1.95	79.757343513717	59.6247062634076	65.2688856522582	69.2000920630871	69.866471017626	77.9630729701714	NA	61.0197345520174	67.9395980571724	68.8039611382345	NA	NA	NA	67.8930264262292	59.4743254585036	58.7589679982697	57.4599813086818	66.0633602380969	54.6802916198844	75.2574664114637
1.95833333333333	79.7912815041603	59.6387016122585	65.2917701375508	69.2142867615493	69.8874526653923	77.9657644443088	NA	61.016945258363	67.9420753973612	68.8005545389873	NA	NA	NA	67.9350881235401	59.4721501785196	58.7794148678568	57.4524088327308	66.0779003383451	54.6846646055434	75.3290963166613
1.96666666666667	79.8267481356371	59.6526243137123	65.3148815781333	69.2305933409632	69.9091068893688	77.9681314168683	NA	61.0140728980695	67.943758929229	68.7975841716319	NA	NA	NA	67.9770219391196	59.469479964414	58.8046873892219	57.4461122701554	66.0944634380377	54.6890672838061	75.4021935833611
1.975	79.8630617958501	59.6663730189065	65.3380918799437	69.2489477594423	69.9314472400578	77.9703444217416	NA	61.0113812849276	67.9448376317558	68.7949422765026	NA	NA	NA	68.0188067351134	59.4661909615766	58.8340326346899	57.4411542103673	66.113353271592	54.6931913854158	75.4767634654647
1.98333333333333	79.8995396953476	59.6798597891973	65.3612608330815	69.269230144181	69.9544975175991	77.9726016812939	NA	61.0091789561046	67.9455819846505	68.7926373128428	NA	NA	NA	68.0604361490692	59.4621773254962	58.8665910430386	57.4375435769406	66.1347551057079	54.6967777203975	75.5527676108601
1.99166666666667	79.935523602844	59.693013500031	65.3842506158568	69.2912624206577	69.9782938256822	77.9751206783817	NA	61.0077863687377	67.9463453850485	68.7907628806512	NA	NA	NA	68.1019231929563	59.4573578719614	58.9014372380661	57.435232281954	66.1587434870877	54.6996359840464	75.6301293807438
2	79.9704055927961	59.7057845308535	65.4069337230816	69.3148147261926	70.0028847648409	77.9781216327922	NA	61.00749589023	67.9475568085515	68.7894595375852	NA	NA	NA	68.143304982071	59.4516903289773	58.93760933845	57.4341128307097	66.185296858035	54.7016571201039	75.7087411882432
2.00833333333333	80.0036549668069	59.7181483737541	65.4291950315749	69.3396208826465	70.0283296064052	77.9818072935599	NA	61.0085348695608	67.9497042469934	68.7888868972117	NA	NA	NA	68.1846454563261	59.4451886569105	58.974140502522	57.434017720177	66.2143164357309	54.7028155623198	75.7884732144995
2.01666666666667	80.0348444630265	59.7301066667313	65.4509334779423	69.3653978591719	70.0546944201165	77.9863426174248	NA	61.0110390938855	67.9533075497854	68.7892122310658	NA	NA	NA	68.2260332388559	59.4379395039155	59.0101055059797	57.4347236394056	66.2456455329947	54.7031605400775	75.8691820387978
2.025	80.0636721630787	59.7416856330871	65.4720667027942	69.391863770765	70.0820461509543	77.9918359458051	NA	61.0150399627771	67.9588783419806	68.7906139177936	NA	NA	NA	68.2675727741557	59.4301148694295	59.0446781385313	57.4359607889277	66.2790834827919	54.7028005720388	75.9507162543233
2.03333333333333	80.0899756943835	59.752931517329	65.4925372028941	69.41875244793	70.1104445297455	77.9983250391478	NA	61.0204663928016	67.9668695085994	68.7932914537192	NA	NA	NA	68.3093699368739	59.421976639803	59.0771804100997	57.4374240721717	66.3143916613997	54.7018881725743	76.0329172058787
2.04166666666667	80.1137399598009	59.7639032860934	65.5123170920208	69.4458245518784	70.1399324157342	78.0057729467101	NA	61.0271597831633	67.9776235634578	68.7974678629354	NA	NA	NA	68.3515157408374	59.4138684993632	59.1071072872067	57.438785538053	66.3512965149783	54.7006078021153	76.1156163814862
2.05	80.1351020115524	59.7746653114418	65.5314099439365	69.4728732545157	70.1705264813941	78.0140747926826	NA	61.0348973685771	67.9913317049253	68.8033730341375	NA	NA	NA	68.3940717720923	59.4061945543462	59.1341245652889	57.4397113243604	66.3894956852139	54.6991638662918	76.1986334882299
2.05833333333333	80.1543490458143	59.7852825246014	65.5498492369173	69.4997215677119	70.2022107899497	78.0230707527842	NA	61.0434188083422	68.008010714925	68.8112065874171	NA	NA	NA	68.4370596695209	59.3993899181256	59.1580487781521	57.4398843323879	66.4286673174487	54.6977645636192	76.2817786382145
2.06666666666667	80.1719001665378	59.7958175367344	65.5676933180082	69.5262129986972	70.2349346443289	78.032558541944	NA	61.0524529074669	68.0274974504959	68.8210888944816	NA	NA	NA	68.4804555239086	59.3938915918899	59.1788225482996	57.4390299198517	66.4684786624428	54.6966014627862	76.364858404297
2.075	80.1882724534655	59.8063277614238	65.5850176627098	69.5522021566365	70.2686142130125	78.0423018599525	NA	61.061743159835	68.0494596500151	68.8330171044222	NA	NA	NA	68.5241887667345	59.3901149794922	59.1964949281516	57.4369402106292	66.5085920610647	54.6958286228576	76.4476809845775
2.08333333333333	80.204042743992	59.8168619437582	65.6019057165784	69.5775515539906	70.303136966012	78.0520378686486	NA	61.0710706725059	68.0734249753364	68.8468443396021	NA	NA	NA	68.5681450290318	59.3884341751564	59.2112070047209	57.43349170704	66.5486700041438	54.6955461240173	76.5300544019446
2.09166666666667	80.2198116982252	59.8274578939145	65.6184389937792	69.6021377998438	70.3383681803437	78.0614905628478	NA	61.0802717692282	68.0988264069628	68.8622892440691	NA	NA	NA	68.6121737209675	59.3891597410053	59.2231781785529	57.4286521229528	66.5883814057405	54.6957914683999	76.6117760205065
2.1	80.2361673083793	59.8381436453544	65.6346873570845	69.6258668581439	70.3741578184881	78.0703916375135	NA	61.0892476575588	68.125053900266	68.8789702724366	NA	NA	NA	68.6561015100947	59.3925119022261	59.2326889474158	57.4224769158599	66.6274080738484	54.6965393832366	76.6926180088449
2.10833333333333	80.2536473734113	59.848941510563	65.6507021676547	69.6486934151798	70.4103448266967	78.0785018478554	NA	61.0979664287131	68.151501250156	68.8964543028962	NA	NA	NA	68.6997507341278	59.398595519533	59.2400567925918	57.4150989473209	66.6654484960743	54.6977076847195	76.7723157819473
2.11666666666667	80.2727075036647	59.8598718487645	65.6665149437526	69.6706369274828	70.446756752238	78.0856258612293	NA	61.1064609951986	68.1776029364206	68.9143074113888	NA	NA	NA	68.7429590213623	59.4073854982962	59.2456048780495	57.4067133359983	66.7022194921522	54.6991661556045	76.8505641999852
2.125	80.2937007829863	59.870953700767	65.6821406355542	69.6917894237575	70.4832054661571	78.0916218559089	NA	61.1148261898712	68.2028602722909	68.9321376603868	NA	NA	NA	68.7855964457508	59.4187255398275	59.2496286511091	57.3975585269721	66.7374604737253	54.7007470827774	76.9270226347867
2.13333333333333	80.3168711112823	59.8822015984652	65.6975818338608	69.7123143651511	70.5194824171277	78.0964114378768	NA	61.123214612351	68.2268580096331	68.9496282917326	NA	NA	NA	68.8275789896791	59.4323376306868	59.2523678381272	57.3878964691837	66.7709437470309	54.7022576253247	77.0013270730305
2.14166666666667	80.3423597667264	59.8936199428831	65.7128321280948	69.7324372397568	70.5553575365798	78.0999910076982	NA	61.1318284486657	68.2492746922974	68.9665621686977	NA	NA	NA	68.8688783657863	59.447839449593	59.2539891822307	57.3779952168228	66.8024894869063	54.7034937178587	77.0731058216624
2.15	80.3702212282425	59.9051975013435	65.7278799600414	69.7524273206789	70.5905838563294	78.1024395364809	NA	61.1409039909722	68.2698910821038	68.982830213638	NA	NA	NA	68.9095272478976	59.4647686652971	59.2545818955957	57.3681140117011	66.8319810317559	54.7042543244488	77.1419959068508
2.15833333333333	80.4004411637494	59.9169040034366	65.7427135373276	69.7725713846855	70.6249062385967	78.1039163166439	NA	61.1506858285877	68.2885987349128	68.9984145900949	NA	NA	NA	68.9496178202025	59.4826144491374	59.2541668481955	57.3584881517397	66.8593764017024	54.7043548996749	77.2076598222616
2.16666666666667	80.432951004388	59.9286890773078	65.7573247620526	69.7931452026909	70.6580708987619	78.1046460453597	NA	61.1613912284322	68.3054093056496	69.013349297105	NA	NA	NA	68.9892922948122	59.5008555683696	59.2527192811037	57.3493118026025	66.8847140868703	54.7036386230351	77.2698037820425
2.175	80.4676370697594	59.9404832834869	65.77171085611	69.81438969353	70.6898339645763	78.1048939964855	NA	61.1731714753709	68.3204655062656	69.0276750320597	NA	NA	NA	69.0287269037841	59.5189981569224	59.2501994077025	57.3407200675925	66.9081134730132	54.7019835212164	77.3281963292839
2.18333333333333	80.5043444001242	59.95220254643	65.7858757930429	69.8364935494226	70.7199692866983	78.1049375912503	NA	61.1860804872556	68.3340510447187	69.0414094981838	NA	NA	NA	69.0681140128653	59.5366016548322	59.2465814410365	57.3327750403269	66.9297707160731	54.6993051001367	77.3826832426578
2.19166666666667	80.5428773428829	59.9637578312556	65.799834987049	69.859581063388	70.7482759261955	78.1050410754568	NA	61.2000593483155	68.346590248369	69.0545450334322	NA	NA	NA	69.1076473183803	59.5532885797927	59.2418755310274	57.3254622180674	66.9499492443206	54.6955560767691	77.4331963432638
2.2	80.583000042838	59.9750690907735	65.8136239977315	69.8837060265558	70.7745853747788	78.1054370113392	NA	61.214940071614	68.3586271712038	69.0670691418366	NA	NA	NA	69.1475117744747	59.5687458238527	59.2361441937458	57.3187007050563	66.9689642128542	54.6907241763605	77.4797579582541
2.20833333333333	80.6244395211958	59.9860787977926	65.8273079145685	69.9088542228922	70.7987684902148	78.1063148326969	NA	61.2304657025073	68.3707822359808	69.0789929708757	NA	NA	NA	69.1878767247223	59.5827274467474	59.2295171631755	57.3123636417713	66.9871628734033	54.684828323638	77.5224833500342
2.21666666666667	80.6668941038066	59.9967597973836	65.8409869405402	69.9349547496409	70.8207416441347	78.1078154244565	NA	61.2463190417257	68.3836956841025	69.0903729296953	NA	NA	NA	69.228891114941	59.5950613719156	59.2222044756747	57.306301517108	67.0049025525327	54.6779155323859	77.5615808856915
2.225	80.7100502905846	60.0071149757873	65.8547966169372	69.9618968942799	70.8404712389113	78.1100296033025	NA	61.2621503400831	68.3979721718264	69.1013181407809	NA	NA	NA	69.2706814072804	59.6056561061181	59.2145017718056	57.3003644158816	67.0225253755363	54.6700611287243	77.5973483042087
2.23333333333333	80.7536080282552	60.0171694538323	65.8689039867433	69.989548543934	70.8579760578446	78.1129978816905	NA	61.2775967672531	68.4141369468432	69.1119851947843	NA	NA	NA	69.313352274828	59.6145036355417	59.2067801550789	57.2944232913458	67.0403304382801	54.6613716068938	77.6301634680692
2.24166666666667	80.7973068378281	60.0269583858	65.8835006421057	70.0177735822483	70.8733266098978	78.1167106216325	NA	61.2922921759295	68.4326071017984	69.1225637591101	NA	NA	NA	69.3569882041834	59.6216769734734	59.1994581448528	57.2883893943841	67.0585493495676	54.6519873942397	77.6604687432596
2.25	80.8409394188875	60.0365150591483	65.8987926249831	70.046446042037	70.8866403085727	78.1211090106566	NA	61.3058709182417	68.4536778325187	69.1332532470143	NA	NA	NA	69.4016538884023	59.6273231030165	59.1929628711115	57.2822281641433	67.0773339890788	54.6420843590309	77.6887493325583
2.25833333333333	80.8843440443792	60.045863167919	65.9149887805565	70.075458546927	70.8980729402332	78.1260879807869	NA	61.3179722451496	68.4775220931665	69.1442332160364	NA	NA	NA	69.4473933012467	59.6316546726011	59.1876931678449	57.2759645592061	67.0967613204571	54.6318740984673	77.7155074440206
2.26666666666667	80.9273817444178	60.0550136667586	65.9322913128067	70.1047246626142	70.907808989981	78.1315041055703	NA	61.328251989244	68.5041991146808	69.155637410844	NA	NA	NA	69.4942288672352	59.6349425398594	59.1839928928202	57.2696806964277	67.1168508549226	54.6216012936404	77.7412372542737
2.275	80.9699161111787	60.0639641719168	65.9508906671216	70.1341773273197	70.9160531821722	78.1371917969494	NA	61.3364040451385	68.5336663727922	69.1675383780518	NA	NA	NA	69.5421616695055	59.6375049070479	59.1821358654356	57.2635080771497	67.1375857500747	54.6115355156663	77.7664071224583
2.28333333333333	81.0118113686794	60.0726995270811	65.9709630112871	70.1637651322735	70.9230239329692	78.1429866054267	NA	61.3421861747159	68.5657931284716	69.1799365776507	NA	NA	NA	69.5911729383652	59.6396869771597	59.1823225276662	57.2576138015341	67.1589322573475	54.6019580269793	77.791450820358
2.29166666666667	81.0529493428721	60.0811938802902	65.9926679786487	70.1934464616841	70.9289489124885	78.1487486390548	NA	61.3454403194851	68.6003756515683	69.1927460372246	NA	NA	NA	69.6412263615379	59.6418329092701	59.1846877533456	57.2521785933489	67.1808554271094	54.5931466246485	77.8167633815205
2.3	81.0932504134825	60.0894153230475	66.0161465753987	70.223182033081	70.9340628065159	78.1543791535285	NA	61.3461017249097	68.6371517682904	69.2057839221915	NA	NA	NA	69.6922694360275	59.6442593032864	59.1893135648205	57.2473685756589	67.2033281922786	54.5853599555044	77.842697323635
2.30833333333333	81.1326816872161	60.0973335391102	66.0415196860975	70.2529287677333	70.938605791385	78.1598289537378	NA	61.3441986792723	68.6758105787768	69.2187803356418	NA	NA	NA	69.7442327594851	59.6472376695416	59.196237813801	57.2433090709652	67.2263315615533	54.5788212233182	77.8695591101212
2.31666666666667	81.1712478599883	60.1049295220627	66.0688867024859	70.2826382970148	70.9428205600325	78.1651006139835	NA	61.3398491818389	68.7159954668626	69.2314137794992	NA	NA	NA	69.7970289003084	59.6509873483152	59.2054568752109	57.2400698110121	67.2498471072549	54.5737024419606	77.8976064199843
2.325	81.2089712369233	60.1122050743409	66.0983238216097	70.3122600772372	70.9469483356549	78.1702451831674	NA	61.3332601578147	68.7573027978362	69.2433642546857	NA	NA	NA	69.8505531564099	59.6556772687472	59.2169289852596	57.2376652291027	67.2738467001395	54.570112224234	77.927043885145
2.33333333333333	81.2458680544382	60.119189053857	66.1298817093424	70.3417450290404	70.9512263617028	78.1753526421448	NA	61.3247295955064	68.7992810165452	69.2543715765094	NA	NA	NA	69.9046872965645	59.6614339399666	59.2305852315031	57.2360675006066	67.2982843906585	54.5680903197949	77.9580144607715
2.34166666666667	81.2819256708348	60.1259376785487	66.1635824379268	70.3710449531822	70.9558871383971	78.1805374527642	NA	61.3146470504093	68.841434104402	69.2642859363187	NA	NA	NA	69.9593068286984	59.668351464801	59.2463453084044	57.2352281285217	67.3230901946954	54.567609964687	77.9905875539608
2.35	81.3170849756569	60.1325285996877	66.199416652212	70.4001066418854	70.9611564745387	78.1859241289164	NA	61.3034882339417	68.8832324809109	69.2731012366655	NA	NA	NA	70.0142908753729	59.6764981298483	59.2641226762969	57.2351026731911	67.3481631785572	54.568586219354	78.0247477878275
2.35833333333333	81.3512308396115	60.139051756286	66.237342218418	70.4288648316836	70.9672470645208	78.1916367938451	NA	61.2918027121606	68.9241339685565	69.2809664236945	NA	NA	NA	70.0695313577584	59.6859158582384	59.2838056549183	57.2356708085258	67.3733659758678	54.5708877199563	78.0603864506115
2.36666666666667	81.384191679627	60.145600442057	66.2772844045139	70.4572403214092	70.9743462190809	78.1977907798253	NA	61.2801945871735	68.9636143423947	69.2881702671581	NA	NA	NA	70.1249386307667	59.6966133999342	59.3052183263675	57.2369451922849	67.3985263429868	54.574350625371	78.0972963573303
2.375	81.4157516724609	60.1522630036181	66.319136234914	70.4851463181343	70.9825997609868	78.2044816749559	NA	61.269295114149	69.0012014976306	69.295099094431	NA	NA	NA	70.1804436365517	59.7085575333247	59.3280772307272	57.2389691848391	67.423448652978	54.5787940522743	78.135172887234
2.38333333333333	81.445679524273	60.1591135475725	66.3627578674171	70.5125008857421	70.9920975051958	78.2117706207904	NA	61.2597280365242	69.0365032746377	69.3021779344027	NA	NA	NA	70.235998201909	59.7216666892563	59.3519596115065	57.2418083691223	67.4479351308511	54.5840351569418	78.1736243241876
2.39166666666667	81.473769131042	60.1662016679115	66.407976780339	70.5392412876049	71.0028659520559	78.2196684170405	NA	61.2520718180604	69.0692202386366	69.3098116349069	NA	NA	NA	70.2915743238489	59.7358102716635	59.3762966307279	57.2455382428326	67.4718148759355	54.5899018677986	78.2121908523869
2.4	81.4998776911959	60.1735440047924	66.4545932024097	70.5653366485483	71.0148706232524	78.2281232218162	NA	61.2468243933908	69.099142396487	69.3183389166969	NA	NA	NA	70.3471619464864	59.7508146211839	59.4004010285815	57.2502250700245	67.494973853005	54.5962434539215	78.2503685705706
2.40833333333333	81.5239473500462	60.1811210196381	66.502393265225	70.5907962284588	71.0280270640543	78.2370183563876	NA	61.24437600077	69.1261380120782	69.3280043675326	NA	NA	NA	70.4027647903648	59.7664723773538	59.4235278055299	57.2558993475086	67.5173752343693	54.6029411174949	78.2876358515785
2.41666666666667	81.5460068720043	60.1888805043489	66.5511672560048	70.615672480473	71.0422176993794	78.2461850251909	NA	61.244993434657	69.1501448748265	69.3389461413807	NA	NA	NA	70.4583951093767	59.7825499850082	59.4449522092255	57.2625309351071	67.5390651217646	54.6099191445997	78.3234811052377
2.425	81.5661601362974	60.1967467551725	66.6007269508841	70.640060691705	71.057310628208	78.2554286504662	NA	61.2488135125601	69.1711682413132	69.351193133209	NA	NA	NA	70.5140685274543	59.7987920501633	59.4640406377019	57.27001800747	67.5601680490885	54.6171530472969	78.3574313015689
2.43333333333333	81.5845710961588	60.2046323304491	66.6509166381552	70.6640974409007	71.073176061435	78.2645607389934	NA	61.255839809737	69.189283198087	69.3646663457823	NA	NA	NA	70.5697994236769	59.8149264831824	59.4802957973761	57.2781934564895	67.5808777308219	54.6246699868449	78.3890807974936
2.44166666666667	81.6014513882986	60.2124491955362	66.7016162125914	70.6879589100729	71.0896981896439	78.2734251983385	NA	61.2659398039128	69.2046376639135	69.3791827837125	NA	NA	NA	70.6255976476609	59.8306735576979	59.4933752071123	57.2868423195321	67.6014431720071	54.6325401076731	78.4181200020251
2.45	81.6170511420501	60.2201181627035	66.7527395940314	70.7118589004127	71.1067838400682	78.2819121153826	NA	61.278845564445	69.2174525013612	69.3944617759888	NA	NA	NA	70.681467089625	59.8457576076378	59.5030948364984	57.2957214932342	67.6221484701036	54.6408611336719	78.4443622635975
2.45833333333333	81.6316496800835	60.2275767784496	66.8042349385119	70.7360436273288	71.1243702223207	78.2899599420449	NA	61.2941624834951	69.2280145285994	69.410135916218	NA	NA	NA	70.7374043403346	59.8599190498442	59.5094277112872	57.3045776674029	67.6432884295257	54.6497397311352	78.4677651113499
2.46666666666667	81.6455444209359	60.2347842375903	66.8560910801952	70.7607785806463	71.1424311223597	78.2975499575888	NA	61.3113868661251	69.2366593682391	69.4257731142635	NA	NA	NA	70.793395214003	59.8729265965489	59.5124999247826	57.3131646962221	67.6651462566286	54.6592728313163	78.4884400107645
2.475	81.6590403601115	60.2417211288424	66.908347838523	70.7863271061708	71.1609782157764	78.3046940351229	NA	61.3299304963642	69.243746067553	69.4409139655318	NA	NA	NA	70.8494099362143	59.8845915252075	59.512584070544	57.3212628221713	67.6879786610814	54.6695320076366	78.5066465472184
2.48333333333333	81.6724420285832	60.2483844935753	66.9611029263374	70.8129270584132	71.1800556597934	78.3114161668818	NA	61.3491501490442	69.2496300848102	69.4551192626773	NA	NA	NA	70.9053994756419	59.8947858433943	59.5100909620097	57.328700022998	67.7120075082776	54.6805542660552	78.5227721317826
2.49166666666667	81.6860451053645	60.254781481366	67.0145095713558	70.8407738004326	71.1997297166546	78.3177320375859	NA	61.3683790503778	69.2546404104808	69.468016143478	NA	NA	NA	70.9612937816827	59.9034628099743	59.5055591267644	57.3353725359533	67.7374131098627	54.6923426048339	78.537301608481
2.5	81.7001231601221	60.2609244497603	67.0687635292432	70.8700143294991	71.2200771665189	78.3236339819601	NA	61.3869564545715	69.2590633839999	69.4793318685306	NA	NA	NA	71.017001139899	59.9106740218902	59.4996389359886	57.3412593612059	67.764327300846	54.7048774511844	78.5507813280697
2.50833333333333	81.7149104192491	60.2668279570373	67.1240819400654	70.9007506029997	71.2411766790584	78.3290871242127	NA	61.4042538826029	69.2631356365945	69.4889088383694	NA	NA	NA	71.0724081082668	59.9165769039299	59.4930674034528	57.3464269775607	67.7928291281716	54.7181344896871	78.5637818077536
2.51666666666667	81.7305869428778	60.2725064377317	67.1806789043139	70.9330447072096	71.2631054452721	78.3340358053646	NA	61.4196993463767	69.2670484731646	69.496701972434	NA	NA	NA	71.127380165356	59.9214294892352	59.4866311039379	57.3510241056167	67.8229453775537	54.7321000491592	78.5768621980949
2.525	81.7472706251381	60.2779712740841	67.2387430016502	70.9669202639482	71.2859383185644	78.3384126893186	NA	61.4327999127319	69.2709622482541	69.5027675388684	NA	NA	NA	71.1817636087619	59.9255721092849	59.4811189023077	57.355268574902	67.8546545120329	54.746777422411	78.5905382751419
2.53333333333333	81.765016847749	60.2832271248768	67.2984201497275	71.0023616999615	71.3097435895254	78.342144290186	NA	61.4431608152532	69.2750252649396	69.5072547757434	NA	NA	NA	71.2353891334356	59.92939812922	59.4772719678472	57.3594296566377	67.8878917176199	54.7621840009787	78.6052542398254
2.54166666666667	81.7838264191906	60.2882688987278	67.3598037311202	71.0393164886236	71.3345732078565	78.3451541674016	NA	61.4505000791441	69.2793900808397	69.5104069600974	NA	NA	NA	71.2880768292374	59.9333192047885	59.4757412320807	57.3638091197443	67.9225540832824	54.7783439744229	78.6213584439042
2.55	81.8036596303948	60.2930810841722	67.422932533104	71.0777017155494	71.3604512114616	78.3473684039831	NA	61.4546601595078	69.2842206838431	69.512572678884	NA	NA	NA	71.3396421971184	59.937731408199	59.4770604451099	57.3687215440377	67.9585052740209	54.7952817067459	78.6390851187272
2.55833333333333	81.8244491471569	60.2976393869532	67.4877940116952	71.1174119175363	71.387365165426	78.3487248074666	NA	61.4556200601479	69.2896875656156	69.5142231093794	NA	NA	NA	71.3899034985479	59.9429853264031	59.481637768669	57.3744728870729	67.9955797198237	54.8130178810353	78.6585460808618
2.56666666666667	81.8461062583647	60.3019127592264	67.5543291700926	71.1583245908228	71.415262114502	78.3491847403934	NA	61.4535111310837	69.2959531137733	69.5159659804102	NA	NA	NA	71.4386906440297	59.9493613863141	59.4897612657643	57.3813378874422	68.0335882831	54.8315679214338	78.6797355537219
2.575	81.8685231451613	60.3058650740613	67.6224384764977	71.2003008571661	71.4440477824013	78.3487470093283	NA	61.4486346029493	69.303153366729	69.5185433507051	NA	NA	NA	71.485854546163	59.9570539847537	59.5016085118232	57.3895382219243	68.0723264609537	54.8509418748016	78.7025475242625
2.58333333333333	81.8915771550485	60.3094587157253	67.6919907717418	71.2431810959559	71.4735874350069	78.3474614231084	NA	61.4414708844005	69.3113825964094	69.5228021146264	NA	NA	NA	71.5312754145762	59.9661675773231	59.5172525462248	57.3992244128344	68.1115815552352	54.8711447934207	78.7268007143919
2.59166666666667	81.915138809869	60.3126624484027	67.7628348392498	71.2867790924249	71.5037082837423	78.3454363365461	NA	61.4326690742283	69.3206851092555	69.5296370227345	NA	NA	NA	71.5748694224923	59.9767218932638	59.536662002462	57.4104666048261	68.1511343098668	54.8921758010281	78.7522648799308
2.6	81.9390825097117	60.315462580795	67.8348101898524	71.3308799578411	71.5342050482418	78.3428378104288	NA	61.4230143658217	69.3310555282514	69.5399207444675	NA	NA	NA	71.6165941796465	59.9886598740323	59.5596986957715	57.423258008763	68.1907565094133	54.9140242632988	78.7786846799675
2.60833333333333	81.9633007073931	60.3178737296569	67.907754784392	71.3752453350248	71.5648504745042	78.339885508461	NA	61.4133805800928	69.3424471721276	69.5544383333954	NA	NA	NA	71.6564539626476	60.001854967333	59.5861192964026	57.4375279025225	68.230210371592	54.9366639418641	78.8058010806127
2.61666666666667	81.9877216175756	60.3199452171554	67.981510891902	71.4196258885297	71.5954104944642	78.3368503682362	NA	61.4046744597312	69.3547872194526	69.573833455972	NA	NA	NA	71.6945052571285	60.01611932704	59.6155847066617	57.4531547131452	68.2692516402401	54.9600490252421	78.833372148846
2.625	82.0123253504678	60.3217604652751	68.0559311594324	71.4637772984175	71.6256603044093	78.3340525300951	NA	61.3977736577015	69.3679936988535	69.5985687058935	NA	NA	NA	71.730861552912	60.0312165859951	59.6476756967765	57.4699705903283	68.3076327387458	54.9841159300792	78.8611941777118
2.63333333333333	82.0371499703704	60.3234293811336	68.1308849881262	71.5074749918288	71.6553960491079	78.3318567600933	NA	61.3934618703794	69.3819861763786	69.6289059064271	NA	NA	NA	71.7656953111809	60.0468812371173	59.6819148376112	57.487758119745	68.3451042967754	55.008790455174	78.8891215731341
2.64166666666667	82.0622808838641	60.3250766667911	68.2062638638279	71.5505259874317	71.6844400745896	78.3306661459922	NA	61.3923695998138	69.3966853047438	69.6649108383241	NA	NA	NA	71.7992357699744	60.0628434697917	59.7177956815644	57.5062497817819	68.381419698855	55.0339951296112	78.9170815921465
2.65	82.0878228415826	60.3268296510368	68.2819846398805	71.5927792842008	71.7126431335299	78.3309140358743	NA	61.3949296237955	69.4120034159098	69.7064780945823	NA	NA	NA	71.8317622201994	60.0788564142121	59.7548130555047	57.5251401100185	68.4163480321579	55.0596516535655	78.9450799553594
2.65833333333333	82.1138612546403	60.3288071811433	68.3579898923297	71.6341362553665	71.7398877944656	78.3330510764789	NA	61.4013527071424	69.4278327958826	69.753366735139	NA	NA	NA	71.8635930326169	60.0947215682049	59.7924848227059	57.5441102099453	68.4496946491395	55.0856781032604	78.9731960625371
2.66666666666667	82.1404251229589	60.3311094674438	68.4342445094138	71.6745609383382	71.7660927340549	78.3375264118487	NA	61.4116252464585	69.4440391561495	69.8052391606969	NA	NA	NA	71.8950720968109	60.1103064782945	59.8303629265344	57.5628566402858	68.4813236711016	55.1119846077271	79.0015689062548
2.675	82.1674633295141	60.3338093506966	68.5107298907515	71.7140883339542	71.7912142981136	78.344766838384	NA	61.4255263011648	69.4604653448361	69.8616985283052	NA	NA	NA	71.9265554907942	60.125550034651	59.8680392998064	57.5811166306548	68.5111776018077	55.1384712422617	79.0303758290417
2.68333333333333	82.1948380066021	60.3369462711544	68.5874393666234	71.7528275734609	71.8152437522534	78.3551575886543	NA	61.4426582764226	69.4769441111436	69.9223236020319	NA	NA	NA	71.9583998081015	60.1404574973855	59.9051523230112	57.5986847619853	68.5392914471083	55.1650297813839	79.0598086719856
2.69166666666667	82.2223304773712	60.3405236639677	68.6643772322633	71.7909565603379	71.8382023282808	78.3690242634404	NA	61.4624863884589	69.4933127947121	69.9867040488514	NA	NA	NA	71.9909504879336	60.1550925553294	59.9413959180131	57.6154197243171	68.5657987356652	55.191548663682	79.0900536019094
2.7	82.2496553475191	60.3445094790573	68.7415603977583	71.8287060035298	71.8601372246774	78.3866138505616	NA	61.4843836384054	69.5094231706411	70.0544760766804	NA	NA	NA	72.0245281284767	60.1695694677073	59.9765300343725	57.6312428594923	68.5909269429205	55.2179191031582	79.121277310551
2.70833333333333	82.2764826737332	60.3488392069652	68.8190189814023	71.8663343332368	71.8811198786313	78.4080761175099	NA	61.5076766664714	69.5251459412944	70.1253466609494	NA	NA	NA	72.059413895295	60.1840412369321	60.0103882608682	57.6461308087698	68.6149817233567	55.2440413211065	79.1536170887766
2.71666666666667	82.302468792371	60.3534213855514	68.8967921240625	71.9040987096936	71.9012453764689	78.433449388877	NA	61.531686808994	69.540373750235	70.1990897352784	NA	NA	NA	72.0958367355087	60.1986816998111	60.0428792423711	57.6601033764449	68.6383210901026	55.2698317741949	79.1871726129125
2.725	82.3272943745312	60.3581461105266	68.974918224674	71.9422281363871	71.9206313464115	78.4626520591543	NA	61.5557622707707	69.5550235841844	70.2755115661012	NA	NA	NA	72.1339631827061	60.2136666255858	60.0739846256299	57.6732093313611	68.6613216739926	55.2952316520131	79.2220006882711
2.73333333333333	82.3507062128914	60.3628965341873	69.0534221061994	71.9809031245904	71.9394154775758	78.4954782583325	NA	61.5792997881717	69.569034874811	70.3543992666838	NA	NA	NA	72.173888673674	60.2291596104342	60.1037574581574	57.6855169650466	68.6843415212565	55.3202148403448	79.2581143612224
2.74166666666667	82.3725560233222	60.3675619802241	69.1323026567242	72.0202440473897	71.9577510827341	78.5315982918795	NA	61.6017570478718	69.5823614954957	70.4354635009879	NA	NA	NA	72.2156296669755	60.2453028515886	60.132318405058	57.6971147618845	68.7076861486546	55.3447927705142	79.2954858637327
2.75	82.3928272979976	60.3720502152613	69.2115229886881	72.0603079143853	71.9758012734143	78.5705673115166	NA	61.6226591248889	69.5949607421293	70.5182767391698	NA	NA	NA	72.2591174739076	60.2622092035981	60.1598446593529	57.7081187641481	68.7315821986408	55.3690140913055	79.3340524290194
2.75833333333333	82.4116432511855	60.3762967013085	69.2910025748817	72.1010918099695	71.9937343869983	78.6118448853315	NA	61.6416013048409	69.6067837277102	70.6022167454698	NA	NA	NA	72.3041957657957	60.2799539251017	60.1865506704248	57.7186775062795	68.7561579027799	55.3929578736631	79.3737245048294
2.76666666666667	82.4292531249302	60.380269963809	69.3706099451916	72.1425406022317	72.011722431695	78.6548252415541	NA	61.6582497388602	69.6177703714718	70.6864375311937	NA	NA	NA	72.350623015159	60.2985686174782	60.2126632817626	57.7289692099297	68.7814287684098	55.4167202276809	79.4143957514048
2.775	82.4459996702609	60.3839728872523	69.4501568673664	72.1845567146735	72.0299405819917	78.6988733103822	NA	61.6723424708823	69.6278508712703	70.7698835213253	NA	NA	NA	72.3980798302615	60.3180413234358	60.238396498727	57.7391934149097	68.8072909835265	55.4403969871106	79.4559533433174
2.78333333333333	82.4622779577268	60.3874401860258	69.5293980557911	72.2270123159637	72.0485642905135	78.7433582440119	NA	61.6836932485492	69.6369533375372	70.8513495041777	NA	NA	NA	72.4461809929553	60.3383238064133	60.2639323884541	57.7495624401416	68.8335274933817	55.4640683638945	79.4982861958337
2.79166666666667	82.4784967606208	60.3907335195118	69.6080399740768	72.2697672859413	72.0677631894617	78.787679626134	NA	61.6921985170953	69.6450142436431	70.9295847384853	NA	NA	NA	72.4944922814992	60.3593415920128	60.2894111141491	57.7602955051067	68.8598277928168	55.4877911252756	79.5412892523836
2.8	82.495045085598	60.3939358959581	69.685757194041	72.3126940739179	72.0876936655771	78.8312893162914	NA	61.697846893932	69.651986716251	71.0034326560526	NA	NA	NA	72.5425514409539	60.3810012791334	60.3149297228016	57.7716144456097	68.8858149218573	55.5115992531361	79.5848637905785
2.80833333333333	82.5122621210702	60.3971456378194	69.7622103077736	72.3557027520917	72.1084916145743	78.8737157081517	NA	61.7007296122131	69.6578422160801	71.0719811499792	NA	NA	NA	72.5898916131907	60.4031954482696	60.3405489707645	57.7837384079855	68.9110713314481	55.5355093316986	79.6289149625004
2.81666666666667	82.530415272906	60.4004700274412	69.837060690429	72.3987542349181	72.1302657769761	78.9145930217215	NA	61.7010479261732	69.6625652030239	71.134691075345	NA	NA	NA	72.6360653796769	60.4258090936133	60.3663048756108	57.796874778207	68.9351626463382	55.5595254340511	79.6733480758229
2.825	82.5496928627086	60.4040194045844	69.9099820697792	72.4418540603928	72.1530928969574	78.9536880109475	NA	61.6991122768483	69.6661475347807	71.1914843926667	NA	NA	NA	72.680667896005	60.4487272115474	60.3922175424366	57.811204927586	68.9576646712986	55.5836400806008	79.7180649845955
2.83333333333333	82.5702080304022	60.4079011257953	69.9806713935214	72.4850301250332	72.177016730499	78.9909101998318	NA	61.6953308693615	69.6685910387189	71.242790612271	NA	NA	NA	72.7233574840527	60.4718385754478	60.4182901476043	57.8268672196187	68.9781962500896	55.6078311556715	79.7629613237075
2.84166666666667	82.5920024475743	60.4122116879094	70.0488606619887	72.5283045993377	72.2020516301977	79.0262979897285	NA	61.690188659113	69.6699186511389	71.2895489714878	NA	NA	NA	72.7638712045066	60.4950333105695	60.4444956512684	57.8439422455913	68.9964545653688	55.6320576245742	79.8079243277985
2.85	82.615043517535	60.417027999313	70.1143292922098	72.5716682100076	72.2281891575603	79.059985141375	NA	61.6842187840795	69.6701870853864	71.3331498023877	NA	NA	NA	72.8020324267215	60.5181980660561	60.4707554798259	57.8624433124024	69.0122473928149	55.6562577736615	79.8528300053113
2.85833333333333	82.6392198516978	60.4224017407819	70.1769151064249	72.6150607433879	72.2554044199283	79.0921585064795	NA	61.6779686423535	69.6694953219481	71.3752970152129	NA	NA	NA	72.8377496618767	60.5412135896622	60.4969218520626	57.8823130573153	69.0255185791728	55.6803516548001	79.897538391211
2.86666666666667	82.6643457300929	60.4283590094441	70.2365223758371	72.6583612915219	72.2836586095471	79.1230169545067	NA	61.6719635812727	69.6679881615745	71.4177975726156	NA	NA	NA	72.8710101028215	60.5639541350984	60.5227769977117	57.9034278172797	69.0363655241002	55.7042458642271	79.9418880788385
2.875	82.6901805885657	60.4349036772171	70.293127434912	72.7013921602724	72.3128958385606	79.1527378880007	NA	61.6666731994667	69.6658559892524	71.4623178920585	NA	NA	NA	72.9018726509772	60.5862848578349	60.5480526973543	57.925611167205	69.0450470814772	55.7278372298354	79.9856945195326
2.88333333333333	82.7164565916552	60.4420221388386	70.3467838604028	72.7439367204679	72.3430347948692	79.1814541477472	NA	61.6624869034569	69.6633312385315	71.5101630391618	NA	NA	NA	72.9304624683665	60.6080571980262	60.5724609754272	57.9486541460022	69.0519771516755	55.7510142504817	80.0287549178912
2.89166666666667	82.7429000239369	60.4496883433868	70.3976272008138	72.7857666406293	72.3739585888029	79.2092407047921	NA	61.6597031952278	69.6606811370833	71.5621215867293	NA	NA	NA	72.9569660840115	60.6291071065784	60.5957239049067	57.9723357719585	69.0576997742817	55.7736572167593	80.0708568391115
2.9	82.7692409818019	60.4578682134354	70.4458752031784	72.8266726313212	72.4055088823006	79.2361077957302	NA	61.6585312453717	69.6581952468411	71.6183923305256	NA	NA	NA	72.9816255119605	60.6492604907545	60.6175964862541	57.9964381856224	69.0628474820706	55.7956363960822	80.1117865768298
2.90833333333333	82.7952184617535	60.466522495073	70.4918196281594	72.8664939001072	72.4374897419095	79.2619972665057	NA	61.6590987991754	69.6561670194936	71.6785876280623	NA	NA	NA	73.0047308846034	60.6683467737403	60.6378827949168	58.0207554951467	69.0680892840197	55.8168072944087	80.151337261559
2.91666666666667	82.8205882365661	60.4756082847107	70.5358108584587	72.9051420903125	72.4696814320461	79.2867817780111	NA	61.6614622706122	69.6548728907763	71.7417969095568	NA	NA	NA	73.0266118673433	60.6862183676622	60.6564474990823	58.0450993313796	69.0740752289936	55.8370058615277	80.1893175315069
2.925	82.8451326064602	60.4850806037764	70.5782390448562	72.9426167368063	72.5018593627282	79.3102684132932	NA	61.6656201556531	69.654555071227	71.8066903379889	NA	NA	NA	73.047628000353	60.702770510688	60.6732236210115	58.0693041931652	69.0813837561117	55.8560483238731	80.2255586430355
2.93333333333333	82.8686663090032	60.4948943404378	70.6195136251921	72.9790118863169	72.5338127587836	79.3322086794841	NA	61.6715316421556	69.655411173262	71.8716436706944	NA	NA	NA	73.0681577449883	60.7179542001734	60.6882174725465	58.0932331257032	69.090477088052	55.8737369306969	80.2599173494576
2.94166666666667	82.8910347556628	60.5050046809092	70.6600422015195	73.0145145603134	72.5653598675584	79.3523175270139	NA	61.6791369825914	69.6575912553562	71.9348679821141	NA	NA	NA	73.0885861951865	60.7317786022085	60.7015132369091	58.1167826383696	69.1016699581123	55.8898689329831	80.2922748898317
2.95	82.9121057026418	60.5153639635217	70.700210453371	73.0493945477656	72.5963585927134	79.3703022866567	NA	61.6883726481023	69.6612027867623	71.994532327339	NA	NA	NA	73.1092923518593	60.7443063324596	60.713276541177	58.1398863038171	69.1151165057286	55.9042449358805	80.3225342530638
2.95833333333333	82.9317603071741	60.5259154730256	70.7403643836713	73.0839851511783	72.6267125144436	79.3858974731182	NA	61.6991782372914	69.6663195395752	72.0488744342514	NA	NA	NA	73.1306370882207	60.7556493359359	60.7237495970044	58.1625172167417	69.1308148181734	55.9166748877372	80.3506168442053
2.96666666666667	82.9498933893466	60.5365875166312	70.7807953309028	73.118657854214	72.65637305247	79.3988973906267	NA	61.7114984231443	69.6729855062914	72.0962998885465	NA	NA	NA	73.1529513857393	60.7659702390139	60.7332312171185	58.1846889309613	69.1486230943969	55.9269838584426	80.3764592169008
2.975	82.966432863294	60.5472914628227	70.821727382972	73.1537966590909	72.6853389268641	79.409178378751	NA	61.7252840704781	69.6812103349773	72.1354687386302	NA	NA	NA	73.1765237732637	60.7754859889315	60.7420457502862	58.2064524304201	69.1682834903865	55.9350212387169	80.4000114363568
2.98333333333333	82.9813790465572	60.5579248476946	70.8633060325715	73.1897751788195	72.7136535687652	79.4167062241088	NA	61.7404930872518	69.6909619542631	72.165361611775	NA	NA	NA	73.2015883244238	60.7844669814367	60.7505127219827	58.2278853320043	69.1894533134956	55.940674508801	80.4212386718671
2.99166666666667	82.9948482582676	60.5683776096266	70.9055875344061	73.2269334064665	72.7414005296141	79.4215303568332	NA	61.7570902652462	69.7021627634595	72.1853158795225	NA	NA	NA	73.2283164373866	60.7932291159738	60.7589237757807	58.2490727370182	69.2117414813175	55.9438854382482	80.4401269823312
3	83.0070973844144	60.5785390498922	70.94853094216	73.2655492932268	72.7686970961525	79.4237720444026	NA	61.7750468766291	69.7146910293067	72.1950318502061	NA	NA	NA	73.2568136628527	60.8021197689991	60.767524277912	58.2700846615641	69.2347464808102	55.9446652765534	80.4566929810569
3.00833333333333	83.0185169311155	60.5883046366308	70.9919968235931	73.3058066715196	72.7956868193567	79.4236155059597	NA	61.7943393567558	69.7283858174869	72.1945590033095	NA	NA	NA	73.2871206530941	60.8114981629654	60.7764972001367	58.2909565509673	69.2580928281172	55.9431058211443	80.4709940870108
3.01666666666667	83.0295980444579	60.5975822100719	71.0357560598678	73.347769493976	72.8225317755443	79.421307520256	NA	61.8149435122571	69.7430525420393	72.1842720520426	NA	NA	NA	73.3192184397203	60.8217111923787	60.7859520038483	58.3116771256414	69.2814614528542	55.93938404077	80.4831336870679
3.025	83.0408883755957	60.6062964266911	71.0795096011822	73.3913736212387	72.8494054853296	79.417164420648	NA	61.8368238760882	69.7584668188265	72.1648408009992	NA	NA	NA	73.3530392648859	60.8330679311697	60.7959197645056	58.3321856320225	69.3046075359918	55.9337586024434	80.4932574564687
3.03333333333333	83.0529504586097	60.6143907325387	71.1229167890004	73.4364397006839	72.8764876404605	79.4115793692408	NA	61.8599240996705	69.7743758770121	72.1371949339975	NA	NA	NA	73.3884817670632	60.8458169451006	60.8063520503355	58.3523790494321	69.327363010428	55.9265571142106	80.5015429286386
3.04166666666667	83.0663291459097	60.6218278738159	71.1656272704147	73.4827010632678	72.9039606152852	79.405021371035	NA	61.884164055418	69.7904989427122	72.102482055883	NA	NA	NA	73.4254271013692	60.8601302472091	60.8171246164025	58.3721275537379	69.3496276139084	55.9181552990952	80.5081885425383
3.05	83.081527827127	60.6285904085881	71.2073117857795	73.5298366922945	72.9320061129002	79.3980206106974	NA	61.9094432804405	69.8065308118017	72.0620111692567	NA	NA	NA	73.4637535865594	60.8760962237647	60.8280525667806	58.391294709702	69.3713553202041	55.9089542235441	80.5134061026603
3.05833333333333	83.0989908457423	60.6346809459146	71.2476890352159	73.5775012528749	72.9608010498691	79.3911387379142	NA	61.9356468187678	69.822152786747	72.0171742870503	NA	NA	NA	73.5033488047126	60.8937217241287	60.8389197377704	58.4097600610876	69.3925415818423	55.8993628345444	80.5174155537701
3.06666666666667	83.1190888680284	60.6401206694315	71.2865461022248	73.6253481269261	72.9905131268146	79.3849261402729	NA	61.9626506872231	69.8370503843386	71.9693529409732	NA	NA	NA	73.5441183137005	60.9129429276052	60.8495139032256	58.4274438896276	69.4132148789902	55.8897867958039	80.5204402765988
3.075	83.1421043709743	60.6449456755759	71.3237496052056	73.6730458484122	73.0212960190146	79.3798731291078	NA	61.9903258956345	69.8509321300012	71.9198316451887	NA	NA	NA	73.5859906223071	60.9336437505284	60.8596542029005	58.4443317410081	69.4334352989369	55.8806183772598	80.5227043927907
3.08333333333333	83.1682190556611	60.6492018755644	71.3592462572724	73.7202913757902	73.0532837553745	79.376366733389	NA	62.0185406978389	69.8635438473988	71.8697399039387	NA	NA	NA	73.6289178375195	60.9556764548798	60.8692033904326	58.4604919507438	69.4533013198203	55.8722229940031	80.5244344485107
3.09166666666667	83.1975083303404	60.6529399109926	71.3930537166418	73.7668234585859	73.0865843513564	79.3746642717105	NA	62.0471614465367	69.8746777608757	71.8200266458655	NA	NA	NA	73.6728708509656	60.978875794638	60.8780688752417	58.4760805170935	69.4729613253076	55.8649227250988	80.5258638504245
3.1	83.2299442236834	60.6562117880726	71.4252446595284	73.8124368727738	73.1212731698346	79.3748894663012	NA	62.0760523123413	69.8841785620294	71.7714525235251	NA	NA	NA	73.7178298814588	61.0030612574768	60.8862036023058	58.4913337405749	69.4926216846907	55.8589794461099	80.527234567662
3.10833333333333	83.2654037682364	60.6590698354588	71.4559287710591	73.8569948089261	73.1573877484698	79.3770504626143	NA	62.1050743943751	69.8919467317455	71.7245847925065	NA	NA	NA	73.7637742456976	61.0280291643581	60.8936139292699	58.5065526047871	69.5125447036914	55.8545795541091	80.5287919637626
3.11666666666667	83.3036794542338	60.6615671802013	71.4852369424252	73.9004338840324	73.1949264796505	79.3810736119283	NA	62.1340865269366	69.897938215604	71.679795156578	NA	NA	NA	73.8106758815081	61.0535413853012	60.9003705100041	58.522082488117	69.5330361403105	55.8518217050173	80.5307731020444
3.125	83.344487827892	60.6637588431926	71.5133095792947	73.9427576958669	73.2338507696421	79.3868445711638	NA	62.1629500668357	69.9021596208475	71.6372740117173	NA	NA	NA	73.8584991453503	61.0793188282811	60.9066124422348	58.5382901231585	69.554426095107	55.8507096156743	80.5333916891659
3.13333333333333	83.3874739272665	60.6657029685504	71.5402892282933	73.9840215985608	73.2740874377897	79.3942494315279	NA	62.1915371774173	69.9046568462139	71.5970721785713	NA	NA	NA	73.9072060410745	61.105045887902	60.9125401501188	58.5555374619713	69.5770471409962	55.8511528719902	80.5368227202313
3.14166666666667	83.4322160882202	60.6674615650325	71.5663168707489	74.0243168196499	73.3155301719688	79.4032098723255	NA	62.2197400666168	69.9054968977001	71.5591661032365	NA	NA	NA	73.9567634461128	61.1303867704477	60.918400487721	58.5741522041102	69.6012114267513	55.8529778132802	80.5411881308758
3.15	83.4782398405389	60.6691000254643	71.5915302133442	74.0637592006872	73.3580429374343	79.4137079703423	NA	62.2474779615332	69.9047488112997	71.523527955529	NA	NA	NA	74.0071494776375	61.1550094313588	60.9244679328509	58.5943992053914	69.6271859847901	55.8559475336279	80.5465441802279
3.15833333333333	83.52504549147	60.6706856138205	71.6160621466934	74.1024813465103	73.4014678309184	79.4257998867031	NA	62.2746985803079	69.9024726480284	71.4901817802572	NA	NA	NA	74.0583583863816	61.1786108231327	60.9310203553156	58.6164598027517	69.6551662463098	55.8597873470026	80.5528734288973
3.16666666666667	83.5721480600378	60.6722865092709	71.6400388947471	74.1406254246447	73.4456360575516	79.4396186510073	NA	62.3013736151473	69.8987215666937	71.459237102395	NA	NA	NA	74.1104041121697	61.2009371906953	60.9383085803869	58.6404219409845	69.6852506809723	55.8642104535494	80.5600850282494
3.175	83.6191250207209	60.6739729209492	71.6635782787173	74.1783352404177	73.4903796892686	79.4553631532879	NA	62.3274923816541	69.8935548531797	71.430897638761	NA	NA	NA	74.1633222002814	61.2217947394683	60.9465266027198	58.6662778585428	69.7174209219761	55.8689382393238	80.5680235501854
3.18333333333333	83.6656627375471	60.6758198070002	71.6867876443046	74.2157453762815	73.5355437679093	79.4732710651215	NA	62.3530588153378	69.8870554052046	71.4054452032877	NA	NA	NA	74.2171696941575	61.2410504910109	60.9557919689388	58.6939248903657	69.7515335091948	55.8737124178853	80.5764827910969
3.19166666666667	83.7115877013448	60.6779086259679	71.7097608670844	74.2529660199118	73.58099813609	79.4935791445728	NA	62.3780937088573	69.879345506991	71.3832061915782	NA	NA	NA	74.2720230553351	61.2586282026186	60.966139586835	58.7231678928863	69.7873283846569	55.8783002008275	80.5852203027354
3.2	83.7568711897356	60.6803253397018	71.7325753320773	74.290067820989	73.6266459452175	79.5164777626701	NA	62.402641415773	69.8705972075103	71.3645152811805	NA	NA	NA	74.3279747867199	61.2745047879423	60.9775236758288	58.7537243013877	69.8244505826164	55.8824953491421	80.593969787412
3.20833333333333	83.8016058497969	60.6831545073137	71.7552895616504	74.3270748672932	73.6724257989928	79.5420671096456	NA	62.4267799192895	69.8610364928937	71.3496888102552	NA	NA	NA	74.3851292405772	61.2887088840329	60.9898203327214	58.7852331837624	69.8624751599032	55.8861175975499	80.6024509490672
3.21666666666667	83.845962325986	60.686473033514	71.7779408318292	74.3639703640865	73.7183081052503	79.5703229698118	NA	62.4506328978653	69.8509426834118	71.3390127498225	NA	NA	NA	74.4435967355238	61.30132034449	61.0028296672675	58.8172700086036	69.9009312025148	55.8890118637547	80.6103787203738
3.225	83.8901376038823	60.6903478461729	71.8005432229559	74.40071288414	73.7642895017645	79.6010780568294	NA	62.4743812892186	69.8406448066275	71.3327437456554	NA	NA	NA	74.503484471066	61.3124688878374	61.0162820715107	58.8493697038737	69.9393290310555	55.8910477539504	80.6174750498626
3.23333333333333	83.9343058466259	60.6948382316349	71.8230884938159	74.4372565715522	73.8103890218829	79.6340217399539	NA	62.4982707376917	69.8305163082521	71.331114519352	NA	NA	NA	74.5648839805413	61.3223291801861	61.0298516269197	58.8810578507326	69.977192622585	55.8921209273536	80.6234865742737
3.24166666666667	83.9785805400918	60.7000000002728	71.8455519313371	74.4735685575761	73.8566467182804	79.6687190324889	NA	62.5226105563428	69.8209686305327	71.3343305499685	NA	NA	NA	74.6278565879583	61.3311103904626	61.0431793724396	58.9118835846283	70.0140914533886	55.8921595880794	80.628208739384
3.25	84.0229932820263	60.7058887191493	71.8679037145781	74.5096405430428	73.9031225540156	79.7046473604835	NA	62.5477593780426	69.8124422970137	71.3425516845823	NA	NA	NA	74.6924194922996	61.3390440349187	61.0559131073238	58.9414454007656	70.0496656911339	55.8911366574579	80.6315125412548
3.25833333333333	84.0674913329422	60.7125616034828	71.8901240357429	74.5454956932848	73.9498929695866	79.7412457234313	NA	62.5740945928052	69.8053942485231	71.3558631201047	NA	NA	NA	74.7585358148506	61.3463780148168	61.0677657540364	58.9694061634186	70.0836457733492	55.8890817382965	80.6333693578781
3.26666666666667	84.111953908361	60.7200793050016	71.9122171872575	74.5811928711059	73.9970448564303	79.7779668201038	NA	62.6019705891874	69.8002823713021	71.3742427351743	NA	NA	NA	74.8261112578286	61.3533790221963	61.0785783474993	58.9955007195292	70.1158693697877	55.8860850351261	80.6338714537134
3.275	84.1562226178714	60.7285081452229	71.9342190183669	74.6168270866181	74.0446690250286	79.8143214149123	NA	62.631680637536	69.7975483329617	71.3975293522038	NA	NA	NA	74.8949975342596	61.3603359553074	61.0883652120905	59.0195413674359	70.1462931136599	55.8822907587499	80.6332451137498
3.28333333333333	84.2001367252582	60.7379214955262	71.9561956523251	74.6525225149796	74.0928555220982	79.8499079591952	NA	62.6634366500144	69.7975993736637	71.4253963031308	NA	NA	NA	74.9650007186628	61.3675556604326	61.0973282326893	59.0414224045306	70.174994586558	55.8778843888598	80.6318515770719
3.29166666666667	84.243563158637	60.7483989214852	71.9782356874376	74.6884182884817	74.141692034989	79.8844276204252	NA	62.6973684864726	69.8007909835308	71.4573361126235	NA	NA	NA	75.0358928846397	61.3753507448156	61.105842131006	59.0611213653404	70.2021647394994	55.8730812040428	80.6301741012712
3.3	84.2864141180553	60.7600233086513	72.0004395244405	74.7246543909092	74.1912655944682	79.917689705477	NA	62.7335337661408	69.8074130162148	71.4926632624619	NA	NA	NA	75.1074263327846	61.3840278500575	61.1144219077099	59.0786948252293	70.2280926664323	55.8681212604175	80.6287960662717
3.30833333333333	84.3286515486958	60.7728774286835	72.0229086299724	74.7613657622317	74.2416674041204	79.9496113396527	NA	62.7719287510051	69.8176826844578	71.5305400452425	NA	NA	NA	75.1793493812677	61.3938844305896	61.1236861585963	59.094267742123	70.2531419243991	55.863270514548	80.6283772956198
3.31666666666667	84.3702831465743	60.787042188495	72.0457364383419	74.7986856092525	74.2929997398065	79.9802123474083	NA	62.812496102349	69.8317503840131	71.5700228673195	NA	NA	NA	75.2514216150059	61.4052144634729	61.1343250654055	59.1080161040603	70.2777188838725	55.8588239615547	80.6296317144764
3.325	84.4113543673498	60.802598611518	72.0690019149324	74.8367524469852	74.3453816100385	80.0096069096703	NA	62.8551301610119	69.8497214769941	71.610117777287	NA	NA	NA	75.3234261685474	61.4183170185024	61.1470721651369	59.1201449267676	70.3022394561677	55.8551072483798	80.633304939571
3.33333333333333	84.4519398750641	60.8196335677057	72.0927669814006	74.8757153341445	74.3989490476352	80.0379958118453	NA	62.8996825985312	69.8716867636874	71.649834382482	NA	NA	NA	75.395177704057	61.4334998596913	61.1626743745451	59.1308662921917	70.3271023590311	55.852475498383	80.6401507542229
3.34166666666667	84.4921376622518	60.8382472691439	72.1170791457395	74.9157350172433	74.4538490585959	80.0656620206979	NA	62.9459700291003	69.8977483669152	71.6882369091064	NA	NA	NA	75.4665271702613	61.4510734278202	61.1818597078029	59.1403827041096	70.3526727780259	55.8513090160738	80.6509087316459
3.35	84.5320665864584	60.8585602995866	72.1419791739195	74.9569811935488	74.5102304476717	80.092967700339	NA	62.9937824080483	69.9280345191917	71.7244967783963	NA	NA	NA	75.5373665474267	61.4713381612	61.2053092450187	59.1488784898042	70.3792767541414	55.8520059819856	80.6662857070135
3.35833333333333	84.5718676625642	60.8807185891604	72.1675123368113	74.9996284795612	74.5682357011596	80.1203487518813	NA	63.0428903671468	69.9627079480136	71.7579472633844	NA	NA	NA	75.6076362071575	61.4945731152882	61.233640030967	59.1565181617906	70.4072055186559	55.8549724292365	80.6869410303269
3.36666666666667	84.6117122978192	60.9048952551488	72.1937426795496	75.0438558590825	74.6279961848379	80.1483068538672	NA	63.0930517006277	70.0019758589598	71.7881376698258	NA	NA	NA	75.6773343044599	61.5210302260292	61.2673988741723	59.1634506553965	70.4367266107478	55.8606084910117	80.7134743131508
3.375	84.651817286995	60.9312888119803	72.2207697542775	75.0898527224678	74.6896314781598	80.1774017230409	NA	63.1440193566259	70.0461037141714	71.8148852143172	NA	NA	NA	75.7465245046757	61.5509333267681	61.3070620585657	59.1698214348898	70.4680977011207	55.8692898693364	80.746415829433
3.38333333333333	84.6924559859264	60.9601184140163	72.2487442982141	75.137828226684	74.7532537775054	80.208243374	NA	63.1955526812332	70.0954281211894	71.8383179644555	NA	NA	NA	75.8153379574954	61.5844809727856	61.3530386549202	59.1757929846605	70.5015825119987	55.8813476279741	80.7862208072588
3.39166666666667	84.7339518177554	60.9916182981585	72.2778772951409	75.1880151980291	74.8189778430841	80.2414810714386	NA	63.2474310564391	70.1503615084775	71.8588921972641	NA	NA	NA	75.883967949394	61.6218525664653	61.4056807053552	59.1815679235889	70.5374704528585	55.8970532379821	80.8332686158173
3.4	84.7766517345408	61.0260341458063	72.3084390154307	75.2406616407694	74.8869349913057	80.2777861337156	NA	63.2994678920773	70.2113829536271	71.87736850926	NA	NA	NA	75.9526585497827	61.6632152544718	61.46530392649	59.1874056924256	70.5760984286068	55.9166137281664	80.8878676684495
3.40833333333333	84.8208917075896	61.0636224923696	72.3407492373673	75.2960111223939	74.9572876524664	80.3178298141991	NA	63.3515233204202	70.279015794453	71.8947494115964	NA	NA	NA	76.0216894604203	61.7087283620427	61.5322177137944	59.1936269106201	70.6178686260111	55.9401768338294	80.9502663133605
3.41666666666667	84.8669672912459	61.1046517336376	72.3751629965922	75.354279275416	75.0302398022151	80.3622640681868	NA	63.4035139340738	70.3537999215766	71.9121979524197	NA	NA	NA	76.091359059764	61.7585446918926	61.6067581406377	59.2006057898664	70.6632553975701	55.9678438054562	81.0206685231581
3.425	84.9151123379267	61.1494024922955	72.4120560762951	75.4156329879263	75.1060393875205	80.4117138230274	NA	63.4554189994618	70.4362673116927	71.9309556584455	NA	NA	NA	76.1619681025683	61.8128120010752	61.6893154784382	59.2087552562356	70.7127986675918	55.9996871800926	81.0992522463094
3.43333333333333	84.9654858219723	61.1981667891004	72.4518122166827	75.4801765811007	75.1849733617704	80.4667797063498	NA	63.5072856603919	70.526924307614	71.9522677067105	NA	NA	NA	76.2338068124947	61.8716794336289	61.7803510543884	59.2185092767655	70.7670861876424	56.0357700860364	81.1861878978645
3.44166666666667	85.0181713724374	61.2512471855038	72.4948114805366	75.5479487196485	75.2673600202193	80.5280425451899	NA	63.5592366894827	70.6262409288081	71.9773167889262	NA	NA	NA	76.3071471890045	61.9353103500645	61.8804036703108	59.2303050795675	70.8267285624142	56.0761645414938	81.281653929285
3.45	85.0731914345297	61.3089564952549	72.5414182881943	75.6189326745496	75.3535420558709	80.5960653378555	NA	63.6114808033498	70.7346472572067	72.007165238547	NA	NA	NA	76.3822415342065	62.0038974286123	61.9900849970704	59.2445678655814	70.8923313920473	56.1209683136583	81.3858468691688
3.45833333333333	85.1305296551905	61.3716167397522	72.5919693795008	75.6930792083505	75.4438804434791	80.6713949898789	NA	63.6643209097288	70.8525365889918	72.0427065874543	NA	NA	NA	76.4593275253137	62.0776727099828	62.1100610389683	59.2617009290318	70.9644699245977	56.170318778765	81.4989846416214
3.46666666666667	85.1901548696649	61.4395554234959	72.6467642439207	75.770336473451	75.538748234613	80.7545655533583	NA	63.7181558498773	70.980272961289	72.0846341685287	NA	NA	NA	76.5386382310871	62.1569077774805	62.2410223983545	59.2820824535819	71.0436702361958	56.2243998194982	81.6213026462099
3.475	85.2520467068804	61.5130987047302	72.706060643019	75.8506791678137	75.6385236955793	80.8461025027547	NA	63.7734774294192	71.118197155017	72.133438482475	NA	NA	NA	76.6204135201969	62.24190591307	62.3836508812797	59.3060677481256	71.1303965940653	56.283440600131	81.7530420685949
3.48333333333333	85.3162244224468	61.5925631468344	72.7700756976367	75.9341324633167	75.7435825653078	80.9465285385396	NA	63.8308685446594	71.2666250110173	72.1894345804127	NA	NA	NA	76.7049094180031	62.3329919242444	62.5385856939938	59.3339943311688	71.2250417253794	56.3477099203559	81.8944307119363
3.49166666666667	85.3827756981667	61.6782483411272	72.8389908450142	76.0207899019733	75.8542886988539	81.0563717660204	NA	63.891002283129	71.4258369140274	72.2528019031708	NA	NA	NA	76.7924037025667	62.4305031479725	62.7063897581601	59.3661878742173	71.3279186692672	56.4175091114496	82.0456595089522
3.5	85.4518799004615	61.7704312235378	72.9129587254358	76.1108253357466	75.9709808579778	81.1761740569379	NA	63.9546325482434	71.5960614355326	72.3236144625449	NA	NA	NA	76.8831975371401	62.5347810203872	62.8875205397694	59.402968964827	71.4392580236742	56.4931633623213	82.206861196082
3.50833333333333	85.5238225950338	61.8693612350014	72.9921107907612	76.2044991534182	76.0939542519451	81.3064935093726	NA	64.0225669878216	71.77745711939	72.4018546549641	NA	NA	NA	76.9776126604579	62.6461604896311	63.0823104271887	59.4446605617441	71.559216295359	56.5750120340631	82.3780965523692
3.51666666666667	85.5989991703052	61.9752551269567	73.0765640934511	76.3021574818714	76.2234400609502	81.4478941074258	NA	64.0956236692957	71.9700975254075	72.4874191222657	NA	NA	NA	77.0759822496114	62.7649552873728	63.290957777984	59.4915928724712	71.6878960351855	56.6633991903351	82.5593484087415
3.525	85.677905532016	62.0882905363136	73.1664251300011	76.4042196221955	76.3595891975306	81.6009197331568	NA	64.174582708422	72.1739640135499	72.5801246431758	NA	NA	NA	77.1786345357074	62.8914403842582	63.5135287609475	59.544101619689	71.8253713443073	56.7586629176854	82.7505211582384
3.53333333333333	85.7611159731255	62.2085978257134	73.2617895553158	76.5111499238336	76.5024644941473	81.7660567685731	NA	64.2601444161446	72.3889464082844	72.6797159937068	NA	NA	NA	77.2858728908673	63.0258353598819	63.7499697540341	59.6025194263388	71.9717099244757	56.8611204156386	82.9514443415235
3.54166666666667	85.8492500244992	62.3362509177519	73.3627381384296	76.6234179303618	76.6520419217423	81.9436938066872	NA	64.3528989973812	72.614848305802	72.7858779225221	NA	NA	NA	77.3979593549064	63.1682905822253	64.0001245760519	59.6671632499539	72.1269857638053	56.9710472572324	83.1618777573937
3.55	85.9429310902629	62.4712596054014	73.4693304980977	76.7414568012443	76.8082192900798	82.134084567311	NA	64.4533076211147	72.8513947956695	72.8982552853119	NA	NA	NA	77.515105629553	63.318875639951	64.263746617984	59.738321279316	72.2912809581876	57.0886515864748	83.3815139852556
3.55833333333333	86.0427423799422	62.6135657705132	73.581599158617	76.8656281620241	76.9708296198754	82.3373166360563	NA	64.5616938271179	73.0982428830263	73.0164836889824	NA	NA	NA	77.6374703609338	63.477569850111	64.5405005674948	59.8162414012718	72.4646781187125	57.2140475376242	83.6099769663277
3.56666666666667	86.1491867403307	62.7630438944284	73.6995461752352	76.9961959138939	77.1396554396577	82.5532907732857	NA	64.6782436503416	73.3549943363192	73.140228498385	NA	NA	NA	77.7651605646874	63.6442554345396	64.8299544427381	59.9011200254745	72.6472456591587	57.347235620829	83.8468198719012
3.575	86.2626548746431	62.9195047618669	73.8231425223185	77.1333093865171	77.3144403130946	82.7817186089435	NA	64.8030112213689	73.6212059483761	73.2692229836056	NA	NA	NA	77.8982366003677	63.8187150697777	65.1315622632529	59.9930887468532	72.8390176154925	57.488096619188	84.0915268528761
3.58333333333333	86.3834046779112	63.0827011740918	73.952328704112	77.2769982082384	77.4948959237667	83.0221429120896	NA	64.9359275649973	73.8963889015319	73.4032885341532	NA	NA	NA	78.0367187985568	64.0006372661311	65.4446389589644	60.0922001004646	73.0399691439386	57.6363991379489	84.3435216489021
3.59166666666667	86.5115525480715	63.2523345467556	74.0870156652867	77.4271816659404	77.6807056023189	83.2739768147443	NA	65.0768124975836	74.1799950201205	73.5423195444479	NA	NA	NA	78.180591230925	64.1896308920963	65.7683373303104	60.1984163512377	73.249989446932	57.7918149394699	84.6021837110921
3.6	86.647075985912	63.4280614336741	74.2270871475088	77.5836908863177	77.871526066699	83.5365527728933	NA	65.2253886559144	74.47139953626	73.6862319437731	NA	NA	NA	78.3297999631408	64.3852448643872	66.1016414334354	60.3116031712496	73.4688553523262	57.95393555691	84.8668699982287
3.60833333333333	86.7898281687328	63.6095000554825	74.3724046415189	77.7462972307958	78.0669893239979	83.8091686048569	NA	65.3812957208201	74.7698938191566	73.834898005321	NA	NA	NA	78.4842488691895	64.586987404585	66.4433851049934	60.4315283258613	73.6962105174226	58.1222877570947	85.1369385803199
3.61666666666667	86.9395655680489	63.7962378938923	74.5228134388097	77.9147395066687	78.2667073713457	84.0911175756348	NA	65.5441056530465	75.0746939810026	73.9880962962816	NA	NA	NA	78.6437987862985	64.7943424404519	66.7922945697276	60.5578665964318	73.9315548535733	58.296349298367	85.4117698160234
3.625	87.0959869012273	63.9878409531213	74.6781472902309	78.0887455693482	78.4702819800922	84.381697126346	NA	65.7133430225082	75.3849624888374	74.1454894778885	NA	NA	NA	78.8082727857257	65.0067837212782	67.1470460547186	60.6902136157116	74.1742451272339	58.4755660715106	85.6907819729724
3.63333333333333	87.2587789307168	64.1838641001356	74.8382314741602	78.268047529547	78.6773188359827	84.6802025076579	NA	65.8885134719658	75.6998371707221	74.3066245843196	NA	NA	NA	78.9774659397959	65.2237872863878	67.5063260338899	60.8281113920923	74.4235047227297	58.659369047285	85.9734388006035
3.64166666666667	87.4276619643328	64.3838614919887	75.0028852642864	78.4523912085806	78.8874416714231	84.9859164370472	NA	66.0691370557451	76.0184634892486	74.4709455366146	NA	NA	NA	79.1511558951504	65.4448425387432	67.8688842421511	60.9710853534511	74.6784405383591	58.8471892050118	86.2592468218682
3.65	87.6024267150202	64.5873963325104	75.1719229197908	78.641540257973	79.1003020373203	85.2981011512424	NA	66.254777692335	76.3400276085845	74.6378135244524	NA	NA	NA	79.3291110505119	65.6694637122335	68.2335737849546	61.1186870104578	74.9380648222995	59.0384700084462	86.5477430226378
3.65833333333333	87.7829565918936	64.7940488800281	75.3451518754212	78.8352761600749	79.3155839754002	85.6159922384058	NA	66.4450627458689	76.6637883279709	74.8065358056033	NA	NA	NA	79.5110952007854	65.8972046232332	68.5993757283072	61.2705331081522	75.201318737666	59.232677345947	86.8384775597008
3.66666666666667	87.9692322726276	65.003421059992	75.5223691741245	79.0333965789978	79.5330059248251	85.9387916953549	NA	66.6396936516	76.9891046018602	74.9763988007284	NA	NA	NA	79.6968691299901	66.1276773819618	68.9654091411671	61.4263345097784	75.4670960632767	59.4293079046078	87.1309952050491
3.675	88.1613183900331	65.2151369929243	75.7033584733565	79.2357136857851	79.7523226093973	86.2656588956822	NA	66.8384507800731	77.3154526609449	75.146695038176	NA	NA	NA	79.8861896019602	66.3605716881059	69.33093024322	61.5859118698001	75.7342697159978	59.6278980719976	87.4248151049508
3.68333333333333	88.3593378956729	65.4288407286208	75.8878897644324	79.4420517106201	79.9733278551513	86.5956986975214	NA	67.0411943935499	77.6424275425694	75.316739703646	NA	NA	NA	80.0788062490917	66.5956682684046	69.6953234897275	61.7491965107158	76.0017252416653	59.8280333934786	87.7194080024499
3.69166666666667	88.5634426508333	65.6441924230839	76.0757237346027	79.6522414912264	80.1958569074289	86.9279484351349	NA	67.2478621304333	77.9697297853146	75.4858869084264	NA	NA	NA	80.2744577774096	66.832839674505	70.0580853516753	61.9162162057175	76.2684006014877	60.0293562741236	88.0141733109936
3.7	88.7737842587185	65.8608622677727	76.2666204939926	79.8661101676785	80.4197858563437	87.2613691461757	NA	67.4584612168015	78.2971428319386	75.6535595842807	NA	NA	NA	80.472868923128	67.0720357357318	70.4188018791771	62.0870688096234	76.533325182861	60.2315707340816	88.308420660889
3.70833333333333	88.9904836252026	66.0785217209579	76.4603483512836	80.0834660728542	80.6450266702843	87.5948455156212	NA	67.6730523030784	78.6245061263467	75.8192939579945	NA	NA	NA	80.6737490344532	67.3132573885845	70.7771234604652	62.2618886321321	76.7956501958068	60.4344447082087	88.6013604394379
3.71666666666667	89.2135980781855	66.2968344603932	76.6566877570124	80.3040810136959	80.8715179602694	87.9271964268299	NA	67.8917249689017	78.9516860995476	75.9827846419873	NA	NA	NA	80.8767934241019	67.5565258841109	71.1327411529107	62.4408098902679	77.0546673057165	60.6378095628799	88.8921065003349
3.725	89.4430877924135	66.5154510178508	76.8554301954685	80.5276737310552	81.0992125475998	88.2571984523932	NA	68.1145697970589	79.2785453940621	76.1439145356916	NA	NA	NA	81.0816881468078	67.8018534766055	71.4853680825465	62.6239317820937	77.3098164708844	60.8415554549225	89.1796921706041
3.73333333333333	89.6787834684296	66.7340100094336	77.056375658301	80.7538993552017	81.3280625906863	88.5836234300258	NA	68.3416518435789	79.6049107376405	76.3027626917433	NA	NA	NA	81.2881166846126	68.0492200655426	71.8347277083923	62.8112907979427	77.5606854463747	61.0456229678574	89.4630971721701
3.74166666666667	89.9203570115334	66.9521467564143	77.2593309620624	80.9823486805686	81.5580024775521	88.9052846572389	NA	68.5729847743923	79.9305421008665	76.4595926026864	NA	NA	NA	81.4957659394676	68.2985595166892	72.1805473240335	63.0028442244062	77.8070049680641	61.2499938529424	89.7412796693516
3.75	90.1672993057316	67.169507271043	77.4641079350548	81.2125574232226	81.7889304165619	89.2210814254145	NA	68.8085017384974	80.2551070753559	76.6148280281258	NA	NA	NA	81.7043302818082	68.5497574699757	72.5225536763836	63.1984647067479	78.0486436478315	61.4546830820429	90.0132093737458
3.75833333333333	90.4189106986101	67.3857633819597	77.6705196366467	81.4440218739451	82.0206914244217	89.5300350211077	NA	69.0480244246559	80.5781629522562	76.769021562863	NA	NA	NA	81.9135139861881	68.8026576794114	72.8604721099035	63.3979435438352	78.2856013279982	61.659732861288	90.2779032549042
3.76666666666667	90.6743098325498	67.6006254607494	77.8783741417205	81.6762157025578	82.2530651100538	89.8313145798429	NA	69.2912402802165	80.8991491230833	76.9228137196002	NA	NA	NA	82.1230333118594	69.0570705909424	73.1940331146669	63.6010003800125	78.5179947404677	61.8652087619581	90.534466042748
3.775	90.9324668465544	67.813851174776	78.0874676998357	81.9086038211635	82.485760081159	90.1242510612555	NA	69.5376986989311	81.2173947875564	77.0768781205598	NA	NA	NA	82.332620388202	69.3127808957862	73.5229836398583	63.8072964319911	78.7460333889684	62.0711970757833	90.7821315659121
3.78333333333333	91.1922614654482	68.0252489506998	78.2975811848309	82.1406532181036	82.7184146992684	90.4083369751659	NA	69.78682842158	81.532144692623	77.2318581318549	NA	NA	NA	82.5420297809132	69.5695556785581	73.8470948405909	64.0164490769805	78.9699921824757	62.2778014582681	91.0202970131423
3.79166666666667	91.452554964215	68.234675359935	78.5084836268779	82.3718441631136	82.9506036482897	90.6832149142788	NA	70.0379696803416	81.8425980339315	77.3883106327554	NA	NA	NA	82.7510442630016	69.8271540904934	74.1661624987752	64.2280488202993	79.190189051459	62.4851365591111	91.2485453792759
3.8	91.7122622678768	68.442028393559	78.7199434284368	82.6016833279119	83.1818506152634	90.9486642942999	NA	70.290414211583	82.1479508780844	77.5466718376743	NA	NA	NA	82.9594745416577	70.0853349886238	74.4800051564504	64.4416810808218	79.4069695594453	62.6933158945833	91.4666561507029
3.80833333333333	91.9704176671719	68.6472398821992	78.9317433373549	82.8297148160323	83.4116467431466	91.204593891884	NA	70.5434512115091	82.4474343456078	77.7072492688466	NA	NA	NA	83.1671520444336	70.3438574738551	74.7884676579762	64.6569529198792	79.6206951563538	62.9024331196417	91.6746057631863
3.81666666666667	92.226229448195	68.8502685146346	79.1436920838033	83.0555234828631	83.6394726366212	91.4510404777343	NA	70.7964178065974	82.7403460542732	77.8702311700372	NA	NA	NA	83.3739186915592	70.6024732132595	75.0914314762148	64.873521753193	79.831731538781	63.112540608008	91.8725593388152
3.825	92.4791154317402	69.0510936884255	79.3556260677074	83.2787300501262	83.8648211559112	91.68817020265	NA	71.0487468907113	83.0260774716678	78.0357000064317	NA	NA	NA	83.5796175430652	70.8609158960322	75.3888242450962	65.0911207999371	80.0404354656104	63.3236315451751	92.0608551493798
3.83333333333333	92.7287139194046	69.2497107838049	79.5673985934163	83.4989842709584	84.0872192981442	91.9162790267841	NA	71.3000013073921	83.3041412984283	78.203641559586	NA	NA	NA	83.7840861130892	71.1188958026987	75.6806199465539	65.3095749432527	80.2471396880989	63.5356292235101	92.2399818981153
3.84166666666667	92.9748709235635	69.4461283193033	79.7788597301665	83.7159645990595	84.3062484086038	92.1357851245689	NA	71.5498868996794	83.5741985339188	78.3739474911346	NA	NA	NA	83.9871537335362	71.3761021636086	75.9668305699797	65.5288028721812	80.4521364357691	63.7483835158663	92.4105479681607
3.85	93.2176093162465	69.6403668851034	79.989834685162	83.9293885562702	84.5215624718704	92.3472035587289	NA	71.7982448421369	83.8360796686595	78.5464155881099	NA	NA	NA	84.1886437089737	71.6322092604179	76.2474984266141	65.7488063670217	80.6556613826163	63.96167284858	92.5732438657304
3.85833333333333	93.4570877551143	69.8324594249577	80.2001097694117	84.1390314524252	84.7329042027009	92.5511016678862	NA	72.0450295250701	84.089796164837	78.7207569188376	NA	NA	NA	84.3883783852165	71.8868834129408	76.5226950045226	65.9696507058369	80.857882933752	64.1752103336962	92.728801975875
3.86666666666667	93.6935546287873	70.0224516087833	80.4094306460165	84.344747224915	84.9401176178834	92.748047788297	NA	72.2902799477798	84.3355445642429	78.8966143571706	NA	NA	NA	84.5861837459041	72.1397928641373	76.7925230487566	66.191440073202	81.0589021705391	64.3886535080609	92.87795890591
3.875	93.9272984437638	70.2104001442984	80.6175109729046	84.5464845392599	85.1431550809434	92.938570025426	NA	72.5340914155861	84.5737066530851	79.0735858518173	NA	NA	NA	84.7818919530926	72.390622256664	77.0571163390651	66.4142919374022	81.258763165802	64.6016177147139	93.0214258312482
3.88333333333333	94.1585979415861	70.3963676134193	80.8240464841323	84.7442933907583	85.3420772858168	93.1231346507106	NA	72.7765903640865	84.8048441541532	79.2512424226297	NA	NA	NA	84.9753430890213	72.639090076464	77.3166363343546	66.6383146042856	81.4574676175233	64.8136930488847	93.1598707215287
3.89166666666667	94.3876793342612	70.5804145335017	81.0287302345196	84.938320933928	85.5370452682295	93.3021456237518	NA	73.017911155586	85.029683070545	79.4291375535734	NA	NA	NA	85.1663881742733	72.8849655958079	77.5712674983759	66.8635899593381	81.6549889470554	65.024463043434	93.2939118479147
3.9	94.6146883939704	70.7625909100068	81.231266037002	85.1287979044995	85.7283045144473	93.4759598035891	NA	73.2581751261853	85.2490842847477	79.6068122092833	NA	NA	NA	85.3548938505488	73.1280807827892	77.8212117656671	67.0901608102302	81.8512848280093	65.2335214886807	93.42411749508
3.90833333333333	94.839681480669	70.9429296987347	81.4313785249814	85.3160188442876	85.9161630890907	93.6449072444807	NA	73.497475996483	85.4640010600885	79.783799867902	NA	NA	NA	85.5407475111468	73.3683328328072	78.066681269878	67.31802207708	82.0463072923417	65.4404846893721	93.5510067976054
3.91666666666667	95.0626344573764	71.1214437655573	81.6288201335551	85.500319853584	86.1009672002401	93.809306872624	NA	73.735874481311	85.675428169812	79.9596316369882	NA	NA	NA	85.7238624812049	73.6056759233178	78.3078895898492	67.5471155181501	82.2400082583237	65.6449991252813	93.6750504037995
3.925	95.2834654063291	71.2981266977743	81.8233766221173	85.682055515582	86.2830776152597	93.969473016733	NA	73.9734008422137	85.8843488688065	80.1338424865537	NA	NA	NA	85.9041843326629	73.8401056041364	78.5450428203129	67.777327446936	82.4323394716609	65.8467461321441	93.7966714753556
3.93333333333333	95.5020660660767	71.4729564834977	82.0148724486109	85.8615752537016	86.4628491024332	94.1257134039656	NA	74.2100632294497	86.0916842167027	80.3059829016274	NA	NA	NA	86.0816987906553	74.0716430542263	78.7783285736829	68.0084897945909	82.6232491753528	66.0454450875605	93.9162453560432
3.94166666666667	95.71833704783	71.645900062364	82.2031755039286	86.0392017217961	86.6406135573921	94.2783234706075	NA	74.4458598364645	86.2982472233499	80.4756364993817	NA	NA	NA	86.2564398718414	74.3003256931882	79.0078989001553	68.2403860819439	82.8126806932196	66.2408555753888	94.0340953466698
3.95	95.932224762926	71.8169172084924	82.3881994373346	86.2152160838989	86.8166668429211	94.4275833717427	NA	74.6807909334988	86.5047045741985	80.6424392238946	NA	NA	NA	86.4284962937133	74.5262051031759	79.2338504599345	68.4727621618172	83.0005779146371	66.4327787717124	94.1504856358003
3.95833333333333	96.1437586730272	71.985964240853	82.569902452569	86.3898529182345	86.9912598512319	94.5737614103944	NA	74.9148659604728	86.711549705998	80.8060977685306	NA	NA	NA	86.5980147698109	74.7493478698751	79.4562137567615	68.7053381382016	83.1868984162857	66.621059609532	94.2656161085655
3.96666666666667	96.3530801071438	72.1529987559949	82.7482827912281	86.5633026233316	87.1645940400473	94.7171238128666	NA	75.1481037966263	86.9190890103981	80.9664085173758	NA	NA	NA	86.7651987383707	74.9698341572017	79.6749583421879	68.937817387799	83.3716290049032	66.8055920000494	94.3796228342027
3.975	96.5604484668468	72.3179841639045	82.9233716735726	86.7357157565761	87.336820107431	94.8579484351955	NA	75.3805280734396	87.1274397254793	81.1232779021172	NA	NA	NA	86.9303005685663	75.1877518855941	79.890007686196	69.169891971644	83.5547957023539	66.9863271657192	94.4925840657213
3.98333333333333	96.766221136375	72.4808910872502	83.0952247198202	86.9072041434089	87.5080381129202	94.9965375520543	NA	75.6121606466737	87.3365385163521	81.2767415241608	NA	NA	NA	87.093606820298	75.4031884171727	80.1012532630116	69.401247227694	83.7364633647303	67.1632817573048	94.6045287307962
3.99166666666667	96.9708204990429	72.6416952062775	83.263913815734	87.0778373664033	87.6782987303175	95.1332224825001	NA	75.8430151545008	87.546162504258	81.4269743116457	NA	NA	NA	87.2554191710192	75.6162236201703	80.3085657426716	69.6315689994715	83.9167261766435	67.3365417528008	94.7154448448084
4	97.1747032818759	72.8003744333086	83.4295220015768	87.2476370393297	87.8476060994264	95.2683541303527	NA	76.0730904151832	87.7559648163553	81.5742808782834	NA	NA	NA	87.4160346755472	75.8269257119223	80.5118084087678	69.8605545891308	84.0956929661132	67.5062605052655	94.8252884140117
4.00833333333333	97.3783351281393	72.9569075285519	83.5921426427111	87.4165725577807	88.0159225773833	95.4022796252809	NA	76.3023633720453	87.9655219294121	81.719058860271	NA	NA	NA	87.575727836823	76.0353472729176	80.7108553373438	70.0879247850314	84.2734693823532	67.6726517005765	94.9339956879311
4.01666666666667	97.5821658690939	73.1112728651455	83.7518815255941	87.5845613575655	88.1831755632321	95.5353118058155	NA	76.5307842861776	88.1743819551652	81.8617392761617	NA	NA	NA	87.7347361860396	76.2415190845937	80.9056109168715	70.3134326369154	84.4501388856531	67.8359787686929	95.0414999934468
4.025	97.7866038152987	73.2634448841806	83.9088582831426	87.7514746977403	88.3492664318477	95.6677004298444	NA	76.7582780715204	88.382100702879	82.0027215888781	NA	NA	NA	87.8932507480018	76.4454428376604	81.0960259414641	70.5368673950338	84.6257483346289	67.9965422697355	95.147750645196
4.03333333333333	97.9919909273785	73.4133883704553	84.063203773475	87.9171472035085	88.5140809476244	95.7996113574765	NA	76.9847524573704	88.5882606725975	82.1423268326816	NA	NA	NA	88.0514109725879	76.6470843363743	81.2821092453629	70.7580557079555	84.8003035199946	68.1546661337766	95.2527296829549
4.04166666666667	98.1985802320961	73.5610537431216	84.2150538185492	88.0813871140962	88.6774995372283	95.9311160954298	NA	77.2101091367718	88.7924770803672	82.2807828793055	NA	NA	NA	88.2093017196961	76.8463668551399	81.4639369589675	70.9768618439874	84.9737735761579	68.3106821391009	95.3564634367993
4.05	98.4065164157142	73.7063764954578	84.364542870499	88.2439846571735	88.8394057000078	96.0621929333619	NA	77.4342518267434	88.9943958102511	82.418237909255	NA	NA	NA	88.3669507266719	77.0431647713932	81.6416587303681	71.1931858381561	85.146099983208	68.4649119989976	95.4590280432486
4.05833333333333	98.6158206689054	73.8492813311247	84.5117997476412	88.4047171172225	88.9996915724337	96.1927418124818	NA	77.6570874671096	89.1936855829528	82.5547887286665	NA	NA	NA	88.524327346478	77.237300925742	81.8154974210572	71.4069573726966	85.3172068834355	68.6176487997426	95.5605488145067
4.06666666666667	98.8263794207107	73.9896893001701	84.6569448030653	88.5633521465154	89.1582603595904	96.3226124362152	NA	77.8785223374073	89.3900270859659	82.6905163280319	NA	NA	NA	88.6813435759903	77.4285531967914	81.9857426284344	71.6181248745132	85.4870090542922	68.7691404026205	95.6611927197996
4.075	99.0379379093203	74.1275256735913	84.8000868130715	88.7196539871796	89.3150267185756	96.4516383813079	NA	78.0984582395255	89.5831039856794	82.825524922445	NA	NA	NA	88.8378572624411	77.6166736787757	82.1527416376439	71.8266423130602	85.6554144982681	68.9195760554889	95.7611539567771
4.08333333333333	99.2501042116818	74.2627273518974	84.9413176319815	88.8733958151477	89.4699172911621	96.5796676149025	NA	78.3167922485889	89.772600466847	82.9599723285865	NA	NA	NA	88.9936776317522	77.8014185835705	82.3168879287474	72.0324578823537	85.822322910578	69.0690778335026	95.8606356987963
4.09166666666667	99.4623694204788	74.3952503186307	85.0807039428423	89.0243768432876	89.622872321704	96.7065846021054	NA	78.5334207770032	89.9582067727102	83.0940768761017	NA	NA	NA	89.1485736454332	77.9825814035081	82.4786047157738	72.2355071230402	85.9876243879064	69.2176998618757	95.9598324895861
4.1	99.6741428235495	74.5250784073651	85.2182785485387	89.1724404543708	89.7738478898716	96.8323225333384	NA	78.7482481539209	90.1396311190807	83.2280994995572	NA	NA	NA	89.3022842470585	78.1600193525211	82.6383246020419	72.4357101042597	86.1512018610523	69.3654364949509	96.0589154293121
4.10833333333333	99.884792904492	74.6522336108061	85.3540357344161	89.3174900529585	89.9228191038324	96.9568640675106	NA	78.9611992940513	90.3166152494834	83.3623131882204	NA	NA	NA	89.4545280335286	78.3336669204497	82.7964709784526	72.632972548829	86.3129387767362	69.5122365585663	96.1580199570659
4.11666666666667	100.093682690191	74.7767856434521	85.487933827133	89.4594998786512	90.0697851552322	97.0802317029134	NA	79.1722335533166	90.4889506858724	83.4969737387633	NA	NA	NA	89.6050103211244	78.5035375033635	82.9534460887278	72.8271938250067	86.4727321909715	69.658018508054	96.2572361213501
4.125	100.300195141965	74.8988562503775	85.6199038708114	89.5985180280714	90.2147756025394	97.2024726031326	NA	79.3813547395586	90.6564920462814	83.6322995693985	NA	NA	NA	89.7534277247842	78.6697167433613	83.1096247798145	73.0182845158389	86.6305101152108	69.8026830557513	96.3566022150495
4.13333333333333	100.503753072182	75.0186147252203	85.7498602737328	89.7346607442627	90.357855352966	97.3236427990394	NA	79.5886136908784	90.8191641346863	83.7684609464906	NA	NA	NA	89.8994725829663	78.8323500265661	83.265348109715	73.2061913819238	86.7862507327131	69.9461238544829	96.4561024753456
4.14166666666667	100.703837175648	75.1362654362712	85.8777099049379	89.8681009337239	90.4991255821397	97.4437941886356	NA	79.7941043497205	90.9769627616892	83.9055744340053	NA	NA	NA	90.0428400809715	78.9916269660237	83.4209124621735	73.3909228470991	86.9400000010955	70.0882391276067	96.5556681222141
4.15	100.899999956192	75.2520317374509	86.0033580271177	89.9990548250489	90.6387194553223	97.5629646747863	NA	79.9979563434116	91.1299528054372	84.0436963297904	NA	NA	NA	90.1832391820707	79.1477662247882	83.5765537367805	73.5725668565743	87.0918836721523	70.22894524941	96.6551792439529
4.15833333333333	101.091873332139	75.3661404829321	86.126710772217	90.1277677379367	90.7767927415489	97.6811684559867	NA	80.2003253351592	91.2782661717667	84.1828094691579	NA	NA	NA	90.3204057299024	79.3010031096974	83.7324274255832	73.7512959959576	87.2421108249281	70.3681890797217	96.7544638612951
4.16666666666667	101.27917052097	75.4788090594202	86.2476762266608	90.2544993480825	90.913509149056	97.7983870305252	NA	80.4013816096711	91.4220982586342	84.3228035613056	NA	NA	NA	90.4541151419526	79.4515822025335	83.8885873724235	73.927360827222	87.3909675471226	70.5059538593407	96.8532924198491
4.175	101.461681663971	75.5902349710866	86.3661687726766	90.3795109450502	91.0490214392603	97.9145683553817	NA	80.6012983884488	91.5617001583627	84.4634573287568	NA	NA	NA	90.5841939438693	79.5997566133989	84.0449701935411	74.1010761029158	87.5388002686052	70.6422557148838	96.9513714915033
4.18333333333333	101.639261002351	75.700587588227	86.4821196084304	90.5030566982579	91.1834526105326	98.0296397628461	NA	80.80024177993	91.6973663465607	84.6044348827195	NA	NA	NA	90.7105308793739	79.7457920529584	84.2013914817717	74.2728030112054	87.6859897855911	70.7771319268424	97.0483438443184
4.19166666666667	101.811806858872	75.8100024842119	86.5954902638066	90.6253788998369	91.3168818747445	98.1435314714206	NA	80.9983639808881	91.8294201947891	84.7453048914061	NA	NA	NA	90.8330875787804	79.8899708298946	84.3575524744436	74.4429277201389	87.8329190434878	70.9106254768493	97.1437988809276
4.2	101.97924088518	75.9185792336108	86.706282538655	90.7467062207135	91.4493366845598	98.2562029792083	NA	81.1958002061225	91.958200245513	84.8855793895427	NA	NA	NA	90.9519075572338	80.0325915106244	84.5130509861822	74.6118362472839	87.9799373625467	71.0427716951947	97.237292295824
4.20833333333333	102.141493012461	76.0263826177379	86.8145413526673	90.8672531858672	91.5807890391098	98.3676663472561	NA	81.3926674611814	92.084049499337	85.0247566824594	NA	NA	NA	91.0671214170306	80.1739629494529	84.6673934758	74.7798878590063	88.1273219208502	71.173590831208	97.3283720869281
4.21666666666667	102.29849407743	76.1334462753685	86.9203515254409	90.9872193949086	91.7111536300954	98.4780036821036	NA	81.5890619205976	92.2073084995239	85.162349427833	NA	NA	NA	91.178945772944	80.314393641231	84.8200111522612	74.9473910187581	88.2752379409612	71.3030864086601	97.4166079868735
4.225	102.450175439889	76.239777816354	87.0238313756563	91.1067887416367	91.840286619739	98.5873779235888	NA	81.7850531642282	92.3283112953794	85.2978901231334	NA	NA	NA	91.2876748619917	80.4541780937548	84.9702852552342	75.1145849693296	88.4237006725638	71.4312467543929	97.5016203426171
4.23333333333333	102.596475818476	76.3453640875364	87.1251261770253	91.2261284734293	91.9679865506852	98.6960352020563	NA	81.9806760025522	92.4473829962025	85.4309244103775	NA	NA	NA	91.3936660199081	80.5935823210421	85.1175838115177	75.2816274988573	88.5725415161685	71.5580472094601	97.5831038311904
4.24166666666667	102.737356826991	76.4501745281704	87.2244029007206	91.345385806901	92.094000532817	98.8042960346122	NA	82.1759217008204	92.5648378056235	85.5610090107525	NA	NA	NA	91.4973210612952	80.7328306255784	85.2613077111428	75.4485886757901	88.7213797893923	71.6834523345194	97.660841929268
4.25	102.872826975179	76.5541609114124	87.3218443612302	91.4646802949564	92.2180371224641	98.9125357373219	NA	82.3707301925148	92.6809749800148	85.6877219110469	NA	NA	NA	91.5990654367275	80.8720950230073	85.4009412266415	75.6154512497726	88.8696024938918	71.8074196036349	97.7347095248878
4.25833333333333	103.0029683211	76.6572537661983	87.4176395091024	91.5840929635337	92.3397838973119	99.0211595371381	NA	82.5649843912116	92.7960696757193	85.8106837295939	NA	NA	NA	91.6993271357681	81.0114882328103	85.5361007045541	75.7821176221469	89.016355652811	71.9299059306946	97.8046647843491
4.26666666666667	103.127955036493	76.7593581627309	87.5119693288321	91.7036550378768	92.458925539029	99.1305782922111	NA	82.7585080264512	92.9103599489036	85.9295889880742	NA	NA	NA	91.7985173855187	81.1510606141682	85.666573681589	75.948421214343	89.1605529267396	72.0508745899413	97.8707362129292
4.275	103.248055850749	76.8603523006039	87.6049922628115	91.8233393603113	92.5751584182774	99.241186295649	NA	82.9510699854349	93.0240370180148	86.0442473849062	NA	NA	NA	91.8970145482716	81.2908002623597	85.7923406122474	76.1141407608307	89.3009084884404	72.1702968869142	97.9330117330849
4.28333333333333	103.363621055404	76.9600906498164	87.6968354882564	91.9430570991182	92.6882007897394	99.3533400058548	NA	83.142397908716	93.137245004846	86.1546311346451	NA	NA	NA	91.9951518789951	81.4306362288207	85.9135753913529	76.2790179724331	89.4359979658535	72.2881452851367	97.9916323811347
4.29166666666667	103.475060866172	77.0584109176236	87.7875957503424	92.0626612505047	92.7978021372819	99.4673384640939	NA	83.3321986943056	93.2500877335095	86.2609148643269	NA	NA	NA	92.0932093636743	81.5704459342749	86.0306280922948	76.4427773485469	89.5643455074984	72.4043810218282	98.0467887540814
4.3	103.582823152214	77.1551428756057	87.8773471255094	92.1819568175859	92.9037554285216	99.5834086917625	NA	83.5201786526568	93.3626344407522	86.3634873965975	NA	NA	NA	92.1914089801738	81.7100665386333	86.1439968227052	76.6051448636748	89.6845294848582	72.5189435466125	98.0987173446086
4.30833333333333	103.687377564994	77.2501173498244	87.9661494295723	92.3007154795989	93.0059105800725	99.701699138574	NA	83.7060590526625	93.4749201437496	86.4629211980121	NA	NA	NA	92.2899120822181	81.8493087834362	86.2542921199996	76.7658648086293	89.7952953591887	72.6317479017555	98.147695828273
4.31666666666667	103.789209027307	77.3431746947572	88.0540534989895	92.4186922682407	93.1041837247449	99.8222817095036	NA	83.8895909986064	93.5869433402767	86.5599037436702	NA	NA	NA	92.3888183969315	81.9879713839272	86.3621947910526	76.9247168328203	89.8956650787506	72.7426911954909	98.1940379591206
4.325	103.88881623384	77.4341728971579	88.1411040304117	92.535644178185	93.1985598127433	99.9451601240604	NA	84.0705766348168	93.6986660334924	86.6551495150704	NA	NA	NA	92.4881669165146	82.1258536538732	86.4684105151389	77.0815334064887	89.9850365362749	72.8516655091214	98.2380873175899
4.33333333333333	103.986706501805	77.5229953828138	88.227341679536	92.6513511483406	93.2890903416324	100.070280731522	NA	84.2488972845134	93.8100187422313	86.7493145319768	NA	NA	NA	92.5879382346113	82.2627653510462	86.573625872559	77.2362152889703	90.0632662568667	72.958574638008	98.2802071411325
4.34166666666667	104.083381905713	77.6095583948896	88.3128039929916	92.765636431847	93.3758878180067	100.197541558166	NA	84.4245395562454	93.9209090769274	86.8429342086847	NA	NA	NA	92.6880573227605	82.3985345834859	86.6784679957219	77.3887426979845	90.1307229379901	73.0633527893987	98.3207651717262
4.35	104.179319007236	77.693818476452	88.3975237227543	92.8783814084709	93.4591167189211	100.32679760534	NA	84.5976072598077	94.031229480487	86.9364004276657	NA	NA	NA	92.7883970264337	82.53301490509	86.7834680669296	77.5391805071479	90.1882973555574	73.1659812194849	98.3601164568436
4.35833333333333	104.274948520065	77.7757805361839	88.4815249531811	92.9895323380966	93.5389820557692	100.457865215234	NA	84.7683130641711	94.140860814704	87.0299797638782	NA	NA	NA	92.8887837502674	82.6660920344629	86.8890314938735	77.6876758610638	90.237359532005	73.2664972346925	98.3985883214
4.36666666666667	104.370639739484	77.8555048984163	88.5648193192986	93.099099582886	93.6157194899293	100.59053046744	NA	84.936952654739	94.2496729576757	87.1238580912955	NA	NA	NA	92.9890056915369	82.7976891718497	86.9954211259539	77.8344476828816	90.2796642366926	73.3649932979304	98.4364694972129
4.375	104.466689905635	77.9331102569825	88.6474039852739	93.2071507402773	93.6895906521393	100.724563155261	NA	85.1038689598439	94.3575272380708	87.2181879171973	NA	NA	NA	93.0888220703026	82.9277689607875	87.1027572040438	77.9797690596439	90.3172189814301	73.4616089368457	98.4740036202056
4.38333333333333	104.563315185578	78.0087708949804	88.7292617009068	93.3137993329332	93.760882276109	100.859733244669	NA	85.2694151351611	94.4642851360733	87.3131165195575	NA	NA	NA	93.1879719462793	83.0563313459544	87.2110309708342	78.1239436893766	90.3521399844503	73.5565198166258	98.511387932578
4.39166666666667	104.660641785273	78.0827093312292	88.8103631008904	93.4191916714525	93.8299021818723	100.995824508691	NA	85.4339232311874	94.5698220510708	87.4087854258583	NA	NA	NA	93.2861832329549	83.1834077592541	87.3201251959939	78.2672775066458	90.3865221671918	73.6499270752519	98.5487777317092
4.4	104.758702534766	78.155187026728	88.8906712912154	93.5234952176292	93.8969662020282	101.132640142336	NA	85.5976796103927	94.6740385446393	87.5053101850519	NA	NA	NA	93.383183724899	83.3090514318304	87.4298360726906	78.410048803809	90.4223382132892	73.7420482076728	98.5862938672518
4.40833333333333	104.857448491628	78.2264946829542	88.9701474292973	93.6268896363915	93.9623776122359	101.269998301818	NA	85.7609016045284	94.7768626828926	87.6027594125362	NA	NA	NA	93.4787152898767	83.4333235389174	87.5398945750921	78.5524832929925	90.4613681410389	73.8331091575936	98.624028343824
4.41666666666667	104.956779293153	78.2969411175224	89.0487553472136	93.7295578389524	94.0264063940457	101.407721059974	NA	85.9237098363086	94.8782445383976	87.7011446698845	NA	NA	NA	93.5725507711209	83.5562768887477	87.6499858691017	78.6947397068545	90.5051524876781	73.9233362077248	98.6620452784529
4.425	105.056583849002	78.3668386503738	89.1264646640871	93.8316738564484	94.0892749985816	101.545622885813	NA	86.0860997228546	94.978147715993	87.8004182788819	NA	NA	NA	93.6645112786147	83.6779400233247	87.7597614637835	78.8369060020359	90.554961703672	74.0129468544596	98.700378792273
4.43333333333333	105.156776009395	78.4364850664615	89.203252672501	93.9333882642476	94.1511524737034	101.683502072228	NA	86.2479247115368	95.0765402933624	87.9004713227605	NA	NA	NA	93.7544807763727	83.7983039616681	87.8688404580533	78.9790012789967	90.6117788359561	74.1021407659343	98.7390317153801
4.44166666666667	105.25731455526	78.5061456045329	89.2791044543589	94.0348151922818	94.2121547236988	101.821136379169	NA	86.4089010507993	95.17338478023	88.0011300838297	NA	NA	NA	93.8424163257775	83.9173155748275	87.9768062549264	79.1209789378425	90.6762948043986	74.1910926752823	98.7779777689596
4.45	105.358207891796	78.576039124228	89.3540112454367	94.1360240968617	94.2723481108268	101.958285825125	NA	86.5686332082905	95.2686281712571	88.1021546032054	NA	NA	NA	93.9283540911823	84.0348841989146	88.0832099495731	79.2627309249913	90.7489129258283	74.2799477186887	98.817166855513
4.45833333333333	105.459509873319	78.6463300120496	89.4279692592546	94.2370361864653	94.3317551834585	102.094705588026	NA	86.7266521161639	95.36219586188	88.2032413265134	NA	NA	NA	94.0124110939789	84.150903420205	88.187585380251	79.4040950772095	90.829756294253	74.3688183726496	98.8565315885038
4.46666666666667	105.561310474824	78.7171251387393	89.5009814384715	94.3378242164097	94.3903623306393	102.23016663031	NA	86.882457343751	95.4539920848839	88.3040263586801	NA	NA	NA	94.0947818041809	84.2652796807337	88.2894729876907	79.5448657288283	90.9186727222712	74.4577827602585	98.8959947528502
4.475	105.663720864255	78.7884752983101	89.5730621421206	94.438316225667	94.4481291683502	102.36447535644	NA	87.0355557647772	95.5439065488301	88.4040837238773	NA	NA	NA	94.1757286695515	84.3779554103056	88.3884463549693	79.6848065340164	91.015237082682	74.5468856875729	98.9354796548584
4.48333333333333	105.766853554878	78.8603811551569	89.6442418629528	94.5384044735082	94.5049993041596	102.497483105355	NA	87.1854924812337	95.6318253963535	88.5029180881325	NA	NA	NA	94.255566189212	84.4889202952033	88.4841353908593	79.823665722071	91.1187548504952	74.6361437393931	98.9749250651204
4.49166666666667	105.870803390344	78.9328028638608	89.7145683992741	94.6379576917339	94.5609118615733	102.629082853971	NA	87.3318740718005	95.7176437669143	88.5999596886411	NA	NA	NA	94.3346388316528	84.5982113671907	88.5762429552774	79.9611936937223	91.228269534865	74.7255539622953	99.0143028896916
4.5	105.975637323145	79.0056711281439	89.7841037573099	94.7368319655732	94.6158124594308	102.759197985096	NA	87.4743872155248	95.8012775590614	88.6945715234952	NA	NA	NA	94.413295050383	84.7059048046137	88.6645558197134	80.097159584361	91.342574367297	74.8151037186988	99.0536329128046
4.50833333333333	106.081394352755	79.0788973000641	89.8529190188406	94.8348784856777	94.669661847774	102.887769812721	NA	87.6128153314151	95.8826731041249	88.7860739193662	NA	NA	NA	94.4918618541213	84.8121023664988	88.7489521117587	80.2313625761743	91.4602299616893	74.904778153809	99.0929900374606
4.51666666666667	106.188087516318	79.152381083479	89.9210892760654	94.9319518569662	94.7224411445364	103.014747034772	NA	87.7470531808168	95.9618131835713	88.8737872412379	NA	NA	NA	94.5706237251548	84.9169163882786	88.8294054720998	80.3636378775495	91.5795917608799	74.994562611585	99.1325050811535
4.525	106.29570091625	79.226015885385	89.9886898306481	95.0279225735674	94.7741541625524	103.140076903369	NA	87.8771171073437	96.0387178584178	88.957089418862	NA	NA	NA	94.6498066376894	85.0204577035146	88.9059851237194	80.4938609951368	91.6988495134082	75.0844396552032	99.1723632754622
4.53333333333333	106.404185150089	79.2996932966445	90.0557941247901	95.1226914534607	94.8248277101086	103.263698219206	NA	88.0031472432933	96.1134404442757	89.0354771785579	NA	NA	NA	94.7295666317768	85.1228279508315	88.9788520675926	80.6219535252141	91.8160792869103	75.1743809522055	99.212801886874
4.54166666666667	106.51345885019	79.3733080413717	90.1224718094699	95.2161993372802	94.8745097712142	103.385537622573	NA	88.1253979470867	96.1860602123923	89.1086180849541	NA	NA	NA	94.8099840942774	85.2241131078226	89.048251860218	80.7478911068657	91.9293107085767	75.264333816771	99.2541047970667
4.55	106.623416679986	79.4467629299436	90.1887842356646	95.3084266333192	94.9232653371937	103.5055094452	NA	88.2442158784829	96.2566742277326	89.1763896586664	NA	NA	NA	94.8910662553236	85.3243754548942	89.1145037792713	80.8717110910682	92.0366149048906	75.3542047203428	99.2965919239632
4.55833333333333	106.733936283909	79.5199724984012	90.2547767964424	95.3993829996668	94.9711705856728	103.623516807909	NA	88.3600098198778	96.325391337631	89.2389078719993	NA	NA	NA	94.9727586827232	85.4236475477921	89.1779873515216	80.9935151765057	92.1362193181872	75.4438465806657	99.3406038752113
4.56666666666667	106.84487910457	79.592865508719	90.3204705746867	95.4890926914711	95.0183062603603	103.739450579768	NA	88.4732182657524	96.3923288858467	89.2965440217834	NA	NA	NA	95.054963115827	85.5219345301047	89.2391279361813	81.113463363051	92.2266515594522	75.5330571243567	99.3864843727059
4.575	106.956088073563	79.6653879596561	90.385856420355	95.5775819901035	95.0647511854751	103.853184307941	NA	88.5842798249321	96.4576103880659	89.3499262428205	NA	NA	NA	95.1375569247489	85.6192265549422	89.2983801136865	81.2317596436064	92.3068981042937	75.6215903157515	99.4345634518781
4.58333333333333	107.067388515368	79.7375071044234	90.4508928814834	95.6648728005726	95.1105779530625	103.964566817306	NA	88.6936099144705	96.5213645709991	89.3999234519318	NA	NA	NA	95.2204102454442	85.7155185083878	89.3562060188608	81.348632537692	92.3765418121966	75.709176856249	99.4851434543078
4.59166666666667	107.178594958404	79.8092144305922	90.5155076711344	95.7509828184	95.1558525270514	104.073417777445	NA	88.8015846455811	96.5837282928308	89.4476113667865	NA	NA	NA	95.3033992138865	85.8108316059076	89.4130503082151	81.464313796898	92.4358395165998	75.7955477660838	99.5384880675771
4.6	107.289519593633	79.8805247663374	90.579602014075	95.835928343711	95.2006367722085	104.17953167287	NA	88.9085287529287	96.6448532756975	89.4942215677674	NA	NA	NA	95.3864150724776	85.9052292999142	89.4693194809313	81.5790190855984	92.4857236413014	75.880456616543	99.5948124345414
4.60833333333333	107.399973311862	79.9514702761685	90.643057612234	95.9197248925721	95.2449915439312	104.282690851359	NA	89.0147023810327	96.7049110288724	89.5410745613193	NA	NA	NA	95.4693684949068	85.9988228551303	89.5253724886119	81.6929345354478	92.5277384292687	75.9636985194536	99.6542711027619
4.61666666666667	107.50975252226	80.0220905061388	90.7057460392067	96.0023848612858	95.2889794884185	104.382683470575	NA	89.1202850450472	96.764086992145	89.5894978401536	NA	NA	NA	95.5521885340664	86.0917694097241	89.5815206913656	81.8062112066987	92.563933075987	76.0451254581935	99.7169426680144
4.625	107.618613011111	80.0924215140781	90.7675396877097	96.0839151277873	95.332667547062	104.47932205298	NA	89.225361754528	96.8225609697196	89.640735685931	NA	NA	NA	95.6348174191598	86.1842674588734	89.638028268181	81.9189674587143	92.5967298412514	76.1246568988313	99.7828143372205
4.63333333333333	107.726240452614	80.1624875221589	90.8283216735714	96.1643175060511	95.3761279558731	104.572460052774	NA	89.3299199624041	96.8804832611167	89.6958636636481	NA	NA	NA	95.7172039480038	86.2765487802266	89.6951077760741	82.031297106398	92.6287754690491	76.2022837628481	99.8517718485211
4.64166666666667	107.832232358712	80.2322967930817	90.8879914835068	96.2435939765337	95.4194360405729	104.662004624688	NA	89.4338633610527	96.9379586927286	89.7557161143122	NA	NA	NA	95.7992979427476	86.368862407649	89.752913815485	82.1432780977528	92.6627816213559	76.2780652169577	99.9235983693503
4.65	107.93610492252	80.301840498358	90.9464666032574	96.3217575701517	95.4626648579766	104.747924427515	NA	89.5370413942674	96.9950416117314	89.8208279566974	NA	NA	NA	95.881047074545	86.4614511964378	89.8115414221468	82.2549756357492	92.7013657200624	76.352119466317	99.9979826755419
4.65833333333333	108.037327958909	80.3710918111867	91.0036840429619	96.3988473452079	95.505878743428	104.830250080514	NA	89.6392864946893	97.0517385089637	89.8913972147651	NA	NA	NA	95.9623959704871	86.554526325198	89.8710334880628	82.3664379004057	92.7469060126021	76.424609623691	100.074534672745
4.66666666666667	108.135377536193	80.4400039753927	91.0596035901174	96.474942780221	95.5491278307418	104.909064597671	NA	89.7404494757398	97.1080156231802	89.9672821896214	NA	NA	NA	96.04328660662	86.6482444010909	89.9313953265995	82.4776884916468	92.8014188478244	76.4957254048648	100.15280507105
4.675	108.229788844361	80.5085090060639	91.1142099635022	96.5501719588896	95.5924440687893	104.984486872172	NA	89.840428098419	97.1638094186938	90.0480410209989	NA	NA	NA	96.1236592449173	86.7426905197089	89.9926093385814	82.5887213259726	92.8664607117738	76.5656623518339	100.232306010681
4.68333333333333	108.32019489221	80.576519694721	91.167510903312	96.6247107310028	95.6358380837533	105.056656030441	NA	89.9391887679316	97.2190378646874	90.1330051770469	NA	NA	NA	96.2034531049696	86.8378688944366	90.0546443398897	82.6994999003216	92.9430588147663	76.6346019250068	100.31253196783
4.69166666666667	108.406344935986	80.6439357407841	91.2195327270315	96.6987740401609	95.6792966335155	105.125720765335	NA	90.036780571883	97.2736122848523	90.2213652152038	NA	NA	NA	96.2826051798253	86.9336990754005	90.1174601808993	82.8099598864927	93.0316768814171	76.7026970232947	100.392982381523
4.7	108.488103545821	80.7106521661151	91.2703177889048	96.7726018486416	95.7227816050229	105.191832264887	NA	90.1333378305543	97.3274487062474	90.3122471939834	NA	NA	NA	96.3610465425882	87.0300162742457	90.1810111415767	82.9200153338172	93.1322213725648	76.7700666775585	100.473184966119
4.70833333333333	108.565436017933	80.7765671986797	91.319924919783	96.8464413619044	95.7662315639815	105.255137986747	NA	90.2290697102526	97.3804735870063	90.4047722412419	NA	NA	NA	96.438698157501	87.1265789439312	90.2452484333153	83.0295694620245	93.2440884570385	76.8367999101538	100.552714933419
4.71666666666667	108.638390427371	80.8415881267627	91.3684287016568	96.9205280433033	95.8095661179196	105.315773702941	NA	90.3242409324116	97.4326203506035	90.4981034555853	NA	NA	NA	96.5154695214939	87.2230865507383	90.3101182587575	83.1385279869365	93.3662448040063	76.9029639087538	100.631205990827
4.725	108.707086916655	80.905635649015	91.4159143419502	96.9950694562854	95.8526936029527	105.37385330829	NA	90.419147880313	97.4838223019529	90.5914798135403	NA	NA	NA	96.5912618262018	87.3192039030261	90.3755545622044	83.2468099021708	93.4973268793635	76.9686099421094	100.708353313463
4.73333333333333	108.771717045118	80.96864760958	91.4624698807734	97.0702352460268	95.8955229883171	105.42946101683	NA	90.5140903692415	97.5340130310587	90.6842299380963	NA	NA	NA	96.6659745446138	87.4145838677528	90.4414720476574	83.3543521873971	93.6357403748107	77.0337747643683	100.783912483818
4.74166666666667	108.83254716047	81.0305813930233	91.5081789268558	97.1461535508041	95.9379792590148	105.482652218412	NA	90.6093386504643	97.5831401540978	90.7757671306366	NA	NA	NA	96.739513583988	87.508883144355	90.5077650244591	83.4611098773714	93.7797475528956	77.0984818056902	100.857698625447
4.75	108.889917882574	81.0914138416823	91.5531156719193	97.2229106695416	95.9800186065761	105.533463580675	NA	90.7051001211185	97.6311885665061	90.8655800356009	NA	NA	NA	96.811800026732	87.6017715865127	90.5743114121634	83.5670554601883	93.9275391380556	77.1627470849595	100.929587006064
4.75833333333333	108.944235887119	81.1511397587936	91.5973437019531	97.3005496731299	96.0216388973402	105.581927746969	NA	90.8014942827666	97.6782032755559	90.9532322279784	NA	NA	NA	96.8827777046076	87.6929383262105	90.6409781119063	83.6721796777872	94.077291640633	77.2265891896304	100.999513824837
4.76666666666667	108.995958355706	81.2097712218068	91.6409189562451	97.3790677548769	96.0628834949477	105.628088555204	NA	90.8985411828881	97.7243013512188	91.0383736803917	NA	NA	NA	96.9524163017498	87.7820977177833	90.7076255427524	83.7764928075416	94.2272123132803	77.2900388110097	101.067475586415
4.775	109.045569876984	81.2673384889736	91.6838929960819	97.4584181093519	96.1038398944977	105.672013689356	NA	90.9961617220346	97.7696669103724	91.1207601350485	NA	NA	NA	97.0207082898566	87.868996614224	90.774109916704	83.8800242877868	94.3755752795955	77.3531438482548	101.133526126886
4.78333333333333	109.093548774224	81.3238918587284	91.7263113754594	97.5385215778739	96.1446359828364	105.713800771286	NA	91.0941861143159	97.8145292055064	91.2002727841334	NA	NA	NA	97.08766219486	87.95342317214	90.840281103869	83.9828199508001	94.5207522028294	77.4159675398322	101.197771062476
4.79166666666667	109.140323440034	81.379503112026	91.7682074319505	97.619285246392	96.1854356344998	105.753575417872	NA	91.1923702231189	97.8591281958955	91.2769262222209	NA	NA	NA	97.1532970175774	88.0352181422728	90.9059761763531	84.0849380791878	94.661239899469	77.4785787185504	101.260359640735
4.8	109.186229275715	81.4342648819557	91.8095970016646	97.7006186278473	96.22643258461	105.791485550049	NA	91.2904224817191	97.9036744502958	91.3508518396219	NA	NA	NA	97.2176408317252	88.114289329684	90.9710143345038	84.1864450585013	94.7956872179201	77.5410358372798	101.321473638124
4.80833333333333	109.231480567017	81.4882873245304	91.8504777787471	97.7824401576356	96.267839940455	105.827698309138	NA	91.3880404127695	97.9483122936403	91.42225564162	NA	NA	NA	97.2807325782076	88.1906252525217	91.0352009364098	84.2874096333808	94.9229220313356	77.6033687701183	101.38131424209
4.81666666666667	109.276162234035	81.5416927894201	91.8908328954438	97.8646739288106	96.3098749977921	105.862402395225	NA	91.4849474540162	97.9930956861695	91.4913677895272	NA	NA	NA	97.3426236495296	88.2643014074602	91.0983413777765	84.3878945029454	95.041975962788	77.6655636244775	101.440090545631
4.825	109.320235192173	81.594609321836	91.9306368207603	97.9472402633953	96.3527423655368	105.895813500345	NA	91.5809191238926	98.0379827607341	91.5584049513248	NA	NA	NA	97.4033772465252	88.3354772485491	91.1602563100821	84.4879455618844	95.1521025930392	77.7275554809265	101.498012449434
4.83333333333333	109.363548232014	81.6471635980104	91.9698610519562	98.030042683133	96.3966182390522	105.928177275586	NA	91.6757956620635	98.082848663901	91.6235523971827	NA	NA	NA	97.4630670208428	88.404386587913	91.2207892350986	84.587581239201	95.2527859009195	77.7892317757974	101.555286254993
4.84166666666667	109.40585401852	81.6994742888191	92.0084767155866	98.1129539884494	96.4416365396242	105.959764676058	NA	91.7694854304397	98.1275124077716	91.6869596334691	NA	NA	NA	97.5217780780916	88.4713224925265	91.2798056581631	84.6867852227801	95.3437387424489	77.8504459766313	101.612109734819
4.85	109.446827901301	81.7516471830417	92.04645342266	98.195806731126	96.487877411636	105.990858114772	NA	91.8619630679836	98.1717718395277	91.7487415374211	NA	NA	NA	97.5796115086027	88.536615353445	91.33719083413	84.7855043949647	95.4248941295577	77.911038699343	101.668666225778
4.85833333333333	109.48608784775	81.8037727261223	92.0837571414471	98.2783932240938	96.5353594328995	106.021731492781	NA	91.9532633068114	98.2154387128262	91.808981171262	NA	NA	NA	97.6366909103637	88.6006048318312	91.3928544761215	84.8836518456834	95.4963922961192	77.9708615041976	101.725118346572
4.86666666666667	109.523215738917	81.8559251022494	92.1203501139189	98.3604752066381	96.5840363309977	106.052630072934	NA	92.0434709104578	98.2583659842836	91.8677337478157	NA	NA	NA	97.6931678621536	88.6636100441772	91.4467455929686	84.9811138942793	95.5585637308603	78.0297975135411	101.781600658299
4.875	109.557781146315	81.9081611207411	92.1561926086165	98.44179831602	96.633798104701	106.083754817386	NA	92.1327097670447	98.3004641282353	91.9250302865095	NA	NA	NA	97.7492226730155	88.725903612141	91.4988734296093	85.0777596665676	95.6119069546421	78.0877742816598	101.838211695781
4.88333333333333	109.589367336715	81.9605181113194	92.1912442325798	98.5221066692453	96.6844771626137	106.115252168669	NA	92.2211351129276	98.3417073034826	91.9808782859685	NA	NA	NA	97.8050578903859	88.787693492178	91.5493261354974	85.173451501969	95.6570638762391	78.1447680667242	101.895007577068
4.89166666666667	109.617598928303	82.0130114114316	92.2254643408111	98.6011557065569	96.7358601315911	106.147208631405	NA	92.3089282193241	98.382129889928	92.035260489898	NA	NA	NA	97.8608853225395	88.8491133882983	91.5982793341699	85.2680536218345	95.6947990887072	78.2008016509002	101.95199763679
4.9	109.642170847244	82.0656323887143	92.2588140972775	98.6787216587602	96.7877031089563	106.17964983518	NA	92.3962877144321	98.421813540788	92.0881376341237	NA	NA	NA	97.9169095669919	88.9102207177752	91.645990763836	85.3614358976143	95.7259840048478	78.2559378067302	102.00914065042
4.90833333333333	109.662876528961	82.1183479028333	92.2912628259097	98.7546051728979	96.8397458720425	106.212544050213	NA	92.4834136389666	98.4608684111815	92.1394623013566	NA	NA	NA	97.9733110312592	88.9710016419432	91.6927816107857	85.4534716169147	95.7515788962265	78.3102697919	102.06634176459
4.91666666666667	109.679630271741	82.1711017516991	92.3227973812688	98.8286291666715	96.891722296239	106.245809884093	NA	92.5704865685697	98.4994154434172	92.1892089079215	NA	NA	NA	98.0302316660966	89.0313837516693	91.7390086961112	85.5440320408926	95.7726082168517	78.3639114537081	102.123452346876
4.925	109.692477456367	82.2238178582184	92.3534295766017	98.9006345919738	96.9433674867067	106.279326756486	NA	92.6576466156526	98.5375743138647	92.2374169923788	NA	NA	NA	98.0877665920183	89.0912564118349	91.7850328541812	85.6329829012038	95.7901324414413	78.4169902479302	102.180274644065
4.93333333333333	109.701590378261	82.2764048355687	92.3831982561715	98.9704782232291	96.9944237415772	106.312946114988	NA	92.7449754548199	98.5754575880741	92.284233557902	NA	NA	NA	98.1459622494544	89.1504955199226	91.8311869889654	85.7201864216422	95.8052198195137	78.4696439102104	102.236570204238
4.94166666666667	109.707253665899	82.3287620434027	92.4121669397057	99.0380344287307	97.0446475572016	106.346503213387	NA	92.8324842780658	98.6131711339961	92.32993819792	NA	NA	NA	98.2048189582001	89.2089858930507	91.8777459176207	85.8055081336326	95.8189164522541	78.5220180384145	102.29206841544
4.95	109.709844644592	82.3807874057119	92.440418926152	99.1032004382511	97.0938190791406	106.379831124847	NA	92.9201117440623	98.6508209196068	92.3749465156445	NA	NA	NA	98.26429585745	89.2666351430257	91.9249019066744	85.8888257972898	95.832213941631	78.57426168223	102.346473405955
4.95833333333333	109.709811813963	82.432387019596	92.4680498028138	99.1659029376705	97.1417536391497	106.41277648958	NA	93.0077331945789	98.6885231950052	92.4197989723154	NA	NA	NA	98.324317640365	89.3233771735208	91.9727514009159	85.9700396018851	95.8460188049756	78.6265207429024	102.399471638984
4.96666666666667	109.707654645372	82.4834855033367	92.4951570846403	99.2261032648865	97.188313301216	106.445212416589	NA	93.0951772943943	98.7264112987871	92.4651423102778	NA	NA	NA	98.3847830123747	89.3791670131257	92.0212946553371	86.0490838143077	95.8611283529072	78.6789303337629	102.450742611379
4.975	109.70390906836	82.5340343239007	92.5218287766269	99.2837992951049	97.2334163031886	106.477044180451	NA	93.1822452208546	98.7646326953083	92.5117036134061	NA	NA	NA	98.4455744974193	89.4339707903841	92.0704429098528	86.1259391290993	95.8782138877531	78.7316064377028	102.499971179832
4.98333333333333	109.699140690104	82.584015402418	92.5481345413219	99.3390240551341	97.2770437074605	106.508208369095	NA	93.2687287792715	98.8033359189657	92.5602513919674	NA	NA	NA	98.5065688391777	89.4877553019859	92.1200263794839	86.2006454242267	95.8978095939058	78.7846373406017	102.546857622385
4.99166666666667	109.693942120548	82.6334401780782	92.5741232661882	99.3918427960979	97.3192432865947	106.53866937764	NA	93.3544228956423	98.842653579878	92.611537420242	NA	NA	NA	98.5676470621198	89.5404793078091	92.1698023907941	86.2733147013025	95.9203063629915	78.8380768314975	102.591123978718
5	109.688926038529	82.6823469343319	92.5998282512035	99.4423504581949	97.3601298027977	106.568415879064	NA	93.4391290931694	98.8826877045261	92.6662192442816	NA	NA	NA	98.628702971884	89.5920867553121	92.2194674912068	86.3441403017559	95.9459518469061	78.8919410136852	102.632519258741
5.00833333333333	109.684705964697	82.7307984862721	92.6252768278301	99.4906703268339	97.3998802567708	106.597459271878	NA	93.5226534484344	98.9234993315684	92.7247736794223	NA	NA	NA	98.689648191555	89.6425045860562	92.2686761692516	86.413395215226	95.9748593452811	78.9462080180936	102.67082614708
5.01666666666667	109.681863957528	82.7788795854628	92.6504992038363	99.5369526557364	97.4387238610056	106.625837763123	NA	93.6048073665541	98.9651018460882	92.7874166355152	NA	NA	NA	98.7504116996886	89.6916494350409	92.3170665874932	86.481415426089	96.0070277503229	79.0008182957199	102.705869500053
5.025	109.680913387899	82.8266918140571	92.6755339399805	99.5813708191332	97.476928048451	106.653627237974	NA	93.6854148170258	99.0074585659111	92.8540408527593	NA	NA	NA	98.810933381143	89.7394428019125	92.3642915900636	86.5485712922319	96.0423708383599	79.0556748264144	102.737526776133
5.03333333333333	109.682266641297	82.8743444332237	92.7004303477784	99.6241146708194	97.5147818553073	106.680952032379	NA	93.7643225925853	99.0504871977079	92.9241804190592	NA	NA	NA	98.8711536747228	89.7858284209614	92.4100499314418	86.6152339112012	96.08074849826	79.1106450199367	102.765740458035
5.04166666666667	109.686214133674	82.9219419029737	92.7252479907822	99.6653835471463	97.5525774224326	106.7079847218	NA	93.8414105183488	99.0940739109979	92.9970133972151	NA	NA	NA	98.9310030366505	89.8307863507311	92.4541117513373	86.681742668748	96.121991937509	79.1655656011277	102.790530159762
5.05	109.692919836671	82.9695712738938	92.7500536220802	99.7053797070186	97.5905908350383	106.7349302925	NA	93.9166013928065	99.1380960577242	93.0714109273834	NA	NA	NA	98.9903941756343	89.8743439643731	92.4963349832672	86.7483775732636	96.165919681846	79.2202491172909	102.812000851593
5.05833333333333	109.702436253682	83.0172933508854	92.7749173855861	99.7443003505917	97.6290640523381	106.762001052815	NA	93.9898683077721	99.1824465952656	93.1460279156763	NA	NA	NA	99.0492178078692	89.9165863440389	92.5366715171731	86.8153376633187	96.2123439996592	79.2744902053061	102.830345620239
5.06666666666667	109.714734581462	83.0651395841084	92.7999093294896	99.7823280766329	97.6681892421367	106.789394618995	NA	94.0612349664843	99.2270498377586	93.2194159736219	NA	NA	NA	99.1073418511934	89.9576647753127	92.5751622004363	86.8827264048846	96.2610678369892	79.3280721359924	102.845843459407
5.075	109.72973955643	83.1131140415943	92.8250949471286	99.8196220309007	97.7080968112637	106.817282845668	NA	94.1307685210979	99.2718613384388	93.2901331062055	NA	NA	NA	99.1646146156577	89.9977983447281	92.6119204788521	86.9505466120081	96.3118747874236	79.3807751336225	102.858851850141
5.08333333333333	109.747357885502	83.1611981435956	92.8505284638201	99.8563116819613	97.7488489121597	106.845810169158	NA	94.1985701383876	99.3168532952232	93.3568315267025	NA	NA	NA	99.2208717611595	90.0372657575037	92.6471078355454	87.018707570496	96.3645179372196	79.4323865556695	102.869792402459
5.09166666666667	109.767493041093	83.2093548735113	92.87624418197	99.8924949566566	97.7904395182717	106.875096157066	NA	94.2647684595249	99.3619944001803	93.4183220275294	NA	NA	NA	99.2759449377502	90.0763891545797	92.6809085515267	87.0870438280252	96.4187142971825	79.4827128296943	102.879129495056
5.1	109.790044908583	83.2575303658073	92.9022474395103	99.9282431607017	97.8328004627523	106.905238400033	NA	94.3295148046907	99.4072332749467	93.4736251917943	NA	NA	NA	99.3296701615949	90.1155127996457	92.7135106372734	87.1553411946106	96.4741486233042	79.5315935424029	102.88734597595
5.10833333333333	109.814897342753	83.3056545145348	92.9285081987684	99.9636141800958	97.875811469855	106.936312120137	NA	94.3929752250461	99.4524881620313	93.5220157426105	NA	NA	NA	99.3818959107916	90.1549779567046	92.745093849559	87.2233635821724	96.5304843441618	79.5789161855382	102.894921182432
5.11666666666667	109.841899894019	83.3536441561526	92.95496077417	99.9986714575471	97.919311988527	106.96836512564	NA	94.4553183906031	99.4976396901676	93.5630568894776	NA	NA	NA	99.4324919543876	90.1950957883139	92.7758230221982	87.2908753580147	96.5873743983219	79.6246283199744	102.902312558109
5.125	109.870853354589	83.4014101044041	92.9815111489599	100.033502653726	97.9631135493597	107.001412075616	NA	94.5167027881288	99.5425236875229	93.5966190738209	NA	NA	NA	99.4813589498347	90.2361226144025	92.8058482730252	87.3576577832452	96.6444665915128	79.6687450374358	102.909937704199
5.13333333333333	109.901509792846	83.4488664214879	93.0080499792443	100.068233569242	98.0070120479661	107.035432308874	NA	94.5772663876213	99.5869263371241	93.6228806839102	NA	NA	NA	99.5284374249886	90.2782426274345	92.8353150971477	87.4235213317805	96.7014046309656	79.7113510523364	102.918154002865
5.14166666666667	109.933590903408	83.4959395088001	93.0344666376578	100.10303645063	98.0507997544995	107.070369872298	NA	94.6371203312726	99.6305887915771	93.6423126115742	NA	NA	NA	99.5737146266331	90.3215604834509	92.864382072553	87.4883147917208	96.7578287370237	79.7525970258761	102.927237526843
5.15	109.966815866572	83.5425749954803	93.060660138215	100.138131985539	98.0942780826417	107.106132589866	NA	94.6963469293563	99.6732254441081	93.6556488340241	NA	NA	NA	99.6172281170718	90.3661025898378	92.8932378209346	87.5519297062764	96.8133773680853	79.7926896182688	102.937366761862
5.15833333333333	110.000924970956	83.5887413647676	93.0865468046003	100.17378330811	98.1372720054765	107.142592006419	NA	94.7549997936614	99.7145514711097	93.6638401941574	NA	NA	NA	99.6590651857976	90.4118240941757	92.9221091792027	87.6142984771517	96.8676908554392	79.8318749593752	102.948615399935
5.16666666666667	110.035692627149	83.6344306464388	93.1120666197231	100.21028120228	98.1796437739392	107.179588967335	NA	94.8131028403855	99.7543119541912	93.6679900577128	NA	NA	NA	99.6993581169171	90.4586174004784	92.9512586411245	87.6753860882201	96.920419493685	79.8704172109003	102.960953570984
5.175	110.070929322329	83.6796572052277	93.137187992923	100.247921809367	98.2213016018184	107.216944809638	NA	94.8706471791439	99.792307638451	93.6692818063705	NA	NA	NA	99.7382768322074	90.5063176465047	92.9809745308054	87.7351784929566	96.971238086402	79.9085767883102	102.974254082153
5.18333333333333	110.106471536181	83.7244557334663	93.1619092297512	100.286980253486	98.2622015717675	107.254472859371	NA	94.927588242086	99.8284131195541	93.6689138319607	NA	NA	NA	99.7760207311128	90.5547043161851	93.0115576001995	87.7936730692082	97.019865952383	79.9465928055963	102.988301761575
5.19166666666667	110.142161820985	83.7688795864902	93.1862572323504	100.32768447466	98.3023449671434	107.291987473666	NA	94.9838476541514	99.8625833611759	93.6680513243556	NA	NA	NA	99.812810389227	90.6035041195771	93.0433054668135	87.8508741745575	97.0660887720394	79.9846712866521	103.002805921807
5.2	110.177827675202	83.8129995998603	93.2102867742196	100.37019202391	98.3417748134152	107.329313151924	NA	95.0393227025396	99.8948490068582	93.6677926648752	NA	NA	NA	99.8488784399996	90.6524013752782	93.0764952392219	87.9067922922182	97.1097768772335	80.022978358239	103.01741523106
5.20833333333333	110.213267667974	83.85690211527	93.2340828377399	100.414570424259	98.3805740034122	107.366295068707	NA	95.0939001652282	99.925305801636	93.6691406919609	NA	NA	NA	99.8844587328652	90.701056953277	93.1113651169533	87.9614446690928	97.1508941007417	80.0616375522252	103.031733595537
5.21666666666667	110.24824739773	83.900685102852	93.2577642720733	100.460782931958	98.4188641889942	107.402808074908	NA	95.1474671645988	99.9541031928004	93.6729753919214	NA	NA	NA	99.9197738510608	90.7491316901999	93.1480978725594	88.0148574323995	97.1894932557728	80.1007312854297	103.045337654806
5.225	110.282504221383	83.9444523760234	93.2814841995691	100.508683976256	98.4568025282028	107.438761619533	NA	95.1999146080917	99.981433301563	93.6800382966908	NA	NA	NA	99.9550224024591	90.7963094887392	93.1868104352429	88.0670693204501	97.2256982131713	80.1403066073786	103.05779838375
5.23333333333333	110.315759099359	83.9883065624691	93.3054236439582	100.558025973833	98.4945741101936	107.474100321185	NA	95.2511340082115	100.007517798447	93.6909373292221	NA	NA	NA	99.9903683953513	90.8423172333154	93.2275506222406	88.1181360220303	97.2596769806736	80.1803833417796	103.068707400698
5.24166666666667	110.347732825139	84.0323419359033	93.3297781704919	100.608473975	98.532379923838	107.508799571299	NA	95.3010106430143	100.032589469518	93.7061638508557	NA	NA	NA	100.025934970799	90.8869402892378	93.2702974873426	88.1681341281554	97.2916129661321	80.2209611248976	103.077704768548
5.25	110.378163652302	84.076638450576	93.3547403451287	100.65962446605	98.5704218851565	107.542857110326	NA	95.3494169161756	100.056868854804	93.7261050402208	NA	NA	NA	100.0618032432	90.930032404544	93.3149608444554	88.2171640674377	97.3216808648499	80.2620233978447	103.084504038206
5.25833333333333	110.406825113565	84.1212577271415	93.3804810348112	100.711028938078	98.6088873161169	107.576285558947	NA	95.3962117007406	100.080542175414	93.7510409847665	NA	NA	NA	100.098014675387	90.9715181434395	93.3613779296889	88.2653509883697	97.3500312415563	80.3035394549053	103.088912345943
5.26666666666667	110.433543145554	84.1662406930411	93.4071309075933	100.762223842476	98.6479352915158	107.609109664669	NA	95.4412503888727	100.10374895852	93.7811261239012	NA	NA	NA	100.134574757201	91.0113876076898	93.4093084508871	88.3128430586388	97.3767860004349	80.3454667383942	103.090845170092
5.275	110.458211050064	84.2116062503105	93.4347639684243	100.812764287455	98.6876867855869	107.641365726429	NA	95.4844034940034	100.126582935849	93.8163648350675	NA	NA	NA	100.171457530256	91.0496871375425	93.4584310722942	88.3598082841788	97.4020438196711	80.3877541649442	103.090335311371
5.28333333333333	110.480801568631	84.2573509351297	93.4633871877571	100.862254991014	98.7282196758175	107.673097980797	NA	95.5255759491274	100.149102230114	93.8565957696041	NA	NA	NA	100.208611853674	91.0865110727527	93.5083435036335	88.4064300375794	97.4258904668916	80.4303453197982	103.087534515339
5.29166666666667	110.501373693565	84.3034499573785	93.4929396551996	100.910372875642	98.7695680812118	107.704350602787	NA	95.5647212233738	100.171342438462	93.9014925137083	NA	NA	NA	100.245969605244	91.1219959467614	93.5585681521409	88.4528983162751	97.4484086177143	80.4731797776048	103.082705058336
5.3	110.52006908817	84.349859172691	93.5233006108647	100.956880092394	98.8117242495327	107.735159861276	NA	95.601848966165	100.193329316587	93.9505788461024	NA	NA	NA	100.283455018224	91.1563142804402	93.608567444363	88.499394574453	97.4696860991764	80.5161917841816	103.076199622353
5.30833333333333	110.537095613949	84.3965164588453	93.5543024398711	101.001629758401	98.8546415747382	107.765553024876	NA	95.6370263098508	100.215088632577	94.0032562384853	NA	NA	NA	100.320994113832	91.1896657320389	93.6577711898688	88.5460732270734	97.4898237832085	80.5593066040037	103.068431855512
5.31666666666667	110.552700503073	84.4433419159857	93.5857447305496	101.044565818644	98.8982382384607	107.795555507413	NA	95.6703733122723	100.236649675541	94.0588428669306	NA	NA	NA	100.3585231513	91.222265741821	93.7056097360436	88.5930457466216	97.5089420675948	80.6024351302134	103.059843559202
5.325	110.567137854341	84.4902382778544	93.6174071513358	101.085716043517	98.9424005969546	107.825199760826	NA	95.7020537704368	100.258043241784	94.1166200088224	NA	NA	NA	100.39599480188	91.2543316821275	93.7515412316776	88.6403715347892	97.527183501367	80.6454680022767	103.050874427651
5.33333333333333	110.580635790115	84.5370928659912	93.649060682783	101.125178764786	98.9869845321879	107.854528547859	NA	95.7322627782056	100.279299823716	94.1758781840222	NA	NA	NA	100.433380365319	91.2860675101727	93.7950682315046	88.6880565489914	97.5447110191483	80.6882718956099	103.041939157812
5.34166666666667	110.593369385708	84.5837811387621	93.6804783850193	101.16310807462	99.0318141003573	107.883592931662	NA	95.7612129239048	100.300449913824	94.2359573862771	NA	NA	NA	100.4706669149	91.3176511431099	93.8357500737276	88.7360586444378	97.5617026975882	80.7306909113471	103.033415287402
5.35	110.605446782335	84.6301719566159	93.7114468015964	101.199702256954	99.0766798885428	107.912450027527	NA	95.7891209389405	100.321522460164	94.2962799699582	NA	NA	NA	100.507850687201	91.3492285551316	93.8732197508331	88.7842989615675	97.5783437671246	80.7725540361502	103.025640626022
5.35833333333333	110.616914766111	84.6761352122919	93.7417771673602	101.235195349707	99.1213406189898	107.941161237267	NA	95.8161933202184	100.342539971773	94.3563742724168	NA	NA	NA	100.544930246774	91.3809147883152	93.9072080241012	88.8326786522946	97.5948164353198	80.8136868356839	103.018914817915
5.36666666666667	110.627781366024	84.7215514045009	93.7713148951028	101.269848009172	99.16552871272	107.969788420733	NA	95.8426067454441	100.363513908245	94.4158845376498	NA	NA	NA	100.581902219893	91.4127994044729	93.9375716601406	88.8810974777477	97.6112878490372	80.8539240285245	103.013501137943
5.375	110.638042415888	84.7663209421808	93.7999465745017	101.303934501229	99.2089574545482	107.998389738129	NA	95.8684834493061	100.384441709011	94.4745665858754	NA	NA	NA	100.618759538177	91.4449533637073	93.9643197059164	88.9294691257137	97.6278968008611	80.8931203166305	103.009629214395
5.38333333333333	110.647698756733	84.8103709006814	93.8276033220277	101.337725403718	99.2513280626974	108.027020740318	NA	95.8938699158056	100.405301423718	94.5322728019375	NA	NA	NA	100.655490323853	91.4774352500977	93.9876296781903	88.9777300257051	97.6447411358232	80.9311585720892	103.007499988494
5.39166666666667	110.656761499066	84.8536585903264	93.854259238644	101.371468428375	99.292337634462	108.055744775092	NA	95.9187282704289	100.426041107902	94.5889252656007	NA	NA	NA	100.692075942619	91.5102961897055	94.0078447038527	89.0258413479765	97.6618677626334	80.9679556009397	103.0072906362
5.4	110.665253601118	84.8961721409821	93.879926111444	101.405371745009	99.3316891349302	108.084652965673	NA	95.9429411452279	100.446566169086	94.6444746718952	NA	NA	NA	100.728488147669	91.5435823130956	94.0254474064417	89.0737858868523	97.6792652626424	81.0034662118164	103.009154841668
5.40833333333333	110.673216495186	84.9379280007045	93.9046470592282	101.439593621354	99.3691024539971	108.113887871197	NA	95.9663226606046	100.466731059459	94.6988536900046	NA	NA	NA	100.764686859592	91.5773323153161	94.0410165417876	89.1215624013196	97.6968584705305	81.037686461565	103.013214963207
5.41666666666667	110.680721532168	84.9789659299888	93.9284901160721	101.47423890701	99.4043251681026	108.143658831225	NA	95.9886284367705	100.486341116885	94.7519384434056	NA	NA	NA	100.800621191265	91.6115693368071	94.0551785096417	89.1691789530744	97.7145054591822	81.0706563168172	103.019545471529
5.425	110.68787967876	85.0193434322692	93.9515410873814	101.509359585903	99.4371431445792	108.174240196068	NA	96.0095641706705	100.505168023691	94.8035231424284	NA	NA	NA	100.836234930858	91.6462903715421	94.0685621881961	89.2166448332331	97.7319988331047	81.102460736315	103.028151163607
5.43333333333333	110.694845473626	85.0591311484545	93.9738953916677	101.544955744205	99.4673910086447	108.205955086189	NA	96.0287981339263	100.522976835892	94.8533090724556	NA	NA	NA	100.871474308404	91.6814587734101	94.0817592746325	89.2639609607605	97.7490753934337	81.1332275955846	103.038947375091
5.44166666666667	110.701817082131	85.0984090988647	93.9956489203731	101.580975376776	99.494960837241	108.239152932748	NA	96.0459813354985	100.539554579696	94.9009157587874	NA	NA	NA	100.906294336965	91.7170040487892	94.0952908167939	89.3111115911932	97.7654389753658	81.1631220679061	103.051748308584
5.45	110.709036876267	85.1372632629837	94.0168884189973	101.617315621219	99.5198072605997	108.274185432104	NA	96.0607721172018	100.554727806713	94.945922996583	NA	NA	NA	100.940661996716	91.7528291916548	94.1095816791763	89.3580616189588	97.7807970778025	81.1923390359124	103.066264332696
5.45833333333333	110.716791829352	85.1757825768357	94.037683784118	101.653830504333	99.5419486127895	108.311382401068	NA	96.0728594849453	100.568364213784	94.9879392282605	NA	NA	NA	100.974557398622	91.7888224970036	94.124944751915	89.4047609654124	97.7949051852172	81.2210949666272	103.082105226073
5.46666666666667	110.725403034752	85.2140567068118	94.0580852053916	101.690347465	99.5614647032396	108.351029059783	NA	96.081983458968	100.580364378548	95.0266763348929	NA	NA	NA	101.007974727268	91.8248699163256	94.1415758179267	89.4511534260073	97.8076105816295	81.2496183868779	103.098785588972
5.475	110.735193922883	85.2521750684194	94.0781257250966	101.726689281125	99.5784917152677	108.393346534228	NA	96.0879524998799	100.590654314202	95.0620098274384	NA	NA	NA	101.040922886025	91.8608652802251	94.1595584560545	89.4971856791033	97.8188909222873	81.2781373126747	103.115728827857
5.48333333333333	110.74644270729	85.2902269941166	94.0978277414458	101.762694692956	99.5932146999796	108.438478371794	NA	96.0906547853754	100.599187361965	95.0940142912104	NA	NA	NA	101.073424174615	91.8967178680062	94.178876732331	89.5428126223238	97.8288850916303	81.306864118225	103.132266620628
5.49166666666667	110.759339535719	85.3283014989652	94.1172120069804	101.798231912013	99.605858215485	108.486486247654	NA	96.0900589129847	100.60595855735	95.1229710670004	NA	NA	NA	101.105510180566	91.9323585625956	94.1994320614189	89.5879962023722	97.837912518766	81.3359806952089	103.147632367129
5.5	110.773966783659	85.3664849899266	94.1363081353956	101.833202904057	99.6166753453026	108.537355033024	NA	96.0862042883972	100.611027764329	95.1493465622506	NA	NA	NA	101.137215738374	91.9677465476993	94.2210597128178	89.6326976389726	97.8464762646629	81.3656267557184	103.160949800322
5.50833333333333	110.79030451354	85.404857514976	94.1551653893608	101.867539824911	99.62593499153	108.591002293462	NA	96.0791874861984	100.614541578266	95.1737443758086	NA	NA	NA	101.168572038149	92.0028774349982	94.2435419716978	89.676867801087	97.8552474380725	81.3958922266657	103.171220699898
5.51666666666667	110.808248044654	85.443489616638	94.1738617033872	101.901197253751	99.6339076398029	108.647284683032	NA	96.0691521973026	100.616742403539	95.1968430372151	NA	NA	NA	101.199599155402	92.0377911773714	94.2666177594247	89.7204431754744	97.865033460185	81.4268132671868	103.177316983049
5.525	110.827623664486	85.4824405766174	94.1925078598516	101.934145046302	99.6408504084936	108.705997472615	NA	96.0562849005383	100.617958570717	95.2193357315645	NA	NA	NA	101.230298436272	92.0725767441886	94.2899883821186	89.7633515758012	97.8767371601467	81.4583711980765	103.177982096749
5.53333333333333	110.848198499643	85.5217572929638	94.2112438737677	101.966364893031	99.6469926787401	108.766871078716	NA	96.0408109731606	100.61857748605	95.2418835654535	NA	NA	NA	101.260646792025	92.1073711912626	94.3133188786815	89.8055251513957	97.8913127334644	81.4904937392629	103.171844709346
5.54166666666667	110.869688134563	85.5614728678055	94.230227399629	101.997849975242	99.6525241477766	108.82957221892	NA	96.0229854602419	100.619008964205	95.2650835641363	NA	NA	NA	101.290595736116	92.1423518576541	94.3362387699024	89.8469143964895	97.9097190558847	81.5230586932445	103.157443880949
5.55	110.891765704207	85.6016043365706	94.2496179182733	102.028606569349	99.657587517141	108.893713047384	NA	96.0030797789726	100.619647734297	95.2894481951165	NA	NA	NA	101.320076275676	92.1777221642549	94.3583497268747	89.887497327391	97.9328679705128	81.5559009798293	103.133262462953
5.55833333333333	110.914075116013	85.6421496309035	94.2695622849374	102.058658765275	99.6622777474175	108.958864403883	NA	95.9813698182146	100.620842222022	95.3153987784646	NA	NA	NA	101.349008340477	92.213694730101	94.3792445680859	89.9272802459255	97.9615685476558	81.5888229577358	103.097768178199
5.56666666666667	110.936251748593	85.683084679719	94.290185238504	102.088056170868	99.6666488139863	109.024567541067	NA	95.9581275063659	100.622871141929	95.3432778510793	NA	NA	NA	101.377312461054	92.2504769455188	94.3985342490466	89.9662899284625	97.9964732282066	81.6216065541749	103.049466067201
5.575	110.957951969611	85.7243616246696	94.3115844373038	102.116879811883	99.6707270081302	109.090342570713	NA	95.9336138495992	100.625926873835	95.3733752698078	NA	NA	NA	101.404921189461	92.2882597098867	94.415874164578	90.004560992713	98.0380325865429	81.6540263431184	102.986965977173
5.58333333333333	110.978886735169	85.7659083521437	94.3338276020681	102.14524089788	99.6745275425151	109.155696451773	NA	95.9080701009449	100.630108078925	95.40595190474	NA	NA	NA	101.431787448725	92.3272044787099	94.4309826886485	90.0421232053672	98.0864629217	81.6858639803636	102.909065507129
5.59166666666667	110.998849416416	85.8076288880944	94.3569506973573	102.173271430014	99.6780703924493	109.220135951742	NA	95.8817040872614	100.635425607	95.4412489108805	NA	NA	NA	101.457888013382	92.3674252418444	94.4436499484936	90.0789914448597	98.1417282907052	81.7169237887399	102.814845398199
5.6	111.017729872274	85.8494046916963	94.3809572713195	102.201109316859	99.6813931090584	109.283187954728	NA	95.854673472449	100.641821078515	95.4794804047473	NA	NA	NA	101.483222615806	92.4089679707773	94.453738556513	90.1151597792236	98.2035359087693	81.7470476214462	102.703770129945
5.60833333333333	111.035515199217	85.8910980415188	94.4058181456343	102.228882735773	99.6845609102436	109.344421506934	NA	95.8270740307008	100.649192186977	95.5208093921318	NA	NA	NA	101.507810321581	92.4517925904691	94.461180567079	90.1506012578723	98.2713418467729	81.7761265841763	102.575782419996
5.61666666666667	111.052282818659	85.9325582176719	94.4314704646492	102.256699329337	99.6876745120753	109.403463052952	NA	95.7989394467047	100.657417862164	95.5653127211525	NA	NA	NA	101.531684724886	92.4957621674469	94.4659755798079	90.1852739560041	98.3443656796161	81.8041081857704	102.431380201358
5.625	111.068187423628	85.9736286333152	94.457817285114	102.284643688368	99.6908740850145	109.460001893805	NA	95.770250775582	100.666379134144	95.612955221466	NA	NA	NA	101.554889834035	92.5406443208498	94.4681925439252	90.2191315282464	98.4216155678852	81.8309987410094	102.271667959026
5.63333333333333	111.083437722762	86.014152170984	94.4847302794406	102.312782843106	99.6943367157522	109.513788712111	NA	95.7409492320485	100.675973750153	95.6635918795869	NA	NA	NA	101.577478655209	92.5861274214102	94.4679738055358	90.2521349143437	98.501924433393	81.8568610026092	102.09837800497
5.64166666666667	111.098262346842	86.0539746210921	94.5120566239644	102.341177292812	99.698266110202	109.564630998952	NA	95.7109482713797	100.686123621012	95.7169948115117	NA	NA	NA	101.599515132071	92.6318467901866	94.4655368587594	90.2842618160235	98.5839947876905	81.881806613791	101.91386135571
5.65	111.11287376677	86.0929486018001	94.5396289090989	102.369893967633	99.7028754997808	109.61238770083	NA	95.6801435912844	100.696776527013	95.7728870359939	NA	NA	NA	101.62107772147	92.677411781979	94.4611703642136	90.315512357309	98.6664464067877	81.9059834618739	101.721051477225
5.65833333333333	111.127442001692	86.1309396910932	94.5672758321584	102.39901612354	99.7083665750124	109.656964196915	NA	95.648420548624	100.707904281198	95.8309703806937	NA	NA	NA	101.642261284012	92.7224291073964	94.4552240834515	90.3459122124816	98.7478587217671	81.9295591437526	101.523404163849
5.66666666666667	111.142082512316	86.1678343751634	94.5948314620005	102.428646035309	99.7149078343952	109.698307570656	NA	95.6156610962066	100.719495977601	95.8909461211003	NA	NA	NA	101.663175023378	92.7665246964482	94.448092813331	90.3755165711221	98.826803079023	81.9527026724325	101.324814693817
5.675	111.156854163298	86.2035482207119	94.6221419016209	102.458900912079	99.7226149475067	109.736399985785	NA	95.5817558384059	100.731544125714	95.95253057387	NA	NA	NA	101.683937198789	92.8093676177326	94.4401950798436	90.4044176807943	98.9018687030549	81.9755668399022	101.129514129589
5.68333333333333	111.17176045873	86.2380329314956	94.6490693949515	102.489906194258	99.7315351929465	109.771247884573	NA	95.5466255164655	100.744027886259	96.0154628514996	NA	NA	NA	101.704669146935	92.8506950060097	94.4319498399145	90.4327548721083	98.9716909494644	81.9982731202514	100.941948888127
5.69166666666667	111.186750077002	86.2712818506246	94.6754944597827	102.521790182258	99.7416378541177	109.802869397408	NA	95.5102492746226	100.7569022151	96.0794981214187	NA	NA	NA	101.725490610243	92.8903326594771	94.4237542393999	90.4607212862513	99.034985467501	82.0209002603667	100.766646327153
5.7	111.201718978767	86.3033337997376	94.7013173014742	102.554681023554	99.7528115521942	109.831286868077	NA	95.4726902091993	100.770097164656	96.1443838215247	NA	NA	NA	101.746516740597	92.9282060615877	94.415963883654	90.4885605300045	99.0905846919752	82.0434773831572	100.608066327563
5.70833333333333	111.216520087736	86.3342746687916	94.7264603237818	102.588703252724	99.7648684474603	109.856530065929	NA	95.4341069520713	100.78352515796	96.2098252470637	NA	NA	NA	101.767855753948	92.9643396894141	94.4088783398826	90.5165516323218	99.1374731886556	82.065982186895	100.470439723746
5.71666666666667	111.230982903738	86.3642360222389	94.7508717247726	102.623970309788	99.7775542394003	109.878650048446	NA	95.394744292161	100.797093591786	96.2754577862576	NA	NA	NA	101.789606211903	92.9988461832389	94.4027346866363	90.5449871879213	99.1748223376415	82.088344285304	100.357597379415
5.725	111.244940309319	86.3933904199391	94.7745270929032	102.660573083428	99.79056157257	109.897738871377	NA	95.3549045401619	100.810721791007	96.3408468307468	NA	NA	NA	101.811854112768	93.0319096237947	94.397706782601	90.5741506375745	99.2020238633164	82.1104531802804	100.272795878633
5.73333333333333	111.258258150018	86.4219435196943	94.7974263823306	102.698567996206	99.8035446836481	109.913949230627	NA	95.3149095985127	100.824359258345	96.4055197363099	NA	NA	NA	101.834670248714	93.0637672971091	94.3939042602482	90.6042958591087	99.2187167574409	82.1321701375401	100.218547677914
5.74166666666667	111.270860059088	86.4501238472715	94.8195876823356	102.73796904431	99.8161359694233	109.92750927742	NA	95.2750655168301	100.837997963925	96.4690100568975	NA	NA	NA	101.858107129343	93.0946921374945	94.3913691758228	90.6356308138353	99.2247997388393	82.1533430143064	100.196465645974
5.75	111.282737002651	86.4781718210034	94.8410410399184	102.778746488022	99.827967393429	109.938729038191	NA	95.235636757221	100.851671593118	96.5308915965722	NA	NA	NA	101.882194489261	93.1249746425256	94.3900744146577	90.6683068552846	99.2204227361446	82.1738222677242	100.207134090597
5.75833333333333	111.293937290938	86.5063286356852	94.8618231861713	102.820830661658	99.8386983787686	109.947997132302	NA	95.1968328554772	100.865442359138	96.5907978580018	NA	NA	NA	101.906934056427	93.1549013858717	94.3899293348638	90.7024144095564	99.2059532280771	82.193475213879	100.250020984396
5.76666666666667	111.304545026208	86.534824704505	94.881971919258	102.864116724569	99.8480487209379	109.95576919978	NA	95.1588083673021	100.879384617695	96.6484355748664	NA	NA	NA	101.932295749397	93.1847305398122	94.3907942867989	90.7379839764769	99.1819160358123	82.2121954798268	100.323448451219
5.775	111.3146598588	86.5638686056367	94.901520083258	102.908468862572	99.8558326674998	109.962549433465	NA	95.1216729127687	100.893574406222	96.7035970108531	NA	NA	NA	101.958216595106	93.2146698641979	94.3925006233177	90.7749907064717	99.148910231764	82.2299065795829	100.424638472552
5.78333333333333	111.324385854112	86.5936388343699	94.920490724419	102.953726826913	99.8619887452594	109.968866095148	NA	95.085501709533	100.908086161004	96.7561637137574	NA	NA	NA	101.984601786593	93.2448631018202	94.3948716782798	90.8133616660111	99.1075149159371	82.2465613611317	100.549845219814
5.79166666666667	111.333831000955	86.6242799628173	94.9388943743506	102.999718055313	99.8665992616654	109.975243614158	NA	95.0503376679559	100.922992225036	96.8060920884156	NA	NA	NA	102.011327567956	93.2753864074527	94.3977435942217	90.8529841516706	99.0582025658578	82.2621398849513	100.694570574908
5.8	111.343115953782	86.6559027986812	94.956727776103	103.046274951963	99.8698949273148	109.982174729204	NA	95.0161860509477	100.938360839271	96.8533854128127	NA	NA	NA	102.038247240331	93.3062522326954	94.4009880028593	90.8937116222171	99.0012784513855	82.2766468931189	100.853838147464
5.80833333333333	111.352386953544	86.6885863770646	94.9739723887818	103.093253043154	99.8722432973526	109.990095606353	NA	94.983011269292	100.954249356241	96.8980697854944	NA	NA	NA	102.065201027582	93.3374172000355	94.4045368740728	90.9353654242464	98.9368572105592	82.2901089972864	101.022487145262
5.81666666666667	111.361822269017	86.7223794112043	94.9905913017487	103.140545191476	99.8741222630095	109.99936704232	NA	94.9507440150928	100.970690490755	96.9401860315483	NA	NA	NA	102.092028384884	93.368792076703	94.4084044691847	90.9777339561944	98.864878764395	82.3025717726312	101.195448720083
5.825	111.371622390136	86.7573001369275	95.0065257430864	103.188090205352	99.8760809471803	110.010263884524	NA	94.9192981962784	100.987673560874	96.9797966738258	NA	NA	NA	102.118580785732	93.4002531534362	94.4126982358776	91.0205721407706	98.7851599647574	82.3140968266895	101.367977960057
5.83333333333333	111.381986087367	86.7933348265654	95.0216953103535	103.235876731659	99.8786925250927	110.022972270969	NA	94.8885899669627	101.005128263686	97.0170004115615	NA	NA	NA	102.144733753334	93.4316540346558	94.4176126168383	91.0636039409497	98.6974762119193	82.3247592117936	101.535828359701
5.84166666666667	111.393084888961	86.8304362011244	95.0360047244576	103.283942609847	99.8825071842522	110.037593046509	NA	94.8585503312057	101.022920399582	97.0519436205376	NA	NA	NA	102.170396958235	93.4628369567739	94.4234051500219	91.1065296287031	98.6016655723521	82.3346469726567	101.695368807678
5.85	111.40504530452	86.8685236745455	95.0493550588101	103.332369003665	99.8880142285868	110.054150103896	NA	94.829126416402	101.040865015828	97.0848199558912	NA	NA	NA	102.195521448491	93.4936438451722	94.4303608954017	91.1490362576178	98.4977440444533	82.3438643752471	101.843650455759
5.85833333333333	111.417937960291	86.907486781567	95.0616555664656	103.381269168415	99.8956176069973	110.072603460094	NA	94.8002728522178	101.058755000666	97.1158598563531	NA	NA	NA	102.220104123171	93.523927294934	94.4387556252139	91.1908081392011	98.3860159211555	82.3525369319814	101.978431290651
5.86666666666667	111.431769125472	86.9471914020033	95.0728348356902	103.430771701294	99.9056225319435	110.092867523487	NA	94.7719413901404	101.076395964634	97.1453218588362	NA	NA	NA	102.244189374951	93.5535607990534	94.448827099927	91.2315370789606	98.2671619001587	82.3608138534942	102.09816509725
5.875	111.446475320319	86.9874876372804	95.0828515423283	103.480999008435	99.9182276161759	110.114833265007	NA	94.7440777978008	101.093635485246	97.1734945626928	NA	NA	NA	102.267866474661	93.5824474887166	94.4607596099679	91.2709338530918	98.1422924574673	82.3688650052576	102.20196261708
5.88333333333333	111.461925886824	87.0282188948084	95.0917034805103	103.532045166671	99.9335190059953	110.138389283737	NA	94.7166293044883	101.110378854587	97.2007061365512	NA	NA	NA	102.291261437665	93.6105256955614	94.4746824206787	91.3087394192733	98.0129614504232	82.3768723450835	102.289535045778
5.89166666666667	111.47793358364	87.0692319478315	95.0994324244411	103.583959101481	99.9514670427096	110.163435623125	NA	94.6895602019513	101.126590270547	97.2273285068716	NA	NA	NA	102.314523894638	93.6377683865717	94.4906776824937	91.3447330291846	97.8811395434196	82.3850174298191	102.361129830552
5.9	111.494266764105	87.1103869446068	95.1061229923409	103.636736445662	99.9719273801926	110.189888050499	NA	94.6628696918232	101.142282777692	97.2537616593311	NA	NA	NA	102.337810896668	93.6641764185152	94.5087903831944	91.3787380966731	97.7491494249192	82.3934666042353	102.417463489986
5.90833333333333	111.510657825863	87.1515660734761	95.1118942823113	103.690319803133	99.9946474992238	110.2176741745	NA	94.6366027544361	101.157502645164	97.2803949482388	NA	NA	NA	102.361270022194	93.6897701048328	94.5290331202279	91.4106289626251	97.6195678054768	82.4023556662343	102.459649181352
5.91666666666667	111.526808621966	87.192679977692	95.1168846324175	103.744604858614	100.019278745927	110.246723380015	NA	94.6108458228095	101.172313863424	97.3075629878499	NA	NA	NA	102.38502393469	93.7145834591533	94.5513800887667	91.44033891435	97.4951030263316	82.4117777176626	102.489115163979
5.925	111.542399172645	87.2336709254456	95.1212341693347	103.799449353759	100.045393199188	110.276953985874	NA	94.5857074565615	101.186784672692	97.3355205774505	NA	NA	NA	102.409157977264	93.7386626366769	94.5757502647466	91.4678669063665	97.3784604591394	82.4217786390035	102.507515741624
5.93333333333333	111.557106913894	87.2745120634447	95.125072847054	103.854682548798	100.072503753292	110.308261996025	NA	94.5612930789459	101.200975481309	97.3644408752988	NA	NA	NA	102.433712088184	93.7620687918272	94.6019881629221	91.4932804618844	97.2722097587988	82.4323612997803	102.516642096906
5.94166666666667	111.570637022622	87.3152038804723	95.1285180995559	103.910112535205	100.100086019641	110.340513189082	NA	94.5376842529065	101.214929422915	97.3944194235899	NA	NA	NA	102.458678233596	93.7848841652299	94.6298528325962	91.5167127936084	97.1786684600418	82.4434959019305	102.518340617217
5.95	111.58275737603	87.3557699396573	95.1316795627	103.965529070459	100.127601279314	110.373538449049	NA	94.5149274562799	101.22866696668	97.4254726455593	NA	NA	NA	102.48400372899	93.807218110725	94.6590207760535	91.5383525694451	97.0998146826095	82.4551333480502	102.51444153799
5.95833333333333	111.593330327693	87.3962521520772	95.1346661111216	104.020701856452	100.154519207991	110.407133772634	NA	94.4930314432282	101.242181178016	97.4575379817371	NA	NA	NA	102.509599555252	93.8292107010138	94.6891028216219	91.5584270272752	97.0372361569579	82.4672190278793	102.506696323606
5.96666666666667	111.602332508425	87.4367039866532	95.1375921004091	104.075374874893	100.180338322005	110.441066885122	NA	94.4719711149538	101.255428778479	97.490485210709	NA	NA	NA	102.535352384604	93.85103438295	94.7196699158141	91.5771829375557	96.9921140659937	82.4797042033381	102.496722182799
5.975	111.609853689844	87.4771806575177	95.1405811746983	104.129256322163	100.204602905549	110.475089084012	NA	94.4516979032832	101.268319515188	97.5241381986694	NA	NA	NA	102.561139130391	93.8728929208197	94.7502791295487	91.5948713713424	96.9652322026892	82.4925531091492	102.485954699441
5.98333333333333	111.616073053648	87.5177272668765	95.1437676613125	104.182006817628	100.226917043306	110.508947749446	NA	94.4321566968807	101.28071225698	97.5582980321475	NA	NA	NA	102.586842193297	93.8950135959768	94.7804937456689	91.6117394578242	96.9569991255631	82.5057464288646	102.475611232789
5.99166666666667	111.621222394877	87.5583671375008	95.1472968231976	104.233234974609	100.246956707385	110.54239687243	NA	94.4133050033852	101.292420769358	97.5927557418493	NA	NA	NA	102.612362427547	93.9176310301457	94.8098970132847	91.6280289084523	96.9674746707476	82.5192836278669	102.466667764167
6	111.625551722354	87.5990927902716	95.1513242807656	104.282509621651	100.264479029197	110.575206783109	NA	94.3951256354975	101.303224297737	97.627290513531	NA	NA	NA	102.637626743323	93.9409667241594	94.8380996903069	91.6439796191145	96.996398939059	82.5331853703257	102.459850780063
6.00833333333333	111.629309665671	87.6398610037132	95.1560133562417	104.329388918211	100.279326841369	110.607173282542	NA	94.377626554499	101.312880365299	97.6616642029268	NA	NA	NA	102.662589395235	93.9652086321848	94.8647404905388	91.6598349909869	97.0432262689804	82.5474936720615	102.45564490597
6.01666666666667	111.632740584734	87.6805916518126	95.1615284031827	104.373456503076	100.291427802839	110.638122913406	NA	94.3608303912358	101.321143151666	97.6956252032595	NA	NA	NA	102.687229082953	93.9904912311266	94.8894827080455	91.6758447405784	97.1071657359739	82.5622664272171	102.454316404207
6.025	111.636089623641	87.7211695479077	95.1680228068023	104.414352443517	100.300788651057	110.667912473473	NA	94.3447624446332	101.327788216201	97.7289207760845	NA	NA	NA	102.711545529183	94.0168765750206	94.9120134815161	91.6922636919076	97.1872254476499	82.5775664698481	102.455950031997
6.03333333333333	111.639605052627	87.7614494348627	95.1756233774033	104.451792299122	100.30748528578	110.696426263539	NA	94.3294434920373	101.332637013349	97.7613078852861	NA	NA	NA	102.735558563109	94.0443404488637	94.9320493875529	91.7093480107383	97.2822550389764	82.5934485130599	102.460492722402
6.04166666666667	111.643532880708	87.8012644101794	95.1844163178032	104.485574611605	100.311649772321	110.723576672831	NA	94.314887733068	101.33557312417	97.7925561401397	NA	NA	NA	102.759310402814	94.0727690357564	94.9493479717747	91.7273505442763	97.390980982828	82.6099472065738	102.467796675359
6.05	111.648102517021	87.8404370211796	95.1944399749693	104.515580535709	100.313456000655	110.749309590873	NA	94.3011038289922	101.336546988339	97.8224414119109	NA	NA	NA	102.78286914464	94.1019685749635	94.9637216347759	91.7465161327792	97.5120300292779	82.6270689585953	102.477657687791
6.05833333333333	111.653503243043	87.8787913743495	95.2056858936389	104.541768986567	100.31310595693	110.77361006438	NA	94.2880978685864	101.3355719167	97.8507313060777	NA	NA	NA	102.806330796363	94.1316857907164	94.9750485104338	91.7670765274325	97.6439364527453	82.6447901209296	102.489846568141
6.06666666666667	111.659856184985	87.9161647056214	95.2181051274442	104.56416873998	100.310818572065	110.796502385965	NA	94.2758779911772	101.332716921392	97.8771687833644	NA	NA	NA	102.829818285037	94.1616340502988	94.9832767874866	91.7892430915955	97.7851326368402	82.6630622765623	102.504130557018
6.075	111.667192711524	87.9524176597941	95.2316153163102	104.582867054617	100.306822995652	110.818044331721	NA	94.2644610649853	101.328099649883	97.9014653263189	NA	NA	NA	102.853476222754	94.1915205997562	94.9884222877463	91.8131955217129	97.9339307596314	82.6818221050732	102.52028336493
6.08333333333333	111.675448525815	87.9874430548614	95.246107170675	104.597994191594	100.301357007721	110.838321045644	NA	94.2538819336196	101.32187948936	97.9233116008561	NA	NA	NA	102.877460554536	94.2210722808323	94.9905612250553	91.8390656485837	98.0885090661473	82.7010020647369	102.538088235854
6.09166666666667	111.684472875239	88.021172935168	95.2614522745052	104.609705349043	100.294668594591	110.857442760775	NA	94.2442035315897	101.314250994702	97.9424027964486	NA	NA	NA	102.901924430377	94.2500584287567	94.9898214980679	91.8669154516205	98.2469133269464	82.7205398248184	102.557342334695
6.1	111.694042849731	88.0535837774078	95.2775137322199	104.618163499822	100.28701695356	110.875543820741	NA	94.2355232378998	101.305437720589	97.9584704426932	NA	NA	NA	102.92700339282	94.2783081945201	94.986376572219	91.896709857489	98.4070762270605	82.7403867042676	102.577868065376
6.10833333333333	111.703872328209	88.0846996585266	95.2941591435619	104.623526044054	100.278671213804	110.892777669919	NA	94.227971506158	101.29568387342	97.9713171336464	NA	NA	NA	102.952802205966	94.3057183373302	94.9804441871875	91.9282887139902	98.566852229549	82.7605162136683	102.599529510046
6.11666666666667	111.713614666783	88.1145930522774	95.3112738832845	104.625935901692	100.269908416049	110.909307952796	NA	94.2217027816549	101.285242197537	97.9808544545596	NA	NA	NA	102.97938442034	94.3322512992259	94.9722881127301	91.9613444934672	98.7240642907326	82.7809324430582	102.622246890495
6.125	111.722868444197	88.1433834272191	95.3287718423579	104.625515286982	100.261012346643	110.925301928637	NA	94.2168816002591	101.274361665987	97.9871398581295	NA	NA	NA	103.006765448999	94.3579278000443	94.9622196577925	91.9954101576733	98.8765595722891	82.8016754618926	102.64600315968
6.13333333333333	111.731196161018	88.1712345560886	95.3466013894164	104.622359906618	100.252272495154	110.940931209219	NA	94.213667381971	101.263278220007	97.9904021684008	NA	NA	NA	103.034910227511	94.3828172806608	94.9505980454596	92.0298573543227	99.0222736869316	82.8228201765445	102.670840657316
6.14166666666667	111.738156491572	88.1983511282681	95.364746283831	104.6165340216	100.243981457539	110.956378563522	NA	94.212201037354	101.252206973784	97.991046718297	NA	NA	NA	103.063736772148	94.4070256492662	94.9378286149604	92.0639015539175	99.1593042987257	82.8444678117135	102.696848050253
6.15	111.743341914984	88.2249740399687	95.3832230826034	104.608069050262	100.236430448265	110.971843920963	NA	94.2125939317083	101.241335272159	97.9896376717948	NA	NA	NA	103.09312522615	94.4306769459863	94.9243539347662	92.0966099190041	99.2859908432506	82.8667322946791	102.724140282414
6.15833333333333	111.746413492761	88.2513730791185	95.4020771259505	104.59696655078	100.229903829533	110.987541453744	NA	94.21491605091	101.230819825228	97.9868596377488	NA	NA	NA	103.122928914217	94.4538874308171	94.9106339296427	92.126909725443	99.4009902711541	82.8897247358593	102.752836118849
6.16666666666667	111.747129079214	88.277836244179	95.4213781637488	104.583204336102	100.22467295521	111.003684176615	NA	94.2191812626406	101.220788622463	97.9834650807772	NA	NA	NA	103.152983597742	94.4767386520819	94.8971174778902	92.1535972883664	99.503336287459	82.9135389859105	102.78303613127
6.175	111.745363976142	88.3046559854756	95.4412152431067	104.566745271188	100.220988938338	111.020459247003	NA	94.2253331334089	101.211343048599	97.9802203101607	NA	NA	NA	103.183114269201	94.4992608039184	94.8842098935026	92.1753484901427	99.5924732300638	82.9382404134102	102.81480269133
6.18333333333333	111.741123844429	88.3321137542633	95.4616911168468	104.54754864385	100.219075013014	111.038001172899	NA	94.2332360904709	101.20255511564	97.9778601046858	NA	NA	NA	103.213141498883	94.5214315626463	94.8722389319288	92.1907336441911	99.6682606823911	82.9638584581477	102.848145797984
6.19166666666667	111.734548342976	88.36046517464	95.4829183515383	104.525583016909	100.219120029147	111.056371613594	NA	94.2426720598107	101.194457635455	97.9770492071634	NA	NA	NA	103.242889166608	94.5431876266053	94.8614248293572	92.1982411204201	99.730948176214	82.9903825710165	102.883019235503
6.2	111.725901635028	88.389928191712	95.5050179808335	104.500839752214	100.221273800393	111.075553335376	NA	94.2533410642447	101.187028666867	97.9783468829195	NA	NA	NA	103.272193577497	94.5644439480207	94.8518634819659	92.1963147656338	99.7811229853335	83.0177613175298	102.919327501235
6.20833333333333	111.715547974211	88.420675247545	95.5281172533954	104.473347488838	100.22564436135	111.095459720481	NA	94.2648689991512	101.180176370157	97.9821793768649	NA	NA	NA	103.300912157573	94.5851144219165	94.8435272170826	92.1834097356511	99.81963991099	83.0459046319396	102.956939062573
6.21666666666667	111.703917165606	88.4528287375787	95.5523416395148	104.443187504429	100.232297240711	111.11595422312	NA	94.2768284066681	101.173733799513	97.9888266635714	NA	NA	NA	103.328929581171	94.6051274677662	94.8362791464905	92.1580683565875	99.8475465522965	83.0746892063292	102.995700232927
6.225	111.691469694413	88.4864584377044	95.5778000724487	104.4105072524	100.241256367019	111.136873582774	NA	94.2887725755262	101.167469870846	97.9984234183549	NA	NA	NA	103.356160864279	94.6244346912703	94.8298955298679	92.1190127388683	99.8660151698026	83.1039668253029	103.035446793223
6.23333333333333	111.678671827177	88.5215806172885	95.6045678017625	104.375526523595	100.252506056276	111.158052165988	NA	94.300276449481	101.161114609778	98.0109701675895	NA	NA	NA	103.382552507983	94.6430161069992	94.8240936818063	92.065249457988	99.8762847013691	83.133574938118	103.076014615413
6.24166666666667	111.665986288907	88.5581591929382	95.6326731801076	104.338531858351	100.26599436287	111.179345687905	NA	94.3109773081165	101.15439162727	98.0263496867808	NA	NA	NA	103.408082295068	94.6608850587063	94.818561626234	91.996183524298	99.8796109604604	83.163348994982	103.117251772298
6.25	111.653874094843	88.59610865119	95.662091699075	104.29986069178	100.281637615657	111.200650147395	NA	94.3206101593824	101.147050765136	98.0443443593292	NA	NA	NA	103.432757479441	94.6780914472992	94.8129840646615	91.9117379412918	99.8772211491397	83.1931371565903	103.159031145911
6.25833333333333	111.642795079905	88.6352981539957	95.6927463739967	104.25988146424	100.299323837778	111.221908963868	NA	94.3290320899834	101.138895969494	98.0646534275524	NA	NA	NA	103.456611640228	94.694719386818	94.8070638035528	91.8124707586064	99.8702698199338	83.2228172508273	103.201258941785
6.26666666666667	111.633197380195	88.6755569532976	95.7245116833846	104.218974904445	100.318912543476	111.243102066111	NA	94.3362299671688	101.12980609319	98.0869097863616	NA	NA	NA	103.479700968467	94.710878913562	94.8005412964178	91.699677545949	99.8597984055821	83.2523130508479	103.243875945837
6.275	111.625496328766	88.7166818724959	95.7572186259721	104.177518090966	100.340231447824	111.264219062425	NA	94.342310173619	101.119747446769	98.1106916135255	NA	NA	NA	103.502099856541	94.7266966444288	94.7932129512442	91.5754656383194	99.8467045514604	83.2816056025132	103.286852432931
6.28333333333333	111.620050418186	88.758447165636	95.7906602136536	104.135871385326	100.363073474002	111.285228462138	NA	94.3474742286862	101.108776517183	98.1355236842748	NA	NA	NA	103.523895242255	94.7423101756465	94.7849474784001	91.4427873544178	99.8317243857655	83.3107365886133	103.330179364069
6.29166666666667	111.617140719815	88.8006156514265	95.8245989083487	104.094368937783	100.387197361961	111.306055419459	NA	94.3519858413041	101.097033008627	98.1608697308615	NA	NA	NA	103.545180608816	94.7578661490914	94.7757003764592	91.3054202946576	99.8154242500865	83.3398027814046	103.373857445342
6.3	111.616952769538	88.8429493316923	95.8587780521256	104.053314101027	100.412333417647	111.326573503677	NA	94.3561335866813	101.084726421872	98.1861218915839	NA	NA	NA	103.566051506145	94.7735187559928	94.7655253213137	91.1678817208219	99.7981959230352	83.3689428527218	103.417884476633
6.30833333333333	111.619555194066	88.8852192345014	95.8929370685509	104.012979765349	100.438194195354	111.346608940066	NA	94.3601937701956	101.072119793443	98.2105947382968	NA	NA	NA	103.58660311977	94.7894266598259	94.7545769164519	91.0352651543298	99.780252275964	83.3983198594502	103.462242137392
6.31666666666667	111.62487457898	88.9272157768396	95.9268271174853	103.973611693781	100.464488407051	111.365951813301	NA	94.3644015232849	101.059512217903	98.2335324668132	NA	NA	NA	103.606928581275	94.8057486877958	94.7430979914732	90.9129971220943	99.7616250959773	83.4281031411966	103.506884667228
6.325	111.632674795965	88.9687595401592	95.9602234572174	103.935433407845	100.49093549511	111.384370742138	NA	94.3689386405817	101.047219849797	98.2541349020118	NA	NA	NA	103.627116206879	94.8226384935705	94.7313912488656	90.8065284853366	99.7421694466855	83.4584519873267	103.551731511396
6.33333333333333	111.642549609665	89.0097099250094	95.9929334505123	103.898651160242	100.517278253512	111.401632467584	NA	94.3739389082805	101.035554883181	98.2716027597941	NA	NA	NA	103.647244984405	94.8402369845749	94.7197819855179	90.7209883728447	99.7215779648968	83.4895026168539	103.596664471355
6.34166666666667	111.653932280727	89.0499693427899	96.0248012243493	103.863454616343	100.54329157716	111.417527576284	NA	94.379501018769	101.024803447874	98.2851997657901	NA	NA	NA	103.667379945931	94.8586626586152	94.7085773957356	90.6608334224194	99.699407059499	83.5213609970007	103.641529118512
6.35	111.666123175763	89.0894831158139	96.0557094459512	103.830009926146	100.568786823546	111.431898474738	NA	94.3856964301812	101.015204191894	98.2943238530291	NA	NA	NA	103.687569689878	94.878002545748	94.6980248961909	90.6295251990698	99.6751165793005	83.554103901175	103.686140014978
6.35833333333333	111.678334592643	89.12823721301	96.0855782509974	103.798449971108	100.593612495457	111.444662991703	NA	94.3925666004601	101.006929885941	98.2985697005304	NA	NA	NA	103.707845539114	94.8983061898227	94.6882743269664	90.6292709195236	99.6481218212878	83.5877871163687	103.730288195908
6.36666666666667	111.689747580959	89.1662554451237	96.1143627788021	103.768871195423	100.617652663296	111.455829264296	NA	94.4001125577643	101.000076230045	98.2977605806004	NA	NA	NA	103.728219998364	94.9195845585735	94.6793523855894	90.6608626233823	99.6178530820936	83.6224556840081	103.773748186747
6.375	111.699571460481	89.2035954168031	96.1420516261677	103.741340395818	100.640824708568	111.465501487104	NA	94.4082839212819	100.994661717823	98.2919379371274	NA	NA	NA	103.748684681125	94.9418164520154	94.6711564314094	90.7236375771793	99.5838181953761	83.6581501837066	103.816282932225
6.38333333333333	111.707098283805	89.2403411703117	96.1686664558205	103.715906559754	100.663076699223	111.473878335353	NA	94.4169749831148	100.990637902066	98.2813174025998	NA	NA	NA	103.769210301226	94.9649620647604	94.6634689367443	90.8155595574885	99.5456645793062	83.6949057503373	103.857647567029
6.39166666666667	111.711750575869	89.2765922156341	96.1942602231251	103.692611273917	100.68438322335	111.481245872444	NA	94.4260330747938	100.987904787068	98.2662338418245	NA	NA	NA	103.789749714037	94.9889777139291	94.6559866743858	90.9334001539412	99.5032347707276	83.7327448539667	103.897593667502
6.4	111.713122840049	89.3124517347882	96.2189130065581	103.671493987414	100.704739205451	111.487965652608	NA	94.4352788887103	100.986325074176	98.2470945245456	NA	NA	NA	103.810242625521	95.0138250704696	94.6483551222537	91.0729907718473	99.4566075367865	83.771668161599	103.93587456434
6.40833333333333	111.711013128781	89.3480172160799	96.242728896149	103.652591476457	100.72415273411	111.494456840361	NA	94.4445328100443	100.985734351126	98.2243469611872	NA	NA	NA	103.83062094038	95.0394735676562	94.6402015655307	91.2295169623238	99.4061199191397	83.8116473735781	103.972252081282
6.41666666666667	111.705438923079	89.3833747474557	96.2658378834247	103.635934030525	100.742637684132	111.501169881013	NA	94.4536406523263	100.985949584929	98.1984615745136	NA	NA	NA	103.850815231146	95.0658989584438	94.6311662170561	91.3978290728173	99.3523702565046	83.8526200079455	104.006505237572
6.425	111.696635836851	89.4185970171604	96.2884025675201	103.621542113475	100.760205877116	111.508552813197	NA	94.4624959620224	100.986780421492	98.1699291093078	NA	NA	NA	103.870762915216	95.0930805178459	94.6209323326334	91.5727439068021	99.2962024217579	83.8944841818725	104.038440065481
6.43333333333333	111.685042022557	89.4537449998741	96.3106254120576	103.609424633032	100.776858393234	111.517017667478	NA	94.4710584662869	100.988044411265	98.1392683668725	NA	NA	NA	103.890417287091	95.1209973718464	94.6092533506354	91.7493140270085	99.23866844865	83.9370950442524	104.067898600974
6.44166666666667	111.671271672078	89.4888725431577	96.3327508077521	103.599576481777	100.792576147545	111.526914205206	NA	94.4793665025703	100.989581572034	98.1070326613635	NA	NA	NA	103.909755142815	95.149623196834	94.5959738596811	91.9230472304684	99.1809667465624	83.9802677730141	104.094766941961
6.45	111.656080342817	89.5240316654657	96.3550582075918	103.591973496663	100.8073103417	111.538510295838	NA	94.4875383979666	100.991261896824	98.0738037272782	NA	NA	NA	103.928780706214	95.1789178427114	94.5810435426683	92.0900677443364	99.1243586836872	84.0237892032598	104.118983823936
6.45833333333333	111.640324076018	89.5592759092005	96.377846465852	103.586568261818	100.820973753687	111.551972934861	NA	94.4957591966648	100.99298400188	98.0401699026912	NA	NA	NA	103.94752480956	95.2088158066554	94.5645241740665	92.247218636415	99.0700746513671	84.0674351046305	104.140548225099
6.46666666666667	111.624913667651	89.5946606354696	96.4014120519621	103.583294045651	100.833434268375	111.567348470695	NA	94.5042561411423	100.994669034504	98.0066931621164	NA	NA	NA	103.966039683147	95.2392144030052	94.5465881866838	92.3921086594978	99.0192254171724	84.1109886329013	104.159521516604
6.475	111.610766404675	89.6302414158911	96.4260247423582	103.582079685874	100.844512270423	111.584548338708	NA	94.5132721009911	100.996255115116	97.9738748766774	NA	NA	NA	103.984390924748	95.2699660174068	94.5275081354055	92.5231092294901	98.9727313329545	84.1542571463465	104.176022193574
6.48333333333333	111.598758442812	89.6660720384054	96.4519044843865	103.582868803567	100.853982184629	111.603347189073	NA	94.5230447491856	100.997694129109	97.9421325644058	NA	NA	NA	104.002649832454	95.3008787695074	94.507639800944	92.6393108640518	98.9312756977911	84.1970863828492	104.190214777594
6.49166666666667	111.589680250376	89.7022019234206	96.4792019201115	103.585632934631	100.861576539522	111.623395590843	NA	94.5337931217156	100.99894961302	97.9117963356091	NA	NA	NA	104.020889691672	95.3317275751332	94.4874023437911	92.7404500372398	98.8952844253855	84.2393719201722	104.202294165264
6.5	111.584196313635	89.7386716353415	96.5079831821551	103.590373515421	100.866991842869	111.644245913678	NA	94.5457078901662	100.999994966782	97.8831253434087	NA	NA	NA	104.03918658268	95.3622724482544	94.467256393555	92.826816933797	98.8649299337804	84.2810676662854	104.212465721813
6.50833333333333	111.582810055044	89.7755060942962	96.5382193850831	103.597115210624	100.869898492504	111.665386199744	NA	94.5589411777971	101.000812588026	97.8563361028357	NA	NA	NA	104.057622192441	95.3922775579773	94.4476798191664	92.8991544155256	98.8401521439738	84.3221893363263	104.220922549127
6.51666666666667	111.585837609373	89.8127066787683	96.5697833347144	103.605895936164	100.869957062054	111.686273542942	NA	94.5735953794049	101.001393219546	97.8316323191728	NA	NA	NA	104.076287096469	95.4215263868271	94.4291418305391	92.9585562844802	98.820687393723	84.3628098727099	104.227822930698
6.525	111.59339744994	89.8502444739048	96.6024568313743	103.616757022664	100.866840145071	111.706362086747	NA	94.5897135014393	101.001732644272	97.8092323307773	NA	NA	NA	104.095284582611	95.4498321456612	94.4120768867549	93.006367871993	98.806099484585	84.4030467290755	104.233271623186
6.53333333333333	111.605420166431	89.8880572455846	96.6359484654103	103.629733763641	100.860256818144	111.725127874424	NA	94.6072752025292	101.00182356227	97.7893939061317	NA	NA	NA	104.114733446088	95.4770445101598	94.3968616585941	93.0440893342692	98.7958141004913	84.4430446385573	104.237308546666
6.54166666666667	111.621674776816	89.9260518190041	96.6699166793219	103.644845320046	100.849976897545	111.742093327871	NA	94.6262036716626	101.001644301469	97.7724256105248	NA	NA	NA	104.134766656472	95.5030535383039	94.3838005350931	93.0732848343179	98.7891618674096	84.4829571047846	104.23990745954
6.55	111.64180353651	89.9641116385618	96.703991494114	103.662084443508	100.835852024669	111.756850269947	NA	94.6463843549196	101.001150146073	97.7586652261821	NA	NA	NA	104.155524963484	95.5277918040806	94.3731228184621	93.0955046493513	98.7854310402582	84.5229274392563	104.240984286893
6.55833333333333	111.665359919011	90.0021075611931	96.7377919628237	103.681409061686	100.817830167631	111.769080973757	NA	94.6676883992015	101.000273701809	97.7484213654403	NA	NA	NA	104.177147679674	95.5512360579849	94.3649882806078	93.1122257060311	98.7839225393419	84.5630694188062	104.240410284922
6.56666666666667	111.691848295212	90.0399091170649	96.7709408202774	103.702737451258	100.79596160581	111.778579751725	NA	94.6899910023823	100.998936141953	97.7418997807404	NA	NA	NA	104.199763291926	95.5734067313357	94.3594944952392	93.1248092478734	98.7839975417073	84.6034490101366	104.238024319271
6.575	111.720762520075	90.0773938403977	96.8030783665615	103.725948218355	100.770397504978	111.785275324841	NA	94.7131796744501	100.997064881591	97.7391401316452	NA	NA	NA	104.223480860142	95.5943604908413	94.3566812591007	93.1344693860948	98.7851130807073	84.6440709841348	104.233643828314
6.58333333333333	111.751617250619	90.1144536395598	96.8338753373296	103.750885860766	100.741383682057	111.789247934844	NA	94.7371531328976	100.994610519556	97.7399762227738	NA	NA	NA	104.248381593766	95.6141740298973	94.3565304583084	93.1422484353933	98.7868469525447	84.6848740396359	104.227078226768
6.59166666666667	111.783966783428	90.150998607743	96.8630438894757	103.777370251595	100.709250633115	111.790733711891	NA	94.7618155219611	100.991557500699	97.7440258876792	NA	NA	NA	104.274509819515	95.6329231571533	94.3589624660052	93.1490006444956	98.7889136606038	84.7257337906237	104.218145893358
6.6	111.817411489315	90.1869593275902	96.890347384954	103.805206468086	100.67439891614	111.790114384792	NA	94.7870733718589	100.987926416581	97.7507126318309	NA	NA	NA	104.301864299267	95.6506636131376	94.3638330486825	93.1553878491018	98.7911703603238	84.7664702074176	104.206692078892
6.60833333333333	111.851597833537	90.222288396863	96.9156096749613	103.83419382711	100.637279673902	111.787895526956	NA	94.8128409130462	100.983769690145	97.7593074617773	NA	NA	NA	104.330392612215	95.667419219748	94.3709357685548	93.1618882591039	98.7936111994516	84.8068580316775	104.192605626309
6.61666666666667	111.886219734715	90.2569613028169	96.9387224075766	103.864136490415	100.598372805697	111.784675782372	NA	94.8390521545612	100.979164777798	97.7689719175088	NA	NA	NA	104.359990614922	95.6831811794565	94.3800116147431	93.1688169682345	98.7963503215089	84.8466402464566	104.175834475974
6.625	111.921023923654	90.2909764470516	96.9596474488825	103.894857361885	100.55816667402	111.781105930719	NA	94.8656733072704	100.974207912868	97.7787980199233	NA	NA	NA	104.390506731896	95.6979193625448	94.3907629031602	93.1763540765342	98.7995957362317	84.8855434031654	104.156400055699
6.63333333333333	111.955815797201	90.3243534643908	96.9784121848178	103.926212687001	100.517141911514	111.777836877573	NA	94.8927112155063	100.969008016622	97.7878555483132	NA	NA	NA	104.421749276652	95.7116021664863	94.402867632866	93.1845740083073	98.8036171126148	84.9232936179679	104.134409609023
6.64166666666667	111.990461648056	90.3571286295257	96.9950985714215	103.958100046625	100.475759927349	111.77546220068	NA	94.9202169875036	100.963678721244	97.7952498928645	NA	NA	NA	104.453495051908	95.7242184727656	94.4159923711054	93.1934708724919	98.8087104528204	84.9596334347793	104.110064571064
6.65	112.0248855182	90.3893473570166	97.009831254213	103.990451119046	100.434455384924	111.774467819184	NA	94.9482850228206	100.958328310017	97.8001795292514	NA	NA	NA	104.485498939021	95.735796687384	94.4298023457873	93.2029796661172	98.8151634610131	84.9943384234946	104.083662151922
6.65833333333333	112.059060969229	90.4210551022637	97.0227704246271	104.023206702217	100.393630758214	111.775201032911	NA	94.9770476916391	100.953050287593	97.8019811086011	NA	NA	NA	104.517505976618	95.7464200514871	94.443968184196	93.2129969204699	98.82322615035	85.0272304196469	104.055586974954
6.66666666666667	112.09300116737	90.4522884408265	97.0341090685786	104.056282295856	100.353650579	111.777863701951	NA	95.0066668634938	100.947918420053	97.8001618354284	NA	NA	NA	104.549267803135	95.756237431807	94.4581710477465	93.2234026056086	98.8330892355213	85.0581858801995	104.026292194732
6.675	112.126751643157	90.4830689839011	97.0440691948937	104.089537092856	100.314833971624	111.78252582648	NA	95.0373253053985	100.942989123815	97.794429248022	NA	NA	NA	104.580563050523	95.7654638951348	94.4721085474326	93.2340803411485	98.8448706191836	85.0871401558337	103.996273757954
6.68333333333333	112.160384370518	90.5134028719767	97.0528935809572	104.122753242977	100.277446742717	111.78915072902	NA	95.0692211205651	100.938310796339	97.7847240493835	NA	NA	NA	104.611217666201	95.7743649863173	94.4855013382845	93.2449312970416	98.8586099986919	85.1140881618279	103.966042464304
6.69166666666667	112.193985363508	90.5432860007844	97.0608349748879	104.155624794189	100.24169666448	111.797621612244	NA	95.1025659746402	100.933934409291	97.7712490840109	NA	NA	NA	104.641119930966	95.7832274470239	94.4980974575255	93.2558795446494	98.8742718830454	85.1390813988184	103.936097198272
6.7	112.227630017636	90.5727117199081	97.0681470843057	104.18775399332	100.207733582582	111.807761619391	NA	95.1375856537136	100.929916923395	97.7544839514137	NA	NA	NA	104.670227558076	95.7923280390201	94.5096714431058	93.2668701156123	98.8917571077405	85.1622226142729	103.906903105966
6.70833333333333	112.261350296261	90.6016764664706	97.0750790799718	104.218654556654	100.175651168523	111.819346036821	NA	95.1745198301734	100.926312986707	97.7351769375191	NA	NA	NA	104.698567818957	95.8019122938114	94.5200182096523	93.2778628768834	98.9109212982871	85.1836604365149	103.878878778518
6.71666666666667	112.295105968731	90.6301805970579	97.0818710269453	104.247763903595	100.145486296138	111.832111137171	NA	95.2136161452463	100.923158203405	97.7143065891431	NA	NA	NA	104.726233158192	95.8121880605623	94.5289447431039	93.2888246081322	98.9315956162755	85.203585126528	103.852394290261
6.725	112.328769780623	90.6582250566389	97.0887462677394	104.274466371878	100.117216178048	111.845763907764	NA	95.2551148753014	100.920452932688	97.6930131147822	NA	NA	NA	104.753374227956	95.8233300074017	94.5362640943944	93.2997214811619	98.9536035151463	85.2222239742362	103.827777681235
6.73333333333333	112.362126750656	90.6858064200333	97.095899410069	104.298125532742	100.090757727906	111.859992778288	NA	95.2992253158279	100.91815542763	97.6725141765432	NA	NA	NA	104.780190830835	95.8354859805558	94.5417956843961	93.310515554365	98.9767699245307	85.2398333024046	103.805322958083
6.74166666666667	112.394882864799	90.712912100688	97.1034828990846	104.318120058803	100.065974059454	111.874477606043	NA	95.3461004561548	100.916187641021	97.6540236090939	NA	NA	NA	104.806919850463	95.8487784605792	94.5453730533772	93.3211671267346	99.0009243771542	85.2566858106113	103.785291870147
6.75	112.426682381514	90.7395163638792	97.111597881418	104.333878025792	100.042688929327	111.88889872636	NA	95.3958190073686	100.914450810609	97.6386820775848	NA	NA	NA	104.833819524236	95.8633012826269	94.5468558376757	93.3316402112373	99.0259017480496	85.2730556078962	103.767906304481
6.75833333333333	112.457136954699	90.7655780912836	97.1202929791924	104.34490748726	100.020705800215	111.902946140975	NA	95.4483794776371	100.91284444254	97.6275003418856	NA	NA	NA	104.861151480338	95.8791155728501	94.546140347272	93.3419077707514	99.0515416807257	85.2892043127543	103.753334291732
6.76666666666667	112.485866379644	90.7910416837756	97.1295686435907	104.350823694839	99.9998281855326	111.916329933543	NA	95.5037025983105	100.911281146049	97.6213173521455	NA	NA	NA	104.889162819207	95.8962466425853	94.5431655351134	93.3519565100225	99.077684870649	85.3053692107511	103.741675861735
6.775	112.512543724203	90.8158413261767	97.1393819580355	104.351373504786	99.9798788696581	111.928792657172	NA	95.5616365837643	100.909692385741	97.6207801126559	NA	NA	NA	104.918069272621	95.914679680424	94.5379150226063	93.3617912083814	99.1041654431328	85.3217522832604	103.732954463836
6.78333333333333	112.536934710709	90.8399073001296	97.1496506739554	104.346455567298	99.960714512208	111.940122240144	NA	95.6219654453743	100.908027611179	97.6263483217936	NA	NA	NA	104.948040102548	95.9343519630463	94.5304155676313	93.3714359415794	99.1308023203461	85.3385092541489	103.727116615944
6.79166666666667	112.558923841129	90.8631730657577	97.1602591951341	104.336132321726	99.942232481989	111.950162051872	NA	95.6844234171604	100.906254372056	97.6383132557519	NA	NA	NA	104.979186631962	95.9551429602626	94.5207312027432	93.3809309338904	99.1573942632483	85.3557397545121	103.724038917512
6.8	112.578524730704	90.8855827901898	97.1710672188434	104.320628535821	99.924370247468	111.958817472905	NA	95.748715023526	100.904363472544	97.6568102115543	NA	NA	NA	105.011556461557	95.9768664901399	94.508955181514	93.3903281252267	99.1837206076815	85.3734816037541	103.723539810923
6.80833333333333	112.595876488327	90.9070990971383	97.1819180784909	104.300314208454	99.9071007063773	111.966061582148	NA	95.8145358024029	100.902376565205	97.6818095043778	NA	NA	NA	105.045133846446	95.9992679338616	94.4952050127529	93.399687817067	99.2095447476336	85.3917126832302	103.7253932255
6.81666666666667	112.611228239342	90.9277101365064	97.1926442299007	104.275675364586	99.8904269774196	111.971941492589	NA	95.8815874112657	100.900352571478	97.7130895425317	NA	NA	NA	105.079845375109	96.0220266830684	94.4796249545309	93.4090744344299	99.2346160627703	85.4103617462376	103.729341178128
6.825	112.62491216313	90.9474350710856	97.2030705439276	104.247278510986	99.8743782130289	111.976585503217	NA	95.9495849313755	100.898392449747	97.7502099813351	NA	NA	NA	105.115569870609	96.0447645038256	94.4623960713795	93.418549324879	99.258669859904	85.4293255662187	103.735103214779
6.83333333333333	112.637309449822	90.9663275542176	97.2130182594476	104.215732789033	99.8590057840765	111.980211195207	NA	96.0182616180075	100.896642130661	97.7925037662611	NA	NA	NA	105.152151293532	96.067063601686	94.4437481394567	93.4281622460667	99.2814279777617	85.4484878654985	103.742382456186
6.84166666666667	112.648819778736	90.9844763465071	97.2223120535622	104.181652395164	99.8443781789855	111.983130683522	NA	96.0873791461613	100.895290617844	97.8390999761386	NA	NA	NA	105.189412705149	96.0884966342338	94.4239636738656	93.4379453135672	99.302602032197	85.4677370444075	103.750869136391
6.85	112.659842495946	91.0020017982231	97.2307903127572	104.145622882508	99.8305730036333	111.985744091956	NA	96.1567453425959	100.894559900641	97.8889776376357	NA	NA	NA	105.227169025788	96.1086637797919	94.4033666429301	93.4479126126974	99.3219006389025	85.4869815209546	103.760242116379
6.85833333333333	112.670769767735	91.0190483068473	97.2383165114449	104.108176665347	99.817665249094	111.988515979097	NA	96.2262325150946	100.89468723819	97.9410361650393	NA	NA	NA	105.265237486224	96.1272275397489	94.3822970008753	93.458066922831	99.3390413315987	85.5061613309761	103.770169400477
6.86666666666667	112.681987282732	91.0357748946741	97.2447896388435	104.069781055382	99.8057135335435	111.991940611835	NA	96.2957859209956	100.895904676723	97.9941640309162	NA	NA	NA	105.30344658065	96.1439385125587	94.3610803291733	93.4684120857704	99.3537647386943	85.5252537281741	103.780311711571
6.875	112.693875343518	91.0523465074935	97.2501525388518	104.030836532743	99.7947487932963	111.996507128774	NA	96.3654154960548	100.898421145302	98.047295812261	NA	NA	NA	105.341644965633	96.1586507322751	94.3400028685515	93.4789666906481	99.3658468393086	85.5442705733645	103.790334757625
6.88333333333333	112.706802417243	91.0689272857106	97.254396606766	103.991679870879	99.7847687725727	112.002669456589	NA	96.4351721651052	100.902409082025	98.0994549842656	NA	NA	NA	105.379710261501	96.1713291569448	94.3192966306451	93.4897742766252	99.3751082754527	85.5632483081047	103.799931892048
6.89166666666667	112.721108564182	91.0856751325583	97.2575612673889	103.952588545641	99.7757376584544	112.010818661947	NA	96.5051180468901	100.907994595454	98.1497841712153	NA	NA	NA	105.417556050448	96.1820524127829	94.2991335031212	93.5009069693368	99.3814231721748	85.5822360485488	103.808852173701
6.9	112.737083226567	91.1027362647352	97.2597293426011	103.913784767289	99.7675886832488	112.021256785478	NA	96.5753011459055	100.915249952751	98.1975691473717	NA	NA	NA	105.455135601143	96.1910104818077	94.2796254437439	93.5124621400925	99.3847292158747	85.6012879001486	103.816925675371
6.90833333333333	112.7549442447	91.1202398050836	97.2610225459722	103.875437380563	99.7602289517562	112.034176960374	NA	96.6457389097791	100.924187517984	98.2422580671047	NA	NA	NA	105.492442021337	96.198494231999	94.2608284000803	93.5245542577473	99.3850374126085	85.6204608382152	103.824079932717
6.91666666666667	112.774824485208	91.138293916083	97.2616006941454	103.837661431127	99.7535462064444	112.049655844248	NA	96.7164084441657	100.934755269724	98.2834655866936	NA	NA	NA	105.529505021763	96.2048754744304	94.242748123073	93.5373053195789	99.3824370403945	85.6398153464134	103.830344613739
6.925	112.796770445706	91.1569847619225	97.2616635024808	103.80051836018	99.7474156991168	112.067660527453	NA	96.7872401295029	100.946836837922	98.320952870724	NA	NA	NA	105.566384516163	96.2105799972102	94.2253461318246	93.5508369134936	99.3770915343509	85.6594155070546	103.835843525661
6.93333333333333	112.820752082884	91.1763782871632	97.261449985486	103.764019470772	99.7417045934807	112.088067498865	NA	96.858114863208	100.960258855537	98.3545913339891	NA	NA	NA	105.603161649421	96.2160584365404	94.2085438213949	93.5652655087834	99.3692260638368	85.6793267275945	103.840775852508
6.94166666666667	112.846679029205	91.1965234394319	97.261231571898	103.728131649508	99.736273752199	112.110687713925	NA	96.9288670681396	100.974802981485	98.3843284103393	NA	NA	NA	105.639928579151	96.2217598723297	94.1922240110531	93.5807009147053	99.3591129577684	85.6996115666866	103.845391803132
6.95	112.874420172315	91.2174548657416	97.2612995296638	103.692783044059	99.7309804581776	112.135290635187	NA	96.99929223494	100.990217185305	98.4101650554703	NA	NA	NA	105.676778561069	96.2281102783245	94.1762332269311	93.5972460564801	99.3470610575927	85.720326162267	103.849968172639
6.95833333333333	112.903827233687	91.2391938565596	97.2619508194822	103.657868056301	99.7256854240233	112.161622363242	NA	97.0691538884278	101.00622506229	98.4321408275831	NA	NA	NA	105.713796903492	96.2354950054659	94.1603906668072	93.6149934847105	99.333411401124	85.7415196542941	103.854786055821
6.96666666666667	112.934762016616	91.2617476884365	97.2634759438022	103.62325112059	99.7202625721014	112.189416964234	NA	97.1381863015637	101.022535144359	98.4503199622414	NA	NA	NA	105.751052372297	96.2442448313972	94.1445071077569	93.6340142097107	99.3185379327322	85.7632370148247	103.86010987974
6.975	112.967121816195	91.2851081870092	97.2661488667235	103.588768029049	99.7146067445887	112.218404108924	NA	97.2060943525105	101.038849998954	98.4647779364762	NA	NA	NA	105.788588763933	96.2546269198277	94.1284113615232	93.654340759922	99.3028478665062	85.7855244325182	103.866166815068
6.98333333333333	113.000853400148	91.30925024154	97.2702166372483	103.554226176118	99.7086371746012	112.248318448799	NA	97.2725562301881	101.054873623398	98.4755915218209	NA	NA	NA	105.8264165699	96.2668414636928	94.1119788271565	93.6759520035194	99.2867745202805	85.8084360348255	103.873127193782
6.99166666666667	113.035948235019	91.3341309391817	97.2758864950401	103.519408291566	99.7022995971437	112.278913734335	NA	97.337235590263	101.070318020321	98.4828344021343	NA	NA	NA	105.864504826525	96.2810222990402	94.0951574655725	93.6987657515632	99.2707598705116	85.8320393255794	103.881087863567
7	113.072421601413	91.3596899271413	97.2833105557628	103.484082587767	99.6955705841599	112.309978315065	NA	97.3998062408897	101.084911218798	98.4865790391396	NA	NA	NA	105.902774426183	96.2972379833401	94.0779874259854	93.7226400080535	99.2552314457647	85.8564153625544	103.890060904475
7.00833333333333	113.110287952413	91.385851340452	97.2925716066298	103.44801804749	99.6884633117434	112.34134469465	NA	97.4599869766141	101.098407779815	98.4869045391141	NA	NA	NA	105.941094765249	96.3154910582148	94.0606103318881	93.7473806000162	99.2405809464811	85.8816515786183	103.899969490286
7.01666666666667	113.149542618489	91.4125272542796	97.303674891493	103.411002537461	99.6810308140271	112.37288789128	NA	97.5175800719381	101.110601133515	98.4839091240619	NA	NA	NA	105.979284259992	96.3357178439391	94.0432659030191	93.7727530850542	99.2271476947021	85.9078296463773	103.910651242718
7.025	113.190148672005	91.4396218198843	97.3165484515803	103.37286264712	99.6733641159101	112.404512325024	NA	97.5725051394993	101.121335502111	98.4777261652519	NA	NA	NA	106.017114300865	96.3577940437459	94.0262776483928	93.7984976003915	99.2152048589546	85.9350132086732	103.921868486359
7.03333333333333	113.232022613663	91.4670343804597	97.3310514475568	103.333483423097	99.6655850075731	112.436131729456	NA	97.6248219393879	101.130514211787	98.4685442010937	NA	NA	NA	106.054316971611	96.3815480155622	94.0100318261724	93.8243439285672	99.2049473799643	85.9632383514901	103.933325029024
7.04166666666667	113.275016917874	91.4946601681362	97.3469882464825	103.292824940537	99.6578350117364	112.467650347287	NA	97.6747395888772	101.138102241775	98.456629317214	NA	NA	NA	106.090597499296	96.406777834932	93.9949521542707	93.8500233824537	99.1964849032644	85.9925061673908	103.944688655931
7.05	113.318902353795	91.5223888198239	97.3641247431154	103.250933350786	99.650264109916	112.498952990564	NA	97.7226091569906	101.144123255802	98.4423429408408	NA	NA	NA	106.125651577059	96.433266212391	93.9814698118577	93.8752779865226	99.189843887931	86.0227750238905	103.955615103646
7.05833333333333	113.363354177229	91.5501028638018	97.3822023107456	103.207944229653	99.6430224647969	112.529904253975	NA	97.7688944070841	101.14865276842	98.4261457887019	NA	NA	NA	106.159185701657	96.4607891545866	93.9699888314523	93.8998715731942	99.1849797716032	86.0539517417932	103.965766304375
7.06666666666667	113.407945760288	91.5776789609109	97.4009464816785	103.164075193456	99.6362548876883	112.560349825426	NA	97.814121052877	101.151808681619	98.4085831572209	NA	NA	NA	106.190936706784	96.4891178794854	93.9608505771453	93.9236053562176	99.1817959980501	86.0858848426353	103.974819484156
7.075	113.452153088149	91.6049930296693	97.4200716852596	103.119606676688	99.6300957077451	112.590114194735	NA	97.8588151157813	101.153740394873	98.3902550054917	NA	NA	NA	106.220686600601	96.5180165556239	93.9543032408079	93.9463352449245	99.1801646480919	86.1183650348825	103.982471525941
7.08333333333333	113.495371421313	91.6319280380895	97.439286804443	103.074855410717	99.6246627702704	112.618996866968	NA	97.9034447393014	101.154619434779	98.3717792013047	NA	NA	NA	106.24827175663	96.5472394724055	93.9504818657194	93.9679870015624	99.1799441794189	86.1511355394019	103.988445195395
7.09166666666667	113.536939384021	91.6583826174582	97.4583064884467	103.030149171422	99.6200509547545	112.64677278989	NA	97.9483761125408	101.154634840711	98.3537557825306	NA	NA	NA	106.273589431423	96.5765316966937	93.9494028504558	93.9885674474877	99.1809927524772	86.1839103477567	103.992499208078
7.1	113.576164883916	91.6842791548863	97.4768690815365	102.985808442001	99.6163267236648	112.673198940619	NA	97.9938485606641	101.15399321572	98.3367375807687	NA	NA	NA	106.296605039086	96.6056367233053	93.9509738265873	94.0081703287834	99.1831794623475	86.2163957182232	103.994440531842
7.10833333333333	113.612355902523	91.7095698326005	97.4947563058397	102.942133786905	99.6135253660415	112.698025260885	NA	98.0399694063759	101.152919827645	98.3212088963471	NA	NA	NA	106.317359969131	96.6343110506426	93.9550144193145	94.026975293693	99.1863961296359	86.2483102895643	103.994137342266
7.11666666666667	113.644863326404	91.7342389731166	97.5118081688944	102.899395185025	99.611651336925	112.721008918368	NA	98.0867261145299	101.151656646303	98.3075706982034	NA	NA	NA	106.335976431332	96.6623413617169	93.9612797172259	94.0452398425785	99.1905674589897	86.2794008813952	103.991531011759
7.125	113.673134693447	91.7583018248211	97.527930045179	102.857822835136	99.610680930933	112.741932145895	NA	98.1340105651005	101.15045526909	98.2961308187298	NA	NA	NA	106.352655664348	96.6895587621981	93.9694807687938	94.0632846758816	99.1956546804834	86.3094525954118	103.986644591059
7.13333333333333	113.696768189698	91.7818024170488	97.5430927464596	102.817601119903	99.6105670871247	112.760621921445	NA	98.1816482652286	101.149565740947	98.2870982047253	NA	NA	NA	106.367668000638	96.7158470736591	93.9793011570616	94.0814719240505	99.2016518620958	86.3382929950162	103.979585486541
7.14166666666667	113.71555593817	91.8048130807726	97.5573278835088	102.778865562682	99.6112473499746	112.776966574064	NA	98.2294253797396	101.149224806367	98.2805794698364	NA	NA	NA	106.381336170989	96.7411460720319	93.9904104596507	94.1001769457743	99.2085793715995	86.3657914314276	103.970542633631
7.15	113.729512467203	91.8274353999074	97.570721206712	102.741701974186	99.6126551789949	112.790923436771	NA	98.2771097601831	101.149647023159	98.2765759674343	NA	NA	NA	106.394015278826	96.7654507180798	94.0024759889622	94.119758924491	99.2164796241581	86.3918556080618	103.959780999972
7.15833333333333	113.738890318745	91.8498001047371	97.5834061487417	102.706148778189	99.6147321141652	112.802514068441	NA	98.3244674790419	101.151018838658	98.2749800938496	NA	NA	NA	106.406072721648	96.7888033240896	94.0151751938535	94.1405384378809	99.2254161289588	86.4164271641853	103.947634779601
7.16666666666667	113.744184442754	91.8720637026216	97.5955576294753	102.672202760936	99.6174374550232	112.811808608361	NA	98.3712782135642	101.153492855313	98.275570438161	NA	NA	NA	106.417869765727	96.8112742444678	94.0282102519057	94.1627864070977	99.2354723594055	86.4394770107555	103.934497674609
7.175	113.746121461989	91.8944010828871	97.6073844258812	102.639825930835	99.6207543262639	112.818906261009	NA	98.4173488987057	101.157180608183	98.2780089456089	NA	NA	NA	106.429745679917	96.8329319877501	94.0413222144696	94.1867211205575	99.2467470916701	86.4610012736419	103.920809533245
7.18333333333333	113.74562746457	91.9169945170888	97.6191193174578	102.608951695908	99.6246933184809	112.823920904563	NA	98.4625219059328	101.162145108939	98.2818468872976	NA	NA	NA	106.442005034189	96.8538108732499	94.0542972817551	94.2125065108758	99.2593464958212	86.4810191594847	103.90704088042
7.19166666666667	113.743775318262	91.9400204926826	97.6310076360758	102.579491621935	99.6292950024831	112.826976321059	NA	98.5066765827668	101.168395075784	98.2865459052547	NA	NA	NA	106.454907853421	96.8738864176947	94.0669594875134	94.2402481152367	99.2733748816636	86.4995734313785	103.893675486316
7.2	113.741723711625	91.9636365262316	97.6432944440228	102.55134565227	99.6346316278557	112.828207565813	NA	98.5497281967814	101.175881520575	98.2915169489145	NA	NA	NA	106.468662255595	96.8930636466681	94.0791535171454	94.2699878764475	99.2889247522147	86.5167332270929	103.881188712511
7.20833333333333	113.740662278465	91.9879697361711	97.6562099973722	102.52441650205	99.6408075105042	112.827761369156	NA	98.5916297165179	101.184496739474	98.2961742394869	NA	NA	NA	106.483419981162	96.9111774815209	94.0907271892111	94.301700396678	99.3060666088046	86.5325972565376	103.870020839716
7.21666666666667	113.741766982549	92.0131078130621	97.6699542569582	102.498624172081	99.6479564119225	112.825792654197	NA	98.6323765699628	101.194075687664	98.2999924270449	NA	NA	NA	106.499274354585	96.9280040226753	94.1015184195783	94.3352920682723	99.3248396206553	86.5472940647241	103.860548001293
7.225	113.746158462923	92.0390924822322	97.6846827826748	102.473914504486	99.6562338709195	112.822460629996	NA	98.6720084999067	101.204399586933	98.3025510566714	NA	NA	NA	106.516258797866	96.9432845356627	94.1113467375881	94.3706033594154	99.345242580196	86.560978403886	103.853054816959
7.23333333333333	113.754854209814	92.0659159391134	97.7004961515264	102.450260000886	99.6658049420154	112.817928142928	NA	98.710603693251	101.215201702625	98.3035589134307	NA	NA	NA	106.534345457061	96.9567618093741	94.1200123358806	94.4074142879875	99.3672225523896	86.5738264586048	103.847712702983
7.24166666666667	113.768712499532	92.0935209662313	97.7174328781244	102.427656824665	99.6768302408154	112.812362435962	NA	98.7482666974451	101.226175066457	98.3028605283392	NA	NA	NA	106.553446642998	96.9682204973418	94.1273069676009	94.4454531244674	99.3906611113877	86.586032415399	103.844567313832
7.25	113.788375885778	92.121804822166	97.7354642624902	102.406121500229	99.6894522627108	112.805933036422	NA	98.7851151720541	101.236980777298	98.3004299724271	NA	NA	NA	106.573422227568	96.9775189220105	94.1330345777731	94.4844081489126	99.4153641777976	86.597805576926	103.84353689063
7.25833333333333	113.814228219532	92.1506260791896	97.7544909613231	102.385686982491	99.7037823967649	112.798806861094	NA	98.8212681729003	101.247254968054	98.2963608566801	NA	NA	NA	106.594093252257	96.984605016154	94.1370330442308	94.5239413943854	99.4410642576963	86.6093656038255	103.844420121475
7.26666666666667	113.846375438547	92.1798134057796	97.774343972449	102.366398923057	99.7198900310757	112.79114533408	NA	98.8568354903943	101.256615397781	98.290862161744	NA	NA	NA	106.615259416789	96.9895163504897	94.1391886974852	94.5637016721088	99.4674388318915	86.6209349046188	103.846909598641
7.275	113.884651006467	92.2091759885963	97.7947933879088	102.348315862595	99.7377964658069	112.783106416479	NA	98.8919081242267	101.264672448711	98.2842588617228	NA	NA	NA	106.636717993521	96.992367189401	94.1394410328463	94.6033347032008	99.494140606935	86.632728973326	103.850607785985
7.28333333333333	113.928641933537	92.2385158087034	97.8155654103394	102.331513156099	99.7574752596029	112.774847176258	NA	98.9265509138594	101.271048837448	98.2769864983732	NA	NA	NA	106.658282700843	96.9933276952741	94.1377806994978	94.642492820373	99.5208313684159	86.6449457634876	103.855045752903
7.29166666666667	113.977729047742	92.2676415410057	97.8363646068992	102.316084468022	99.7788578990632	112.766519120697	NA	98.960796367355	101.275407672154	98.2695713814695	NA	NA	NA	106.679801249972	96.9926034398008	94.1342455859034	94.6808495735236	99.5472106379053	86.6577552000215	103.859706759572
7.3	114.031131394902	92.2963827146347	97.8568974659481	102.302135489756	99.8018417107637	112.758255915023	NA	98.9946382151928	101.277482563401	98.2625964245437	NA	NA	NA	106.701169316159	96.9904218331875	94.1289188297055	94.7181200749603	99.5730309675445	86.6712901273083	103.8640546897
7.30833333333333	114.087945539206	92.3246017983531	97.876894361515	102.289770164779	99.8262969518593	112.750163097455	NA	99.0280265164718	101.277100798365	98.2566577912107	NA	NA	NA	106.722338049709	96.987025217387	94.1219308398253	94.7540813681311	99.5980966748187	86.6856394177855	103.867563346845
7.31666666666667	114.147178191925	92.3522020862756	97.8961272906116	102.279074476925	99.8520714961909	112.74231752509	NA	99.0608676253187	101.274195227473	98.2523182685314	NA	NA	NA	106.743313753676	96.9826648679685	94.1134649484068	94.788587087199	99.6222516431575	86.7008435069878	103.869740795508
7.325	114.207776196958	92.3791308325602	97.9144205606546	102.270103787754	99.8789934617343	112.734772762641	NA	99.0930296890014	101.268807214225	98.250061831479	NA	NA	NA	106.764151045968	96.9775913775404	94.1037636129929	94.8215763040451	99.6453659487905	86.7168934564962	103.870145205114
7.33333333333333	114.268656962723	92.4053787698201	97.9316528377326	102.26287582013	99.9068730752533	112.727561312673	NA	99.124352386294	101.261083985555	98.2502518393284	NA	NA	NA	106.784941965738	96.972043223853	94.0931297739581	94.8530792916838	99.6673272448025	86.7337352689459	103.868393445452
7.34166666666667	114.32874041288	92.43097764185	97.9477512463444	102.257366459078	99.9355045833077	112.720691221631	NA	99.1546597512061	101.251271043331	98.2530948550177	NA	NA	NA	106.805803321704	96.9662381054885	94.0819173533994	94.883220208717	99.6880370451053	86.751279510502	103.864166710315
7.35	114.3869840179	92.4559964461749	97.9626804848783	102.25350551564	99.9646691687486	112.714142431067	NA	99.1837750234406	101.239698306368	98.2586136176982	NA	NA	NA	106.826864890608	96.9603673561905	94.0705086206623	94.9122141037782	99.7074081894437	86.7694131100237	103.857216103202
7.35833333333333	114.442421205171	92.4805358592262	97.9764309376438	102.251173859646	99.9941408004846	112.707866934013	NA	99.2115371404122	101.226758405968	98.266632506732	NA	NA	NA	106.848260672646	96.9545908531016	94.0592832084123	94.9403557984187	99.7253589484494	86.7880092395417	103.847367713185
7.36666666666667	114.494198400026	92.5047203974358	97.9890080894016	102.250205194037	100.023695846244	112.701790459181	NA	99.2378191109557	101.212878814	98.2767776340467	NA	NA	NA	106.870122990204	96.9490329993716	94.0485884731279	94.9679992962749	99.7418029859592	86.8069342673284	103.834524359455
7.375	114.541602561151	92.5286888597749	98.0004230140536	102.250392910302	100.053124478097	112.695812154453	NA	99.2625463034008	101.198493726934	98.2884955306412	NA	NA	NA	106.892576981727	96.9437831721533	94.0387207553943	94.99552915169	99.756638987064	86.8260540388613	103.818661494952
7.38333333333333	114.584073017976	92.5525839473107	98.0106837605849	102.251499790985	100.082240828886	112.689803024514	NA	99.2857096712052	101.184020931103	98.301094098111	NA	NA	NA	106.915733430748	96.9389016000917	94.0299227143368	95.0233289710855	99.7697442812495	86.8452412278107	103.799818302344
7.39166666666667	114.621196902971	92.5765417989553	98.0197893251501	102.253268913212	100.110889906502	112.683607137739	NA	99.3073697651152	101.16984580136	98.3138025279251	NA	NA	NA	106.939680093957	96.9344272548092	94.0223942570307	95.051752807485	99.7809750211435	86.8643828252275	103.778087900153
7.4	114.65269414709	92.6006822791736	98.0277282663117	102.255435165976	100.138950560149	112.677048911354	NA	99.3276511910568	101.156314518814	98.3258415450978	NA	NA	NA	106.964473154776	96.9303836224517	94.0163075397066	95.0811031482298	99.7901730291757	86.8833853461534	103.753609178657
7.40833333333333	114.678401850886	92.6251009627132	98.0344823795053	102.257735897022	100.166334963775	112.669946478328	NA	99.346729136952	101.143737046387	98.3364969181605	NA	NA	NA	106.990130215019	96.9267817416475	94.0118157398101	95.1116176788304	99.7971760737792	86.9021756924881	103.726560625387
7.41666666666667	114.698264215861	92.6498637793461	98.0400333562067	102.259918915229	100.192985941115	112.662128663141	NA	99.3648091961118	101.132393803145	98.3451900966708	NA	NA	NA	107.01662535454	96.9236226050959	94.0090505896825	95.1434651865207	99.8018283110677	86.9206971339431	103.697155828634
7.425	114.712326717437	92.6750051076338	98.0443684014574	102.261748301437	100.218873573142	112.653453328614	NA	99.3821027065655	101.122537272917	98.3515351268394	NA	NA	NA	107.043885829426	96.9208995232606	94.0081106686567	95.1767477600856	99.8039906680045	86.9389025349187	103.665638724688
7.43333333333333	114.720729846666	92.7005290349789	98.0474825260264	102.263009440656	100.243992547212	112.643825292943	NA	99.3988016585054	101.114386520315	98.3553687181697	NA	NA	NA	107.071789940709	96.9185987865574	94.0090467663853	95.2115045145607	99.8035499051449	86.9567495926325	103.632275826788
7.44166666666667	114.723699892024	92.7264123946035	98.0493802457977	102.263513150736	100.268361030077	112.63321173694	NA	99.4150561883031	101.108119015488	98.3567475098417	NA	NA	NA	107.100167439271	96.9166983534904	94.0118493095592	95.247713983983	99.8004224636281	86.9742022262126	103.597345536088
7.45	114.721538859406	92.7526088735754	98.0500801079817	102.263099586388	100.292019756185	112.621653730964	NA	99.43095568415	101.103863994065	98.3559163040361	NA	NA	NA	107.128805046493	96.9151670126617	94.0164401293789	95.2852961118314	99.7945523300366	86.9912380173483	103.561127642698
7.45833333333333	114.714618626314	92.7790547663377	98.049619421467	102.261644941437	100.315029345577	112.609272384364	NA	99.4465152403112	101.101700134594	98.3532574966182	NA	NA	NA	107.157457696764	96.913965384603	94.0226725762715	95.3241160365776	99.7859063182184	87.0078581020827	103.523895215112
7.46666666666667	114.703381814396	92.8056763871519	98.0480532274835	102.259071947411	100.337466254238	112.596266523398	NA	99.4616700863769	101.10165794955	98.3492377624394	NA	NA	NA	107.185863084821	96.9130459657716	94.0303453289799	95.3639900173361	99.7744693621469	87.0240956559051	103.485908539111
7.475	114.688346096662	92.8323973980705	98.0454456795769	102.255360881421	100.359419360109	112.582899575851	NA	99.4762788231101	101.10372272071	98.3443679182176	NA	NA	NA	107.213755876399	96.9123484275158	94.0392292160603	95.4046922694802	99.7602413035204	87.0400200500845	103.447411010782
7.48333333333333	114.67010596665	92.8591436831598	98.0418563306364	102.250557297601	100.380987597441	112.56947602188	NA	99.4901340665917	101.107834819364	98.3391799999918	NA	NA	NA	107.240878640055	96.9117915299871	94.0490981046749	95.4459613540974	99.7432381725501	87.0557345384523	103.408629406637
7.49166666666667	114.649328051104	92.8858446251329	98.0373248915248	102.244774785028	100.402277536353	112.556310074907	NA	99.5029785647465	101.113891324198	98.3342119961026	NA	NA	NA	107.266988747333	96.9112687831993	94.0597536033668	95.4875043760122	99.7235002997058	87.0713671407967	103.369781063441
7.5	114.626739013378	92.9124313115364	98.0318591645818	102.238191432382	100.423400580407	112.54369338835	NA	99.5145251276165	101.12175374357	98.3299882378341	NA	NA	NA	107.291863171616	96.9106538330362	94.0710388289116	95.5289981551208	99.7011051182932	87.0870571475509	103.331085965311
7.50833333333333	114.60310560031	92.9388330763516	98.0254307712429	102.231037685803	100.444470666519	112.531871179585	NA	99.5244783412897	101.1312590193	98.3269937474596	NA	NA	NA	107.31530415496	96.9098138770376	94.0828422628396	95.5700913244002	99.6761785684624	87.1029411207719	103.292776871504
7.51666666666667	114.579207552669	92.9649744093625	98.0179802282118	102.223575285547	100.46560325398	112.521029265982	NA	99.5325559933627	101.14222712692	98.3256529225423	NA	NA	NA	107.337147432661	96.9086242204032	94.0950934201726	95.6104149122406	99.6488988267173	87.1191410278589	103.255101958193
7.525	114.55580816391	92.9907746093372	98.0094301336002	102.216073318553	100.486915190613	112.511283599567	NA	99.5385099939478	101.154463924194	98.3263219816995	NA	NA	NA	107.357272518797	96.9069805836763	94.1077487862549	95.6496042811713	99.6194896376036	87.1357545284838	103.218320956266
7.53333333333333	114.533628092426	93.0161516613036	97.9997029843389	102.208791141028	100.508524169508	112.502664302264	NA	99.5421472920542	101.167763748505	98.3292931075463	NA	NA	NA	107.375612916603	96.9048116196142	94.1207679152837	95.6873263342395	99.5882060668705	87.1528465843053	103.182699300989
7.54166666666667	114.513323929136	93.0410302363127	97.9887377599942	102.201972500352	100.530546798327	112.495098991186	NA	99.5433487970808	101.181915036238	98.3348031842873	NA	NA	NA	107.39216395236	96.9020926799328	94.1340879127977	95.7233034559521	99.5553197682554	87.1704440430919	103.148502497393
7.55	114.495471692307	93.0653519606692	97.976501360349	102.195846114488	100.553094650428	112.488408811524	NA	99.542083046152	101.196707282361	98.3430426490483	NA	NA	NA	107.406987317608	96.8988561581163	94.14760763179	95.7573312230132	99.521110376314	87.1885370869557	103.115990075961
7.55833333333333	114.480556565189	93.0890841500557	97.962996273502	102.190625386531	100.576267588896	112.482324768049	NA	99.5384135927925	101.211936240897	98.3541603943062	NA	NA	NA	107.420212888918	96.8951931036721	94.1611851705339	95.7892915630284	99.4858641769265	87.2070888452642	103.085408277706
7.56666666666667	114.468966496083	93.1122230130203	97.948266386999	102.186504272388	100.60014450299	112.47652060735	NA	99.532501784357	101.227407135729	98.3682631050337	NA	NA	NA	107.432038306374	96.8912449065014	94.1746447096191	95.8191616285096	99.4498755452018	87.2260491071578	103.05698085735
7.575	114.460983126574	93.1347903555907	97.932399238165	102.183650612764	100.624773050827	112.470654355234	NA	99.5246072818938	101.242937512404	98.3854134407717	NA	NA	NA	107.442725136721	96.88718704082	94.1877875584139	95.8470157105662	99.4134461737376	87.2453656873257	103.030898097972
7.58333333333333	114.456767000995	93.1568265623248	97.9155228236387	102.182200101213	100.650160599195	112.464412813209	NA	99.5150866330191	101.258360124365	98.4056301736612	NA	NA	NA	107.452589140834	96.8832090277244	94.2004029450637	95.8730179456914	99.3768811252302	87.264989294214	103.007306396174
7.59166666666667	114.456341227135	93.1783836431426	97.897798595392	102.182254579148	100.676268476116	112.457553408383	NA	99.5043871413701	101.273525350127	98.4288887048521	NA	NA	NA	107.461983550051	96.8794956207404	94.21227628687	95.8974061627255	99.3404833597123	87.2848722969095	102.986302101041
7.6	114.459582135589	93.1995204576804	97.8794141943261	102.183885899659	100.703010919375	112.449935248241	NA	99.4930339261482	101.288303338357	98.4551228010868	NA	NA	NA	107.471277850819	96.8762110490149	94.2231972972214	95.9204697416386	99.3045477611575	87.304965383462	102.967932377853
7.60833333333333	114.466225796725	93.2203005331049	97.8605782656232	102.187142858209	100.73025824301	112.44153209079	NA	99.4816134624097	101.302586014443	98.4842302850289	NA	NA	NA	107.480836187328	96.8734846860299	94.2329721003107	95.942526218036	99.2693557678485	87.325216438911	102.952203924531
7.61666666666667	114.475894936843	93.2407922009835	97.8415174892039	102.192058935198	100.757842121335	112.432425290885	NA	99.4707586997353	101.316288760524	98.5160812576537	NA	NA	NA	107.49099712808	96.8713981786163	94.2414401968529	95.963900973785	99.235172978374	87.3455728935587	102.939097248566
7.625	114.488142793216	93.2610699533711	97.8224744188664	102.198660925639	100.785560977496	112.422780627793	NA	99.4611337581623	101.329352309925	98.5505273490698	NA	NA	NA	107.50205433786	96.869977507693	94.2484934562276	95.9849116743771	99.2022512686545	87.3659849561866	102.92858180891
7.63333333333333	114.502504280879	93.2812150168485	97.8037042039451	102.206977189543	100.813185054555	112.412816371411	NA	99.453410824225	101.341744715373	98.5874162775976	NA	NA	NA	107.514239191846	96.8691927252171	94.2540934702156	96.0058565483924	99.1708345574896	87.3864064755904	102.920628627483
7.64166666666667	114.518544158756	93.3013134551245	97.7854687993148	102.217041507748	100.840462982966	112.402770616555	NA	99.4482373829552	101.35346124039	98.6266157857512	NA	NA	NA	107.527708610238	96.8689643959257	94.2582836791438	96.0270044753324	99.1411652503512	87.4067933448145	102.915219119527
7.65	114.535892244372	93.3214514588044	97.7680286042529	102.228889556874	100.867132275014	112.392875059775	NA	99.4461996977706	101.364520849934	98.6680430756628	NA	NA	NA	107.542540638546	96.8691736149157	94.2611931701771	96.0485857420915	99.1134863568858	87.4271021223946	102.912348473767
7.65833333333333	114.554255250156	93.3417086770137	97.7516328549439	102.242547639935	100.892933174294	112.383339839899	NA	99.4477889682723	101.37496083285	98.711690786981	NA	NA	NA	107.55873805245	96.8696730726252	94.2630311982721	96.0707845516303	99.0880345982875	87.4472905806426	102.912021744311
7.66666666666667	114.573402437655	93.3621511045331	97.7365104322446	102.258015218676	100.917621681368	112.374348403685	NA	99.4533734176597	101.384831201526	98.7576397016365	NA	NA	NA	107.57623891913	96.8702984206057	94.26407345031	96.0937351321202	99.0650249022181	87.4673196549426	102.914243128682
7.675	114.593138672253	93.3828249111217	97.7228610676782	102.275246707942	100.940978120032	112.366056654559	NA	99.4631787016464	101.394187848275	98.8060466485694	NA	NA	NA	107.594931728494	96.8708807184348	94.2646408184191	96.1175218349786	99.0446323038055	87.4871561289059	102.919001457025
7.68333333333333	114.613283598253	93.403751718619	97.710845092169	102.294140842265	100.962811352174	112.358592252975	NA	99.4772789058564	101.403081678533	98.8570998390373	NA	NA	NA	107.614671253802	96.871261009225	94.265071422131	96.142182168011	99.0269784253017	87.5067757398353	102.926256033538
7.69166666666667	114.63365990941	93.4249256358725	97.7005714335518	102.314542007736	100.982961253402	112.352053713186	NA	99.4955980423247	101.411543216334	98.9109475473465	NA	NA	NA	107.63529198692	96.8713062923884	94.2656895292786	96.1677118875216	99.0121275570932	87.5261653598153	102.935926781047
7.7	114.65407966087	93.4463132726163	97.6920871755734	102.336251243881	101.001301962688	112.346508828287	NA	99.5179202220606	101.419568658071	98.9676165733842	NA	NA	NA	107.65661878189	96.8709242967863	94.2667770797518	96.1940722364455	99.0000935975722	87.5453227994587	102.947891010997
7.70833333333333	114.674322452097	93.4678581492781	97.6853733126743	102.359040502364	101.017747086105	112.341990801856	NA	99.5439068474492	101.427117058833	99.0269364596616	NA	NA	NA	107.678475579748	96.8700752189683	94.2685509067953	96.2211986233801	98.9908541518477	87.5642540751234	102.961986367466
7.71666666666667	114.694109238667	93.4894895229762	97.6803497273696	102.382662464239	101.032256501989	112.338491790044	NA	99.5731179872452	101.434121624437	99.0884838226591	NA	NA	NA	107.700691716945	96.8687795470149	94.2711456406701	96.2490078798969	98.9843664589284	87.5829689081623	102.978017544793
7.725	114.71307901835	93.5111337211758	97.6768889696194	102.406852156477	101.044843321714	112.335955498258	NA	99.6050345542018	101.440506981896	99.1515586827258	NA	NA	NA	107.723105464462	96.8671200516982	94.2746020910841	96.2774021338211	98.9805837109107	87.6014766114093	102.995764659358
7.73333333333333	114.730778231905	93.5327249870517	97.6748343695273	102.431324844986	101.055579109986	112.334272055708	NA	99.6390811562151	101.44620256678	99.2151922671511	NA	NA	NA	107.745567264913	96.8652360776027	94.2788613026167	96.3062706638394	98.9794727980605	87.6197853063305	103.014991951902
7.74166666666667	114.74667286612	93.554213469747	97.6740164994954	102.455778571531	101.064595469651	112.333279904579	NA	99.6746514278409	101.451150048168	99.2781758484112	NA	NA	NA	107.76794524289	96.8633104931321	94.2837643665243	96.3354912572084	98.9810313732717	87.6379048948508	103.035455547418
7.75	114.760185358709	93.575569616586	97.6742645479312	102.47990632257	101.07208113663	112.332778766081	NA	99.7111342878395	101.455307442228	99.3391084456801	NA	NA	NA	107.790131303592	96.861551920591	94.2890577788654	96.3649302675169	98.9852991029418	87.655851496963	103.056910421812
7.75833333333333	114.77074974683	93.5967848858001	97.6754130289272	102.503417590513	101.078275512097	112.332552269647	NA	99.7479359764755	101.458650548889	99.3964713071217	NA	NA	NA	107.812043916184	96.8601755106815	94.2944026825666	96.3944405441601	98.9923595847095	87.6736521755319	103.079119217093
7.76666666666667	114.777875513993	93.617868474127	97.6773058913601	102.526064915231	101.083459914076	112.332391349193	NA	99.7844949966363	101.461171958392	99.448728005073	NA	NA	NA	107.833626403642	96.8593837607053	94.2993853519912	96.4238588784827	99.0023331285439	87.6913508766483	103.101865060495
7.775	114.781208900809	93.6388407397513	97.6797991175173	102.547668892508	101.087946633117	112.332108928771	NA	99.8202938595294	101.46288138107	99.4944318213551	NA	NA	NA	107.854841989413	96.8593474214635	94.3035289603569	96.4530062930588	99.0153618675175	87.7090158357505	103.124967013283
7.78333333333333	114.780578256247	93.6597259394718	97.6827618840844	102.568136209529	101.09206560659	112.33154425371	NA	99.8548747053946	101.463810635651	99.5323193377104	NA	NA	NA	107.875666376526	96.8601880397688	94.3063101879062	96.4816931758192	99.031587024172	87.7267467245888	103.148293965733
7.79166666666667	114.776012008027	93.6805470538572	97.6860765537224	102.587466880538	101.096150008406	112.330561078762	NA	99.887861176507	101.464020434486	99.5613818745085	NA	NA	NA	107.896078296932	96.8619655093933	94.3071833205802	96.5097287957812	99.0511186337233	87.7446787804386	103.171772602519
7.8	114.767726821665	93.7013232226543	97.6896378976701	102.605748378522	101.100523424063	112.329043750385	NA	99.9189819036855	101.463602230289	99.5809184520069	NA	NA	NA	107.916049652552	96.8646742425169	94.3056107824179	96.536933509299	99.0740026675265	87.7629809796785	103.195387537681
7.80833333333333	114.756093670836	93.7220681621655	97.6933520603466	102.623138629724	101.105490225891	112.326894921577	NA	99.9480877507128	101.462671356601	99.5905744671819	NA	NA	NA	107.935538062038	96.8682510729356	94.3010980576157	96.5631506770371	99.100193122396	87.7818466318454	103.219175165595
7.81666666666667	114.741592571565	93.74278794209	97.6971365085914	102.639843695278	101.111327682007	112.324037956189	NA	99.9751566923841	101.461353328261	99.5903649990514	NA	NA	NA	107.954484019289	96.8725953646786	94.2932330512828	96.5882549363538	99.1295328711481	87.8014781890763	103.243214260772
7.825	114.724765725015	93.763478000041	97.7009213370327	102.656095453107	101.118277318871	112.320422100899	NA	100.000285375169	101.459768452789	99.5806809862369	NA	NA	NA	107.97281255346	96.8775962859063	94.2817289907108	96.6121565144053	99.1617421939259	87.8220710295799	103.267615951392
7.83333333333333	114.706178749284	93.7841202847817	97.704649703874	102.672132582496	101.126535996142	112.316024739683	NA	100.02367137606	101.458020430853	99.5622786472539	NA	NA	NA	107.990437840736	96.8831575888175	94.2664636943473	96.6348035980934	99.1964140033696	87.8438001204211	103.29251525893
7.84166666666667	114.68639606253	93.804681304308	97.7082758445818	102.688186326884	101.136249778452	112.31084854621	NA	100.045592377008	101.456193234062	99.5362508350959	NA	NA	NA	108.007269535162	96.8892111330036	94.2475040334248	96.6561830570244	99.2330168257993	87.8668098439092	103.318064660598
7.85	114.665968741476	93.8251117396233	97.7117633174417	102.704470856679	101.147512286247	112.304915982932	NA	100.066387759215	101.454356448109	99.5039761691324	NA	NA	NA	108.023219680415	96.8957174880026	94.2251076905439	96.6763187245846	99.2709049945171	87.8912053612196	103.344427005325
7.85833333333333	114.645427503541	93.8453484063999	97.715087036395	102.721178008106	101.160366079446	112.298263237511	NA	100.086444762628	101.452574661013	99.4670439093692	NA	NA	NA	108.038208434226	96.9026597004251	94.1997002925762	96.695268114422	99.3093325180601	87.9170447802552	103.371765123971
7.86666666666667	114.625272757892	93.8653185238131	97.7182385113422	102.738475957607	101.174804578421	112.290935156335	NA	100.106187690916	101.450915711657	99.4271612475183	NA	NA	NA	108.052166977408	96.9100372234283	94.1718320433623	96.7131185610131	99.3474681566263	87.9443323429889	103.400228856925
7.875	114.605958189977	93.884944745462	97.7212305363133	102.756509832498	101.190773622385	112.282983990855	NA	100.126067379127	101.449454998909	99.3860592034652	NA	NA	NA	108.065037501497	96.9178612771986	94.1421252489521	96.7299814087015	99.3844134458654	87.9730133477783	103.429941822461
7.88333333333333	114.587871649921	93.9041490865547	97.7240984968798	102.775401991515	101.208173856848	112.274472285704	NA	100.146548621105	101.448275790155	99.3454131153604	NA	NA	NA	108.076771951876	96.9261484238684	94.1112276709902	96.7459820682298	99.4192276626623	88.0029730281103	103.460989519638
7.89166666666667	114.571321536274	93.9228556040258	97.7268974931028	102.795251294806	101.226865111835	112.265475922175	NA	100.168094668996	101.447467733272	99.3067834703469	NA	NA	NA	108.087331592419	96.9349107930288	94.0797809539882	96.7612465610096	99.4509619307368	88.0340425439009	103.493410311074
7.9	114.556535700749	93.9409936199778	97.729695554902	102.816131913057	101.246672118623	112.256083733934	NA	100.191150369878	101.447125618471	99.2715730347152	NA	NA	NA	108.096688524708	96.9441457003728	94.0484028096092	96.7758893217991	99.478700899512	88.0660132032759	103.527191449944
7.90833333333333	114.543674910095	93.9585027180133	97.7325644043475	102.838091606331	101.267390263328	112.246393269444	NA	100.216126477195	101.447347554847	99.2409933084133	NA	NA	NA	108.104829820573	96.9538281341082	94.017674762046	96.7900078447945	99.5016072319974	88.0986568724725	103.562271657156
7.91666666666667	114.532856365201	93.9753387586841	97.7355704176484	102.861148200557	101.288790844453	112.236503785123	NA	100.243386191899	101.448229991348	99.2160378185711	NA	NA	NA	108.11176525295	96.9639067668722	93.988128207586	96.8036850164283	99.5189627242326	88.131748984818	103.598549043255
7.925	114.524177501028	93.9914797561116	97.7387687664196	102.885283910514	101.310625749956	112.226508587176	NA	100.273234230982	101.449858712563	99.1974667403973	NA	NA	NA	108.117538954648	96.9743027584966	93.9602277317999	96.8169943358946	99.5302011163825	88.1650899555013	103.635890972468
7.93333333333333	114.51773107847	94.0069307897971	97.7422029201662	102.910439760078	101.332631798921	112.216489952195	NA	100.305908744016	101.452298170843	99.1858070770327	NA	NA	NA	108.122242917741	96.9849105186083	93.9343550833916	96.8300028915053	99.5349306319544	88.198520775586	103.674144094994
7.94166666666667	114.513609252145	94.0217267067502	97.7459093224362	102.936513202838	101.354535770406	112.206517172582	NA	100.34157496121	101.455583089254	99.1813632770545	NA	NA	NA	108.126028150701	96.9955982070471	93.9107974579504	96.8427711191322	99.5329473938915	88.231930476397	103.71314575179
7.95	114.511898170695	94.035931637827	97.7499238983477	102.963359802861	101.376062011027	112.196642799628	NA	100.380319264008	101.459714832966	99.1842256964236	NA	NA	NA	108.129109987813	97.0062064265538	93.8897430129825	96.8553515487635	99.5242440008717	88.265256024792	103.752737511556
7.95833333333333	114.512663222361	94.0496356139915	97.75428580806	102.990797226909	101.396944186272	112.186892982395	NA	100.422145570359	101.464662148612	99.1942694419171	NA	NA	NA	108.13176701236	97.016547149377	93.871285559161	96.8677888500637	99.5090182142175	88.2984766298275	103.792779021085
7.96666666666667	114.515925758045	94.0629495440604	97.7590363615534	103.018609939921	101.416939879565	112.177256114792	NA	100.466977276761	101.470363940324	99.2111491054637	NA	NA	NA	108.134335161727	97.0264055665553	93.8554384585819	96.8801221609072	99.4876822398836	88.3316045892773	103.83315932519
7.975	114.521636469359	94.0760000966653	97.7642150967884	103.046555218034	101.435844195728	112.167678518398	NA	100.514663903467	101.476732942605	99.234301278468	NA	NA	NA	108.137197441308	97.0355456121915	93.8421553050616	96.8923897440694	99.4608672224467	88.3646751382653	103.873803095423
7.98333333333333	114.529653465735	94.0889252812954	97.7698562583696	103.074372589726	101.453500026907	112.15807157661	NA	100.564987389652	101.483663102393	99.2629635092101	NA	NA	NA	108.140767342189	97.0437201568175	93.8313512802574	96.9046358559408	99.4294156903396	88.3977380793911	103.914670402136
7.99166666666667	114.539731744965	94.1018701869561	97.775987071899	103.101797766939	101.469805153047	112.148328035127	NA	100.617664081082	101.491043771554	99.2962119785428	NA	NA	NA	108.145464744831	97.0506875577964	93.8229174682543	96.9169186095014	99.3943579283935	88.4308526719996	103.955751769175
8	114.551525386703	94.114981887683	97.7826275446533	103.128578576472	101.48471614662	112.138341446187	NA	100.672343510726	101.498777310677	99.3330115547657	NA	NA	NA	108.15168619074	97.056234984289	93.8167261111378	96.9293155669653	99.3568742213241	88.4640843624922	103.997062480483
8.00833333333333	114.564599286733	94.1284032046265	97.7897907870323	103.154487754992	101.498248416221	112.128022984632	NA	100.728609791716	101.506791858958	99.3722658006573	NA	NA	NA	108.159772871958	97.0602061131079	93.8126326013875	96.941923927702	99.3182486756122	88.4975006693475	104.038638575957
8.01666666666667	114.578447681047	94.142266156577	97.7974831680686	103.179329549927	101.510472410325	112.117313051747	NA	100.785992317535	101.515043026886	99.4128598679605	NA	NA	NA	108.169979591218	97.0625262661215	93.8104804093839	96.954855140263	99.2798188339374	88.5311657984425	104.080534678211
8.025	114.592517860232	94.1566866466425	97.8057054654367	103.202942018334	101.521506832993	112.106187648022	NA	100.843988201472	101.523502349772	99.4536981076405	NA	NA	NA	108.182448918603	97.0632167843051	93.8101092584486	96.9682266362287	99.2429212914901	88.5651364157199	104.122822513552
8.03333333333333	114.606236429503	94.1717612220379	97.8144567545952	103.225199022388	101.531510206131	112.094659406199	NA	100.902091672714	101.532134828512	99.493737908788	NA	NA	NA	108.197195519221	97.062398391696	93.8113626091587	96.9821531611738	99.208831548162	88.5994608628624	104.165586657483
8.04166666666667	114.619035448566	94.1875656713648	97.8237402297259	103.246012893033	101.540671618432	112.082773134631	NA	100.959821683338	101.540873630635	99.5320178948941	NA	NA	NA	108.214103469044	97.0602918683241	93.8140907433141	96.9967376658791	99.1786995918482	88.6341810636026	104.208913617953
8.05	114.630376797876	94.2041554055863	97.8335674677326	103.2653352153	101.549200420169	112.070598904529	NA	101.016742712063	101.549603250121	99.5676819561852	NA	NA	NA	108.232935962936	97.0572203165978	93.8181472597549	97.0120617268258	99.1534899946424	88.6693338077344	104.252875675678
8.05833333333333	114.639774502814	94.2215677270605	97.8439576236313	103.283155361357	101.557315265816	112.058229562218	NA	101.072479950349	101.55815909166	99.6000053305296	NA	NA	NA	108.25335522288	97.0536062289057	93.8233791260914	97.0281785572783	99.1339378854018	88.7049489738333	104.29751617642
8.06666666666667	114.646818573956	94.2398249822335	97.8549303290501	103.299501480447	101.565234948145	112.045787057467	NA	101.126731361207	101.566342421831	99.6284256137096	NA	NA	NA	108.274950372758	97.0499535512021	93.8296154043049	97.0451120313874	99.1205252924652	88.7410452181945	104.342841431691
8.075	114.651204182721	94.2589368574665	97.8664940577537	103.314447531837	101.573173623497	112.033433066203	NA	101.179277252874	101.573942083898	99.6525712008813	NA	NA	NA	108.297270773493	97.0468121197797	93.83666220971	97.0628607625689	99.1134746326521	88.7776252996302	104.388818736335
8.08333333333333	114.652760459159	94.2789011902547	97.8786338362203	103.32812341025	101.581340118791	112.021373594417	NA	101.229986535856	101.580754841765	99.6722713948167	NA	NA	NA	108.319861633659	97.0447305924614	93.8443068542569	97.0814027512703	99.1127563380946	88.8146728247329	104.435376827938
8.09166666666667	114.651465541877	94.2997043026679	97.8913026084191	103.340723452384	101.589937920888	112.009850447703	NA	101.2788171491	101.586601598275	99.6875357370496	NA	NA	NA	108.342298530012	97.0442073640103	93.8523292785408	97.1006975514001	99.1181127563903	88.852151304372	104.482407585686
8.1	114.647440346335	94.3213217063842	97.9044187062381	103.352512390169	101.599162536999	111.999120553757	NA	101.325808869703	101.591340215387	99.698506016099	NA	NA	NA	108.364217813701	97.0456469854016	93.8605189897731	97.1206861616639	99.1291013328853	88.8900059699008	104.529772513584
8.10833333333333	114.640924293819	94.3437183659255	97.9178679177081	103.363827978606	101.609195760723	111.989430763554	NA	101.371071102801	101.59487518686	99.7053995893348	NA	NA	NA	108.385340487883	97.0493275118862	93.8686958637362	97.141290650721	99.1451527526696	88.9281684864239	104.577316667767
8.11666666666667	114.632240541766	94.3668473465865	97.9315067047697	103.375075485691	101.620198591166	111.980998072481	NA	101.414768955572	101.597161913971	99.7084630075724	NA	NA	NA	108.405488296177	97.0553833068487	93.8767306634087	97.1624165856104	99.1656317499584	88.9665640039404	104.624886212973
8.125	114.621756658113	94.3906476667854	97.9451670239394	103.386709571153	101.632303987975	111.974002490423	NA	101.45710624731	101.598202395609	99.7079435020203	NA	NA	NA	108.424591379562	97.0638044615815	93.884559382854	97.1839608524928	99.1898892179857	89.0051192191707	104.672343196564
8.13333333333333	114.60984509679	94.4150436948223	97.9586673429139	103.399204832856	101.645609002662	111.968593092586	NA	101.498303300465	101.598031987985	99.7040772831675	NA	NA	NA	108.442686171064	97.0744495940796	93.8921862193637	97.2058241846498	99.2173010805592	89.0437697160714	104.719574710458
8.14166666666667	114.596848364505	94.4399470044862	97.9718304721802	103.41302093179	101.660166097618	111.964901253895	NA	101.538572618317	101.596701718852	99.6970947016212	NA	NA	NA	108.459902583545	97.0870675192414	93.8996725123833	97.2279242716723	99.2472936726512	89.0824646795998	104.766496550968
8.15	114.583053487172	94.4652595090253	97.9845013711673	103.428569796313	101.675975397822	111.963053252786	NA	101.578099228465	101.594262417156	99.6872441844448	NA	NA	NA	108.476442305836	97.1013235934578	93.9071133230695	97.250204960878	99.2793568351479	89.1211673894756	104.813051282325
8.15833333333333	114.568679481101	94.490876981857	97.996558113576	103.44619185446	101.69298043004	111.96317755123	NA	101.617030614878	101.590753280434	99.6748292121993	NA	NA	NA	108.49255239876	97.1168270817431	93.9146083769218	97.2726396411703	99.3130474174196	89.1598514080004	104.859199930304
8.16666666666667	114.553881305007	94.5166933482161	98.007915549168	103.466144591027	101.711068321541	111.965405195167	NA	101.655476242345	101.586193428684	99.6602422842467	NA	NA	NA	108.508498232639	97.1331580978822	93.9222354835034	97.2952291598755	99.3479859411942	89.1984943446039	104.904906970801
8.175	114.538768965663	94.5426059833933	98.0185249944721	103.488601385184	101.730073476738	111.969862073788	NA	101.693512997717	101.580575792175	99.6439788641935	NA	NA	NA	108.524538530893	97.1498938207363	93.9300297098864	97.3179949387122	99.3838466856605	89.2370717889796	104.950120550737
8.18333333333333	114.52343166648	94.56852146161	98.0283724669021	103.513655250817	101.749783638129	111.976653185671	NA	101.731192945483	101.573866288258	99.6266216197152	NA	NA	NA	108.540904433685	97.1666314392965	93.9379666014258	97.3409682537708	99.4203406633707	89.2755535639024	104.994753213255
8.19166666666667	114.50795562942	94.5943610108293	98.0374759420841	103.541322741553	101.769947617474	111.985843020875	NA	101.768551503397	101.566011714469	99.6087975974233	NA	NA	NA	108.557783363233	97.1830037104054	93.9459489791164	97.3641772682395	99.4571948913655	89.3139038172814	105.038669330274
8.2	114.492432055573	94.6200646431396	98.0458809779595	103.571547137486	101.790283457965	111.99743761686	NA	101.805614912965	101.556954827348	99.5911261829703	NA	NA	NA	108.575306965296	97.1986855672193	93.9538007672436	97.3876337409718	99.4941346237238	89.3520848622154	105.081682742806
8.20833333333333	114.476957540628	94.6455925979491	98.0536540285757	103.604203772538	101.810486533011	112.011372373447	NA	101.84240639962	101.546649863854	99.5741791740643	NA	NA	NA	108.593542533734	97.2133949493946	93.9612724695356	97.4113229446661	99.5308728432358	89.3900621588618	105.123564930939
8.21666666666667	114.461630313204	94.6709238161013	98.0608733222388	103.639110647555	101.830239795821	112.027509873019	NA	101.878949779999	101.535072201933	99.5584567515684	NA	NA	NA	108.612489290362	97.2268938281823	93.9680607398826	97.4352011741662	99.5671073696716	89.4278075073281	105.164061761253
8.225	114.446546150674	94.6960531741024	98.067618385446	103.676043588184	101.849228881819	112.045651566742	NA	101.9152671207	101.522219944973	99.5443655984357	NA	NA	NA	108.632081774046	97.2389934754778	93.9738395761219	97.4592007712047	99.6025254358835	89.4652997190719	105.202914017929
8.23333333333333	114.43179662254	94.7209899675283	98.073960737509	103.714750336226	101.867160470389	112.065561362279	NA	101.951368517677	101.508108956893	99.5321907995311	NA	NA	NA	108.652200932263	97.2495635638684	93.9782947157578	97.4832371722146	99.6368167503337	89.50252293629	105.239875632052
8.24166666666667	114.417469704745	94.7457587713409	98.0799575642157	103.754958163471	101.883778140702	112.08699250388	NA	101.987238221518	101.492765279505	99.5220694363892	NA	NA	NA	108.672691023286	97.2585427260673	93.9811496844625	97.5072140743413	99.669694249119	89.5394626097165	105.274726631765
8.25	114.403652039039	94.7704012793409	98.0856477460776	103.796375151048	101.898871648605	112.109709320288	NA	102.022825072494	101.476218601928	99.5139770301928	NA	NA	NA	108.693379172781	97.2659482311893	93.9821757383156	97.5310280570189	99.7009170169571	89.5761002161619	105.307281219563
8.25833333333333	114.390431124029	94.7949764679986	98.0910490990227	103.838688799631	101.912280346189	112.133500310019	NA	102.058042520191	101.458499141098	99.5077281786677	NA	NA	NA	108.714094972772	97.271880635294	93.9811884239229	97.5545750678018	99.7303079415273	89.6124074674404	105.337390996888
8.26666666666667	114.377893542797	94.8195581296971	98.0961566370475	103.881565046971	101.923893335766	112.158182623621	NA	102.092777860137	101.439640418604	99.5029865739856	NA	NA	NA	108.734688482732	97.276517871432	93.9780418982225	97.5777587933971	99.7577617255652	89.6483385874432	105.364942972686
8.275	114.36611672636	94.8442311689476	98.1009415657719	103.924650306921	101.933648258177	112.183600290788	NA	102.126906307483	101.419688516955	99.49928656996	NA	NA	NA	108.755044841135	97.2800961765621	93.9726302669179	97.600499203845	99.7832425380099	89.6838200828084	105.389854062052
8.28333333333333	114.355157258384	94.8690878497061	98.1053508847527	103.967577871076	101.941530428401	112.209619794068	NA	102.160303921469	101.398713753974	99.4960764566239	NA	NA	NA	108.775093604757	97.2828803876485	93.9648974723915	97.6227393779289	99.8067723765589	89.7187415750404	105.412064608268
8.29166666666667	114.345042569551	94.8942235510975	98.1093091124866	104.009976455855	101.947573667211	112.236125002443	NA	102.192853753519	101.376820043671	99.4927832640552	NA	NA	NA	108.794812193809	97.2851298364571	93.9548529823058	97.6444492263422	99.8284126074985	89.752952944861	105.431532281389
8.3	114.335771148161	94.9197315021348	98.1127241218961	104.051477675433	101.951862060791	112.263011780578	NA	102.224443193111	101.354151662425	99.4888796612663	NA	NA	NA	108.814223719134	97.2870670746584	93.9425896599584	97.6656249820211	99.8482431605953	89.7862696262318	105.448227661918
8.30833333333333	114.327321231334	94.9456973327868	98.1154964259167	104.091722377843	101.954529492032	112.290182302928	NA	102.254955624537	101.330899374775	99.483932037842	NA	NA	NA	108.833389515154	97.2888549795852	93.9282982702814	97.6862836914616	99.8663447978755	89.8184835602213	105.462133624452
8.31666666666667	114.319663905049	94.9721949695381	98.1175283877443	104.130368486682	101.955754124223	112.317538017854	NA	102.284261333921	101.307305189303	99.4776242321099	NA	NA	NA	108.852398115986	97.2905848600663	93.9122716287984	97.706453718341	99.8827871287414	89.8493767272369	105.473249678039
8.325	114.312774608033	94.9992846644866	98.1187306205151	104.167102280569	101.95574839107	112.344970869758	NA	102.31221061953	101.283662630871	99.4697620977302	NA	NA	NA	108.871353920002	97.292275061873	93.8948933987979	97.7261652463104	99.8976212173831	89.878736364606	105.481599048428
8.33333333333333	114.306638575174	95.027012701756	98.1190258251972	104.201651746695	101.95474774338	112.3723552589	NA	102.338629998402	101.260309913772	99.4602655550855	NA	NA	NA	108.890367314082	97.2938768767287	93.8766114701001	97.7454463335182	99.9108749484095	89.9063719587853	105.487232757055
8.34166666666667	114.30125209953	95.0554115905684	98.1183516995108	104.233798318762	101.953000447843	112.399543578036	NA	102.363321744329	101.237614212046	99.4491570279228	NA	NA	NA	108.909545990317	97.2952846066754	93.857902255991	97.7643274690411	99.922549319871	89.9321322524033	105.490226006756
8.35	114.296624078718	95.0844998227692	98.116664699869	104.263384647354	101.950758400181	112.426367472244	NA	102.386066314012	101.215946560627	99.4365551825548	NA	NA	NA	108.92898780467	97.2963494381746	93.839236393104	97.7828516387076	99.9326132856104	89.9559181525924	105.490668496807
8.35833333333333	114.292776537057	95.1142810723003	98.1139466912869	104.290318655542	101.948268729421	112.452646232551	NA	102.406627260282	101.195650875394	99.422673146785	NA	NA	NA	108.948776799719	97.2968977465546	93.821054409581	97.8010824240403	99.9409970727476	89.9776879998888	105.488654991897
8.36666666666667	114.28973994195	95.1447429272569	98.1102151712752	104.314574664227	101.9457670726	112.478199175859	NA	102.424760367404	101.177014116236	99.407815302751	NA	NA	NA	108.968983447744	97.2967514891416	93.8037544814529	97.819103712005	99.9475868229434	89.9974550699682	105.484280928468
8.375	114.287544109356	95.1758551713681	98.105534841946	104.336191078816	101.943473375581	112.502855707897	NA	102.44022874446	101.160242993948	99.3923773192022	NA	NA	NA	108.989668009957	97.2957456579682	93.7876875612757	97.8370098278347	99.9522233332438	90.0152803500281	105.477643097335
8.38333333333333	114.286209141694	95.2075680793057	98.1000269850475	104.355262956778	101.941590024478	112.526461433254	NA	102.452821595603	101.145447810717	99.376859896088	NA	NA	NA	109.010884117653	97.2937390538736	93.7731522237432	97.8548892185329	99.9547068474171	90.0312646222496	105.468842098271
8.39166666666667	114.285737694261	95.2398113879924	98.0938744108515	104.371928479133	101.940301332213	112.548884124518	NA	102.462373730961	101.13263272003	99.3618916242372	NA	NA	NA	109.032680751394	97.2906186020122	93.7603857895381	97.8728053888951	99.9548094361945	90.0455423476484	105.457983504501
8.4	114.286104960809	95.2724943283057	98.0873218419714	104.386351090772	101.939773785441	112.570022982076	NA	102.468786724199	101.1216937764	99.3482389020766	NA	NA	NA	109.055103625688	97.2863013575076	93.7495558156822	97.8907774246609	99.9522953476672	90.0582770285408	105.44517773191
8.40833333333333	114.287244837035	95.3055069418187	98.0806722854965	104.398702144548	101.940157566703	112.58982099585	NA	102.472051815876	101.11242456614	99.3367849078088	NA	NA	NA	109.078197190971	97.280739212178	93.7407576216472	97.9087624867786	99.9469483353482	90.0696564400132	105.430540823256
8.41666666666667	114.289037644466	95.3387226665354	98.0742787480404	104.409150417443	101.941590076101	112.608275031663	NA	102.472268611713	101.104525106332	99.3284788946643	NA	NA	NA	109.10200564607	97.2739271001375	93.7340176071236	97.9266442548431	99.9386030821936	90.079887233562	105.414197399786
8.425	114.291303537446	95.3720022424052	98.0685297210699	104.417862680182	101.944200800709	112.6254343783	NA	102.469651385486	101.097611342867	99.3242679557207	NA	NA	NA	109.12656980717	97.2659104817452	93.7292980432352	97.9442315351888	99.9271748510989	90.0891898128269	105.396285145447
8.43333333333333	114.293797754	95.4051992944015	98.0638282180162	104.425013101045	101.948115135453	112.641382481524	NA	102.464519613344	101.091228361295	99.3250223869687	NA	NA	NA	109.151918645691	97.2567875792654	93.726502047881	97.9612695118958	99.9126803340621	90.0977940671098	105.376959377981
8.44166666666667	114.296205418127	95.438167308133	98.0605670991171	104.430793795719	101.953454708705	112.656206824966	NA	102.457275790738	101.084871946542	99.331466545434	NA	NA	NA	109.178057673564	97.2467054037324	93.7254807871809	97.9774637278334	99.8952455025863	90.1059355916051	105.356395123082
8.45	114.298143787115	95.4707668595766	98.0591057462464	104.43542000874	101.960333746214	112.669968640976	NA	102.448375653617	101.078019243286	99.3441296289193	NA	NA	NA	109.20495809197	97.2358526071992	93.7260426360656	97.9925134002433	99.8750998866153	90.1138526839083	105.334783127955
8.45833333333333	114.299180720864	95.5028719887366	98.059752458098	104.439129036071	101.968852706921	112.682683400647	NA	102.438294145244	101.070164627372	99.3633243202494	NA	NA	NA	109.232549910665	97.2244533179996	93.7279613185675	98.0061470338933	99.8525591193605	90.1217856628319	105.31231883709
8.46666666666667	114.298866388221	95.5343747517062	98.0627533488671	104.442175090447	101.979090632033	112.694318588034	NA	102.427489325585	101.060855306634	99.3891470975677	NA	NA	NA	109.260720353124	97.2127629344785	93.7309833240257	98.0181533720648	99.8280007152054	90.1299794380697	105.289188862145
8.475	114.296766148258	95.565187393372	98.068285618493	104.444820661414	101.991097723681	112.704809228013	NA	102.41636680506	101.049722142379	99.4214852475994	NA	NA	NA	109.289317091182	97.2010637053026	93.7348392599974	98.0284044963658	99.801839711146	90.1386875811555	105.265561554949
8.48333333333333	114.29248496221	95.5952429984803	98.0764528388699	104.44732271951	102.004889486211	112.714085004966	NA	102.405247150313	101.036500972424	99.4600198940838	NA	NA	NA	109.318154842139	97.1896587994306	93.7392608660864	98.0368703463585	99.7745070331947	90.1481736768615	105.241583866947
8.49166666666667	114.28568131869	95.6244964272097	98.0872813260111	104.44991321504	102.020442098626	112.722100066921	NA	102.394338203639	101.021039643938	99.5042243980429	NA	NA	NA	109.347024208994	97.1788655939853	93.7439988679859	98.0436240055684	99.7464281361552	90.1587067354962	105.217381675462
8.5	114.276073349017	95.6529260269544	98.1007188673268	104.452777296316	102.037687832934	112.728858019326	NA	102.383716017698	101.003290631936	99.5533616937856	NA	NA	NA	109.37570299884	97.1690081627433	93.7488367219499	98.0488380656966	99.717999510164	90.1705511961088	105.193061089404
8.50833333333333	114.263440062303	95.6805345714119	98.1166381178376	104.456036520782	102.056511582414	112.734425635203	NA	102.373321403015	100.98329444836	99.6064842357856	NA	NA	NA	109.403970526672	97.1604067887717	93.7536009890301	98.0527738961957	99.6895654624391	90.1839537397624	105.168711243813
8.51666666666667	114.247620018015	95.707347995818	98.1348446884658	104.45974417992	102.076751343237	112.738930804821	NA	102.362976882495	100.961158535753	99.6624440901325	NA	NA	NA	109.431623526077	97.1533626678611	93.7581719474516	98.0557657371249	99.661400664787	90.1991279602753	105.14440957913
8.525	114.228510774742	95.7334118957773	98.1550874547824	104.463894570592	102.098203370901	112.742545719121	NA	102.352419787459	100.937034394507	99.7199215986519	NA	NA	NA	109.45849041923	97.148139244319	93.7624946016795	98.0582008946288	99.633702888612	90.216237700297	105.120229093731
8.53333333333333	114.206072364611	95.7587860036641	98.1770699864161	104.468441751451	102.120630108356	112.745461314169	NA	102.341341858066	100.911097536817	99.7774708104851	NA	NA	NA	109.484441304329	97.1449445125472	93.7665848111716	98.0604965825861	99.6065978116359	90.235381731936	105.096247072848
8.54166666666667	114.180334630518	95.7835370094051	98.2004640765671	104.473320417662	102.143769165185	112.74785981487	NA	102.32942935914	100.883535473569	99.8335710549422	NA	NA	NA	109.509392996376	97.143918251322	93.7705246396823	98.0630744194623	99.5801537268175	90.2565836839955	105.072555606827
8.55	114.151404960861	95.8077312347033	98.2249252103951	104.478462858974	102.167342414585	112.749890142611	NA	102.316402275601	100.854544908436	99.8866777402518	NA	NA	NA	109.533309204822	97.1451251256814	93.7744467953121	98.0663358849158	99.5543992882405	90.2797898324168	105.04927197311
8.55833333333333	114.119473274782	95.8314288150234	98.2501081170398	104.483809392385	102.191064053461	112.751650076928	NA	102.302050190679	100.824335876059	99.9352728681956	NA	NA	NA	109.556196094345	97.1485528245562	93.7785147212486	98.0706425536582	99.5293384056194	90.304874807715	105.026543384571
8.56666666666667	114.084813057736	95.854679716993	98.2756807999607	104.489311720887	102.214647014313	112.753179484842	NA	102.286259391468	100.79314046392	99.9779205977803	NA	NA	NA	109.578094745965	97.1541158319539	93.7829064030752	98.076302858266	99.5049628168371	90.3316531438298	105.004542911911
8.575	114.047776722073	95.8775212066728	98.301335602065	104.494929186961	102.237809226953	112.754466835795	NA	102.269026197089	100.76122345665	100.013337154884	NA	NA	NA	109.599072881919	97.1616665569	93.7878049925222	98.0835657545568	99.4812657727126	90.3598937133451	104.98346127071
8.58333333333333	114.008782395517	95.8999767482201	98.3267953667489	104.500619681165	102.260282188694	112.755467517328	NA	102.250456483643	100.728890037885	100.040481588846	NA	NA	NA	109.619217415111	97.171013199325	93.793393124763	98.0926198356632	99.4582574216254	90.3893344404909	104.963502084851
8.59166666666667	113.968292966632	95.9220564347039	98.3518140201807	104.506329701418	102.281821412938	112.756129119514	NA	102.230755893537	100.696484444984	100.058659575815	NA	NA	NA	109.638628586156	97.1819403358678	93.7998464939231	98.1035932721889	99.4359797903402	90.4196951813421	104.944882452504
8.6	113.926794291729	95.9437586112658	98.3761739223695	104.511988894533	102.302214768287	112.756414890823	NA	102.210214017454	100.664376608755	100.067615383873	NA	NA	NA	109.657416152486	97.1942276202213	93.8073246332695	98.1165504933346	99.4145188584694	90.4506872871077	104.92783522131
8.60833333333333	113.88478027864	95.9650720657541	98.3996837858431	104.517512483045	102.321285491831	112.756316317387	NA	102.189182487475	100.632939364327	100.067580558954	NA	NA	NA	109.675696897734	97.2076640463031	93.8159581771508	98.1314868862576	99.3940110662702	90.4820198105096	104.912609684105
8.61666666666667	113.842748615855	95.9859781988439	98.4221790004289	104.522811213786	102.338890292197	112.755852512982	NA	102.168048171751	100.602521158622	100.059258866165	NA	NA	NA	109.693591246855	97.2220579094364	93.8258322500519	98.1483261129861	99.3746417741152	90.5134037837548	104.899468835443
8.625	113.801207032882	96.0064526941892	98.4435232704332	104.527805325118	102.354915319443	112.755060271276	NA	102.147206534526	100.573419939494	100.043750876727	NA	NA	NA	109.711217529591	97.237244368289	93.8369673048191	98.1669223100021	99.3566345202052	90.5445568630677	104.888681154201
8.63333333333333	113.76068515982	96.0264665178193	98.4636095950907	104.532438757819	102.369272749762	112.753979588025	NA	102.127040387767	100.545867160999	100.022440490484	NA	NA	NA	109.728685289622	97.2530918346574	93.8493013800539	98.187066088031	99.3402318127434	90.5752105342944	104.880505667156
8.64166666666667	113.721741311093	96.0459864154116	98.4823594417742	104.5366900469	102.381898933651	112.752640794919	NA	102.107904869631	100.520029816799	99.9968670419503	NA	NA	NA	109.746090648451	97.26950667892	93.8626801077116	98.2084930537545	99.3256704730434	90.6051201175818	104.875171682479
8.65	113.684954605518	96.0649749782892	98.4997206612216	104.540575461406	102.392753682581	112.751061670993	NA	102.09011566894	100.496027580081	99.9686006035868	NA	NA	NA	109.763515075237	97.2864351039277	93.8768601571711	98.2308947447455	99.3131561418938	90.6340752581185	104.872856991324
8.65833333333333	113.650903107281	96.0833901753213	98.5156667356518	104.544142541862	102.40182085745	112.749257830598	NA	102.073938552363	100.473952178483	99.9391360750717	NA	NA	NA	109.781025779812	97.3038601396484	93.8915254174422	98.253931780996	99.3028414999131	90.6619080283048	104.873669254307
8.66666666666667	113.620137098871	96.1011845929431	98.530199052942	104.547458185239	102.409110674042	112.747257420975	NA	102.059581114538	100.45387802427	99.9098167286947	NA	NA	NA	109.798675276113	97.3217915740843	93.9063081058255	98.2772478416452	99.2948127148503	90.6884970525106	104.877634772221
8.675	113.593154689238	96.1183054407412	98.5433504140786	104.550597464149	102.414662533585	112.745105962375	NA	102.047187495497	100.435861967849	99.8817853969921	NA	NA	NA	109.816500444853	97.3402507184169	93.9208071746352	98.3004821885892	99.2890873676267	90.7137676310154	104.88469703088
8.68333333333333	113.570380479959	96.1346970980801	98.5551883234199	104.55363648812	102.41854606846	112.742857499576	NA	102.036835401562	100.419937228241	99.8559536766372	NA	NA	NA	109.834523523033	97.3592568413016	93.9346027220647	98.3232799447387	99.285622131268	90.7376891898762	104.894724839007
8.69166666666667	113.55214553649	96.1503073274094	98.5658202588298	104.556651145151	102.420859216604	112.740561485966	NA	102.028535660753	100.40610897347	99.8329857175086	NA	NA	NA	109.852756073413	97.3788216783325	93.9472703832108	98.3453022932422	99.2843250035672	90.7602715544667	104.907527091294
8.7	113.538667960903	96.1650961038614	98.5754020986397	104.559723820491	102.421724536559	112.738255775705	NA	102.022235949684	100.394354746325	99.8133015102135	NA	NA	NA	109.871204743597	97.3989530628775	93.9583998144619	98.3662383912888	99.2850689345651	90.781560097123	104.922869092342
8.70833333333333	113.530035074432	96.1790446196195	98.5841451140573	104.562956187572	102.42128647973	112.735968895292	NA	102.017829421515	100.384625936438	99.7970996015885	NA	NA	NA	109.889877024348	97.4196635884317	93.9676174761599	98.3858174774022	99.2877052655844	90.8016287100486	104.940486052022
8.71666666666667	113.526191878411	96.1921626647845	98.5923141985252	104.566479789273	102.419711325045	112.733729974575	NA	102.015167474702	100.376846001056	99.7843881203075	NA	NA	NA	109.908785514559	97.4409791845495	93.9746101212319	98.4038187735667	99.292073848798	90.8205703287606	104.960092522526
8.725	113.526942541244	96.2044936303571	98.6002138086638	104.570456994731	102.417189315015	112.731582330458	NA	102.014075917194	100.370907053973	99.7750125571548	NA	NA	NA	109.927949678306	97.4629443972192	93.9791451233037	98.4200781507781	99.2980074272603	90.8384867335185	104.981388120837
8.73333333333333	113.53196645348	96.2161164623877	98.6081645656159	104.575072240556	102.413937877689	112.729595742311	NA	102.014373131316	100.366669920752	99.7686792414054	NA	NA	NA	109.947394877513	97.4856214253554	93.981085901071	98.4344910355406	99.305330730564	90.8554806060007	105.004059064034
8.74166666666667	113.540844227958	96.2271438150064	98.6164770584232	104.580517020602	102.410204825981	112.727874497354	NA	102.015886937294	100.363970137612	99.7649827317787	NA	NA	NA	109.967149136266	97.5090793993125	93.9804005413969	98.4470117083459	99.3138550099501	90.8716513692063	105.027776787631
8.75	113.553088972235	96.2377166887726	98.6254291589161	104.586971448865	102.406269013024	112.726558775062	NA	102.018467263463	100.362627422285	99.7634420256371	NA	NA	NA	109.987238348421	97.5333747644845	93.9771597096252	98.4576506390686	99.3233688722243	90.8870933955862	105.052199776868
8.75833333333333	113.568179092153	96.2479972936549	98.6352509171901	104.594586918811	102.402434901715	112.725813987275	NA	102.021993801365	100.36245351484	99.7635382970102	NA	NA	NA	110.007680923774	97.5585301686496	93.9715230829599	98.4664716467121	99.3336303107865	90.9018943344452	105.076985134439
8.76666666666667	113.585586776158	96.2581620713618	98.6461168065581	104.603476358579	102.39901969204	112.72580401538	NA	102.026378268357	100.363255137788	99.7647458124416	NA	NA	NA	110.028483401025	97.5845189720753	93.9637206805515	98.4735892295151	99.344367138525	90.9161332488041	105.10180947633
8.775	113.604795753663	96.2683960945755	98.6581412299008	104.613714924284	102.396336114752	112.726653449065	NA	102.031561955475	100.364833722811	99.7665607502986	NA	NA	NA	110.049638597663	97.6112565131508	93.9540359952107	98.4791650699965	99.3552870997177	90.9298803290226	105.126391731775
8.78333333333333	113.62530756081	96.2788892863345	98.6713747902981	104.625347432621	102.394676450195	112.728413022004	NA	102.037511308185	100.366986413607	99.7685371528316	NA	NA	NA	110.07112645673	97.6385956018765	93.9427921619066	98.4834018081252	99.3660905935984	90.9432003961159	105.150509291342
8.79166666666667	113.646643617865	96.2898335164875	98.6858034943763	104.63839674435	102.394300977889	112.731042479232	NA	102.044212797165	100.369509819282	99.7703268588624	NA	NA	NA	110.092915357767	97.6663255058365	93.9303403985001	98.4865319343192	99.376479093922	90.9561613199808	105.174003072898
8.8	113.66835075379	96.3014182718626	98.7013537788778	104.652869998111	102.395430505686	112.73441584092	NA	102.05166508112	100.37220338651	99.771709336074	NA	NA	NA	110.11496053031	97.694177954732	93.9170505198241	98.4888012962984	99.3861608504882	90.9688463423181	105.196772983045
8.80833333333333	113.690008739091	96.3138231976204	98.7179029931235	104.668762337833	102.398242257114	112.738343297379	NA	102.059867485489	100.374870182251	99.7726006613305	NA	NA	NA	110.137198301631	97.7218431387729	93.9033016463327	98.4904498426586	99.3948605451432	90.9813670437194	105.218768445126
8.81666666666667	113.711232447571	96.3272080492187	98.7352922561414	104.686059547629	102.40286882772	112.742600146868	NA	102.068808511332	100.377317413746	99.7730411920127	NA	NA	NA	110.159539005181	97.7489916872689	93.8894713581317	98.4916947512911	99.4023345838034	90.993873088438	105.239977325055
8.825	113.731667669882	96.3417021253785	98.7533383170643	104.704741856745	102.409398248473	112.74695692478	NA	102.078460974573	100.379360538727	99.7731679794906	NA	NA	NA	110.181863241691	97.7752950130783	93.8759243153527	98.4927212639089	99.4083866896645	91.0065556646757	105.260414139059
8.83333333333333	113.750988682056	96.3573949185671	98.7718437887325	104.724788731369	102.417872147081	112.751208487074	NA	102.088788153162	100.380831331219	99.7731785873792	NA	NA	NA	110.204023935401	97.8004404853021	93.8630019378842	98.4936831480619	99.4128784815303	91.0196414888084	105.280108491246
8.84166666666667	113.768903896822	96.3743286101586	98.7906090770835	104.746181057055	102.428281046682	112.755197788193	NA	102.09975972711	100.381584856729	99.7732919350211	NA	NA	NA	110.225853636121	97.8241412133479	93.8510131736888	98.4947095623055	99.4157337930511	91.0333753136553	105.299096168144
8.85	113.785167226198	96.3924929121735	98.8094487754986	104.768898305987	102.440558973835	112.758827886773	NA	102.111371361878	100.381500607597	99.7737123115307	NA	NA	NA	110.247175429044	97.8461402130863	93.8402265421	98.4959137805153	99.4169373875906	91.0479941335381	105.317414817352
8.85833333333333	113.799588086384	96.4118237619603	98.8282093028939	104.792911561107	102.454580859928	112.762060283703	NA	102.12365943801	100.380481093422	99.7746031223876	NA	NA	NA	110.267815380819	97.8662118392048	93.8308664525065	98.4974023149372	99.4165288614579	91.0637012318083	105.33510278303
8.86666666666667	113.812034623235	96.4322075635451	98.8467806846166	104.818173617515	102.470164834624	112.764904526709	NA	102.136703862969	100.378455781815	99.7760765746768	NA	NA	NA	110.287614328523	97.8841672041152	93.823116670946	98.4992837176219	99.4145932216114	91.0806468151124	105.352196719062
8.875	113.822430259021	96.4534908336302	98.8650989097644	104.844607115104	102.48707875594	112.767404900026	NA	102.150618069265	100.375392815407	99.7782039266331	NA	NA	NA	110.306437731617	97.8998668093692	93.8171270092224	98.501673514168	99.4112504545462	91.0989162026246	105.368725928017
8.88333333333333	113.830747654753	96.4754930329144	98.8831415046467	104.87209264278	102.505048977171	112.76962600347	NA	102.165532913122	100.371312925736	99.7810428821087	NA	NA	NA	110.324183326043	97.9132361391414	93.813015316967	98.5046922035838	99.4066468061246	91.1185231176199	105.384707627849
8.89166666666667	113.837002101861	96.4980200846608	98.9009202438576	104.900459124399	102.523770396852	112.771637286139	NA	102.181583682406	100.366297240519	99.7846674920398	NA	NA	NA	110.34078670143	97.9242768049652	93.8108637401943	98.5084579398692	99.4009500347673	91.1394071880687	105.400148272782
8.9	113.841242690914	96.5208769290072	98.9184717417521	104.929478680109	102.542917746858	112.773499464026	NA	102.19890426062	100.36048463918	99.7891855722813	NA	NA	NA	110.356224806221	97.9330679196921	93.8107153561119	98.513077773098	99.3943485716342	91.161437093484	105.415048679874
8.90833333333333	113.843540252627	96.5438781643907	98.9358452206329	104.958867557229	102.562157189443	112.775257093315	NA	102.217625707542	100.354060749822	99.7947400838574	NA	NA	NA	110.370516958878	97.9397574736116	93.8125738522819	98.5186397594359	99.3870520015121	91.1844195302311	105.429405412596
8.91666666666667	113.843974502306	96.5668565660558	98.9530890144011	104.988292695193	102.581156454196	112.776936532721	NA	102.237874638834	100.347243154974	99.8015011584019	NA	NA	NA	110.383722874916	97.9445487495302	93.8164027528783	98.5252069347097	99.3792898330154	91.2081111760207	105.443205549224
8.925	113.842625228096	96.5896698589006	98.9702398205537	105.017381722567	102.599592527156	112.778542590546	NA	102.259767878848	100.340266104313	99.8096576999819	NA	NA	NA	110.395937883182	97.9476879340697	93.8221219544667	98.5328135510165	99.3713062232671	91.232230605146	105.456419834395
8.93333333333333	113.8395707591	96.6122058294084	98.9873179930503	105.045734573493	102.617157447043	112.780048755348	NA	102.283401263013	100.333367508757	99.8194115699701	NA	NA	NA	110.407286412341	97.9494554297345	93.8296045805766	98.5414626624899	99.3633501954679	91.256469582905	105.46900047429
8.94166666666667	113.834891838708	96.6343853805481	99.0043286664005	105.072936274871	102.633563489942	112.781383698852	NA	102.308834461088	100.326779573611	99.8309685058895	NA	NA	NA	110.417915011206	97.9501587990675	93.8386786663497	98.5511237085624	99.3556638426741	91.2805046405807	105.480885218665
8.95	113.828677672207	96.6561633901873	99.0212656283408	105.09857026207	102.648548438326	112.782421657794	NA	102.33607862532	100.320720616969	99.8445198962198	NA	NA	NA	110.427984771694	97.9501233448687	93.8491347563262	98.5617302311628	99.348471496818	91.3040095085967	105.49200524115
8.95833333333333	113.821034663088	96.6775277174441	99.0381152472764	105.122229898482	102.661880723307	112.782982823511	NA	102.365092542899	100.315385637237	99.8602183238038	NA	NA	NA	110.437661520099	97.949677507857	93.8607371890762	98.5731793192914	99.3419710793721	91.3266687538403	105.502293731088
8.96666666666667	113.81209685606	96.6984967031077	99.0548601949989	105.143526453093	102.673363989606	112.782846413552	NA	102.395785208368	100.310937611355	99.8781551249701	NA	NA	NA	110.447103284227	97.9491326187936	93.8732375836954	98.5853337922324	99.3363285514626	91.348192664622	105.511693869208
8.975	113.802029943665	96.7191151275846	99.0714838631932	105.162095617444	102.682841119486	112.781776220069	NA	102.428018334947	100.307502483008	99.898347333468	NA	NA	NA	110.456447359452	97.9487595707018	93.8863907559968	98.5980261361465	99.3316762317221	91.3683323168484	105.520165727992
8.98333333333333	113.791022701306	96.7394483144995	99.0879754071888	105.177607199062	102.690198532777	112.779554028466	NA	102.461607536084	100.305167824919	99.9207372188477	NA	NA	NA	110.465800070159	97.9487682585333	93.8999722471472	98.6110627612653	99.3281137108378	91.3868932457033	105.527690538106
8.99166666666667	113.779273111924	96.7595742164917	99.1043340829044	105.189781843174	102.695371501094	112.776011045463	NA	102.496326982588	100.303982993696	99.9452009812451	NA	NA	NA	110.475230198379	97.9492955383394	93.9137948534323	98.6242291532934	99.3257083621042	91.4037469405942	105.534270403502
9	113.766982640932	96.7795740625541	99.1205713495245	105.198416184461	102.698349456422	112.771047619471	NA	102.531919434658	100.303958027379	99.9715600549243	NA	NA	NA	110.484764729621	97.9504026554998	93.9277206117274	98.63729771002	99.3244925828608	91.4188395489606	105.53992335028
9.00833333333333	113.754360986401	96.7995234065406	99.1367103800886	105.203413785092	102.699178533694	112.764639589578	NA	102.568106437809	100.305059377319	99.9995918976078	NA	NA	NA	110.494385731287	97.9520787914573	93.9416643698802	98.6500387616669	99.3244574453144	91.4321960817214	105.544675907689
9.01666666666667	113.741629431272	96.819485964798	99.1527842202321	105.204814832393	102.697959255765	112.756837109711	NA	102.604592914468	100.307202265379	100.029040060843	NA	NA	NA	110.504029389502	97.9542488156292	93.9555875993093	98.6622341367239	99.3255469515729	91.4439183529561	105.548556761562
9.025	113.729010380335	96.8395113777204	99.1688343460877	105.202816060921	102.694839697825	112.747760374598	NA	102.641067696487	100.310241279212	100.059622423065	NA	NA	NA	110.513589426625	97.9567871915669	93.9694853901045	98.6736925663462	99.3276591350582	91.4541767980159	105.55159484932
9.03333333333333	113.716702068448	96.8596362161087	99.1849108565915	105.197774292687	102.690006064327	112.73759146173	NA	102.677208339549	100.313963900996	100.091036011546	NA	NA	NA	110.522925678135	97.9595385202667	93.9833701196388	98.6842651875586	99.3306568573073	91.463198503126	105.55382355138
9.04166666666667	113.704847940931	96.879886841128	99.2010744194841	105.190191443897	102.683672343282	112.726561910581	NA	102.712697533856	100.318093658278	100.122958482056	NA	NA	NA	110.531876402127	97.9623402874773	93.9972534557069	98.6938584081767	99.3343854831048	91.4712539645704	105.555290009447
9.05	113.693512596549	96.9002828850511	99.2173980229987	105.180683921852	102.676069719703	112.714939130898	NA	102.7472507773	100.322305424935	100.155048354554	NA	NA	NA	110.540272421517	97.9650440742571	94.0111304371493	98.7024421073387	99.3386909006208	91.4786427066862	105.556066734352
9.05833333333333	113.682673395465	96.9208404445325	99.2339648628946	105.169941768799	102.667436310635	112.703013990368	NA	102.78064755238	100.326248588498	100.186946418747	NA	NA	NA	110.547951899889	97.9675362387368	94.0249725703437	98.7100514588201	99.3434313561703	91.4856765274535	105.556262354751
9.06666666666667	113.672232398189	96.9415745475759	99.2508596420777	105.15868232152	102.658008216717	112.691088910565	NA	102.812756402764	100.329572475422	100.218278904816	NA	NA	NA	110.554774178536	97.969758142412	94.0387327523643	98.7167805901232	99.3484803889085	91.4926615918266	105.556027156949
9.075	113.662046060064	96.9625009476854	99.2681539598815	105.147602077718	102.648012240269	112.679464954506	NA	102.843547807637	100.331950510122	100.248663806046	NA	NA	NA	110.560630216184	97.9717205581399	94.0523566919659	98.72276955727	99.3537230229013	91.4998826839592	105.555547553348
9.08333333333333	113.65196364655	96.9836374443067	99.2858891883713	105.137330131284	102.637659454704	112.668427503953	NA	102.873092910987	100.333098842633	100.277726076572	NA	NA	NA	110.565447821828	97.9735069696041	94.0657943503174	98.728190352924	99.359049017965	91.507590705536	105.555027213755
9.09166666666667	113.641865986574	97.0050045807151	99.3040601796091	105.128386619861	102.627139429702	112.658233014797	NA	102.901548106502	100.332784884544	100.305128669745	NA	NA	NA	110.569191263903	97.9752660516992	94.0790090036567	98.7332353031081	99.364346288249	91.5159916634038	105.554659770215
9.1	113.631698779836	97.0266253114574	99.322602462852	105.121150229367	102.616617077951	112.649101314672	NA	102.929127411396	100.33082583896	100.330621908002	NA	NA	NA	110.571856168311	97.9771958771614	94.0919820183548	98.7381049197328	99.3694981368672	91.5252362622769	105.554601517697
9.10833333333333	113.621493481712	97.0485239043483	99.3413861249716	105.115839307496	102.606234632777	112.641213327216	NA	102.956068012691	100.32708244707	100.354104050388	NA	NA	NA	110.573462624727	97.979520947428	94.1047112491164	98.7429931309557	99.3743874408869	91.5354119565217	105.554951382648
9.11666666666667	113.61137182353	97.0707250422988	99.3602187985407	105.112509226127	102.596118613538	112.634707149244	NA	102.982596151506	100.32145379882	100.375673901475	NA	NA	NA	110.574049914453	97.9824640449242	94.1172050112511	98.7480747188974	99.3789066180069	91.5465404243248	105.555741680915
9.125	113.601539416733	97.093253351142	99.3788572514522	105.111063956621	102.586388252344	112.629666893318	NA	103.00889831894	100.313876341604	100.395653335105	NA	NA	NA	110.573673669938	97.9862170731944	94.129476249784	98.7535004525161	99.3829676484625	91.5585824908263	105.556938117188
9.13333333333333	113.592277311197	97.1161325205901	99.3970252680442	105.111275934406	102.577161173632	112.626107149478	NA	103.035099716953	100.304327180672	100.414570548101	NA	NA	NA	110.572404401359	97.9909151013804	94.1415395342214	98.7593981646666	99.3865063754413	91.5714503006042	105.558445274243
[truncated: 1,063 more rows]
