# Supplementary material for: Pupil responses to melanopsin-isolating stimuli as a potential diagnostic biomarker for glaucoma
Source: PLoS One. 2025 May 23;20(5):e0324373. doi: 10.1371/journal.pone.0324373 (PMC12101769; doi:10.1371/journal.pone.0324373)
Supplement: S7 File — (CSV) [file pone.0324373.s009.csv]

timeRelativeToPulseOnset	glaucomaParticipant1	glaucomaParticipant2	glaucomaParticipant3	glaucomaParticipant4	glaucomaParticipant5	glaucomaParticipant6	glaucomaParticipant7	glaucomaParticipant8	glaucomaParticipant9	glaucomaParticipant10	glaucomaParticipant11	glaucomaParticipant12	glaucomaParticipant13	glaucomaParticipant14	glaucomaParticipant15	glaucomaParticipant16	glaucomaParticipant17	glaucomaParticipant18	glaucomaParticipant19	glaucomaParticipant20
-2	100.9963	101.0944	98.50417	102.483	100.1398	100.6088	98.09423	99.6226	104.8024	100.7838	100.4178	99.66892	100.0323	100.6637	101.3317	102.5663	98.6975	98.97657	103.2815	99.5719
-1.991667	100.8362	101.1892	98.48588	102.4603	100.1753	100.597	97.81798	99.81541	104.9022	100.6912	100.2205	99.92002	100.0435	100.6585	101.2742	102.5422	98.75106	98.83922	103.2317	99.53933
-1.983333	100.6865	101.2796	98.46229	102.4363	100.221	100.5885	97.56213	99.99438	104.9989	100.5951	100.0255	100.1716	100.053	100.6524	101.2151	102.5186	98.80189	98.69616	103.1796	99.51194
-1.975	100.5496	101.3646	98.43409	102.4112	100.2764	100.5832	97.32927	100.1541	105.0905	100.4961	99.83506	100.4177	100.0605	100.6456	101.1561	102.4957	98.84942	98.55041	103.1263	99.48942
-1.966667	100.4274	101.443	98.4021	102.3851	100.3409	100.5807	97.12192	100.2897	105.1747	100.3954	99.65045	100.6529	100.066	100.6382	101.0985	102.4739	98.89352	98.40521	103.0728	99.47115
-1.958333	100.3213	101.5138	98.36716	102.3584	100.4136	100.5806	96.94237	100.3966	105.2495	100.2942	99.47224	100.8718	100.0696	100.6305	101.0438	102.4535	98.93446	98.26375	103.0201	99.45631
-1.95	100.2325	101.576	98.33017	102.3308	100.4935	100.5824	96.79262	100.471	105.3124	100.1942	99.30015	101.0698	100.0714	100.623	100.9931	102.4348	98.97289	98.12907	102.969	99.4439
-1.941667	100.1613	101.6287	98.292	102.3025	100.5792	100.5855	96.67419	100.5101	105.3612	100.0973	99.13321	101.2427	100.0715	100.6159	100.9476	102.4182	99.00976	98.00376	102.9201	99.43286
-1.933333	100.1076	101.6714	98.25354	102.2733	100.6693	100.5891	96.58814	100.5118	105.3936	100.0056	98.96991	101.3871	100.0701	100.6098	100.908	102.4038	99.04624	97.88986	102.8737	99.42215
-1.925	100.0708	101.7033	98.21562	102.2429	100.7625	100.5923	96.53495	100.4748	105.4075	99.92138	98.80828	101.5002	100.0676	100.605	100.8752	102.392	99.0836	97.78869	102.8301	99.41083
-1.916667	100.0498	101.7241	98.17902	102.2112	100.8572	100.5942	96.51452	100.3991	105.4009	99.84682	98.6461	101.5806	100.0642	100.6019	100.8498	102.3829	99.12311	97.70086	102.789	99.39812
-1.908333	100.0429	101.7334	98.14447	102.1779	100.9521	100.5938	96.52616	100.2855	105.3723	99.78417	98.48107	101.6274	100.0602	100.601	100.8321	102.3769	99.16599	97.6263	102.7504	99.38349
-1.9	100.0482	101.7311	98.11262	102.1428	101.0459	100.5898	96.56854	100.136	105.3206	99.73554	98.311	101.641	100.056	100.6026	100.8222	102.3739	99.2133	97.56438	102.7137	99.36676
-1.891667	100.0632	101.7172	98.08404	102.1055	101.1375	100.5812	96.63972	99.95361	105.2456	99.70279	98.13398	101.6225	100.0518	100.607	100.8202	102.3739	99.26586	97.514	102.6784	99.34807
-1.883333	100.0853	101.6917	98.0592	102.0655	101.226	100.5667	96.73717	99.74229	105.1476	99.68746	97.94859	101.5743	100.048	100.614	100.8255	102.377	99.32421	97.4738	102.644	99.328
-1.875	100.1118	101.655	98.03845	102.0226	101.3106	100.5453	96.8578	99.50703	105.0277	99.69063	97.75402	101.4993	100.0446	100.6236	100.8372	102.383	99.38853	97.44221	102.6097	99.30746
-1.866667	100.1397	101.6075	98.02202	101.9761	101.3906	100.516	96.99807	99.2537	104.8881	99.7128	97.55024	101.4015	100.0419	100.6355	100.8542	102.3917	99.45864	97.41767	102.5748	99.2877
-1.858333	100.1665	101.5499	98.01003	101.9254	101.4655	100.4784	97.15405	98.98883	104.7312	99.75385	97.33805	101.2854	100.0399	100.649	100.8747	102.403	99.53391	97.39865	102.5387	99.27016
-1.85	100.1897	101.4831	98.0025	101.8701	101.535	100.4319	97.3216	98.7195	104.5603	99.81301	97.11918	101.1557	100.0387	100.6632	100.8968	102.4168	99.61335	97.3838	102.5007	99.2564
-1.841667	100.2071	101.4083	97.9994	101.8094	101.5985	100.3768	97.49642	98.45303	104.3788	99.88882	96.89628	101.0177	100.0382	100.6773	100.9182	102.433	99.69557	97.37194	102.4605	99.24794
-1.833333	100.2169	101.3268	98.00067	101.7428	101.6559	100.3137	97.67431	98.19679	104.1904	99.97926	96.67291	100.8764	100.0384	100.6902	100.9364	102.4515	99.77894	97.36212	102.4176	99.24619
-1.825	100.2181	101.2403	98.00628	101.6699	101.7067	100.2434	97.8513	97.95799	103.999	100.0818	96.45339	100.7366	100.0392	100.7008	100.9489	102.4721	99.86166	97.3536	102.3721	99.2523
-1.816667	100.21	101.1505	98.01629	101.5901	101.7508	100.1677	98.02385	97.74338	103.8081	100.1936	96.2427	100.6028	100.0406	100.7079	100.9536	102.4947	99.9419	97.34585	102.3239	99.26708
-1.808333	100.1923	101.0594	98.03082	101.5032	101.7879	100.0884	98.18902	97.55902	103.6212	100.3116	96.04626	100.479	100.0423	100.7105	100.9485	102.5189	100.0179	97.33851	102.2734	99.29093
-1.8	100.1653	100.9691	98.05013	101.4091	101.8181	100.0083	98.34453	97.41004	103.4417	100.4328	95.86971	100.3686	100.0443	100.7076	100.9321	102.5442	100.0883	97.3314	102.2209	99.3238
-1.791667	100.1297	100.8815	98.07452	101.3077	101.8414	99.93034	98.48888	97.30031	103.2724	100.5541	95.71866	100.2739	100.0464	100.6984	100.9036	102.57	100.1516	97.32448	102.1668	99.36518
-1.783333	100.0864	100.7985	98.10435	101.1994	101.8579	99.85788	98.62132	97.23236	103.1157	100.6729	95.59849	100.1966	100.0486	100.6821	100.8628	102.5957	100.2071	97.31787	102.1118	99.41411
-1.775	100.0365	100.7215	98.13997	101.0847	101.8678	99.79446	98.74178	97.20727	102.9737	100.7867	95.51398	100.1375	100.0506	100.6581	100.8099	102.6205	100.2542	97.31174	102.0565	99.46932
-1.766667	99.98141	100.6518	98.18166	100.9646	101.8716	99.74358	98.85074	97.22464	102.8477	100.8935	95.46916	100.0967	100.0525	100.6259	100.7461	102.6437	100.2928	97.30632	102.0016	99.52923
-1.758333	99.92234	100.5902	98.22963	100.84	101.8697	99.70845	98.94917	97.28271	102.7386	100.9918	95.46704	100.0738	100.0543	100.5854	100.6729	102.6646	100.3231	97.30184	101.9478	99.59217
-1.75	99.86074	100.5371	98.28391	100.7123	101.8626	99.6918	99.03835	97.37846	102.6465	101.0802	95.50941	100.068	100.0557	100.5364	100.5924	102.6827	100.3456	97.29855	101.8959	99.65645
-1.741667	99.79807	100.4927	98.3444	100.5831	101.851	99.6957	99.11979	97.50773	102.5711	101.1581	95.59669	100.0785	100.0569	100.4792	100.5073	102.6976	100.361	97.29665	101.8464	99.72043
-1.733333	99.73585	100.4566	98.41078	100.4542	101.8353	99.72144	99.19506	97.66544	102.5113	101.225	95.72786	100.1041	100.0579	100.4138	100.4202	102.7089	100.3701	97.29636	101.8001	99.78265
-1.725	99.67569	100.4284	98.48254	100.3275	101.8163	99.76947	99.26569	97.84578	102.4657	101.281	95.9004	100.1439	100.0585	100.3408	100.3342	102.7165	100.3739	97.29788	101.7574	99.84186
-1.716667	99.61928	100.4071	98.5589	100.205	101.7945	99.83934	99.33303	98.04242	102.432	101.3264	96.11035	100.1968	100.0589	100.2607	100.2524	102.7202	100.3731	97.30137	101.7189	99.89701
-1.708333	99.56832	100.3917	98.63892	100.089	101.7705	99.92977	99.39819	98.24878	102.4081	101.362	96.35245	100.2622	100.0592	100.1741	100.1778	102.7202	100.3686	97.30697	101.6849	99.9473
-1.7	99.52449	100.3811	98.72139	99.98135	101.7448	100.0386	99.46192	98.45822	102.3913	101.3887	96.6203	100.3394	100.0593	100.0818	100.1131	102.7163	100.3611	97.31478	101.6556	99.99209
-1.691667	99.48937	100.3737	98.80499	99.8842	101.718	100.1631	99.52464	98.66434	102.3792	101.4079	96.9066	100.4281	100.0594	99.98504	100.061	102.7088	100.3514	97.32481	101.6311	100.0309
-1.683333	99.46439	100.368	98.88823	99.79936	101.6902	100.2998	99.58637	98.86115	102.3697	101.4212	97.20344	100.5282	100.0596	99.88498	100.0234	102.6977	100.3397	97.33701	101.6114	100.0635
-1.675	99.45073	100.3625	98.96953	99.72841	101.6619	100.4448	99.64681	99.04321	102.3609	101.4299	97.50266	100.6398	100.0599	99.78322	100.0019	102.6833	100.3266	97.35124	101.5963	100.0897
-1.666667	99.44931	100.3555	99.04729	99.67267	101.6332	100.5939	99.70535	99.20585	102.3519	101.4357	97.79619	100.7626	100.0604	99.68153	99.99731	102.6659	100.3121	97.36734	101.5853	100.1095
-1.658333	99.4607	100.3454	99.11995	99.63305	101.6045	100.7428	99.76123	99.34523	102.3419	101.4399	98.07644	100.8966	100.0609	99.58189	100.01	102.6459	100.2965	97.38507	101.578	100.1228
-1.65	99.48508	100.3307	99.18601	99.61008	101.5759	100.8871	99.81353	99.45842	102.3306	101.4435	98.33665	101.0411	100.0616	99.48639	100.0396	102.6238	100.2799	97.40423	101.5738	100.1299
-1.641667	99.5222	100.3098	99.24413	99.6038	101.5476	101.0228	99.86134	99.54348	102.3181	101.4471	98.5711	101.1951	100.0623	99.39719	100.0851	102.6001	100.2622	97.42459	101.5717	100.1311
-1.633333	99.57139	100.2817	99.29318	99.61382	101.5198	101.1459	99.90375	99.59941	102.3045	101.451	98.77531	101.3572	100.063	99.3164	100.145	102.5753	100.2436	97.44596	101.5711	100.1266
-1.625	99.63147	100.2452	99.3323	99.6393	101.4927	101.2531	99.93999	99.62614	102.2901	101.4554	98.94612	101.5254	100.0638	99.24603	100.2173	102.5496	100.2241	97.46821	101.5711	100.1169
-1.616667	99.70086	100.1999	99.36093	99.67897	101.4666	101.3414	99.96944	99.62442	102.2753	101.4599	99.08168	101.697	100.0646	99.18786	100.2996	102.5236	100.2041	97.49124	101.5708	100.1025
-1.608333	99.77759	100.1454	99.37886	99.73124	101.4416	101.4089	99.99167	99.59577	102.2603	101.4641	99.18141	101.869	100.0656	99.14339	100.3892	102.4977	100.1835	97.51499	101.5694	100.0841
-1.6	99.85946	100.082	99.38621	99.79421	101.418	101.454	100.0065	99.54235	102.2454	101.4672	99.24589	102.0378	100.0666	99.11368	100.4834	102.4721	100.1629	97.53949	101.5664	100.0624
-1.591667	99.94409	100.0103	99.38342	99.86576	101.396	101.4761	100.0138	99.46691	102.2308	101.4687	99.27675	102.1991	100.0678	99.09933	100.5793	102.4473	100.1423	97.56481	101.5611	100.0384
-1.583333	100.0291	99.93155	99.37116	99.94367	101.3758	101.4753	100.0138	99.37264	102.2167	101.4676	99.27646	102.3487	100.0692	99.10033	100.6743	102.4234	100.1222	97.59116	101.5534	100.013
-1.575	100.1124	99.84731	99.35031	100.0257	101.3575	101.4524	100.0069	99.26309	102.2033	101.4634	99.24824	102.4822	100.0707	99.11609	100.766	102.4009	100.103	97.61884	101.5432	99.98733
-1.566667	100.192	99.75957	99.32193	100.1095	101.3412	101.4087	99.99371	99.14204	102.1904	101.4553	99.19585	102.5955	100.0723	99.14543	100.8524	102.3799	100.0849	97.64832	101.5304	99.96236
-1.558333	100.2663	99.67067	99.28713	100.1931	101.3266	101.3462	99.97486	99.0134	102.1782	101.4429	99.12343	102.685	100.0739	99.18665	100.9317	102.3607	100.0683	97.6802	101.5154	99.9391
-1.55	100.3343	99.58323	99.24706	100.2747	101.3138	101.2676	99.95126	98.88113	102.1665	101.4256	99.03536	102.7479	100.0755	99.2377	101.0027	102.3435	100.0533	97.71522	101.4985	99.91842
-1.541667	100.3954	99.49997	99.20287	100.3526	101.3025	101.1754	99.92391	98.74914	102.1551	101.4032	98.93612	102.7829	100.0769	99.2963	101.0647	102.3285	100.0403	97.75416	101.4802	99.90103
-1.533333	100.4494	99.42365	99.15561	100.4256	101.2925	101.0728	99.89386	98.62123	102.1438	101.3757	98.83016	102.7893	100.078	99.36009	101.117	102.3157	100.0293	97.7978	101.4607	99.88744
-1.525	100.4968	99.3569	99.10627	100.493	101.2834	100.9627	99.86221	98.50101	102.1326	101.343	98.72183	102.7679	100.0787	99.42685	101.1597	102.3053	100.0202	97.84684	101.4408	99.87793
-1.516667	100.5381	99.3021	99.05575	100.554	101.2748	100.8479	99.83006	98.39178	102.121	101.3054	98.61531	102.7203	100.0789	99.49456	101.1928	102.2972	100.0133	97.90191	101.4208	99.87252
-1.508333	100.5745	99.26125	99.00483	100.6085	101.2663	100.7313	99.7985	98.2965	102.1089	101.263	98.51452	102.649	100.0785	99.56153	101.2167	102.2914	100.0082	97.96343	101.4011	99.87093
-1.5	100.6069	99.23592	98.9542	100.6565	101.2575	100.6152	99.76858	98.21768	102.0962	101.2163	98.42309	102.5568	100.0773	99.62645	101.2319	102.2875	100.0049	98.03166	101.3821	99.87261
-1.491667	100.6366	99.22716	98.90442	100.6985	101.2479	100.5016	99.74127	98.15733	102.0827	101.1657	98.34428	102.4467	100.0752	99.68835	101.2392	102.2855	100.0032	98.10663	101.364	99.87677
-1.483333	100.665	99.23552	98.85599	100.7348	101.2371	100.3925	99.71747	98.11684	102.0681	101.1116	98.28087	102.3219	100.0724	99.74664	101.2394	102.2851	100.0029	98.18812	101.347	99.88241
-1.475	100.693	99.261	98.80935	100.7662	101.2248	100.2891	99.69793	98.09699	102.0525	101.0546	98.23518	102.1849	100.0688	99.80104	101.2332	102.2859	100.0037	98.27567	101.3312	99.88838
-1.466667	100.7218	99.30307	98.76491	100.7936	101.2107	100.1928	99.6833	98.09785	102.0355	100.9953	98.20893	102.0381	100.0644	99.85147	101.2216	102.2876	100.0052	98.36854	101.3167	99.89349
-1.458333	100.7521	99.3607	98.72307	100.8179	101.1946	100.1044	99.67406	98.11878	102.0169	100.9346	98.20325	101.8835	100.0593	99.89802	101.2055	102.2896	100.0072	98.46578	101.3034	99.89656
-1.45	100.7841	99.43239	98.68424	100.8401	101.1764	100.0246	99.6705	98.15847	101.9964	100.8734	98.21857	101.7223	100.0535	99.94083	101.1856	102.2914	100.0091	98.5662	101.2915	99.89651
-1.441667	100.8181	99.51624	98.64886	100.8611	101.156	99.95374	99.67268	98.21501	101.9738	100.8125	98.25462	101.5554	100.047	99.98007	101.1627	102.2926	100.0107	98.66848	101.2809	99.89242
-1.433333	100.8536	99.61001	98.61742	100.882	101.1332	99.89186	99.68039	98.28598	101.9487	100.7529	98.31033	101.3833	100.0399	100.0159	101.1374	102.2925	100.0117	98.77115	101.2718	99.8836
-1.425	100.8901	99.71125	98.59043	100.9034	101.1079	99.83888	99.69307	98.36864	101.9208	100.6955	98.38391	101.2064	100.0323	100.0483	101.1103	102.2907	100.0117	98.87267	101.2642	99.8696
-1.416667	100.9267	99.81739	98.56848	100.9261	101.0801	99.79447	99.70992	98.46005	101.8899	100.6412	98.47283	101.0245	100.0243	100.0774	101.0817	102.2866	100.0104	98.97153	101.2581	99.85024
-1.408333	100.9623	99.92584	98.5522	100.9506	101.0495	99.75818	99.72982	98.55729	101.8557	100.5906	98.57398	100.8379	100.016	100.1031	101.052	102.2799	100.0077	99.06633	101.2537	99.82556
-1.4	100.9954	100.0341	98.54226	100.9772	101.0163	99.72941	99.75144	98.65754	101.8183	100.5446	98.68377	100.6465	100.0077	100.1253	101.0212	102.2702	100.0033	99.15582	101.2509	99.79584
-1.391667	101.0243	100.1398	98.53938	101.006	100.9801	99.70751	99.77333	98.75818	101.7776	100.5034	98.79837	100.4507	99.99954	100.1438	100.9894	102.2574	99.99723	99.239	101.2494	99.76154
-1.383333	101.0471	100.241	98.54427	101.0369	100.9409	99.69175	99.79389	98.85684	101.7338	100.4676	98.91391	100.2514	99.99172	100.1586	100.9567	102.2414	99.98928	99.31518	101.2493	99.72328
-1.375	101.062	100.3358	98.55763	101.0695	100.8988	99.68137	99.81157	98.95141	101.6867	100.4374	99.0267	100.0494	99.98443	100.1694	100.923	102.2223	99.97951	99.38393	101.2503	99.68177
-1.366667	101.0668	100.4229	98.58006	101.1033	100.8538	99.67556	99.82479	99.04008	101.6365	100.4129	99.13343	99.84644	99.97782	100.1759	100.8882	102.2003	99.968	99.44515	101.2521	99.63779
-1.358333	101.0597	100.5011	98.61204	101.1377	100.8061	99.67344	99.83213	99.12128	101.5832	100.3943	99.23126	99.64438	99.972	100.178	100.8523	102.176	99.95489	99.49895	101.2546	99.59213
-1.35	101.0389	100.5698	98.65391	101.1721	100.756	99.67406	99.83227	99.19374	101.5266	100.3812	99.31797	99.44555	99.96703	100.1754	100.8154	102.1498	99.94035	99.54572	101.2576	99.54558
-1.341667	101.003	100.6286	98.70575	101.2057	100.7039	99.67645	99.82411	99.25649	101.4667	100.3736	99.39196	99.25251	99.96294	100.168	100.7776	102.1226	99.92458	99.586	101.2608	99.49892
-1.333333	100.951	100.6774	98.76739	101.2378	100.6504	99.67961	99.80679	99.30881	101.4033	100.371	99.45232	99.06789	99.9597	100.1557	100.7392	102.0952	99.9078	99.6205	101.2643	99.45285
-1.325	100.8824	100.7167	98.83836	101.2679	100.5964	99.68255	99.77974	99.35029	101.3365	100.3728	99.49875	98.89428	99.9572	100.1385	100.7004	102.0684	99.89026	99.65004	101.268	99.40803
-1.316667	100.7971	100.7467	98.91786	101.2956	100.5428	99.6844	99.7427	99.38071	101.2661	100.3782	99.5315	98.734	99.95529	100.1168	100.6619	102.0433	99.87222	99.67552	101.2718	99.36499
-1.308333	100.6956	100.7683	99.00476	101.3205	100.4907	99.68437	99.69576	99.40008	101.1922	100.3865	99.55131	98.58904	99.95374	100.0908	100.6241	102.0207	99.85394	99.69781	101.276	99.32414
-1.3	100.5789	100.7822	99.09766	101.3424	100.4413	99.68184	99.63934	99.40852	101.1149	100.3966	99.55931	98.46102	99.95225	100.0611	100.5877	102.0014	99.83574	99.71777	101.2806	99.28573
-1.291667	100.4481	100.7894	99.19488	101.3615	100.3958	99.67638	99.57417	99.40623	101.0345	100.4073	99.5569	98.35125	99.95053	100.0282	100.5533	101.986	99.81788	99.73621	101.2858	99.24984
-1.283333	100.3049	100.7907	99.2946	101.3775	100.3555	99.66774	99.50129	99.39349	100.9517	100.4177	99.54567	98.26073	99.94827	99.99316	100.5218	101.9751	99.80064	99.75389	101.2919	99.21639
-1.275	100.151	100.7871	99.39492	101.3908	100.3213	99.65589	99.42198	99.3706	100.8672	100.4265	99.52727	98.19027	99.94521	99.95692	100.4937	101.969	99.78427	99.77149	101.299	99.18518
-1.266667	99.9882	100.7795	99.49395	101.4014	100.2943	99.64097	99.33779	99.33787	100.7818	100.4327	99.50338	98.14053	99.94114	99.92072	100.4695	101.9675	99.76897	99.78964	101.3072	99.15588
-1.258333	99.81851	100.7685	99.58994	101.4094	100.2747	99.6233	99.2504	99.29566	100.6967	100.4351	99.47562	98.11207	99.93596	99.88591	100.4498	101.9706	99.75485	99.80886	101.3167	99.1281
-1.25	99.64393	100.7549	99.68132	101.4151	100.2628	99.60338	99.16165	99.24437	100.6129	100.4329	99.44551	98.10536	99.92963	99.85396	100.4348	101.978	99.742	99.82954	101.3276	99.10142
-1.241667	99.46645	100.7393	99.7668	101.4184	100.2581	99.58181	99.07344	99.1845	100.5312	100.425	99.41442	98.1208	99.92221	99.82638	100.4247	101.9888	99.7304	99.85189	101.34	99.07545
-1.233333	99.28812	100.7224	99.84545	101.4196	100.2598	99.55936	98.98773	99.11666	100.4527	100.4108	99.38357	98.1586	99.91383	99.80464	100.4194	102.0023	99.71996	99.87593	101.3537	99.04988
-1.225	99.11096	100.7046	99.91665	101.4187	100.267	99.53685	98.90643	99.04169	100.3781	100.3895	99.35401	98.21866	99.9047	99.79011	100.4189	102.0175	99.71052	99.90151	101.3689	99.02448
-1.216667	98.93698	100.6863	99.98016	101.4157	100.2782	99.5152	98.83148	98.96067	100.3078	100.3606	99.32659	98.30054	99.89503	99.78394	100.4227	102.0331	99.70188	99.92826	101.3853	98.99916
-1.208333	98.76814	100.6682	100.036	101.4106	100.2922	99.49534	98.7647	98.87498	100.2424	100.324	99.30198	98.40325	99.88505	99.78697	100.4303	102.0477	99.69381	99.9557	101.4028	98.97397
-1.2	98.60634	100.6504	100.0847	101.4035	100.3075	99.47813	98.7078	98.78629	100.182	100.2796	99.28064	98.52529	99.87499	99.79965	100.4412	102.06	99.68607	99.9832	101.421	98.9491
-1.191667	98.4534	100.6334	100.1266	101.3945	100.3227	99.46429	98.66232	98.69652	100.1268	100.2279	99.26283	98.66454	99.86504	99.82201	100.4546	102.0686	99.6785	100.01	101.4398	98.92487
-1.183333	98.311	100.6175	100.1625	101.3835	100.3367	99.4543	98.62955	98.60774	100.0767	100.1694	99.2486	98.81835	99.85537	99.8536	100.4698	102.0721	99.67101	100.0353	101.4586	98.90172
-1.175	98.18069	100.6029	100.1933	101.3707	100.3482	99.44837	98.61053	98.52205	100.0319	100.1055	99.23785	98.9836	99.84606	99.89352	100.486	102.0696	99.66359	100.0583	101.4771	98.88011
-1.166667	98.06385	100.5896	100.2199	101.3561	100.3563	99.4464	98.60598	98.4415	99.99204	100.0375	99.23031	99.15693	99.83717	99.94046	100.5027	102.0604	99.65634	100.078	101.4948	98.86058
-1.158333	97.96164	100.578	100.2432	101.3398	100.3604	99.44794	98.6163	98.36795	99.9572	99.96746	99.22561	99.33493	99.82869	99.99272	100.519	102.044	99.64947	100.0936	101.5112	98.84361
-1.15	97.87491	100.5678	100.2643	101.3218	100.3598	99.45235	98.64153	98.30305	99.92718	99.89739	99.22333	99.51438	99.82057	100.0484	100.5345	102.0203	99.6433	100.1047	101.5259	98.82967
-1.141667	97.80421	100.5591	100.2839	101.3022	100.3544	99.45874	98.68134	98.24817	99.90182	99.82957	99.22297	99.69246	99.81272	100.1054	100.5485	101.9895	99.63816	100.1106	101.5384	98.81914
-1.133333	97.74966	100.5517	100.303	101.2809	100.3442	99.46618	98.73505	98.20443	99.88087	99.7663	99.22403	99.8669	99.80501	100.1616	100.5605	101.952	99.63441	100.1111	101.5484	98.81233
-1.125	97.711	100.5454	100.3222	101.2579	100.3292	99.47368	98.80164	98.17268	99.86402	99.70974	99.22598	100.036	99.79729	100.215	100.5702	101.9086	99.63237	100.1062	101.5554	98.80945
-1.116667	97.68752	100.54	100.3422	101.2331	100.3099	99.48033	98.87973	98.15355	99.85088	99.66188	99.22835	100.1988	99.78944	100.2639	100.5773	101.86	99.63231	100.0962	101.5591	98.81063
-1.108333	97.67805	100.5353	100.3632	101.2063	100.2868	99.48527	98.96767	98.14743	99.84098	99.62436	99.23071	100.3548	99.78137	100.3068	100.5816	101.8072	99.63445	100.0812	101.5595	98.81585
-1.1	97.68103	100.5309	100.3854	101.1775	100.2607	99.48778	99.06352	98.15455	99.83382	99.59846	99.2327	100.5036	99.77302	100.3424	100.5828	101.7512	99.63892	100.062	101.5561	98.82498
-1.091667	97.69452	100.5268	100.409	101.1467	100.2323	99.48725	99.16523	98.17488	99.82887	99.58496	99.23408	100.6456	99.76448	100.37	100.5811	101.6928	99.64577	100.039	101.5489	98.83778
-1.083333	97.7163	100.5227	100.4336	101.1137	100.2025	99.48319	99.27068	98.20822	99.8256	99.58411	99.23464	100.7808	99.75591	100.3892	100.5762	101.633	99.65493	100.013	101.5378	98.85386
-1.075	97.74394	100.5184	100.4589	101.0788	100.1721	99.47528	99.37779	98.25411	99.82351	99.59561	99.2343	100.9095	99.7476	100.4	100.5684	101.5726	99.6662	99.9845	101.5228	98.87275
-1.066667	97.77494	100.5138	100.4845	101.0421	100.1419	99.46336	99.48463	98.31185	99.82217	99.6186	99.233	101.0318	99.73996	100.4028	100.5576	101.5125	99.67926	99.95428	101.504	98.89389
-1.058333	97.8068	100.5087	100.5096	101.0038	100.1127	99.44745	99.58944	98.38046	99.82122	99.65174	99.23077	101.1476	99.73346	100.3984	100.5441	101.4534	99.69364	99.92296	101.4818	98.91665
-1.05	97.8372	100.503	100.5336	100.9643	100.0852	99.42778	99.69069	98.45871	99.82041	99.69324	99.22765	101.2568	99.72865	100.3877	100.5279	101.396	99.70878	99.89124	101.4564	98.94044
-1.041667	97.86405	100.4965	100.5555	100.9239	100.0599	99.40482	99.78704	98.54507	99.81957	99.74107	99.22375	101.3588	99.72606	100.3718	100.5092	101.3408	99.72399	99.8599	101.4282	98.96468
-1.033333	97.88559	100.4892	100.5743	100.883	100.0373	99.37924	99.87742	98.63781	99.8186	99.79303	99.21917	101.4527	99.72622	100.3521	100.4882	101.2884	99.7385	99.82983	101.3977	98.98887
-1.025	97.9004	100.4809	100.5893	100.842	100.0178	99.35191	99.96101	98.73501	99.81749	99.84691	99.21404	101.5372	99.72956	100.3297	100.4648	101.239	99.75149	99.80203	101.3653	99.01263
-1.016667	97.90747	100.4715	100.5994	100.8013	100.0015	99.32383	100.0372	98.83462	99.81624	99.90066	99.20853	101.6107	99.73648	100.3058	100.4392	101.1928	99.76204	99.77763	101.3314	99.03569
-1.008333	97.90623	100.4611	100.6037	100.7614	99.98852	99.29613	100.1057	98.9345	99.81484	99.95251	99.20275	101.6712	99.74726	100.2812	100.4114	101.1496	99.76921	99.75787	101.2963	99.05791
-1	97.8965	100.4498	100.6016	100.7227	99.97882	99.26989	100.1663	99.03253	99.81328	100.001	99.19687	101.717	99.76208	100.2566	100.3814	101.1093	99.772	99.74399	101.2605	99.07926
-0.9916667	97.87855	100.4375	100.5923	100.6853	99.97217	99.24617	100.219	99.12659	99.81152	100.0452	99.191	101.7463	99.78095	100.2321	100.3492	101.0712	99.76944	99.73721	101.2242	99.09982
-0.9833333	97.85296	100.4244	100.5754	100.6496	99.96826	99.22592	100.2641	99.21466	99.80952	100.0846	99.18525	101.7577	99.80368	100.2079	100.3148	101.035	99.76061	99.73861	101.1876	99.11971
-0.975	97.82063	100.4107	100.551	100.6155	99.96661	99.20991	100.3018	99.29484	99.8072	100.119	99.17971	101.7503	99.82984	100.1836	100.2785	101.0001	99.74471	99.74903	101.151	99.13911
-0.9666667	97.78272	100.3965	100.519	100.5829	99.9667	99.19874	100.3325	99.36539	99.80452	100.1485	99.17443	101.7239	99.8588	100.1591	100.2403	100.966	99.72108	99.76907	101.1143	99.15819
-0.9583333	97.74052	100.3821	100.4799	100.5516	99.96793	99.19276	100.3567	99.42484	99.80142	100.1735	99.16942	101.6788	99.88974	100.1338	100.2006	100.9323	99.68924	99.799	101.0777	99.1771
-0.95	97.69545	100.3674	100.4344	100.5213	99.96971	99.19212	100.3749	99.472	99.79786	100.1947	99.16471	101.6163	99.92173	100.1075	100.1599	100.8988	99.64897	99.83877	101.0413	99.19596
-0.9416667	97.64898	100.3528	100.3834	100.4914	99.97149	99.1967	100.3877	99.50608	99.79382	100.2125	99.16031	101.5382	99.9538	100.0799	100.1186	100.8657	99.60027	99.88804	101.005	99.21486
-0.9333333	97.60264	100.338	100.3281	100.4613	99.97281	99.20615	100.3956	99.52669	99.78931	100.2276	99.15628	101.447	99.98498	100.0507	100.0776	100.8332	99.54345	99.94617	100.969	99.23385
-0.925	97.55804	100.3233	100.2698	100.4302	99.97329	99.2199	100.3992	99.53392	99.78438	100.2403	99.1527	101.3459	100.0144	100.02	100.0374	100.8015	99.47917	100.0123	100.9333	99.25293
-0.9166667	97.51686	100.3085	100.2095	100.3973	99.97267	99.23721	100.399	99.52832	99.77908	100.251	99.1497	101.2381	100.0414	99.98786	99.99907	100.7711	99.40846	100.0852	100.8981	99.27207
-0.9083333	97.48093	100.2936	100.1486	100.3616	99.97081	99.25723	100.3955	99.51095	99.77351	100.2599	99.14746	101.1272	100.0653	99.95451	99.96324	100.7424	99.33271	100.1636	100.8635	99.29118
-0.9	97.45211	100.2786	100.0881	100.3222	99.96766	99.27909	100.3891	99.48332	99.76779	100.267	99.14614	101.0165	100.0858	99.92037	99.93068	100.716	99.25372	100.246	100.8296	99.31017
-0.8916667	97.43233	100.2634	100.0288	100.2782	99.96324	99.302	100.3804	99.44734	99.76207	100.2723	99.14595	100.9092	100.1028	99.88601	99.90202	100.6922	99.17361	100.3306	100.7965	99.3289
-0.8833333	97.4235	100.2479	99.97162	100.2288	99.95763	99.32532	100.3698	99.40531	99.75649	100.2758	99.14705	100.8077	100.1162	99.85212	99.87782	100.6714	99.09475	100.4157	100.764	99.34725
-0.875	97.42742	100.2321	99.91697	100.1731	99.95095	99.34861	100.3579	99.35977	99.75121	100.2776	99.14965	100.7144	100.1261	99.81951	99.85853	100.6538	99.0197	100.4994	100.7322	99.36509
-0.8666667	97.4457	100.216	99.86524	100.1108	99.94334	99.37164	100.345	99.31336	99.74637	100.2775	99.1539	100.6309	100.1328	99.78903	99.84451	100.6392	98.95107	100.58	100.7009	99.38232
-0.8583333	97.47969	100.1996	99.81658	100.0413	99.93492	99.39439	100.3319	99.26872	99.74207	100.2757	99.15997	100.5581	100.1366	99.76157	99.83601	100.6276	98.89135	100.6555	100.6701	99.39886
-0.85	97.53039	100.1826	99.77102	99.96459	99.92584	99.41698	100.3191	99.2283	99.73836	100.2724	99.16799	100.4967	100.1379	99.73792	99.83316	100.6185	98.84277	100.7242	100.6396	99.41464
-0.8416667	97.59837	100.1652	99.72846	99.88081	99.91625	99.43965	100.3073	99.19425	99.73523	100.2677	99.17806	100.4468	100.1368	99.71879	99.83598	100.6112	98.8071	100.7842	100.6093	99.42968
-0.8333333	97.68376	100.147	99.6887	99.79047	99.90632	99.46269	100.297	99.16831	99.73259	100.2619	99.19021	100.408	100.1338	99.70472	99.84436	100.6049	98.78551	100.8336	100.5791	99.44401
-0.825	97.78618	100.128	99.65149	99.69442	99.89627	99.48637	100.2886	99.15177	99.7303	100.2556	99.20441	100.38	100.1291	99.69606	99.85807	100.5988	98.77857	100.8709	100.5489	99.45773
-0.8166667	97.90475	100.1076	99.61658	99.59384	99.88631	99.51095	100.2826	99.14546	99.72815	100.249	99.22054	100.3621	100.1229	99.69296	99.87676	100.5917	98.78615	100.8943	100.5187	99.471
-0.8083333	98.03809	100.0855	99.58372	99.49024	99.8767	99.53661	100.2792	99.1498	99.72592	100.2427	99.2384	100.3534	100.1156	99.69536	99.90003	100.583	98.80756	100.9026	100.4883	99.48404
-0.8	98.18434	100.0612	99.55269	99.38542	99.86769	99.56349	100.2786	99.16482	99.7234	100.237	99.25771	100.3534	100.1074	99.70303	99.92742	100.5718	98.84155	100.8947	100.4577	99.49712
-0.7916667	98.34116	100.0341	99.52334	99.28139	99.85953	99.59163	100.2807	99.19024	99.72041	100.2323	99.27815	100.3612	100.0985	99.71552	99.95845	100.5576	98.88647	100.8703	100.4267	99.51053
-0.7833333	98.50581	100.0037	99.4956	99.18029	99.85244	99.62101	100.2855	99.22549	99.71681	100.229	99.29934	100.376	100.0892	99.73227	99.99259	100.5401	98.94034	100.8295	100.3954	99.52457
-0.775	98.67521	99.96934	99.46947	99.08427	99.84661	99.65152	100.2927	99.2698	99.7125	100.227	99.3209	100.3972	100.0798	99.75259	100.0293	100.5191	99.00098	100.773	100.3636	99.5395
-0.7666667	98.84606	99.93072	99.44503	98.99545	99.84221	99.68296	100.3022	99.32221	99.70742	100.2265	99.34242	100.424	100.0707	99.77575	100.0678	100.4947	99.06617	100.7023	100.3313	99.55554
-0.7583333	99.01508	99.8876	99.42246	98.91573	99.83931	99.71506	100.3134	99.38162	99.70161	100.2273	99.36353	100.4556	100.062	99.80101	100.1075	100.4672	99.13371	100.6195	100.2986	99.57281
-0.75	99.17913	99.84005	99.40206	98.84679	99.83792	99.74744	100.3262	99.44687	99.69521	100.229	99.38386	100.4912	100.0541	99.82764	100.1474	100.4368	99.20158	100.5272	100.2655	99.59137
-0.7416667	99.3354	99.78848	99.38419	98.78993	99.838	99.77965	100.34	99.51672	99.6885	100.2313	99.40312	100.5297	100.0472	99.85496	100.1865	100.404	99.26805	100.4283	100.2321	99.61117
-0.7333333	99.48161	99.73367	99.36931	98.74608	99.83942	99.81115	100.3542	99.58995	99.68184	100.2335	99.42111	100.5702	100.0416	99.88235	100.2237	100.3693	99.33173	100.3263	100.1986	99.63207
-0.725	99.61609	99.67678	99.35795	98.7157	99.84201	99.84133	100.3684	99.66533	99.67569	100.2351	99.4377	100.6114	100.0372	99.90921	100.2579	100.3334	99.39169	100.2245	100.1651	99.65386
-0.7166667	99.73788	99.61932	99.35067	98.69879	99.84557	99.8695	100.3818	99.74165	99.67056	100.2354	99.4529	100.652	100.0342	99.93507	100.288	100.2969	99.44744	100.1262	100.1319	99.6763
-0.7083333	99.84674	99.5631	99.34808	98.69492	99.84988	99.89497	100.3937	99.81777	99.66694	100.2339	99.46682	100.6905	100.0325	99.95953	100.3129	100.2604	99.49889	100.0346	100.0992	99.69909
-0.7	99.94309	99.51014	99.35076	98.70329	99.85473	99.9171	100.4032	99.89258	99.66525	100.2299	99.4797	100.7257	100.0321	99.98233	100.3318	100.2247	99.54635	99.95221	100.0673	99.72192
-0.6916667	100.0279	99.46251	99.35927	98.72278	99.85989	99.93537	100.4097	99.96505	99.66579	100.2231	99.49187	100.7561	100.0329	100.0034	100.344	100.1903	99.59031	99.88127	100.0364	99.74446
-0.6833333	100.1025	99.4222	99.37408	98.75203	99.86513	99.94938	100.4123	100.0342	99.66871	100.2131	99.50375	100.7807	100.0345	100.0226	100.3493	100.1577	99.63141	99.82335	100.0068	99.7664
-0.675	100.1685	99.39092	99.39551	98.78957	99.87024	99.95897	100.4105	100.0993	99.67396	100.1998	99.51587	100.7985	100.037	100.0402	100.3476	100.1273	99.67024	99.77944	99.97833	99.78742
-0.6666667	100.2273	99.36999	99.42368	98.83386	99.87502	99.96413	100.4037	100.1595	99.68131	100.183	99.52878	100.8089	100.0401	100.0563	100.3392	100.0996	99.70737	99.75001	99.95117	99.80723
-0.6583333	100.2803	99.36022	99.45849	98.88339	99.87928	99.96506	100.3919	100.2142	99.69036	100.163	99.5431	100.8116	100.0436	100.0711	100.3247	100.0746	99.74322	99.73498	99.92515	99.82557
-0.65	100.3289	99.36185	99.49951	98.9367	99.88292	99.96211	100.3749	100.2631	99.70061	100.1399	99.55939	100.8067	100.0476	100.0846	100.3046	100.0528	99.77811	99.73383	99.90006	99.84225
-0.6416667	100.3739	99.37457	99.54604	98.99251	99.88588	99.95574	100.3528	100.3056	99.71147	100.1144	99.57817	100.7945	100.0519	100.0969	100.28	100.0342	99.81226	99.74569	99.87563	99.85713
-0.6333333	100.4161	99.39754	99.5971	99.04968	99.88818	99.94652	100.326	100.3417	99.7224	100.0872	99.59984	100.7755	100.0564	100.108	100.2517	100.019	99.84582	99.76932	99.85151	99.87019
-0.625	100.4562	99.42949	99.65146	99.10732	99.88989	99.93503	100.2951	100.3712	99.73293	100.0588	99.62467	100.7506	100.0612	100.1177	100.2207	100.0071	99.87885	99.8033	99.82735	99.8815
-0.6166667	100.4946	99.46885	99.70776	99.16472	99.89115	99.92189	100.2606	100.3943	99.74271	100.0303	99.65275	100.7209	100.0661	100.126	100.188	99.99844	99.91133	99.84601	99.80273	99.89124
-0.6083333	100.5315	99.51384	99.76456	99.2214	99.89207	99.90769	100.2232	100.411	99.75159	100.0023	99.68401	100.6873	100.0711	100.1325	100.1547	99.99275	99.94322	99.89573	99.77728	99.8997
-0.6	100.5673	99.5626	99.82044	99.27707	99.89281	99.89301	100.184	100.4216	99.75958	99.97559	99.71819	100.651	100.0758	100.1369	100.1217	99.98968	99.97441	99.95071	99.75061	99.90727
-0.5916667	100.6021	99.61335	99.87414	99.33161	99.89347	99.87835	100.1439	100.4265	99.7669	99.95083	99.75487	100.6129	100.0801	100.1392	100.0898	99.98876	100.0047	100.0092	99.7224	99.9144
-0.5833333	100.6361	99.66443	99.92453	99.38503	99.89417	99.86412	100.104	100.4264	99.7739	99.92858	99.79349	100.5739	100.0836	100.1391	100.0598	99.98947	100.034	100.0694	99.69244	99.92159
-0.575	100.6693	99.71438	99.97076	99.43744	99.89497	99.85061	100.0653	100.4216	99.78105	99.90928	99.83337	100.5346	100.0862	100.1365	100.0323	99.99124	100.062	100.1297	99.66063	99.92934
-0.5666667	100.702	99.76201	100.0122	99.48898	99.89592	99.83796	100.029	100.4131	99.78888	99.89325	99.8738	100.4956	100.0877	100.1315	100.0078	99.9935	100.0884	100.1884	99.62704	99.93813
-0.5583333	100.7344	99.80633	100.0485	99.53979	99.89703	99.82615	99.99594	100.4013	99.79797	99.88067	99.91404	100.4573	100.0879	100.1242	99.98653	99.99569	100.1132	100.244	99.59191	99.94837
-0.55	100.7666	99.84666	100.0796	99.58997	99.8983	99.81501	99.96704	100.3872	99.80883	99.87159	99.95336	100.4198	100.0868	100.1147	99.96868	99.99732	100.1361	100.2952	99.55566	99.96044
-0.5416667	100.7987	99.88251	100.1056	99.63957	99.89969	99.80428	99.94293	100.3712	99.82191	99.86588	99.9911	100.3835	100.0843	100.1035	99.95423	99.99792	100.1571	100.3407	99.51889	99.97461
-0.5333333	100.8309	99.91363	100.1267	99.68853	99.90115	99.79362	99.92408	100.3542	99.83751	99.86328	100.0267	100.3482	100.0806	100.0907	99.94303	99.99712	100.1762	100.3794	99.48229	99.99106
-0.525	100.8631	99.93995	100.1434	99.73671	99.90264	99.78271	99.91069	100.3367	99.8558	99.8634	100.0596	100.314	100.0757	100.0769	99.93476	99.99464	100.1935	100.4102	99.44667	100.0099
-0.5166667	100.8951	99.96157	100.1562	99.78392	99.90414	99.77127	99.90275	100.319	99.87674	99.86569	100.0894	100.2809	100.0697	100.0624	99.92903	99.99025	100.209	100.4324	99.41287	100.0311
-0.5083333	100.9269	99.97873	100.1656	99.82988	99.90567	99.75914	99.90002	100.3016	99.90011	99.86951	100.1159	100.2487	100.0627	100.0478	99.92537	99.98379	100.2231	100.4452	99.38166	100.0546
-0.5	100.9579	99.99178	100.1723	99.87433	99.90728	99.74628	99.90209	100.2846	99.92553	99.87411	100.1389	100.2175	100.055	100.0334	99.92327	99.97516	100.2359	100.4483	99.35379	100.0801
-0.4916667	100.9875	100.0012	100.1768	99.91698	99.90907	99.73277	99.90841	100.2684	99.95244	99.87869	100.1583	100.1875	100.0467	100.0195	99.92225	99.96433	100.2476	100.4413	99.32982	100.1075
-0.4833333	101.0152	100.0075	100.1797	99.95761	99.91111	99.71884	99.9183	100.253	99.9802	99.88246	100.1741	100.1586	100.0379	100.0065	99.92185	99.9513	100.2584	100.4244	99.31019	100.1364
-0.475	101.0403	100.0111	100.1817	99.99601	99.91351	99.70481	99.93103	100.2386	100.0081	99.88466	100.1865	100.131	100.029	99.99445	99.92168	99.93613	100.2687	100.3977	99.2952	100.1665
-0.4666667	101.062	100.0128	100.1832	100.032	99.91639	99.6911	99.94579	100.2251	100.0354	99.88468	100.1957	100.105	100.02	99.98354	99.92143	99.91892	100.2786	100.3619	99.28494	100.1973
-0.4583333	101.08	100.0131	100.1846	100.0656	99.91987	99.67815	99.96176	100.2128	100.0614	99.88209	100.202	100.0807	100.0111	99.97379	99.92091	99.89982	100.2885	100.3178	99.27938	100.2284
-0.45	101.0938	100.0125	100.1862	100.0967	99.92409	99.66646	99.97811	100.2018	100.0854	99.87674	100.2058	100.0582	100.0026	99.96518	99.91999	99.87895	100.2989	100.2664	99.27838	100.2595
-0.4416667	101.103	100.0115	100.1882	100.1254	99.92919	99.65647	99.99404	100.192	100.1068	99.86872	100.2075	100.0376	99.99454	99.95763	99.91866	99.85645	100.3101	100.2091	99.28167	100.2903
-0.4333333	101.1077	100.0104	100.1907	100.1518	99.93528	99.64862	100.0088	100.1836	100.125	99.85843	100.2077	100.019	99.98706	99.95105	99.91696	99.83245	100.3225	100.1473	99.2889	100.3202
-0.425	101.1076	100.0098	100.1936	100.176	99.94251	99.64325	100.0218	100.1766	100.1396	99.84652	100.2068	100.0022	99.98024	99.94533	99.915	99.80702	100.3364	100.0827	99.29969	100.3492
-0.4166667	101.1029	100.0097	100.1968	100.1984	99.95094	99.64067	100.0325	100.1711	100.1504	99.83384	100.2055	99.98719	99.97408	99.94041	99.91295	99.78028	100.3522	100.0168	99.31361	100.3768
-0.4083333	101.0938	100.0106	100.2	100.2192	99.96065	99.6411	100.0405	100.167	100.1575	99.82136	100.2044	99.97389	99.96857	99.93622	99.91101	99.7523	100.3701	99.95132	99.33019	100.4029
-0.4	101.0807	100.0125	100.203	100.2387	99.97163	99.64473	100.0454	100.1643	100.1609	99.81012	100.2039	99.96209	99.96364	99.93276	99.90939	99.72322	100.3901	99.88791	99.349	100.4272
-0.3916667	101.0639	100.0155	100.2056	100.2573	99.98384	99.65174	100.0472	100.163	100.1612	99.80108	100.2048	99.95156	99.95927	99.93005	99.9083	99.69318	100.4123	99.82806	99.36957	100.4496
-0.3833333	101.0439	100.0197	100.2073	100.2751	99.99717	99.66229	100.0456	100.1628	100.1588	99.79502	100.2076	99.942	99.95543	99.92809	99.90795	99.66236	100.4367	99.77309	99.39147	100.4699
-0.375	101.021	100.0251	100.2081	100.2926	100.0114	99.67657	100.0407	100.1636	100.1544	99.79252	100.2127	99.93311	99.95213	99.92686	99.9085	99.63098	100.463	99.72407	99.41426	100.4881
-0.3666667	100.9955	100.0315	100.2076	100.31	100.0264	99.69474	100.0325	100.1653	100.149	99.79383	100.2207	99.92451	99.94941	99.92636	99.91011	99.5993	100.4909	99.68176	99.43752	100.504
-0.3583333	100.9677	100.0389	100.2057	100.3276	100.0417	99.71696	100.0211	100.1676	100.1433	99.7989	100.2319	99.91581	99.94729	99.92654	99.91287	99.56759	100.5199	99.64663	99.46087	100.5178
-0.35	100.9378	100.0471	100.2021	100.3456	100.0571	99.74333	100.0067	100.1706	100.1381	99.80736	100.2464	99.90662	99.94576	99.92734	99.91686	99.53615	100.5496	99.61882	99.48395	100.5293
-0.3416667	100.906	100.0559	100.1969	100.364	100.0722	99.77391	99.98966	100.174	100.1342	99.81856	100.2644	99.89649	99.94479	99.92869	99.92209	99.50531	100.5794	99.5982	99.50646	100.5387
-0.3333333	100.8723	100.0651	100.1899	100.383	100.0868	99.80865	99.97016	100.1781	100.1324	99.83166	100.2857	99.88496	99.94434	99.9305	99.92855	99.47544	100.6085	99.58443	99.52816	100.5459
-0.325	100.837	100.0744	100.1813	100.4025	100.1005	99.84743	99.94855	100.1828	100.1332	99.84571	100.3102	99.8715	99.94433	99.93268	99.9362	99.44692	100.6363	99.57697	99.54886	100.551
-0.3166667	100.8006	100.0837	100.1712	100.4223	100.1132	99.89007	99.92519	100.1883	100.1371	99.85977	100.3374	99.85555	99.94471	99.93513	99.94497	99.4202	100.6619	99.57517	99.56845	100.554
-0.3083333	100.7638	100.0925	100.1598	100.4423	100.1246	99.93633	99.90042	100.1949	100.1443	99.87296	100.3668	99.83648	99.94543	99.93773	99.95475	99.39578	100.6845	99.57828	99.5869	100.5551
-0.3	100.7272	100.1008	100.1474	100.4621	100.1347	99.98592	99.87459	100.2026	100.1551	99.88453	100.3978	99.8136	99.94645	99.94036	99.96543	99.37416	100.7033	99.5855	99.60421	100.5544
-0.2916667	100.692	100.1083	100.1343	100.4814	100.1434	100.0386	99.84803	100.2117	100.1693	99.89395	100.4296	99.78619	99.94773	99.9429	99.97689	99.35588	100.7173	99.59603	99.6204	100.5522
-0.2833333	100.6594	100.1147	100.1206	100.5	100.1508	100.0939	99.82108	100.222	100.1869	99.90089	100.4617	99.75352	99.94921	99.9452	99.989	99.34135	100.7258	99.60906	99.63554	100.5487
-0.275	100.6308	100.12	100.1069	100.5173	100.1568	100.1518	99.79404	100.2335	100.2074	99.90527	100.4932	99.71484	99.95079	99.94716	100.0016	99.33091	100.7281	99.62385	99.64968	100.5441
-0.2666667	100.6075	100.124	100.0934	100.5331	100.1616	100.2118	99.76714	100.2462	100.2303	99.90723	100.5236	99.6695	99.95232	99.94867	100.0145	99.32469	100.7236	99.63969	99.66288	100.5387
-0.2583333	100.5909	100.1266	100.0804	100.5471	100.1652	100.2737	99.74057	100.2598	100.255	99.90709	100.5524	99.6169	99.9536	99.94965	100.0276	99.32267	100.7118	99.65592	99.67521	100.5328
-0.25	100.5824	100.1279	100.0682	100.5591	100.1677	100.3372	99.71444	100.2739	100.2808	99.90532	100.5791	99.55658	99.95444	99.95	100.0407	99.32466	100.6928	99.67193	99.6867	100.5264
-0.2416667	100.583	100.1281	100.0572	100.569	100.1694	100.4019	99.6888	100.2881	100.3068	99.90241	100.6036	99.48826	99.95466	99.94961	100.0534	99.33033	100.6665	99.68709	99.69745	100.5199
-0.2333333	100.5933	100.1273	100.0476	100.5767	100.1703	100.4675	99.66364	100.302	100.3323	99.89889	100.6255	99.41192	99.95411	99.9484	100.0654	99.33926	100.6335	99.70083	99.70753	100.5134
-0.225	100.6138	100.1259	100.0398	100.5823	100.1707	100.5333	99.63895	100.3152	100.3564	99.89525	100.6449	99.3278	99.95272	99.94626	100.0764	99.35095	100.5947	99.71259	99.71706	100.5071
-0.2166667	100.6442	100.1239	100.0339	100.5861	100.1708	100.599	99.6147	100.3272	100.3782	99.89195	100.6619	99.23648	99.95047	99.94313	100.0858	99.36489	100.5512	99.72185	99.7262	100.5011
-0.2083333	100.6839	100.1218	100.0301	100.5881	100.1707	100.664	99.59091	100.3377	100.3971	99.88936	100.6768	99.13885	99.94744	99.93899	100.0932	99.38057	100.5045	99.72819	99.73515	100.4957
-0.2	100.7318	100.1197	100.0285	100.5888	100.1705	100.7278	99.56761	100.3462	100.4125	99.88779	100.6899	99.03615	99.94379	99.93389	100.0978	99.39751	100.4563	99.73131	99.74415	100.4911
-0.1916667	100.7863	100.1178	100.0292	100.5882	100.1704	100.7897	99.54495	100.3526	100.4239	99.88742	100.7018	98.92985	99.93972	99.92798	100.099	99.41525	100.4086	99.73102	99.75351	100.4872
-0.1833333	100.8455	100.1161	100.0321	100.5869	100.1704	100.849	99.52316	100.3567	100.4313	99.88829	100.713	98.82168	99.93547	99.9215	100.0964	99.43334	100.3632	99.7273	99.76353	100.4843
-0.175	100.9071	100.1149	100.0371	100.5848	100.1706	100.9053	99.50256	100.3583	100.4346	99.89028	100.7241	98.7135	99.93129	99.91476	100.0893	99.45136	100.3219	99.72028	99.77456	100.4823
-0.1666667	100.9688	100.114	100.0441	100.5824	100.1708	100.9578	99.4835	100.3575	100.4343	99.89308	100.7355	98.60727	99.92741	99.90822	100.0775	99.46891	100.2863	99.71022	99.78691	100.4811
-0.1583333	101.0282	100.1134	100.0531	100.5797	100.171	101.006	99.46639	100.3543	100.4307	99.89627	100.7479	98.50494	99.92403	99.90244	100.0606	99.48565	100.258	99.69758	99.8009	100.4805
-0.15	101.083	100.1132	100.0638	100.577	100.1711	101.0495	99.45158	100.3492	100.4247	99.89934	100.7615	98.40841	99.92131	99.89811	100.0388	99.50128	100.2379	99.68297	99.81685	100.4803
-0.1416667	101.1311	100.1132	100.0761	100.5742	100.1711	101.0879	99.43941	100.3425	100.4168	99.90176	100.7768	98.31949	99.91937	99.89603	100.0123	99.51563	100.227	99.66716	99.83503	100.4799
-0.1333333	101.1706	100.1133	100.0898	100.5716	100.1708	101.121	99.43015	100.3346	100.408	99.90301	100.7938	98.23976	99.91829	99.89715	99.98154	99.52866	100.2256	99.65101	99.85573	100.479
-0.125	101.2001	100.1134	100.1049	100.5691	100.1704	101.1488	99.424	100.3262	100.3987	99.90267	100.8128	98.17056	99.9181	99.90251	99.94723	99.54049	100.2339	99.63545	99.87923	100.4767
-0.1166667	101.2182	100.1134	100.121	100.5667	100.1698	101.171	99.42105	100.3178	100.3897	99.90043	100.8337	98.11295	99.91881	99.91324	99.91022	99.55142	100.2519	99.62134	99.90583	100.4726
-0.1083333	101.2243	100.1131	100.1382	100.5644	100.1691	101.1875	99.42127	100.31	100.3813	99.89609	100.8564	98.06761	99.92035	99.93056	99.87149	99.56188	100.279	99.60947	99.93581	100.4656
-0.1	101.2178	100.1123	100.1562	100.5623	100.1684	101.1984	99.42451	100.3034	100.3738	99.8896	100.8808	98.03489	99.92265	99.95568	99.83204	99.57241	100.3147	99.60045	99.96943	100.4551
-0.09166667	101.1989	100.1109	100.175	100.56	100.1678	101.2035	99.43051	100.2984	100.3674	99.88107	100.9066	98.01479	99.92558	99.98982	99.79285	99.58362	100.3581	99.59471	100.0069	100.4402
-0.08333333	101.1678	100.1086	100.1945	100.5575	100.1674	101.2026	99.43888	100.2955	100.3622	99.87074	100.9336	98.00702	99.92901	100.0341	99.75481	99.5961	100.4081	99.59244	100.0484	100.4202
-0.075	101.1251	100.1052	100.2143	100.5546	100.1673	101.196	99.4492	100.295	100.358	99.85898	100.9616	98.01107	99.93278	100.0894	99.71861	99.61037	100.4634	99.59371	100.0941	100.3945
-0.06666667	101.0719	100.1004	100.2344	100.551	100.1675	101.1836	99.46096	100.297	100.3549	99.84622	100.9902	98.02628	99.9367	100.1565	99.68477	99.62685	100.5228	99.59844	100.1437	100.3627
-0.05833333	101.0096	100.0941	100.2546	100.5465	100.1683	101.1657	99.4736	100.3015	100.3528	99.833	101.0191	98.05193	99.94059	100.2359	99.65354	99.64579	100.5846	99.6065	100.1973	100.3247
-0.05	100.9397	100.0859	100.2746	100.5407	100.1696	101.1428	99.48652	100.3084	100.3513	99.81984	101.0479	98.08725	99.94426	100.3276	99.62498	99.66725	100.6473	99.61775	100.2544	100.2804
-0.04166667	100.8643	100.0759	100.2942	100.5335	100.1714	101.1155	99.49912	100.3175	100.3504	99.80728	101.0761	98.13155	99.94755	100.4314	99.59893	99.69105	100.7092	99.63209	100.3146	100.2305
-0.03333333	100.7855	100.0638	100.313	100.5246	100.1739	101.0843	99.51081	100.3284	100.3497	99.79583	101.1032	98.18421	99.95034	100.5465	99.57508	99.7168	100.7688	99.64946	100.3773	100.1756
-0.025	100.7059	100.0497	100.331	100.5139	100.1769	101.0502	99.52106	100.3407	100.349	99.78596	101.1288	98.24471	99.95256	100.6719	99.55307	99.74387	100.8245	99.66992	100.4418	100.117
-0.01666667	100.6282	100.0337	100.3478	100.5014	100.1805	101.0139	99.5294	100.3539	100.348	99.77806	101.1523	98.31261	99.95425	100.8061	99.53247	99.77151	100.8751	99.6936	100.5072	100.0561
-0.008333333	100.5552	100.0159	100.3634	100.4869	100.1845	100.9763	99.53545	100.3676	100.3466	99.77248	101.1735	98.38753	99.95548	100.9469	99.5129	99.79888	100.9194	99.72074	100.5726	99.99456
0	100.4897	99.99659	100.3778	100.4706	100.1889	100.9384	99.5389	100.3812	100.3446	99.76949	101.1921	98.46903	99.95645	101.0919	99.49405	99.82512	100.9565	99.75162	100.6371	99.93438
0.008333333	100.4346	99.97612	100.3909	100.4526	100.1936	100.901	99.53954	100.3944	100.3419	99.76929	101.2079	98.55659	99.95736	101.2384	99.4757	99.84949	100.9861	99.78655	100.6998	99.8776
0.01666667	100.3922	99.95491	100.403	100.4334	100.1985	100.8649	99.53726	100.4066	100.3386	99.77203	101.2211	98.64953	99.9585	101.3834	99.45777	99.87138	101.0076	99.82582	100.7596	99.82629
0.025	100.3647	99.93346	100.4142	100.4132	100.2036	100.8311	99.53211	100.4176	100.3348	99.77777	101.2317	98.74693	99.96012	101.5238	99.44029	99.89037	101.0213	99.86965	100.8158	99.7824
0.03333333	100.3533	99.9123	100.4247	100.3924	100.2089	100.8001	99.52427	100.4269	100.3308	99.78645	101.2401	98.84767	99.96248	101.6566	99.42338	99.90631	101.0273	99.91818	100.8677	99.7477
0.04166667	100.3588	99.89194	100.4347	100.3716	100.2144	100.7725	99.51414	100.4342	100.3269	99.79795	101.2468	98.95036	99.96584	101.7792	99.40725	99.91925	101.0262	99.9714	100.9147	99.72364
0.05	100.3809	99.87287	100.4446	100.3512	100.2202	100.7489	99.50227	100.4393	100.3237	99.812	101.2523	99.05344	99.97044	101.8895	99.39217	99.92953	101.019	100.0292	100.9563	99.71132
0.05833333	100.4187	99.85554	100.4546	100.3316	100.2266	100.7296	99.48939	100.4419	100.3216	99.82827	101.2574	99.15519	99.97648	101.9858	99.37842	99.93764	101.0064	100.0912	100.9923	99.71144
0.06666667	100.4705	99.84034	100.4651	100.3133	100.2338	100.7147	99.47631	100.4419	100.321	99.84636	101.2626	99.2538	99.98415	102.067	99.36634	99.94424	100.9897	100.157	101.0227	99.7243
0.075	100.5342	99.82758	100.4764	100.2968	100.2418	100.7044	99.46392	100.439	100.3224	99.86582	101.2685	99.3475	99.99361	102.1328	99.35626	99.95004	100.9702	100.226	101.0477	99.74976
0.08333333	100.6075	99.81749	100.489	100.2822	100.2511	100.6987	99.45304	100.4334	100.3262	99.88621	101.2755	99.43455	100.0049	102.1832	99.34854	99.95575	100.9491	100.2976	101.0675	99.78736
0.09166667	100.6875	99.81018	100.503	100.2699	100.2616	100.6976	99.44441	100.425	100.3324	99.90709	101.284	99.51335	100.018	102.2189	99.3435	99.96197	100.9277	100.3708	101.0825	99.83623
0.1	100.7717	99.80567	100.5189	100.2599	100.2735	100.7009	99.43862	100.414	100.3412	99.92804	101.2939	99.58246	100.0327	102.2411	99.34144	99.96914	100.9073	100.4447	101.0933	99.89521
0.1083333	100.8574	99.80382	100.5369	100.2522	100.2868	100.7086	99.43604	100.4007	100.3522	99.94864	101.305	99.64063	100.0486	102.2512	99.34261	99.97746	100.8888	100.5182	101.1004	99.96282
0.1166667	100.9424	99.80436	100.5572	100.2468	100.3013	100.7202	99.43681	100.3852	100.3654	99.96849	101.3168	99.68682	100.0654	102.2511	99.34717	99.98686	100.8734	100.59	101.1044	100.0373
0.125	101.0244	99.80684	100.5799	100.2433	100.3167	100.7352	99.44076	100.3678	100.38	99.98714	101.3285	99.72018	100.0825	102.2428	99.35521	99.99694	100.8616	100.6589	101.1057	100.1165
0.1333333	101.1013	99.81063	100.605	100.2411	100.3326	100.7528	99.44742	100.3487	100.3954	100.0041	101.3387	99.74008	100.0992	102.2285	99.3667	100.0069	100.854	100.7237	101.1048	100.1983
0.1416667	101.1712	99.8149	100.6324	100.2396	100.3485	100.7722	99.456	100.3283	100.4107	100.019	101.346	99.74604	100.1147	102.2105	99.38148	100.0157	100.8508	100.7832	101.1019	100.2801
0.15	101.2321	99.81864	100.6616	100.2379	100.3634	100.7921	99.46539	100.3066	100.4246	100.031	101.3484	99.73777	100.1282	102.191	99.39925	100.0217	100.8518	100.8364	101.0969	100.3592
0.1583333	101.2823	99.82065	100.6923	100.2348	100.3766	100.8113	99.47417	100.2841	100.4358	100.0397	101.3434	99.71503	100.1387	102.1721	99.41953	100.023	100.8565	100.8822	101.0897	100.4326
0.1666667	101.32	99.81956	100.7234	100.229	100.3868	100.828	99.4806	100.2608	100.4427	100.0442	101.3284	99.67766	100.1449	102.1557	99.44163	100.0173	100.8641	100.9198	101.0799	100.4973
0.175	101.3436	99.81384	100.7539	100.219	100.3927	100.8407	99.48271	100.2367	100.4435	100.0438	101.3002	99.62549	100.1455	102.1433	99.4646	100.002	100.8733	100.9482	101.0668	100.5503
0.1833333	101.3515	99.80182	100.7822	100.2032	100.3929	100.8471	99.47829	100.2118	100.4362	100.0376	101.2556	99.55824	100.1391	102.1359	99.48727	99.9743	100.8825	100.9662	101.0496	100.5883
0.1916667	101.3427	99.78173	100.8064	100.1797	100.3856	100.8452	99.46503	100.1857	100.4191	100.0247	101.1911	99.47552	100.1242	102.1342	99.5082	99.93121	100.8897	100.9728	101.0272	100.6083
0.2	101.3164	99.75171	100.8244	100.1469	100.3692	100.8324	99.44055	100.158	100.3899	100.0042	101.1032	99.37676	100.0991	102.1379	99.52572	99.86964	100.8926	100.9667	100.9983	100.6071
0.2083333	101.2725	99.70993	100.8336	100.1028	100.3418	100.8061	99.40258	100.1279	100.3469	99.97501	100.9888	99.26124	100.0623	102.1465	99.53796	99.78649	100.8886	100.9465	100.9613	100.5821
0.2166667	101.2111	99.65461	100.8311	100.0457	100.3017	100.7636	99.34893	100.0944	100.2879	99.93625	100.8448	99.12806	100.0121	102.1586	99.54283	99.67878	100.8747	100.911	100.9147	100.5305
0.225	101.133	99.5841	100.8138	99.97385	100.2469	100.7021	99.27763	100.0561	100.2113	99.88692	100.6687	98.97622	99.94708	102.1725	99.53812	99.54375	100.848	100.8586	100.8566	100.4502
0.2333333	101.0394	99.49695	100.7787	99.88565	100.1757	100.6191	99.18692	100.0115	100.1151	99.82608	100.4585	98.80472	99.86588	102.1856	99.52149	99.37892	100.8051	100.7881	100.7852	100.3393
0.2416667	100.9318	99.39196	100.7222	99.7797	100.0866	100.5121	99.07528	99.95888	99.99807	99.75284	100.213	98.61258	99.76733	102.1953	99.49051	99.18226	100.7428	100.6983	100.6986	100.1966
0.25	100.8121	99.26821	100.6413	99.65483	99.97817	100.3793	98.94145	99.89637	99.85876	99.66636	99.93139	98.39902	99.65047	102.1983	99.44276	98.95223	100.6579	100.5881	100.5952	100.0211
0.2583333	100.6824	99.12508	100.5327	99.51013	99.84929	100.219	98.78449	99.82191	99.69627	99.56592	99.61394	98.16354	99.51463	102.1913	99.37581	98.6879	100.5473	100.4567	100.4733	99.8125
0.2666667	100.5448	98.96232	100.3935	99.34498	99.69911	100.0302	98.60378	99.73339	99.50997	99.45092	99.26151	97.90596	99.35948	102.1707	99.28738	98.38898	100.4083	100.3035	100.3317	99.57101
0.275	100.4014	98.78003	100.2211	99.15911	99.52715	99.8127	98.39911	99.62874	99.29962	99.32088	98.87571	97.62655	99.185	102.1331	99.17535	98.05594	100.2383	100.1282	100.1693	99.29736
0.2833333	100.2541	98.57867	100.0135	98.95261	99.33326	99.56658	98.17064	99.50591	99.06534	99.17553	98.45887	97.326	98.99159	102.0753	99.03785	97.68999	100.0353	99.93086	99.98561	98.99285
0.2916667	100.1048	98.35901	99.769	98.72594	99.11764	99.29277	97.91899	99.36307	98.80766	99.01477	98.01399	97.00547	98.78	101.9941	98.87335	97.29306	99.79782	99.712	99.78038	98.65922
0.3	99.95469	98.12218	99.48669	98.47989	98.88086	98.99274	97.64521	99.1986	98.52744	98.83872	97.54464	96.66657	98.55139	101.8869	98.68076	96.86776	99.52473	99.4724	99.55377	98.29868
0.3083333	99.80492	97.86957	99.16632	98.2156	98.62381	98.66854	97.35073	99.01122	98.22596	98.64765	97.05488	96.31134	98.30723	101.7512	98.45943	96.41729	99.2156	99.2133	99.30634	97.91379
0.3166667	99.65617	97.60279	98.80838	97.9345	98.34768	98.32275	97.03736	98.79996	97.90479	98.44195	96.54915	95.94218	98.04934	101.5853	98.2093	95.94531	98.87059	98.93631	99.03899	97.50738
0.325	99.50886	97.32367	98.41409	97.63826	98.05397	97.95834	96.70726	98.56425	97.56586	98.22211	96.03212	95.56178	97.77976	101.3877	97.93082	95.45581	98.49052	98.64341	98.75288	97.08249
0.3333333	99.36319	97.03412	97.9854	97.32875	97.74438	97.57858	96.36282	98.30387	97.21138	97.98868	95.50851	95.17298	97.50072	101.1578	97.625	94.95303	98.07686	98.33687	98.44946	96.64224
0.3416667	99.2192	96.73615	97.52495	97.00795	97.42082	97.18687	96.00662	98.01902	96.84388	97.74233	94.98296	94.77876	97.21457	100.8954	97.29335	94.44126	97.63167	98.01915	98.13035	96.18971
0.35	99.07688	96.43179	97.03594	96.67796	97.08537	96.78665	95.64141	97.71026	96.46607	97.48385	94.45984	94.3821	96.9237	100.6012	96.93784	93.92477	97.15758	97.69281	97.79736	95.72788
0.3583333	98.93618	96.12305	96.5221	96.34087	96.74018	96.38133	95.26995	97.37856	96.0809	97.21421	93.94313	93.98597	96.63046	100.2764	96.5608	93.4077	96.65768	97.36039	97.45239	95.25952
0.3666667	98.79709	95.81189	95.98752	95.99877	96.38748	95.97417	94.89505	97.02523	95.69134	96.93452	93.43629	93.59322	96.33712	99.92282	96.16486	92.89397	96.13543	97.02432	97.09742	94.78715
0.375	98.65963	95.50015	95.43655	95.65369	96.02947	95.56826	94.51944	96.65189	95.30039	96.64603	92.94219	93.20658	96.0458	99.54289	95.75287	92.38727	95.59457	96.68682	96.73444	94.31299
0.3833333	98.52382	95.18955	94.87363	95.30753	95.66829	95.16644	94.14575	96.2604	94.91094	96.35009	92.46303	92.82856	95.75841	99.13957	95.32777	91.89095	95.039	96.34988	96.36544	93.83893
0.3916667	98.38973	94.88166	94.30324	94.96208	95.30595	94.77128	93.77641	95.85281	94.52573	96.04808	92.00034	92.46141	95.47664	98.71616	94.89258	91.40801	94.47267	96.01514	95.99234	93.36657
0.4	98.25737	94.57786	93.72972	94.61897	94.94431	94.38502	93.41362	95.43126	94.14723	95.74144	91.55498	92.10708	95.20193	98.27626	94.45029	90.94099	93.89945	95.68385	95.61696	92.89716
0.4083333	98.12674	94.27938	93.15719	94.27963	94.58503	94.00954	93.05929	94.99799	93.77766	95.43161	91.12718	91.76719	94.93545	97.82359	94.00377	90.49197	93.32302	95.3569	95.24096	92.43172
0.4166667	97.99775	93.98727	92.58948	93.94531	94.22952	93.64638	92.71496	94.55519	93.41892	95.12002	90.71669	91.44298	94.67813	97.36186	93.55574	90.06254	92.74681	95.03475	94.8658	91.97101
0.425	97.8702	93.70241	92.03003	93.61702	93.87897	93.29668	92.38184	94.10504	93.07257	94.80811	90.32286	91.13535	94.43065	96.89466	93.10873	89.6538	92.17392	94.71757	94.49268	91.51566
0.4333333	97.74383	93.42555	91.48179	93.29554	93.53428	92.96128	92.06074	93.64965	92.73981	94.49726	89.9448	90.84483	94.19349	96.42533	92.665	89.26642	91.60708	94.40519	94.1226	91.06614
0.4416667	97.61821	93.15728	90.94725	92.98146	93.19614	92.64068	91.75215	93.191	92.42152	94.18883	89.58148	90.57158	93.96691	95.95689	92.22657	88.90063	91.04867	94.09724	93.75629	90.62288
0.45	97.49282	92.89806	90.42836	92.6751	92.86503	92.33514	91.45624	92.731	92.11823	93.88411	89.23187	90.31548	93.75101	95.49197	91.79518	88.55635	90.50068	93.79311	93.39427	90.18626
0.4583333	97.36699	92.64821	89.92656	92.3766	92.54126	92.04468	91.17288	92.27141	91.83015	93.58431	88.89502	90.07608	93.54573	95.03276	91.37229	88.23323	89.96473	93.49209	93.03686	89.75669
0.4666667	97.23994	92.40796	89.44279	92.08592	92.22503	91.76916	90.90168	91.81388	91.55718	93.29054	88.57011	89.85266	93.35084	94.58104	90.95911	87.93073	89.44209	93.19335	92.68419	89.33457
0.475	97.11085	92.17741	88.97755	91.80289	91.91645	91.50834	90.64197	91.3599	91.29894	93.0038	88.25651	89.64427	93.16603	94.13817	90.55662	87.64817	88.93371	92.89601	92.33627	88.9204
0.4833333	96.97889	91.9566	88.53095	91.52726	91.61557	91.26189	90.39285	90.91077	91.05481	92.72492	87.9538	89.44979	92.99084	93.70517	90.1656	87.38476	88.44021	92.59917	91.99299	88.51471
0.4916667	96.84333	91.74547	88.10274	91.25871	91.32242	91.02945	90.15322	90.46763	90.82392	92.45457	87.66172	89.26796	92.82479	93.28271	89.78665	87.13961	87.96199	92.30198	91.65417	88.11807
0.5	96.70363	91.54392	87.69235	90.99693	91.03702	90.81068	89.92181	90.03139	90.60524	92.19325	87.38019	89.09748	92.66731	92.87124	89.42023	86.91176	87.49923	92.00366	91.31961	87.73113
0.5083333	96.55948	91.35181	87.29902	90.7416	90.75936	90.60531	89.69729	89.60278	90.39757	91.94126	87.1092	88.93706	92.51785	92.47097	89.06664	86.70012	87.05195	91.7036	90.98912	87.35454
0.5166667	96.41088	91.16898	86.92181	90.49244	90.48946	90.41307	89.47832	89.18233	90.19961	91.69878	86.84881	88.78545	92.37583	92.08194	88.72607	86.50353	86.62003	91.4014	90.66253	86.98895
0.525	96.25813	90.99528	86.55969	90.24922	90.2273	90.23376	89.26363	88.77044	90.01006	91.46578	86.59909	88.64156	92.24071	91.70406	88.39856	86.32071	86.20328	91.09693	90.33974	86.63498
0.5333333	96.10187	90.83051	86.21161	90.01176	89.97286	90.06715	89.0521	88.36736	89.8276	91.2421	86.3601	88.50441	92.11193	91.33711	88.08406	86.15033	85.80143	90.79035	90.0207	86.29319
0.5416667	95.94306	90.67451	85.87655	89.77996	89.72612	89.91296	88.84283	87.97328	89.65102	91.02745	86.1319	88.37323	91.98901	90.9808	87.78241	85.99101	85.41413	90.48216	89.70541	85.96407
0.55	95.78298	90.52706	85.55354	89.55382	89.48703	89.77087	88.63515	87.58834	89.47919	90.82144	85.91453	88.24746	91.87147	90.63477	87.49336	85.84146	85.04105	90.17317	89.39392	85.64801
0.5583333	95.62307	90.38797	85.24173	89.33338	89.25554	89.64048	88.42867	87.21263	89.31117	90.62358	85.70801	88.1267	91.7589	90.29861	87.21657	85.70049	84.68178	89.86452	89.08631	85.34529
0.5666667	95.46486	90.25705	84.94034	89.11871	89.03155	89.52125	88.22325	86.84627	89.14616	90.43336	85.51231	88.01074	91.65091	89.97188	86.95165	85.56715	84.33594	89.55768	88.78267	85.05604
0.575	95.30987	90.13408	84.64874	88.90995	88.81491	89.41257	88.01895	86.48935	88.98357	90.25024	85.32737	87.8995	91.54718	89.65409	86.69814	85.44066	84.00312	89.25431	88.48314	84.78026
0.5833333	95.15947	90.01887	84.36641	88.70724	88.60543	89.31371	87.81605	86.142	88.82295	90.07368	85.1531	87.79295	91.44741	89.34476	86.45561	85.32045	83.68288	88.95626	88.18784	84.51782
0.5916667	95.01483	89.91117	84.09298	88.51077	88.40289	89.22387	87.61497	85.80432	88.664	89.90316	84.9894	87.69111	91.35136	89.04344	86.22358	85.20609	83.37481	88.66544	87.89691	84.26844
0.6	94.87691	89.81073	83.8282	88.32074	88.20704	89.14217	87.41629	85.47641	88.50659	89.73821	84.83613	87.59401	91.25884	88.74973	86.00164	85.09725	83.07849	88.38371	87.61047	84.03174
0.6083333	94.74644	89.71728	83.57194	88.13735	88.0177	89.06771	87.22069	85.15833	88.35068	89.57842	84.69318	87.50169	91.16969	88.46333	85.78938	84.99368	82.79351	88.11282	87.32864	83.80724
0.6166667	94.62396	89.63053	83.32418	87.9608	87.83469	88.99957	87.02891	84.85008	88.1964	89.42346	84.56041	87.41414	91.08382	88.18402	85.58644	84.89518	82.51945	87.85434	87.05151	83.59436
0.625	94.50986	89.55015	83.08499	87.79127	87.65793	88.93692	86.84175	84.5516	88.04398	89.2731	84.4377	87.33135	91.00113	87.91172	85.39245	84.80156	82.25588	87.60961	86.77916	83.39247
0.6333333	94.40438	89.47584	82.85447	87.6289	87.48738	88.87896	86.66001	84.26281	87.89376	89.12723	84.32496	87.2533	90.92158	87.64646	85.20709	84.71268	82.00235	87.37973	86.51164	83.20085
0.6416667	94.30772	89.40724	82.63278	87.47376	87.32309	88.82505	86.48447	83.98357	87.74617	88.98585	84.22212	87.17996	90.84514	87.38842	85.03004	84.62837	81.75836	87.16549	86.24899	83.01877
0.65	94.21995	89.34401	82.42008	87.3259	87.16513	88.77468	86.31586	83.71373	87.60175	88.84908	84.1291	87.11124	90.77181	87.13789	84.86103	84.54848	81.52344	86.96738	85.99126	82.84545
0.6583333	94.14107	89.28581	82.21654	87.18525	87.01363	88.72745	86.15479	83.45313	87.46108	88.71715	84.04588	87.04704	90.70162	86.89526	84.69986	84.47286	81.29708	86.7856	85.73852	82.68014
0.6666667	94.07093	89.23232	82.02233	87.05172	86.8687	88.68307	86.00175	83.20157	87.32488	88.59034	83.97243	86.98718	90.6346	86.66096	84.54639	84.40134	81.07887	86.62003	85.49089	82.52213
0.675	94.00922	89.18326	81.8376	86.92514	86.73046	88.64132	85.85709	82.95887	87.19391	88.46901	83.90874	86.93144	90.57078	86.4354	84.40054	84.33376	80.86842	86.47027	85.2485	82.37073
0.6833333	93.95535	89.13839	81.66245	86.80532	86.59903	88.602	85.72096	82.72484	87.069	88.35349	83.85478	86.8796	90.51022	86.21892	84.26229	84.27	80.66547	86.33564	85.01155	82.22533
0.6916667	93.90848	89.09752	81.4969	86.69203	86.47445	88.56492	85.59337	82.49929	86.95098	88.2441	83.81048	86.83144	90.45295	86.01174	84.13165	84.20995	80.46981	86.21521	84.7803	82.08535
0.7	93.86742	89.06047	81.34093	86.585	86.35673	88.52994	85.47419	82.28204	86.84065	88.14105	83.77569	86.78677	90.39899	85.81395	84.0086	84.15356	80.28139	86.10781	84.55505	81.95026
0.7083333	93.83067	89.02712	81.19439	86.48399	86.24581	88.49692	85.36317	82.07291	86.73869	88.0445	83.75025	86.74547	90.34836	85.62544	83.89307	84.10081	80.1002	86.01208	84.33618	81.8196
0.7166667	93.79641	88.99733	81.05704	86.38869	86.14156	88.46576	85.25998	81.87172	86.64561	87.9544	83.7339	86.70745	90.30109	85.44596	83.78494	84.05173	79.92633	85.9265	84.1241	81.69295
0.725	93.76263	88.97099	80.92855	86.29881	86.04379	88.43635	85.1642	81.67825	86.56173	87.87062	83.72638	86.67267	90.25722	85.27511	83.684	84.00642	79.75987	85.84948	83.91927	81.56999
0.7333333	93.72721	88.94796	80.8085	86.21407	85.95224	88.40861	85.07535	81.49226	86.48708	87.79283	83.72742	86.64111	90.21679	85.11239	83.58997	83.96498	79.6009	85.77938	83.72215	81.45046
0.7416667	93.68811	88.92813	80.69637	86.13418	85.86659	88.38247	84.99289	81.31348	86.42151	87.72062	83.73672	86.61279	90.17983	84.95724	83.50249	83.92755	79.44946	85.71456	83.53321	81.3342
0.75	93.64352	88.91136	80.59163	86.05888	85.78645	88.35787	84.91619	81.14161	86.36464	87.65352	83.75402	86.58773	90.1464	84.8091	83.42111	83.89417	79.3055	85.6534	83.35286	81.22111
0.7583333	93.59205	88.8975	80.49375	85.98795	85.71135	88.33476	84.84457	80.97635	86.31594	87.59096	83.77904	86.56594	90.11646	84.66746	83.34532	83.86487	79.16888	85.59436	83.18144	81.11117
0.7666667	93.53285	88.8864	80.40218	85.92119	85.64079	88.31311	84.77728	80.81739	86.27477	87.53236	83.81153	86.54742	90.08997	84.53189	83.27456	83.83956	79.03933	85.53597	83.01919	81.00444
0.775	93.46563	88.87788	80.31643	85.85841	85.57421	88.29294	84.7136	80.66443	86.24045	87.4771	83.85118	86.53219	90.06677	84.40206	83.20821	83.81805	78.9165	85.47693	82.86619	80.90104
0.7833333	93.39074	88.87181	80.23603	85.79948	85.51103	88.27431	84.65277	80.51718	86.21229	87.42457	83.89766	86.52021	90.04665	84.27783	83.14563	83.80005	78.79992	85.41611	82.72242	80.80116
0.7916667	93.30908	88.868	80.16058	85.74423	85.45067	88.25736	84.59412	80.37542	86.18968	87.37419	83.95058	86.51142	90.02929	84.15914	83.08617	83.78517	78.68909	85.35259	82.58768	80.70506
0.8	93.22204	88.86631	80.08971	85.69254	85.39258	88.24228	84.53706	80.23895	86.17211	87.32544	84.00951	86.50575	90.01435	84.04607	83.0292	83.77295	78.58352	85.28569	82.46161	80.61301
0.8083333	93.13137	88.86657	80.0231	85.64425	85.33626	88.22933	84.48114	80.10762	86.15923	87.27787	84.07389	86.50308	90.00147	83.93874	82.97412	83.76289	78.48279	85.21493	82.34374	80.52532
0.8166667	93.03906	88.86859	79.96053	85.59922	85.28132	88.21879	84.42606	79.98138	86.1508	87.23118	84.14311	86.50327	89.99027	83.83727	82.92043	83.75446	78.38662	85.14001	82.23348	80.4423
0.825	92.94715	88.87217	79.90182	85.55732	85.22745	88.211	84.37171	79.86019	86.1467	87.18515	84.21645	86.50617	89.98042	83.74179	82.86776	83.74714	78.29487	85.06085	82.13015	80.36421
0.8333333	92.85765	88.87707	79.84687	85.51842	85.17448	88.20627	84.31818	79.74406	86.14695	87.13965	84.29312	86.51166	89.97163	83.65241	82.81585	83.74045	78.20758	84.97747	82.033	80.29132
0.8416667	92.77238	88.88302	79.79564	85.48244	85.12231	88.2049	84.2657	79.63299	86.15162	87.09463	84.37232	86.5196	89.96362	83.56929	82.76461	83.73399	78.12492	84.89013	81.94125	80.22386
0.85	92.69289	88.8897	79.74813	85.4493	85.07094	88.20713	84.21462	79.52699	86.16086	87.0501	84.45323	86.52987	89.95618	83.4926	82.7141	83.72751	78.04719	84.79928	81.85412	80.162
0.8583333	92.62038	88.89677	79.70436	85.41892	85.02044	88.21315	84.16539	79.42601	86.17483	87.00604	84.5351	86.54233	89.94909	83.42259	82.66456	83.72089	77.97478	84.7056	81.7709	80.10591
0.8666667	92.55564	88.90386	79.66435	85.39122	84.97094	88.22301	84.11842	79.32999	86.19366	86.9625	84.61722	86.55682	89.94221	83.35953	82.61631	83.71417	77.9081	84.61011	81.69091	80.0557
0.875	92.49905	88.9106	79.62812	85.36613	84.92264	88.2367	84.07415	79.23882	86.21744	86.91946	84.69905	86.57311	89.9354	83.30368	82.56982	83.70755	77.84756	84.51407	81.61355	80.01142
0.8833333	92.45063	88.91661	79.59566	85.34354	84.87572	88.25409	84.03293	79.15238	86.24616	86.87694	84.78012	86.59096	89.92858	83.25526	82.52561	83.70135	77.79345	84.41903	81.53828	79.97311
0.8916667	92.4101	88.92158	79.56693	85.32335	84.83041	88.27497	83.99507	79.07055	86.27968	86.83496	84.86014	86.61006	89.92173	83.21438	82.48423	83.69597	77.74597	84.32673	81.46465	79.94072
0.9	92.37694	88.92521	79.5419	85.30543	84.78689	88.29902	83.96085	78.99322	86.31772	86.79357	84.93893	86.63008	89.91485	83.18106	82.44623	83.6919	77.70511	84.239	81.39234	79.91414
0.9083333	92.35046	88.92728	79.52053	85.28967	84.74534	88.32592	83.9305	78.9203	86.35987	86.75291	85.01643	86.65068	89.90802	83.15517	82.41212	83.68966	77.67071	84.15766	81.32117	79.89317
0.9166667	92.32986	88.92765	79.50276	85.27592	84.70589	88.35528	83.9042	78.85173	86.40561	86.71316	85.09263	86.67153	89.90134	83.13643	82.38235	83.68978	77.64246	84.0844	81.25113	79.8775
0.925	92.31426	88.92624	79.48855	85.26404	84.6686	88.38676	83.88208	78.78745	86.45432	86.67457	85.16763	86.69237	89.89499	83.12443	82.35726	83.69285	77.61993	84.0207	81.18237	79.86672
0.9333333	92.30272	88.92302	79.47784	85.25388	84.63351	88.41999	83.8642	78.72739	86.50534	86.63743	85.24151	86.71303	89.88915	83.11861	82.33709	83.69939	77.60259	83.9678	81.11519	79.86033
0.9416667	92.29424	88.91802	79.47052	85.24531	84.60056	88.45469	83.8506	78.67147	86.55802	86.60202	85.31436	86.73347	89.88402	83.11829	82.32194	83.70994	77.58988	83.92662	81.05002	79.85778
0.95	92.28774	88.91134	79.46647	85.23818	84.56966	88.49063	83.84124	78.61955	86.61176	86.56863	85.38625	86.75377	89.87985	83.12273	82.31176	83.72494	77.5812	83.89769	80.98737	79.85843
0.9583333	92.28214	88.90309	79.46555	85.23238	84.54066	88.52765	83.83607	78.57145	86.66603	86.53753	85.45721	86.77412	89.87685	83.1311	82.30639	83.74477	77.57602	83.88118	80.92782	79.86162
0.9666667	92.27628	88.89342	79.46762	85.22778	84.51336	88.56577	83.83502	78.52695	86.72035	86.50893	85.5273	86.79478	89.87521	83.14261	82.30554	83.76969	77.57385	83.87682	80.87189	79.86668
0.975	92.269	88.88253	79.4725	85.22428	84.48754	88.60516	83.83801	78.48585	86.77432	86.48302	85.59656	86.81605	89.87506	83.15653	82.3088	83.7998	77.57432	83.88397	80.82007	79.87294
0.9833333	92.25912	88.87064	79.4801	85.22182	84.46299	88.64621	83.84495	78.4479	86.82758	86.4599	85.66506	86.83828	89.87649	83.17224	82.31569	83.83504	77.57718	83.9017	80.7727	79.87978
0.9916667	92.24558	88.85804	79.4903	85.22034	84.43952	88.68946	83.85575	78.41288	86.87985	86.43962	85.73292	86.86179	89.87946	83.18931	82.32565	83.87515	77.58235	83.92875	80.72999	79.88667
1	92.22743	88.84502	79.50306	85.21983	84.41698	88.73562	83.87036	78.38054	86.93089	86.42214	85.80029	86.88688	89.88387	83.20749	82.33807	83.9197	77.58988	83.96368	80.69195	79.89317
1.008333	92.20393	88.83196	79.51835	85.22027	84.39528	88.78543	83.88874	78.35065	86.9805	86.40734	85.86735	86.91381	89.88956	83.2267	82.35232	83.96808	77.59995	84.00487	80.65846	79.89897
1.016667	92.17459	88.81922	79.53615	85.22169	84.37438	88.83964	83.9109	78.32293	87.02855	86.39501	85.93431	86.94281	89.89629	83.24705	82.36779	84.01953	77.61288	84.05057	80.62926	79.9039
1.025	92.13915	88.80722	79.5565	85.22413	84.35428	88.89889	83.93687	78.29713	87.07495	86.38491	86.00139	86.97407	89.90379	83.26874	82.3839	84.07317	77.62909	84.09895	80.60401	79.90793
1.033333	92.09761	88.79635	79.57943	85.22765	84.33507	88.96362	83.9667	78.27302	87.11969	86.37672	86.06881	87.00771	89.9118	83.29213	82.40016	84.12805	77.64906	84.14821	80.58233	79.91112
1.041667	92.05022	88.78694	79.605	85.23229	84.31683	89.03405	84.0004	78.25038	87.16282	86.37011	86.13672	87.04384	89.92008	83.31765	82.41618	84.18322	77.67327	84.1966	80.56383	79.91363
1.05	91.99746	88.7793	79.63329	85.23809	84.2997	89.11012	84.03796	78.22908	87.20449	86.36473	86.20527	87.0825	89.92842	83.34582	82.43165	84.23775	77.70217	84.2425	80.54812	79.91571
1.058333	91.94006	88.77362	79.66437	85.245	84.28381	89.19149	84.07933	78.20905	87.24494	86.36021	86.27454	87.12365	89.93667	83.3772	82.44639	84.29082	77.73612	84.28449	80.53489	79.91767
1.066667	91.87893	88.77001	79.69832	85.25297	84.26929	89.27754	84.12441	78.19032	87.28447	86.35621	86.34459	87.16726	89.94479	83.41235	82.46034	84.34174	77.77535	84.32139	80.5239	79.91987
1.075	91.81522	88.76849	79.7352	85.2619	84.25624	89.36743	84.17309	78.17301	87.32352	86.35239	86.41544	87.21324	89.95275	83.45179	82.47351	84.38996	77.81992	84.35226	80.51498	79.9227
1.083333	91.75024	88.76898	79.77507	85.27165	84.2447	89.46018	84.22519	78.15729	87.3626	86.34846	86.48708	87.26147	89.96062	83.49593	82.48603	84.43514	77.8697	84.37646	80.50801	79.92655
1.091667	91.68549	88.77133	79.818	85.2821	84.23469	89.5547	84.28048	78.1434	87.40231	86.3442	86.5595	87.31181	89.96845	83.54503	82.49809	84.47712	77.92437	84.39362	80.50289	79.9318
1.1	91.62255	88.77533	79.86405	85.2931	84.22622	89.6499	84.33866	78.13158	87.44329	86.33947	86.6327	87.36406	89.97637	83.59916	82.50997	84.51592	77.98339	84.40368	80.49956	79.93879
1.108333	91.56308	88.78072	79.91326	85.30452	84.21923	89.74468	84.39938	78.12206	87.48619	86.33419	86.70671	87.41796	89.98453	83.65815	82.52198	84.55179	78.0461	84.40685	80.49796	79.94779
1.116667	91.50871	88.78721	79.96573	85.31623	84.21369	89.83805	84.46222	78.115	87.53165	86.32834	86.78159	87.47315	89.9931	83.72167	82.53444	84.5851	78.11169	84.40363	80.49805	79.95902
1.125	91.46097	88.7945	80.02154	85.32815	84.20954	89.92907	84.5268	78.11052	87.5802	86.32196	86.85742	87.52917	90.00229	83.78918	82.54771	84.61638	78.17928	84.39478	80.4998	79.9726
1.133333	91.42127	88.80226	80.08084	85.34019	84.20672	90.01696	84.59273	78.10871	87.63233	86.3151	86.93426	87.58548	90.01232	83.86003	82.5621	84.64623	78.24796	84.38134	80.50324	79.98856
1.141667	91.39077	88.81018	80.14378	85.35226	84.20516	90.10106	84.65968	78.10958	87.68838	86.3078	87.01214	87.64145	90.02341	83.93349	82.57791	84.67525	78.31684	84.36454	80.50845	80.00685
1.15	91.37042	88.81795	80.21051	85.36428	84.20477	90.18087	84.72739	78.11314	87.74859	86.30013	87.09096	87.69645	90.03576	84.00877	82.59536	84.70404	78.3851	84.34581	80.51554	80.02735
1.158333	91.36087	88.82526	80.28121	85.37617	84.20548	90.25607	84.79565	78.11939	87.81306	86.29219	87.17054	87.74989	90.04956	84.08511	82.6146	84.73315	78.45207	84.32671	80.52469	80.04988
1.166667	91.36249	88.83187	80.35598	85.38783	84.20717	90.32645	84.86433	78.1283	87.88173	86.28415	87.25054	87.80123	90.06498	84.16176	82.63573	84.76304	78.51717	84.3088	80.53608	80.07422
1.175	91.37536	88.83755	80.43491	85.39924	84.2097	90.39199	84.93337	78.13987	87.95438	86.27628	87.33054	87.85012	90.08213	84.23805	82.65877	84.79411	78.58002	84.29357	80.54993	80.10013
1.183333	91.39928	88.84217	80.51802	85.4104	84.21289	90.4528	85.00271	78.15405	88.03066	86.26897	87.41002	87.89633	90.10109	84.31333	82.68365	84.82667	78.64039	84.28236	80.56642	80.12738
1.191667	91.43379	88.84566	80.60526	85.42135	84.21656	90.50911	85.07231	78.17079	88.11004	86.26274	87.48844	87.9398	90.12191	84.38709	82.71022	84.86091	78.69824	84.27628	80.58567	80.15572
1.2	91.4782	88.84798	80.69657	85.43222	84.22049	90.5613	85.14207	78.19	88.19189	86.25815	87.56528	87.98065	90.14455	84.45885	82.73823	84.89692	78.75373	84.27613	80.60775	80.18492
1.208333	91.53158	88.84919	80.79183	85.44314	84.22446	90.60985	85.2119	78.21156	88.2755	86.2558	87.64008	88.01909	90.16892	84.52829	82.76737	84.93465	78.80713	84.2824	80.63262	80.21476
1.216667	91.59279	88.84937	80.89091	85.45431	84.22827	90.65527	85.28164	78.23531	88.36011	86.25619	87.71248	88.05546	90.19487	84.59515	82.79723	84.97397	78.85882	84.29523	80.66016	80.24506
1.225	91.66053	88.84865	80.99359	85.46593	84.23174	90.69809	85.35118	78.26104	88.445	86.25974	87.78223	88.09017	90.22221	84.65928	82.82742	85.01467	78.90924	84.3145	80.69018	80.27567
1.233333	91.73336	88.84722	81.09966	85.47823	84.23474	90.73878	85.42038	78.28855	88.52946	86.26673	87.84924	88.12366	90.25071	84.72065	82.8575	85.05649	78.95879	84.33981	80.72243	80.3065
1.241667	91.80975	88.84528	81.20881	85.49143	84.23717	90.77777	85.48914	78.31763	88.61284	86.27724	87.91351	88.15638	90.28009	84.77931	82.8871	85.09918	79.00787	84.37059	80.75665	80.33752
1.25	91.8881	88.84306	81.32071	85.50576	84.23899	90.81538	85.55733	78.34807	88.69454	86.29123	87.9752	88.18877	90.31005	84.8354	82.91588	85.14251	79.05679	84.40616	80.79256	80.36873
1.258333	91.96683	88.84081	81.43498	85.5214	84.24018	90.85185	85.62486	78.37969	88.77401	86.30846	88.03454	88.22127	90.34027	84.88918	82.9436	85.18631	79.10583	84.44571	80.82987	80.40018
1.266667	92.04431	88.83875	81.55121	85.53853	84.24074	90.88735	85.69159	78.41233	88.85076	86.32857	88.09187	88.25433	90.37042	84.94094	82.97011	85.23045	79.15525	84.48846	80.8683	80.43194
1.275	92.11893	88.83709	81.669	85.55728	84.24072	90.92198	85.75737	78.44581	88.92432	86.3511	88.14756	88.28834	90.40021	84.99105	82.9954	85.27482	79.20525	84.53362	80.90759	80.4641
1.283333	92.18907	88.836	81.78795	85.57775	84.24015	90.95579	85.82205	78.47997	88.99435	86.37551	88.20209	88.32369	90.4294	85.03991	83.0196	85.31931	79.25609	84.58047	80.94749	80.49675
1.291667	92.25319	88.83559	81.90767	85.6	84.23909	90.98884	85.88545	78.51462	89.06059	86.40123	88.25593	88.36067	90.45781	85.0879	83.04293	85.36376	79.30802	84.62833	80.98775	80.53001
1.3	92.30985	88.83593	82.02781	85.62404	84.23759	91.02125	85.94741	78.54958	89.12297	86.42768	88.30961	88.39953	90.48535	85.13541	83.06575	85.40793	79.36134	84.67661	81.02819	80.56397
1.308333	92.35787	88.83701	82.14807	85.64983	84.23574	91.05321	86.0078	78.58463	89.18153	86.4543	88.36366	88.4404	90.51199	85.18277	83.08849	85.45153	79.41639	84.72482	81.06867	80.59873
1.316667	92.39637	88.83881	82.26817	85.67731	84.23364	91.08499	86.06653	78.61954	89.23649	86.48057	88.41858	88.48334	90.53777	85.23025	83.11165	85.4942	79.47348	84.77256	81.10913	80.6344
1.325	92.42486	88.84125	82.38791	85.70632	84.23142	91.11695	86.12356	78.65407	89.28816	86.50603	88.47486	88.52828	90.56275	85.2781	83.13573	85.53556	79.5329	84.8195	81.14953	80.67105
1.333333	92.44328	88.84427	82.50715	85.73669	84.22923	91.14951	86.17892	78.688	89.33691	86.53028	88.53287	88.57508	90.58699	85.32649	83.16121	85.57521	79.59485	84.8654	81.18992	80.70879
1.341667	92.45201	88.84779	82.62579	85.76818	84.22724	91.18314	86.23272	78.72111	89.38318	86.55307	88.59293	88.62349	90.61052	85.37556	83.18854	85.61274	79.65945	84.91006	81.23036	80.7477
1.35	92.45191	88.85172	82.74381	85.80052	84.22561	91.21828	86.28514	78.75319	89.42738	86.5742	88.65521	88.67318	90.63335	85.42539	83.21804	85.64784	79.72662	84.95332	81.27097	80.78787
1.358333	92.44425	88.85601	82.86119	85.83345	84.2245	91.25529	86.33642	78.78409	89.46994	86.59361	88.71975	88.72377	90.65545	85.47606	83.24994	85.68025	79.79613	84.99504	81.31189	80.82939
1.366667	92.43072	88.86056	82.97796	85.8667	84.22406	91.29447	86.38687	78.8137	89.51127	86.61127	88.78641	88.77482	90.67676	85.5276	83.28432	85.70981	79.86754	85.03517	81.35329	80.87234
1.375	92.41327	88.86528	83.09416	85.90007	84.22443	91.33593	86.43681	78.84197	89.55177	86.62724	88.8549	88.8259	90.6972	85.57999	83.32111	85.73649	79.94023	85.07372	81.39533	80.91681
1.383333	92.3941	88.8701	83.20984	85.93338	84.22574	91.37963	86.48655	78.86887	89.59181	86.64157	88.92478	88.87657	90.71669	85.6332	83.36007	85.76037	80.01342	85.11078	81.43815	80.96285
1.391667	92.37545	88.8749	83.32504	85.96656	84.22811	91.42533	86.53637	78.89443	89.63179	86.65434	88.99549	88.92642	90.73513	85.68713	83.40086	85.78165	80.08624	85.14653	81.48188	81.01052
1.4	92.35952	88.87958	83.43979	85.99958	84.23168	91.47268	86.58648	78.91874	89.67211	86.66561	89.06638	88.97507	90.75248	85.74168	83.44302	85.80066	80.15777	85.18117	81.52657	81.05986
1.408333	92.34838	88.88408	83.5541	86.03247	84.23657	91.52113	86.63702	78.94199	89.7132	86.67539	89.1368	89.0222	90.76869	85.79671	83.48604	85.81785	80.2271	85.21498	81.57224	81.11088
1.416667	92.3438	88.88831	83.66794	86.06535	84.24292	91.57009	86.68804	78.96443	89.75551	86.68372	89.20605	89.0675	90.78382	85.85207	83.52939	85.83375	80.29339	85.24822	81.6189	81.1636
1.425	92.34727	88.89227	83.7813	86.09836	84.25084	91.61884	86.73952	78.98642	89.7995	86.69064	89.27348	89.11075	90.79793	85.90759	83.57254	85.84895	80.35593	85.28114	81.66653	81.21797
1.433333	92.35986	88.89596	83.89413	86.13166	84.2604	91.66666	86.79138	79.00833	89.8456	86.69621	89.33852	89.15175	90.81113	85.96306	83.61498	85.86409	80.41416	85.31397	81.71513	81.27392
1.441667	92.38225	88.89948	84.00642	86.1654	84.27165	91.71279	86.84349	79.03056	89.89416	86.7006	89.40066	89.19043	90.82354	86.01824	83.65628	85.87978	80.46771	85.34686	81.76471	81.33131
1.45	92.41462	88.90296	84.11813	86.19974	84.28458	91.75652	86.89569	79.05345	89.94542	86.70404	89.45956	89.22683	90.83529	86.07283	83.69606	85.89662	80.5164	85.37988	81.81533	81.38997
1.458333	92.45672	88.90655	84.22925	86.23477	84.29918	91.79723	86.94781	79.07731	89.99947	86.70685	89.51498	89.26107	90.84648	86.12646	83.73403	85.91513	80.5603	85.41303	81.86705	81.4497
1.466667	92.50782	88.91044	84.33976	86.27057	84.31539	91.83443	86.99967	79.10232	90.05622	86.70942	89.56683	89.29337	90.85721	86.17874	83.77002	85.93575	80.5997	85.44618	81.91992	81.51022
1.475	92.56686	88.91483	84.44967	86.30715	84.33314	91.86779	87.05109	79.12859	90.11539	86.71218	89.61515	89.32402	90.86753	86.22919	83.80396	85.95878	80.63511	85.47913	81.974	81.57125
1.483333	92.63251	88.91989	84.55897	86.34444	84.35234	91.89718	87.10193	79.15608	90.17656	86.71555	89.66007	89.35331	90.87744	86.27734	83.83587	85.98442	80.66727	85.51156	82.02925	81.63249
1.491667	92.70331	88.92578	84.66764	86.38232	84.37291	91.92263	87.15206	79.18468	90.23912	86.71995	89.70181	89.38155	90.88689	86.32271	83.86592	86.0127	80.69706	85.54308	82.0856	81.69362
1.5	92.77771	88.93261	84.77569	86.42062	84.39474	91.94427	87.20135	79.21414	90.30232	86.72572	89.7406	89.40905	90.89579	86.36496	83.89434	86.0435	80.72545	85.57323	82.14289	81.75437
1.508333	92.8542	88.94048	84.88309	86.45912	84.41775	91.96236	87.24964	79.24417	90.36531	86.73315	89.77668	89.43609	90.90403	86.40385	83.92146	86.07656	80.75344	85.60156	82.20091	81.81448
1.516667	92.93128	88.94943	84.98985	86.49757	84.44181	91.97718	87.29679	79.2744	90.42713	86.74245	89.81025	89.4629	90.91153	86.43932	83.94762	86.11143	80.78193	85.62765	82.25939	81.8738
1.525	93.00756	88.95951	85.09595	86.53572	84.46683	91.9891	87.3426	79.30444	90.48677	86.75376	89.84144	89.48966	90.91824	86.4715	83.97322	86.14754	80.81172	85.65115	82.31803	81.93221
1.533333	93.08172	88.97071	85.20142	86.57336	84.49265	91.99856	87.38692	79.33391	90.54322	86.76712	89.87038	89.51651	90.92416	86.50068	83.99864	86.18422	80.84341	85.6719	82.3765	81.98969
1.541667	93.15265	88.98302	85.30625	86.61028	84.51916	92.00602	87.42958	79.36246	90.59554	86.78241	89.89714	89.5435	90.92933	86.52728	84.02426	86.22074	80.87746	85.68989	82.43452	82.04629
1.55	93.21942	88.99639	85.41047	86.64636	84.54622	92.01201	87.47046	79.3898	90.6429	86.79936	89.9218	89.57061	90.93386	86.55182	84.05042	86.25641	80.9141	85.70527	82.49183	82.10211
1.558333	93.28134	89.01074	85.5141	86.6815	84.57368	92.01701	87.50946	79.41574	90.68463	86.81757	89.94447	89.59778	90.93787	86.57488	84.07738	86.29056	80.9534	85.71841	82.54827	82.15732
1.566667	93.33796	89.026	85.61718	86.71568	84.60144	92.02147	87.54652	79.44012	90.7203	86.8365	89.96533	89.62489	90.94155	86.59703	84.10536	86.32263	80.99524	85.72975	82.60375	82.21211
1.575	93.38907	89.04207	85.71977	86.74893	84.62936	92.02573	87.58163	79.4629	90.7497	86.85552	89.98461	89.65179	90.94513	86.61886	84.13447	86.35217	81.03937	85.73982	82.65824	82.2667
1.583333	93.43473	89.05887	85.82195	86.78131	84.65734	92.03007	87.6148	79.48408	90.77293	86.87401	90.00263	89.67832	90.9489	86.64087	84.16476	86.37879	81.0854	85.74915	82.71183	82.3213
1.591667	93.47519	89.07635	85.92383	86.81294	84.68532	92.03465	87.64607	79.50374	90.79032	86.89137	90.01974	89.7043	90.95315	86.66353	84.19619	86.40221	81.13289	85.75826	82.76461	82.37612
1.6	93.51093	89.09446	86.02549	86.84396	84.71324	92.03954	87.67549	79.52197	90.80242	86.90713	90.03633	89.72957	90.95819	86.6872	84.22865	86.42222	81.18138	85.76756	82.81671	82.4313
1.608333	93.54257	89.11319	86.12705	86.87452	84.74107	92.04471	87.70313	79.5389	90.80998	86.92095	90.05283	89.75393	90.96431	86.71219	84.26197	86.43874	81.23041	85.77741	82.86826	82.48696
1.616667	93.57079	89.13252	86.22858	86.90477	84.76881	92.0501	87.72899	79.55463	90.81387	86.93265	90.06962	89.77722	90.97176	86.73874	84.29591	86.45179	81.27957	85.78804	82.91933	82.54318
1.625	93.59626	89.15245	86.33015	86.93488	84.79644	92.0556	87.75313	79.56929	90.81504	86.94224	90.08711	89.79925	90.98078	86.76706	84.33019	86.46151	81.32846	85.79956	82.96996	82.59997
1.633333	93.61958	89.17298	86.43176	86.965	84.82395	92.06113	87.77558	79.58297	90.81443	86.94988	90.10567	89.81986	90.99156	86.79734	84.36451	86.46822	81.37674	85.81195	83.02014	82.65731
1.641667	93.64124	89.1941	86.53338	86.99528	84.85134	92.06665	87.79648	79.59579	90.81297	86.9559	90.12561	89.83895	91.00424	86.82977	84.39855	86.47233	81.42406	85.82513	83.06979	82.71511
1.65	93.66163	89.21581	86.63493	87.02585	84.8786	92.07215	87.816	79.60785	90.81151	86.96074	90.1472	89.85645	91.01893	86.86451	84.432	86.47438	81.47009	85.83892	83.11882	82.77327
1.658333	93.68106	89.23806	86.7363	87.05683	84.90567	92.07767	87.83442	79.61925	90.81079	86.96495	90.17063	89.87232	91.03565	86.9017	84.46459	86.47501	81.51443	85.85307	83.16706	82.83163
1.666667	93.69982	89.2608	86.83732	87.08829	84.9325	92.0833	87.85201	79.63009	90.81147	86.96913	90.19599	89.88661	91.05438	86.94142	84.49607	86.47493	81.55669	85.86729	83.21429	82.89002
1.675	93.71822	89.28397	86.93781	87.12031	84.95901	92.08913	87.86907	79.6405	90.81406	86.9739	90.22331	89.89943	91.07505	86.98366	84.52629	86.47492	81.59643	85.88125	83.26026	82.94824
1.683333	93.73665	89.30747	87.03759	87.15293	84.98511	92.09524	87.88586	79.65058	90.81897	86.97983	90.25255	89.91093	91.09752	87.0283	84.55515	86.47574	81.63326	85.89467	83.30469	83.0061
1.691667	93.75557	89.33122	87.13649	87.18616	85.01072	92.10168	87.90262	79.6605	90.82648	86.98741	90.28359	89.92137	91.12164	87.07511	84.58264	86.47816	81.66686	85.9073	83.3473	83.06341
1.7	93.77553	89.35509	87.23433	87.22002	85.03578	92.10846	87.91955	79.67043	90.83672	86.99704	90.3163	89.93103	91.14721	87.12375	84.60882	86.48288	81.69702	85.91901	83.38779	83.12002
1.708333	93.79715	89.37897	87.33095	87.25448	85.06031	92.11557	87.93682	79.68057	90.84969	87.00895	90.35049	89.94027	91.17401	87.17379	84.63387	86.49049	81.72374	85.92977	83.42592	83.17578
1.716667	93.821	89.40273	87.42618	87.28945	85.08435	92.12301	87.95454	79.69115	90.86529	87.02324	90.38595	89.94946	91.20176	87.22477	84.65801	86.5015	81.74723	85.93972	83.46149	83.23058
1.725	93.84758	89.42624	87.51984	87.32484	85.10799	92.13083	87.97279	79.70239	90.88324	87.03984	90.42246	89.95902	91.2302	87.2762	84.68155	86.51629	81.7679	85.94916	83.49434	83.28435
1.733333	93.87723	89.4494	87.61176	87.3605	85.13137	92.13916	87.99158	79.71448	90.90319	87.05857	90.45978	89.96937	91.25902	87.32758	84.70487	86.53516	81.7863	85.95853	83.52435	83.33704
1.741667	93.91009	89.47211	87.70171	87.39628	85.15461	92.14823	88.01091	79.7276	90.92468	87.07913	90.49767	89.98094	91.28791	87.37842	84.72833	86.55833	81.80313	85.96843	83.55149	83.38862
1.75	93.94605	89.49428	87.78947	87.432	85.17786	92.15833	88.03074	79.74187	90.94725	87.10118	90.53593	89.99415	91.31658	87.42824	84.75234	86.58591	81.81915	85.97957	83.57575	83.43907
1.758333	93.98478	89.51583	87.8748	87.46747	85.20125	92.16982	88.05098	79.75738	90.97044	87.12433	90.57434	90.0094	91.34477	87.47658	84.77726	86.61788	81.83516	85.99273	83.5972	83.4884
1.766667	94.02568	89.53671	87.95748	87.50248	85.22489	92.18304	88.07158	79.7742	90.99387	87.14818	90.61274	90.027	91.37224	87.52304	84.80341	86.65412	81.85196	86.00872	83.61595	83.53663
1.775	94.06791	89.55686	88.0373	87.53686	85.24887	92.19828	88.09244	79.79235	91.01727	87.17237	90.651	90.04711	91.39883	87.56733	84.83107	86.69429	81.87031	86.02832	83.63212	83.5838
1.783333	94.11043	89.57625	88.11411	87.5704	85.2733	92.21575	88.1135	79.81179	91.04052	87.19651	90.689	90.06975	91.42441	87.60928	84.86046	86.7379	81.89092	86.05224	83.64592	83.62998
1.791667	94.15206	89.59485	88.18779	87.60298	85.29821	92.23556	88.13473	79.83245	91.06359	87.22026	90.7267	90.09468	91.4489	87.64884	84.89173	86.78432	81.91439	86.08112	83.65757	83.67529
1.8	94.19162	89.61263	88.2583	87.63448	85.32365	92.25777	88.15609	79.85418	91.08654	87.24331	90.76408	90.12146	91.47226	87.68608	84.92496	86.83276	81.94117	86.11542	83.66733	83.71985
1.808333	94.22803	89.62955	88.32568	87.66482	85.34962	92.28241	88.17755	79.87683	91.1095	87.26543	90.80118	90.14938	91.49446	87.72119	84.96014	86.88243	81.9715	86.15542	83.67547	83.76382
1.816667	94.26047	89.64558	88.39001	87.69402	85.37609	92.30943	88.19904	79.90021	91.13263	87.28643	90.83808	90.17755	91.5155	87.75444	84.99716	86.93252	82.0054	86.20118	83.68223	83.80737
1.825	94.28837	89.66069	88.4515	87.7221	85.403	92.33876	88.22048	79.92415	91.15614	87.30617	90.87489	90.2049	91.53539	87.78617	85.03584	86.9823	82.04264	86.25257	83.68785	83.85063
1.833333	94.31154	89.67485	88.5104	87.74917	85.43024	92.37029	88.24177	79.94849	91.18023	87.32459	90.91174	90.23029	91.55414	87.81676	85.0759	87.03114	82.0828	86.30923	83.69252	83.89374
1.841667	94.33012	89.68805	88.56701	87.77538	85.45769	92.40384	88.26279	79.97312	91.20507	87.34164	90.94878	90.25259	91.57175	87.84663	85.11701	87.07853	82.12529	86.3706	83.69639	83.93683
1.85	94.34459	89.70032	88.62169	87.80091	85.48517	92.43924	88.28343	79.99793	91.23077	87.35731	90.98616	90.27078	91.58821	87.87616	85.15878	87.12411	82.16946	86.43596	83.69964	83.97997
1.858333	94.35564	89.71174	88.67481	87.82594	85.51249	92.47627	88.30359	80.02281	91.25736	87.37158	91.02406	90.28401	91.60351	87.90571	85.20087	87.16763	82.21459	86.50444	83.70241	84.02327
1.866667	94.36421	89.72243	88.72671	87.85064	85.53942	92.5147	88.32321	80.04763	91.28478	87.38445	91.06266	90.29168	91.61766	87.93561	85.24294	87.209	82.26003	86.5751	83.70483	84.06679
1.875	94.37139	89.7326	88.77772	87.87517	85.56572	92.55428	88.34227	80.07226	91.31293	87.39593	91.10215	90.29344	91.63067	87.96615	85.28474	87.2482	82.30519	86.6469	83.70702	84.1106
1.883333	94.37841	89.7425	88.8281	87.89962	85.59116	92.59476	88.3608	80.09654	91.34163	87.40604	91.14272	90.28918	91.6426	87.99758	85.32607	87.28533	82.34956	86.71886	83.7091	84.15476
1.891667	94.38656	89.75244	88.87803	87.92404	85.61551	92.63587	88.3789	80.12033	91.37071	87.41482	91.18455	90.27902	91.65352	88.03015	85.36683	87.32053	82.39278	86.78998	83.71117	84.1993
1.9	94.39714	89.76276	88.9276	87.94845	85.63858	92.67728	88.39672	80.14348	91.40003	87.42234	91.2278	90.26322	91.66359	88.06409	85.40703	87.35406	82.43459	86.85939	83.71333	84.24424
1.908333	94.41146	89.77378	88.97679	87.97281	85.66023	92.71866	88.41444	80.16592	91.42947	87.42866	91.27261	90.24216	91.67298	88.09961	85.44674	87.38619	82.47488	86.9263	83.71566	84.28957
1.916667	94.43072	89.78579	89.02551	87.99707	85.68028	92.75962	88.43229	80.18759	91.45895	87.43388	91.31905	90.21629	91.68189	88.13688	85.48613	87.41728	82.51369	86.99007	83.71825	84.33524
1.925	94.45596	89.79904	89.07361	88.02116	85.69863	92.79973	88.45045	80.20846	91.48845	87.43808	91.36714	90.18609	91.69059	88.17606	85.52545	87.44765	82.55121	87.05017	83.72117	84.38116
1.933333	94.48798	89.81369	89.12088	88.04501	85.71513	92.83852	88.46914	80.22853	91.51799	87.44141	91.41683	90.15206	91.69932	88.21725	85.56498	87.4776	82.58771	87.10623	83.72448	84.42724
1.941667	94.52721	89.82984	89.16714	88.06855	85.72969	92.87548	88.48853	80.24785	91.54767	87.444	91.46803	90.11477	91.70838	88.26051	85.60504	87.50734	82.62355	87.15796	83.72823	84.47332
1.95	94.57368	89.84752	89.2122	88.09168	85.74222	92.91007	88.50878	80.26648	91.57764	87.44608	91.52055	90.07483	91.71806	88.30577	85.64591	87.53698	82.65911	87.2052	83.73243	84.51925
1.958333	94.62699	89.86669	89.25595	88.11433	85.75271	92.94174	88.53006	80.28453	91.60807	87.44793	91.57419	90.03293	91.72867	88.3529	85.68786	87.5665	82.69476	87.24784	83.73707	84.56488
1.966667	94.68635	89.88726	89.29828	88.1364	85.76119	92.96996	88.55247	80.30213	91.63915	87.44987	91.62869	89.98983	91.74052	88.40164	85.73108	87.59574	82.73086	87.28586	83.74211	84.61004
1.975	94.75057	89.90911	89.33917	88.1578	85.76778	92.99422	88.57609	80.3195	91.67106	87.45227	91.68375	89.94642	91.75385	88.4516	85.77568	87.6245	82.76773	87.3193	83.74748	84.65459
1.983333	94.81821	89.93208	89.37866	88.17848	85.7727	93.01411	88.60092	80.33688	91.70388	87.45551	91.73905	89.90367	91.76887	88.50234	85.82168	87.65256	82.80571	87.34827	83.75316	84.6984
1.991667	94.88759	89.956	89.41682	88.19839	85.77624	93.0293	88.6269	80.35459	91.73764	87.45994	91.79428	89.86266	91.78568	88.55335	85.86901	87.67974	82.84511	87.37302	83.75913	84.74136
2	94.95689	89.98069	89.45381	88.21755	85.77879	93.03959	88.65388	80.37298	91.77231	87.46583	91.84912	89.82457	91.80433	88.60411	85.91747	87.70594	82.88629	87.3939	83.76542	84.78334
2.008333	95.02429	90.00596	89.48982	88.23598	85.78077	93.04491	88.68166	80.39245	91.80776	87.47341	91.90333	89.79064	91.82475	88.65415	85.9668	87.73117	82.92955	87.41143	83.77208	84.82425
2.016667	95.08806	90.03167	89.52505	88.25379	85.78264	93.04533	88.71001	80.41336	91.8438	87.48287	91.95673	89.76211	91.84682	88.70309	86.01665	87.75555	82.97522	87.42624	83.7792	84.86398
2.025	95.14668	90.05768	89.55973	88.27111	85.78486	93.04107	88.7387	80.43607	91.88022	87.4943	92.00918	89.7402	91.87036	88.75064	86.06665	87.77929	83.02355	87.43907	83.78691	84.90246
2.033333	95.19896	90.0839	89.59404	88.28812	85.78782	93.03251	88.76752	80.46086	91.91676	87.50777	92.0606	89.72605	91.89513	88.79665	86.11641	87.80268	83.07473	87.45076	83.79535	84.93967
2.041667	95.24409	90.11028	89.62815	88.30506	85.79189	93.02019	88.7963	80.48796	91.95312	87.52322	92.11097	89.72069	91.92088	88.84104	86.16555	87.82602	83.12885	87.46221	83.8047	84.97561
2.05	95.28167	90.13677	89.66216	88.32216	85.79731	93.00478	88.82488	80.51745	91.98902	87.54054	92.1603	89.72499	91.94732	88.88383	86.2137	87.84962	83.18588	87.4743	83.81516	85.01037
2.058333	95.31173	90.16337	89.69614	88.33969	85.80427	92.9871	88.85312	80.54934	92.02419	87.55948	92.2086	89.73964	91.97417	88.92511	86.26056	87.87379	83.24566	87.4879	83.82696	85.04408
2.066667	95.3346	90.19005	89.73008	88.35788	85.81285	92.96807	88.88089	80.5835	92.05837	87.57975	92.25589	89.76511	92.00114	88.96496	86.30586	87.89878	83.30788	87.50376	83.84034	85.07692
2.075	95.35089	90.21679	89.76391	88.37698	85.82306	92.94866	88.90804	80.61972	92.09139	87.60102	92.30216	89.80169	92.02799	89.00348	86.3494	87.9248	83.37207	87.52251	83.85548	85.10912
2.083333	95.36138	90.24353	89.79755	88.39722	85.83486	92.92986	88.93438	80.65772	92.12318	87.62296	92.34738	89.84937	92.0545	89.04074	86.39106	87.95196	83.43764	87.54459	83.87254	85.14094
2.091667	95.36697	90.27021	89.83089	88.41875	85.84817	92.91261	88.95974	80.69713	92.15374	87.64526	92.39152	89.90794	92.0805	89.0768	86.43074	87.98033	83.50388	87.5703	83.89157	85.17266
2.1	95.36857	90.29674	89.86384	88.44171	85.86291	92.89774	88.98392	80.73757	92.18323	87.66767	92.43456	89.9769	92.10588	89.11167	86.46845	88.0099	83.57004	87.5997	83.91254	85.20452
2.108333	95.3671	90.32303	89.89632	88.46614	85.87903	92.88593	89.00674	80.7786	92.21182	87.68992	92.4765	90.05547	92.13051	89.14539	86.50424	88.0406	83.63533	87.63272	83.9353	85.2367
2.116667	95.36348	90.349	89.92828	88.49201	85.89654	92.8777	89.02806	80.81984	92.23976	87.71179	92.51739	90.14261	92.1543	89.178	86.53823	88.07234	83.69898	87.6691	83.95958	85.26932
2.125	95.35855	90.37454	89.95971	88.51922	85.91547	92.87339	89.04779	80.86092	92.26725	87.73308	92.5573	90.23702	92.17716	89.20956	86.57056	88.10496	83.76028	87.70847	83.98505	85.3024
2.133333	95.35308	90.39955	89.9906	88.5476	85.9359	92.87316	89.06591	80.90154	92.29445	87.75365	92.59633	90.33722	92.19899	89.24018	86.60143	88.1383	83.8186	87.75035	84.01128	85.33588
2.141667	95.34772	90.42389	90.02096	88.57696	85.95791	92.87702	89.08249	80.94146	92.32149	87.77337	92.63455	90.4416	92.21966	89.26997	86.63103	88.17216	83.87346	87.79419	84.03784	85.36961
2.15	95.34295	90.44743	90.05082	88.6071	85.98154	92.88478	89.09768	80.98047	92.34844	87.79222	92.67203	90.54848	92.23906	89.29904	86.65956	88.20636	83.92456	87.83944	84.06428	85.4034
2.158333	95.33909	90.47001	90.0802	88.63783	86.00675	92.89617	89.11167	81.01838	92.37532	87.81018	92.70879	90.65623	92.25706	89.3275	86.6872	88.24071	83.97183	87.88556	84.09023	85.43704
2.166667	95.33628	90.49148	90.10917	88.669	86.03346	92.91079	89.12468	81.05505	92.40211	87.82729	92.74479	90.76334	92.27353	89.35544	86.71411	88.27503	84.01541	87.93211	84.11537	85.47031
2.175	95.33451	90.5117	90.13778	88.70053	86.06144	92.92826	89.13695	81.09033	92.42875	87.84357	92.77994	90.86846	92.28835	89.38294	86.74036	88.30919	84.05567	87.97874	84.1395	85.50304
2.183333	95.33367	90.53054	90.16613	88.73235	86.09044	92.94817	89.1487	81.1241	92.45513	87.859	92.81411	90.97049	92.30144	89.41003	86.76601	88.34307	84.0931	88.02525	84.16254	85.53507
2.191667	95.3335	90.54793	90.19432	88.76444	86.12012	92.97023	89.16013	81.15632	92.4811	87.8735	92.84713	91.06855	92.31273	89.43675	86.79104	88.37666	84.12835	88.07156	84.18452	85.56632
2.2	95.33366	90.56383	90.22247	88.79679	86.15012	92.99415	89.17144	81.187	92.5065	87.88692	92.87879	91.16203	92.32217	89.46309	86.81541	88.40999	84.16211	88.11773	84.20554	85.59676
2.208333	95.33372	90.57829	90.25072	88.82938	86.1801	93.01974	89.18279	81.21623	92.53112	87.89906	92.90891	91.2505	92.32973	89.48903	86.83906	88.44316	84.19512	88.16388	84.22579	85.6264
2.216667	95.33324	90.59145	90.27919	88.86219	86.2098	93.04679	89.19435	81.24415	92.55476	87.90974	92.93733	91.33375	92.33542	89.51454	86.86195	88.47631	84.22806	88.21017	84.24552	85.6553
2.225	95.33174	90.60351	90.308	88.89515	86.23898	93.07512	89.20626	81.27095	92.5772	87.91875	92.96393	91.41172	92.33926	89.53961	86.88408	88.50961	84.26158	88.25675	84.265	85.68354
2.233333	95.32883	90.61476	90.33723	88.92818	86.2675	93.10456	89.21864	81.29682	92.59829	87.92594	92.98864	91.48445	92.34136	89.56429	86.90547	88.54322	84.29618	88.30374	84.2845	85.71125
2.241667	95.32425	90.62556	90.36695	88.96118	86.29527	93.1349	89.23158	81.32194	92.61788	87.93119	93.01145	91.55205	92.34189	89.58866	86.92616	88.57727	84.33224	88.35119	84.3043	85.73859
2.25	95.31794	90.63633	90.39715	88.99405	86.32223	93.16597	89.24511	81.3465	92.63591	87.93446	93.03239	91.61465	92.34113	89.61288	86.94624	88.61187	84.36995	88.39909	84.32466	85.76576
2.258333	95.31007	90.64753	90.42779	89.02668	86.34835	93.19759	89.25924	81.37063	92.65235	87.93578	93.05156	91.67243	92.33943	89.63713	86.96579	88.647	84.40933	88.44739	84.34584	85.79295
2.266667	95.30103	90.6596	90.45876	89.05893	86.3736	93.22962	89.2739	81.39447	92.66726	87.93524	93.06913	91.72553	92.33722	89.66165	86.98492	88.68263	84.45026	88.49601	84.36806	85.8204
2.275	95.29143	90.67295	90.48991	89.09069	86.398	93.26195	89.28901	81.41814	92.68076	87.93303	93.08531	91.77411	92.33499	89.68665	87.00376	88.71862	84.49249	88.54481	84.39152	85.84836
2.283333	95.28201	90.68797	90.52102	89.12184	86.42157	93.29452	89.30446	81.44172	92.69308	87.92942	93.10035	91.81833	92.33324	89.7123	87.02242	88.75486	84.5357	88.59365	84.41638	85.87704
2.291667	95.27358	90.70496	90.55186	89.15227	86.44434	93.32731	89.32015	81.46527	92.70452	87.92477	93.11453	91.85836	92.33241	89.73873	87.04105	88.79121	84.57954	88.64239	84.44273	85.90665
2.3	95.26687	90.72417	90.58218	89.18193	86.46639	93.36029	89.33595	81.48884	92.71547	87.91952	93.12816	91.89435	92.33287	89.76604	87.05975	88.82758	84.6237	88.69087	84.47062	85.93732
2.308333	95.26252	90.7458	90.61172	89.21083	86.4878	93.39341	89.35177	81.5125	92.72633	87.91415	93.1415	91.92647	92.33488	89.79423	87.07865	88.86388	84.66789	88.73898	84.49998	85.96916
2.316667	95.261	90.76995	90.64024	89.23903	86.50868	93.42663	89.36752	81.5363	92.73755	87.9092	93.15482	91.95491	92.33856	89.82331	87.0978	88.90006	84.71193	88.78659	84.5307	86.00217
2.325	95.26258	90.79667	90.66754	89.2666	86.52916	93.45987	89.38316	81.56028	92.74954	87.90522	93.16837	91.97987	92.3439	89.85322	87.11722	88.93607	84.7557	88.83362	84.56255	86.03635
2.333333	95.26734	90.82593	90.69346	89.29365	86.54939	93.4931	89.39867	81.58448	92.76263	87.90273	93.18241	92.00159	92.35075	89.88389	87.1369	88.97184	84.79916	88.87997	84.59527	86.07163
2.341667	95.27514	90.85762	90.71793	89.32026	86.56954	93.52633	89.4141	81.60889	92.77706	87.90224	93.19716	92.02031	92.35889	89.91525	87.15677	89.00725	84.84235	88.92551	84.62858	86.10796
2.35	95.2857	90.89156	90.7409	89.34651	86.58975	93.55962	89.42949	81.63349	92.7929	87.90412	93.21288	92.03629	92.36804	89.94716	87.17677	89.0422	84.88534	88.9701	84.6622	86.14529
2.358333	95.29857	90.9275	90.76241	89.37246	86.61016	93.59308	89.44492	81.65825	92.81009	87.90866	93.22978	92.04974	92.3779	89.97949	87.19677	89.07654	84.9282	89.01356	84.6959	86.18358
2.366667	95.31317	90.96518	90.78249	89.39815	86.63086	93.62685	89.46044	81.68317	92.82844	87.91598	93.24806	92.06082	92.38817	90.01211	87.21666	89.11015	84.97102	89.05569	84.7295	86.22278
2.375	95.32885	91.00429	90.80125	89.4236	86.65191	93.66114	89.47611	81.70826	92.84765	87.92607	93.26784	92.06962	92.39855	90.04487	87.23631	89.14292	85.01387	89.09628	84.76289	86.26288
2.383333	95.34487	91.04449	90.81879	89.44887	86.6733	93.69618	89.49194	81.73353	92.86735	87.9388	93.28915	92.07613	92.40877	90.07761	87.25558	89.17477	85.05678	89.13514	84.79605	86.30385
2.391667	95.36053	91.08546	90.83524	89.47395	86.69498	93.73222	89.50793	81.759	92.88716	87.95392	93.31189	92.08029	92.41859	90.11022	87.27437	89.20567	85.09968	89.17209	84.82902	86.34565
2.4	95.37516	91.12685	90.85075	89.49889	86.71686	93.76951	89.52399	81.7847	92.90673	87.97106	93.33582	92.08199	92.42781	90.1426	87.29256	89.23567	85.14243	89.207	84.8619	86.38826
2.408333	95.38819	91.16834	90.86546	89.52369	86.73884	93.80831	89.54003	81.81062	92.92572	87.9898	93.36061	92.08113	92.43627	90.17469	87.31009	89.26489	85.18478	89.2397	84.89482	86.43166
2.416667	95.39922	91.20965	90.87951	89.54837	86.76084	93.84879	89.55595	81.83671	92.94384	88.00966	93.38579	92.07764	92.44387	90.20648	87.32692	89.29346	85.22641	89.27004	84.92793	86.47582
2.425	95.408	91.2505	90.89302	89.57292	86.78279	93.89106	89.57163	81.86292	92.96084	88.03015	93.4108	92.07152	92.45056	90.23801	87.34305	89.32157	85.26694	89.29787	84.96136	86.52072
2.433333	95.41451	91.29067	90.90611	89.59735	86.80468	93.93508	89.587	81.88914	92.97652	88.05084	93.43505	92.06286	92.45635	90.26941	87.3585	89.34934	85.30597	89.32307	84.99522	86.56635
2.441667	95.41894	91.32997	90.91886	89.62161	86.82653	93.98067	89.60198	81.91524	92.99076	88.07133	93.45793	92.05187	92.4613	90.30083	87.37334	89.37688	85.34312	89.34553	85.02954	86.61269
2.45	95.42175	91.36826	90.93135	89.64566	86.84842	94.02755	89.61654	81.94104	93.00348	88.09131	93.47887	92.03885	92.46551	90.3325	87.38767	89.40422	85.37809	89.36518	85.06433	86.65972
2.458333	95.4236	91.40543	90.94364	89.66946	86.87044	94.07536	89.63064	81.96634	93.01468	88.11053	93.49735	92.02419	92.46913	90.36465	87.40164	89.43135	85.4107	89.38203	85.09954	86.70742
2.466667	95.42533	91.4414	90.95581	89.69299	86.8927	94.12368	89.64427	81.99092	93.02441	88.12882	93.51296	92.00835	92.47231	90.39751	87.41541	89.4582	85.44089	89.39614	85.13511	86.7558
2.475	95.42792	91.47614	90.96789	89.71627	86.91535	94.17207	89.65738	82.0146	93.03276	88.14605	93.52541	91.99185	92.47524	90.43127	87.42916	89.48465	85.46871	89.40764	85.17097	86.80487
2.483333	95.4324	91.50966	90.97994	89.73941	86.93853	94.22013	89.66988	82.03726	93.03984	88.16215	93.53451	91.97515	92.47814	90.46605	87.44305	89.51052	85.4943	89.41673	85.20704	86.85468
2.491667	95.43979	91.54202	90.99199	89.76255	86.96237	94.26748	89.68166	82.05884	93.04574	88.17711	93.5402	91.9587	92.48124	90.50192	87.45722	89.53559	85.51786	89.42366	85.24326	86.90529
2.5	95.45101	91.57332	91.00408	89.7859	86.98702	94.31377	89.69253	82.07936	93.05054	88.19094	93.54258	91.94287	92.48477	90.53886	87.47176	89.55962	85.53959	89.42867	85.27958	86.9568
2.508333	95.46686	91.60371	91.01623	89.80963	87.01259	94.35867	89.70228	82.09894	93.05427	88.20365	93.54184	91.92795	92.48894	90.57681	87.48671	89.58231	85.55969	89.43201	85.31596	87.00932
2.516667	95.48789	91.63336	91.0285	89.83394	87.03919	94.40186	89.71065	82.11778	93.05695	88.21527	93.53832	91.91413	92.49391	90.61566	87.50205	89.60338	85.57828	89.43396	85.3524	87.06295
2.525	95.51444	91.66249	91.04096	89.85898	87.0669	94.44306	89.71738	82.13613	93.05859	88.2258	93.53242	91.90154	92.49978	90.65525	87.51773	89.62257	85.59539	89.43478	85.38889	87.11775
2.533333	95.54654	91.69129	91.05368	89.88485	87.09579	94.48197	89.72219	82.15429	93.05924	88.23523	93.5246	91.89023	92.50661	90.69537	87.53365	89.63965	85.61097	89.43479	85.42543	87.17373
2.541667	95.58395	91.71994	91.0668	89.91162	87.12585	94.51834	89.72488	82.17257	93.05901	88.24356	93.51535	91.88027	92.51436	90.73582	87.54969	89.65447	85.62484	89.43435	85.46205	87.23083
2.55	95.62613	91.74862	91.08042	89.93931	87.15706	94.55197	89.72528	82.19128	93.05805	88.25079	93.50515	91.87168	92.52296	90.7764	87.56572	89.66699	85.6368	89.43384	85.49875	87.28893
2.558333	95.67236	91.77741	91.09469	89.96788	87.18933	94.58273	89.72329	82.21067	93.05656	88.25697	93.49443	91.86453	92.53227	90.81696	87.58159	89.67733	85.64665	89.43371	85.53548	87.34785
2.566667	95.72174	91.80638	91.10974	89.99723	87.22249	94.61053	89.71889	82.23095	93.05473	88.26216	93.48357	91.85886	92.54212	90.85743	87.59717	89.68578	85.65425	89.43443	85.57218	87.40739
2.575	95.77325	91.83555	91.12568	90.02723	87.25635	94.6354	89.71209	82.25227	93.05275	88.2665	93.47288	91.85476	92.55229	90.89786	87.61235	89.69278	85.65953	89.4365	85.60873	87.46735
2.583333	95.82585	91.86489	91.14261	90.05772	87.29064	94.6574	89.70294	82.27466	93.05078	88.27015	93.46262	91.85228	92.5626	90.93836	87.62702	89.69891	85.66253	89.44041	85.64497	87.52756
2.591667	95.87853	91.89436	91.16062	90.08855	87.32508	94.67665	89.69152	82.29812	93.04892	88.27333	93.45298	91.85154	92.57283	90.97911	87.64112	89.70484	85.66341	89.44662	85.6807	87.58789
2.6	95.93034	91.9239	91.17978	90.11957	87.35936	94.69333	89.67791	82.32255	93.04724	88.27625	93.4441	91.8526	92.58287	91.02028	87.6546	89.71126	85.66237	89.45554	85.71567	87.64824
2.608333	95.98045	91.95343	91.20013	90.15065	87.39312	94.70761	89.6622	82.34775	93.04575	88.27916	93.43608	91.85554	92.59263	91.06204	87.66744	89.71884	85.65972	89.46744	85.74962	87.70856
2.616667	96.02818	91.98287	91.22171	90.18171	87.42601	94.71969	89.64453	82.37351	93.04448	88.28228	93.42896	91.86037	92.60211	91.10452	87.67966	89.72817	85.6558	89.48249	85.7823	87.76883
2.625	96.07296	92.01214	91.24451	90.2127	87.45768	94.72974	89.62504	82.39955	93.04343	88.28582	93.4228	91.86706	92.61138	91.14779	87.69131	89.73975	85.65097	89.50072	85.81347	87.82902
2.633333	96.11433	92.04114	91.2685	90.2436	87.48781	94.73792	89.60397	82.42559	93.04263	88.28994	93.41761	91.87548	92.62059	91.19186	87.70246	89.75395	85.64562	89.52208	85.84291	87.88909
2.641667	96.15189	92.0698	91.29358	90.27445	87.51617	94.74436	89.58161	82.45139	93.0421	88.2948	93.4134	91.8854	92.62994	91.23671	87.7132	89.77101	85.64013	89.54639	85.87047	87.94898
2.65	96.18533	92.09802	91.31962	90.30527	87.54259	94.74917	89.55832	82.47675	93.04188	88.30049	93.41016	91.89653	92.63968	91.28231	87.72364	89.79105	85.63488	89.57341	85.89603	88.00861
2.658333	96.21444	92.12572	91.34643	90.33612	87.56698	94.75244	89.53453	82.50156	93.042	88.30713	93.40787	91.90847	92.65007	91.32856	87.73391	89.81402	85.6303	89.6028	85.91955	88.06788
2.666667	96.23912	92.15281	91.37381	90.36703	87.58931	94.75427	89.51071	82.52581	93.04251	88.31479	93.40646	91.92073	92.66134	91.37535	87.74415	89.83982	85.62686	89.63416	85.94102	88.1267
2.675	96.25942	92.17921	91.40155	90.39804	87.6096	94.75473	89.48739	82.54961	93.04345	88.32352	93.40591	91.93277	92.67368	91.42254	87.75455	89.86823	85.6251	89.66705	85.9605	88.18499
2.683333	96.27557	92.20486	91.42947	90.42921	87.6279	94.75392	89.46509	82.57315	93.04493	88.33336	93.40616	91.94395	92.68722	91.46991	87.7653	89.89898	85.62564	89.70097	85.97813	88.24269
2.691667	96.28795	92.22974	91.45744	90.46059	87.64431	94.75197	89.44436	82.59671	93.04706	88.3443	93.40721	91.95363	92.70201	91.51725	87.77667	89.93177	85.62911	89.73543	85.99408	88.29976
2.7	96.29711	92.2538	91.48541	90.49229	87.65894	94.74902	89.42575	82.62062	93.05001	88.35632	93.40908	91.96114	92.71806	91.56429	87.78892	89.96622	85.6361	89.76994	86.00863	88.35621
2.708333	96.30372	92.27704	91.5134	90.52441	87.67197	94.74527	89.40975	82.6452	93.05397	88.36941	93.41182	91.96581	92.73531	91.61071	87.80235	90.00195	85.64713	89.80403	86.02209	88.41206
2.716667	96.30853	92.29944	91.54151	90.5571	87.68356	94.74096	89.39683	82.67073	93.05912	88.38356	93.41551	91.96705	92.75364	91.65621	87.81722	90.03853	85.66255	89.8373	86.03481	88.46738
2.725	96.31238	92.32102	91.56992	90.59048	87.69392	94.73638	89.38741	82.69744	93.06559	88.39877	93.42023	91.96434	92.7729	91.70044	87.83375	90.07557	85.68256	89.8694	86.0472	88.52221
2.733333	96.3161	92.34178	91.59882	90.62471	87.70324	94.73187	89.3818	82.72545	93.07348	88.41501	93.4261	91.9573	92.7929	91.74304	87.85213	90.11266	85.70715	89.90008	86.0597	88.57661
2.741667	96.32053	92.36178	91.62843	90.65991	87.71176	94.72778	89.38018	82.75476	93.0828	88.43223	93.43321	91.94567	92.81346	91.78367	87.87246	90.14949	85.73606	89.92915	86.07274	88.63062
2.75	96.32646	92.38108	91.65892	90.69616	87.71968	94.72447	89.38264	82.78524	93.09352	88.45034	93.44165	91.92937	92.83436	91.822	87.89478	90.18575	85.7688	89.95653	86.08676	88.68426
2.758333	96.33461	92.39982	91.69045	90.7335	87.72721	94.72227	89.38913	82.81667	93.10556	88.46923	93.45148	91.90851	92.85547	91.85775	87.91904	90.22123	85.80465	89.98223	86.10215	88.73753
2.766667	96.34562	92.41815	91.7231	90.77188	87.73454	94.72145	89.39944	82.8487	93.11882	88.48881	93.46273	91.88341	92.87665	91.89065	87.94513	90.2558	85.84265	90.0064	86.11928	88.79044
2.775	96.36006	92.43626	91.7569	90.81121	87.74183	94.72219	89.41327	82.88092	93.13315	88.50903	93.4754	91.85457	92.89784	91.92056	87.97285	90.28939	85.88172	90.02928	86.13844	88.84302
2.783333	96.37843	92.45437	91.79184	90.85133	87.74925	94.72459	89.43017	82.91287	93.14834	88.52992	93.48944	91.82271	92.91897	91.94737	88.00193	90.322	85.9207	90.05125	86.15986	88.89531
2.791667	96.40109	92.47272	91.82787	90.89201	87.75696	94.72865	89.4496	82.9441	93.16407	88.55156	93.50478	91.78871	92.94004	91.97108	88.032	90.35371	85.95845	90.07276	86.1837	88.94738
2.8	96.42833	92.49153	91.8649	90.93301	87.76515	94.73426	89.47092	82.97415	93.17992	88.57408	93.52134	91.75366	92.961	91.99178	88.06263	90.38467	85.99395	90.09439	86.21003	88.99931
2.808333	96.46028	92.51101	91.90282	90.97402	87.77401	94.74119	89.49348	83.00263	93.19534	88.59765	93.53904	91.71883	92.98178	92.00966	88.09338	90.41507	86.02638	90.11677	86.23884	89.05121
2.816667	96.49691	92.53134	91.94148	91.01473	87.78379	94.74917	89.51661	83.02923	93.20966	88.62241	93.55778	91.68562	93.00227	92.02501	88.12375	90.44518	86.05508	90.14055	86.27003	89.10318
2.825	96.53803	92.55262	91.9807	91.0548	87.79476	94.75788	89.53966	83.05373	93.22215	88.64855	93.57747	91.65554	93.02231	92.03818	88.15329	90.47532	86.07964	90.16639	86.30343	89.15531
2.833333	96.58322	92.57489	92.02028	91.0939	87.80721	94.76704	89.56203	83.07605	93.23211	88.67619	93.59807	91.63007	93.04169	92.0496	88.18158	90.50586	86.09985	90.19488	86.33882	89.20765
2.841667	96.63191	92.59809	92.06002	91.13175	87.82144	94.77646	89.58315	83.0962	93.23891	88.70542	93.61953	91.61065	93.06019	92.05977	88.20824	90.5372	86.11573	90.2265	86.37592	89.26024
2.85	96.68339	92.62212	92.09972	91.16807	87.83774	94.78603	89.60257	83.11434	93.24207	88.73626	93.64191	91.59848	93.07758	92.06924	88.23298	90.56973	86.12745	90.26161	86.41446	89.31304
2.858333	96.73689	92.64679	92.13922	91.20266	87.85637	94.79575	89.61989	83.13068	93.24129	88.76861	93.66532	91.59448	93.09362	92.07865	88.2556	90.60381	86.13538	90.30041	86.45417	89.36599
2.866667	96.79165	92.6719	92.17833	91.23539	87.87756	94.80571	89.63487	83.14557	93.23646	88.80233	93.68997	91.5992	93.10807	92.08863	88.27596	90.63973	86.14	90.34299	86.4948	89.41897
2.875	96.84701	92.69722	92.21688	91.26616	87.90146	94.8161	89.64743	83.1594	93.22768	88.83715	93.71607	91.61278	93.12077	92.09979	88.29404	90.67765	86.14192	90.38926	86.53609	89.47185
2.883333	96.90249	92.72257	92.25472	91.29495	87.92814	94.82717	89.65764	83.17265	93.2152	88.87273	93.74384	91.63494	93.13162	92.11264	88.30988	90.71766	86.14183	90.43903	86.5778	89.52449
2.891667	96.95781	92.74775	92.2917	91.32174	87.95759	94.83919	89.66573	83.18584	93.19943	88.90863	93.77347	91.66502	93.14059	92.12758	88.3236	90.75966	86.14047	90.49197	86.61972	89.57677
2.9	97.0129	92.77267	92.32773	91.34657	87.98973	94.85243	89.67212	83.19945	93.18094	88.94429	93.80507	91.702	93.14776	92.14479	88.33534	90.80343	86.13858	90.54763	86.66162	89.62857
2.908333	97.06786	92.79727	92.36272	91.36952	88.02441	94.86712	89.67737	83.21392	93.16037	88.97912	93.83868	91.74463	93.1533	92.16426	88.34529	90.8486	86.13687	90.60542	86.70328	89.67984
2.916667	97.12291	92.82153	92.39668	91.3907	88.06144	94.88344	89.68219	83.22961	93.13846	89.0124	93.87429	91.79147	93.15745	92.18583	88.35365	90.89466	86.13596	90.66461	86.7445	89.73055
2.925	97.17833	92.84551	92.42964	91.41028	88.10059	94.90149	89.68741	83.24678	93.11596	89.04345	93.91186	91.84104	93.1605	92.20908	88.36064	90.94099	86.13635	90.72437	86.785	89.78071
2.933333	97.23441	92.8693	92.46168	91.42851	88.14157	94.92129	89.694	83.26558	93.09361	89.07156	93.95131	91.89186	93.16278	92.23345	88.36651	90.98691	86.13846	90.78374	86.8245	89.83037
2.941667	97.29138	92.89303	92.49292	91.44564	88.18403	94.94282	89.70299	83.28607	93.07209	89.09615	93.99258	91.94256	93.16462	92.25812	88.37152	91.03167	86.14255	90.84167	86.86266	89.87955
2.95	97.34939	92.91687	92.52349	91.46202	88.22758	94.96601	89.7155	83.30823	93.05199	89.11672	94.03561	91.99183	93.16634	92.28208	88.37594	91.07455	86.14877	90.89706	86.89908	89.92832
2.958333	97.40846	92.94101	92.55356	91.47798	88.27179	94.99076	89.7327	83.33197	93.03381	89.13298	94.08032	92.03853	93.16824	92.30414	88.38006	91.11482	86.15713	90.94872	86.93331	89.97678
2.966667	97.46854	92.96565	92.58326	91.49388	88.31622	95.01696	89.75583	83.35715	93.0179	89.14481	94.12662	92.08164	93.17059	92.32298	88.38413	91.15182	86.1676	90.99546	86.96487	90.02502
2.975	97.52952	92.99102	92.61275	91.51004	88.36041	95.04447	89.78612	83.38361	93.00444	89.15229	94.17443	92.12027	93.17369	92.33719	88.38837	91.18491	86.18005	91.03613	86.99324	90.07321
2.983333	97.59125	93.01731	92.64212	91.52676	88.40392	95.07316	89.82482	83.41118	92.9935	89.15575	94.22363	92.1537	93.1778	92.3453	88.393	91.21354	86.19432	91.06975	87.01795	90.1215
2.991667	97.65361	93.04475	92.67146	91.54432	88.44636	95.10293	89.87308	83.43969	92.98498	89.15572	94.27407	92.18135	93.1832	92.34582	88.3982	91.23719	86.21024	91.09565	87.03854	90.17008
3	97.71656	93.07353	92.70083	91.56296	88.48737	95.13371	89.93192	83.46896	92.97871	89.15296	94.32558	92.20284	93.1901	92.33732	88.40411	91.25544	86.22766	91.11359	87.05464	90.21915
3.008333	97.78013	93.10381	92.73023	91.5829	88.52673	95.16549	90.00217	83.49881	92.97445	89.14842	94.37799	92.21797	93.19866	92.31847	88.41085	91.26792	86.24644	91.12379	87.06596	90.26888
3.016667	97.84444	93.13573	92.75966	91.60433	88.56426	95.19834	90.08433	83.52902	92.97194	89.14318	94.43109	92.22678	93.20898	92.2881	88.41851	91.27437	86.26647	91.12691	87.0723	90.3194
3.025	97.90972	93.16939	92.7891	91.62742	88.59991	95.23235	90.17858	83.55942	92.97093	89.13835	94.48467	92.22955	93.22105	92.24528	88.42714	91.27464	86.28766	91.12395	87.07359	90.37079
3.033333	97.97623	93.20483	92.81849	91.6523	88.6337	95.26769	90.28468	83.58982	92.9712	89.13501	94.53846	92.22682	93.23479	92.18939	88.43672	91.26873	86.30994	91.11616	87.06988	90.42304
3.041667	98.04424	93.24201	92.84783	91.67907	88.66572	95.3045	90.40196	83.6201	92.9726	89.13415	94.59215	92.21938	93.25001	92.12021	88.44719	91.25685	86.33322	91.10487	87.06128	90.47608
3.05	98.11391	93.28087	92.87708	91.70776	88.69608	95.34288	90.52926	83.6502	92.97502	89.13657	94.64541	92.20829	93.26646	92.03796	88.45842	91.23935	86.35738	91.09132	87.04804	90.52973
3.058333	98.18523	93.32127	92.90626	91.73835	88.72493	95.3829	90.66494	83.68011	92.97841	89.14284	94.69789	92.19482	93.28382	91.94337	88.47026	91.21681	86.38227	91.07659	87.03042	90.58376
3.066667	98.258	93.36303	92.93538	91.77075	88.75243	95.42452	90.8069	83.70995	92.98281	89.15331	94.74925	92.18042	93.30172	91.83769	88.48252	91.18992	86.40769	91.06146	87.0088	90.63783
3.075	98.33176	93.40593	92.96447	91.80477	88.77878	95.4676	90.95265	83.73987	92.98831	89.16804	94.79914	92.16665	93.31974	91.72272	88.495	91.15954	86.43336	91.04643	86.98356	90.69158
3.083333	98.40581	93.44972	92.99356	91.84016	88.80418	95.51192	91.09948	83.7701	92.99505	89.18684	94.84727	92.15513	93.33749	91.60075	88.5075	91.12667	86.45894	91.03173	86.95513	90.74459
3.091667	98.47919	93.49412	93.02266	91.87656	88.82885	95.55716	91.2445	83.80085	93.0032	89.20932	94.89334	92.14745	93.3546	91.47452	88.51985	91.09242	86.48406	91.01741	86.92396	90.79641
3.1	98.55076	93.53883	93.05175	91.91354	88.85303	95.60294	91.38486	83.83235	93.01294	89.2349	94.93712	92.14509	93.37073	91.34705	88.53187	91.05799	86.50833	91.00341	86.89054	90.84661
3.108333	98.61923	93.58352	93.0808	91.95061	88.87697	95.64888	91.51784	83.86473	93.02435	89.26287	94.9784	92.14931	93.38563	91.22151	88.54344	91.02463	86.53141	90.98971	86.85535	90.89477
3.116667	98.68324	93.62785	93.1097	91.98724	88.90091	95.69453	91.64093	83.89802	93.03745	89.29242	95.01701	92.16107	93.39907	91.10099	88.55445	90.9936	86.55302	90.9763	86.81888	90.9405
3.125	98.74151	93.67148	93.13831	92.02294	88.92506	95.73949	91.75203	83.93215	93.05211	89.32269	95.05285	92.18093	93.41095	90.98828	88.56485	90.96608	86.57302	90.96334	86.78164	90.98353
3.133333	98.79288	93.71407	93.16648	92.05726	88.94958	95.78331	91.8495	83.96694	93.06805	89.35277	95.08586	92.209	93.4212	90.88575	88.5746	90.94316	86.59141	90.95107	86.7441	91.02367
3.141667	98.83641	93.75526	93.19402	92.08983	88.97456	95.8256	91.93226	84.00208	93.08485	89.3818	95.11608	92.24488	93.42985	90.79519	88.58371	90.92581	86.60833	90.93986	86.70673	91.06085
3.15	98.87145	93.79475	93.22078	92.12039	89	95.86596	91.99987	84.03721	93.10194	89.40905	95.14356	92.2877	93.437	90.7178	88.59219	90.91478	86.62407	90.93017	86.66995	91.09513
3.158333	98.8977	93.83225	93.24663	92.14882	89.02584	95.90406	92.05254	84.07193	93.11872	89.43394	95.16842	92.33617	93.44282	90.65419	88.60013	90.9106	86.63903	90.92252	86.63418	91.12666
3.166667	98.9152	93.86755	93.27148	92.17512	89.05194	95.93961	92.09117	84.10585	93.13456	89.45612	95.19073	92.38865	93.44751	90.60442	88.60762	90.91354	86.65367	90.91744	86.59976	91.1557
3.175	98.92433	93.90049	93.29528	92.19943	89.07812	95.97242	92.11726	84.13868	93.14894	89.47547	95.21057	92.4433	93.45131	90.56806	88.61478	90.92359	86.66842	90.91542	86.56702	91.18251
3.183333	98.92578	93.93099	93.318	92.22199	89.10416	96.00236	92.13291	84.17021	93.16143	89.49203	95.22798	92.49822	93.45449	90.54432	88.62175	90.94049	86.68364	90.91689	86.53622	91.20741
3.191667	98.92046	93.95907	93.33963	92.24315	89.12981	96.02941	92.14066	84.20036	93.17177	89.50604	95.2429	92.55156	93.4573	90.53213	88.62866	90.96377	86.69959	90.92217	86.50755	91.23067
3.2	98.90951	93.98481	93.36016	92.26335	89.15486	96.05361	92.1434	84.22917	93.17987	89.51779	95.25528	92.60166	93.46002	90.53019	88.63563	90.99275	86.7164	90.93151	86.48113	91.25256
3.208333	98.89416	94.00834	93.37958	92.28307	89.17909	96.07511	92.14426	84.25676	93.18579	89.52768	95.265	92.64712	93.46289	90.53711	88.64273	91.02663	86.73406	90.94502	86.457	91.2733
3.216667	98.87574	94.02988	93.39784	92.30283	89.20236	96.09416	92.14649	84.2833	93.18974	89.53607	95.27194	92.68684	93.46615	90.55141	88.65002	91.06449	86.75242	90.96274	86.43517	91.29309
3.225	98.85561	94.04966	93.41489	92.32314	89.22456	96.1111	92.15333	84.30897	93.19201	89.54337	95.27598	92.72005	93.46999	90.5716	88.65753	91.1053	86.77124	90.98458	86.4156	91.31206
3.233333	98.83504	94.06795	93.43066	92.3445	89.24568	96.12634	92.16789	84.33391	93.19294	89.54993	95.27705	92.7463	93.47458	90.59617	88.66527	91.14798	86.79018	91.01037	86.39821	91.33034
3.241667	98.8152	94.085	93.44507	92.36733	89.26576	96.14039	92.19304	84.35821	93.19287	89.55613	95.27511	92.76545	93.48004	90.62369	88.67323	91.19137	86.80886	91.03985	86.38295	91.34805
3.25	98.79712	94.10109	93.45804	92.39201	89.28495	96.15377	92.23131	84.38192	93.19214	89.56228	95.27018	92.77766	93.48643	90.65276	88.68143	91.23432	86.82687	91.07267	86.36977	91.3653
3.258333	98.78171	94.1165	93.4695	92.41879	89.30349	96.167	92.28471	84.40499	93.19105	89.56871	95.26239	92.78333	93.49378	90.68211	88.68987	91.27574	86.84378	91.10845	86.3586	91.38223
3.266667	98.76973	94.13152	93.47939	92.44785	89.3217	96.18055	92.35472	84.42731	93.18989	89.57569	95.252	92.78316	93.50206	90.71062	88.69852	91.31467	86.85916	91.14673	86.34939	91.39902
3.275	98.76181	94.14647	93.48768	92.47926	89.33999	96.19483	92.44214	84.44872	93.18895	89.58346	95.23943	92.77805	93.51118	90.73732	88.70739	91.35034	86.87266	91.187	86.34207	91.41588
3.283333	98.7585	94.16173	93.4944	92.51305	89.35885	96.21019	92.54705	84.46899	93.18853	89.59222	95.22521	92.76913	93.52107	90.76142	88.71647	91.38226	86.88394	91.22869	86.33655	91.43308
3.291667	98.76022	94.17766	93.49962	92.54918	89.37877	96.22691	92.66876	84.48791	93.18899	89.60215	95.21008	92.75772	93.53161	90.78234	88.72574	91.4102	86.89281	91.27119	86.33273	91.45093
3.3	98.7673	94.19468	93.5035	92.58763	89.40023	96.24525	92.80585	84.50528	93.19079	89.6134	95.19487	92.74531	93.54275	90.79973	88.73523	91.43423	86.89915	91.31394	86.33052	91.46984
3.308333	98.77991	94.2132	93.50622	92.62836	89.42368	96.26549	92.95622	84.52098	93.19443	89.62614	95.18057	92.73358	93.55443	90.81346	88.74497	91.45466	86.903	91.35642	86.32989	91.49023
3.316667	98.79807	94.23365	93.50805	92.67137	89.4495	96.28793	93.11717	84.53497	93.20053	89.64059	95.16822	92.72429	93.56662	90.82362	88.75502	91.47208	86.90451	91.39823	86.33084	91.51258
3.325	98.82166	94.25643	93.50931	92.71667	89.47798	96.31299	93.28556	84.54733	93.20976	89.65698	95.15894	92.71931	93.57934	90.83052	88.7655	91.48726	86.90396	91.43915	86.33346	91.53737
3.333333	98.85036	94.28193	93.51034	92.76433	89.50937	96.34115	93.4579	84.55822	93.22286	89.67563	95.15385	92.72052	93.59261	90.83464	88.77655	91.50118	86.90175	91.47907	86.3379	91.56511
3.341667	98.8838	94.31054	93.51157	92.81449	89.54386	96.37303	93.63042	84.5679	93.24058	89.69692	95.15404	92.72976	93.60649	90.8366	88.78835	91.51498	86.89839	91.51809	86.34434	91.59628
3.35	98.92149	94.34261	93.51344	92.86729	89.5816	96.40927	93.79921	84.5767	93.26368	89.72131	95.16052	92.74878	93.62105	90.83711	88.80116	91.5299	86.89448	91.55644	86.35303	91.63137
3.358333	98.96291	94.37843	93.51644	92.92293	89.62271	96.45058	93.96031	84.58501	93.29286	89.7493	95.1742	92.77917	93.6364	90.83695	88.81533	91.54727	86.89068	91.5945	86.36422	91.67084
3.366667	99.00756	94.41828	93.52109	92.98162	89.66727	96.49769	94.10988	84.59323	93.32875	89.78141	95.19587	92.82231	93.65268	90.83696	88.83126	91.56843	86.88765	91.63274	86.3782	91.71511
3.375	99.05494	94.46237	93.52798	93.04358	89.71531	96.55128	94.24441	84.60181	93.37185	89.81816	95.22618	92.87935	93.67005	90.83803	88.84945	91.59467	86.88602	91.67174	86.39532	91.76458
3.383333	99.10457	94.51087	93.53772	93.10902	89.76689	96.61201	94.36095	84.61119	93.42255	89.86003	95.26563	92.95114	93.68876	90.84106	88.87049	91.62716	86.88636	91.71211	86.41599	91.81961
3.391667	99.15603	94.56387	93.55097	93.17811	89.82201	96.68046	94.45724	84.62185	93.48112	89.90744	95.31454	93.03825	93.70906	90.84698	88.89499	91.66693	86.88921	91.75447	86.44071	91.88047
3.4	99.20896	94.62145	93.56842	93.25099	89.88069	96.75708	94.53182	84.63425	93.54774	89.96073	95.37304	93.14089	93.73129	90.85669	88.92361	91.71482	86.895	91.79945	86.47003	91.94741
3.408333	99.26303	94.68363	93.5908	93.3277	89.94293	96.84222	94.58407	84.64886	93.62255	90.02017	95.44108	93.25891	93.75581	90.87101	88.95699	91.77145	86.90415	91.84764	86.50452	92.02062
3.416667	99.31796	94.75043	93.61888	93.4082	90.0087	96.93609	94.61403	84.6661	93.70568	90.08595	95.5184	93.39184	93.78303	90.89068	88.99575	91.83723	86.91704	91.89955	86.54477	92.10025
3.425	99.37352	94.82186	93.65341	93.49237	90.07797	97.0388	94.62236	84.68638	93.79728	90.15814	95.60459	93.53884	93.81335	90.91631	89.04044	91.91234	86.93407	91.95564	86.59133	92.18638
3.433333	99.42957	94.89792	93.69517	93.57999	90.15066	97.15034	94.61015	84.71005	93.8975	90.23676	95.69911	93.69874	93.84719	90.94837	89.09152	91.99676	86.95565	92.01624	86.64464	92.27907
3.441667	99.48609	94.97861	93.74488	93.67074	90.22665	97.2706	94.57882	84.73741	94.00653	90.32165	95.80129	93.87009	93.88495	90.98726	89.14941	92.09028	86.98226	92.08155	86.70507	92.3783
3.45	99.54319	95.06389	93.80328	93.76421	90.30584	97.39935	94.53005	84.76869	94.12454	90.41253	95.91042	94.05118	93.92693	91.03322	89.21441	92.1926	87.01447	92.15164	86.77285	92.48405
3.458333	99.60109	95.15368	93.87102	93.85989	90.38809	97.53626	94.46575	84.80407	94.25168	90.50897	96.02573	94.24011	93.97338	91.08639	89.28678	92.30331	87.05291	92.22641	86.84808	92.59624
3.466667	99.66008	95.24788	93.94871	93.9572	90.47324	97.68092	94.38794	84.84368	94.388	90.61036	96.14647	94.43486	94.02441	91.14679	89.36668	92.42199	87.09826	92.30565	86.93074	92.71478
3.475	99.72051	95.34632	94.03685	94.05544	90.56114	97.83283	94.2988	84.88762	94.53347	90.71596	96.27193	94.63334	94.07999	91.21428	89.45421	92.54818	87.15122	92.38896	87.02069	92.83956
3.483333	99.78271	95.4488	94.13584	94.15386	90.65162	97.99147	94.20056	84.93595	94.68793	90.82495	96.40142	94.83347	94.13994	91.28861	89.5494	92.68146	87.2125	92.47588	87.11772	92.97048
3.491667	99.84693	95.55508	94.24589	94.2516	90.74447	98.15625	94.09548	84.98874	94.8511	90.93644	96.53431	95.03317	94.20395	91.36935	89.65221	92.82139	87.28277	92.56583	87.22156	93.10742
3.5	99.91332	95.66482	94.36709	94.3478	90.83946	98.32656	93.98584	85.04603	95.02254	91.04957	96.66999	95.23051	94.27152	91.45602	89.76253	92.96756	87.36267	92.65822	87.33191	93.25024
3.508333	99.9819	95.77765	94.49932	94.44157	90.9363	98.50173	93.87387	85.10785	95.20171	91.16352	96.8079	95.42369	94.34206	91.548	89.88024	93.1195	87.45271	92.75245	87.44849	93.39879
3.516667	100.0525	95.89311	94.6423	94.53203	91.03469	98.68101	93.76173	85.17422	95.38785	91.27756	96.94744	95.61114	94.41486	91.6447	90.00512	93.27674	87.5533	92.84794	87.57103	93.55291
3.525	100.1249	96.01064	94.79557	94.61837	91.13432	98.86364	93.65145	85.24514	95.58011	91.3911	97.08801	95.79155	94.48917	91.74552	90.13696	93.43871	87.66468	92.94415	87.69929	93.71238
3.533333	100.1987	96.12963	94.95855	94.69983	91.23486	99.04882	93.54493	85.32062	95.77741	91.50366	97.22893	95.96393	94.56423	91.84992	90.27543	93.60478	87.78694	93.04057	87.83311	93.87694
3.541667	100.2733	96.24942	95.13048	94.77574	91.33602	99.23577	93.44379	85.40068	95.9786	91.61493	97.36946	96.12763	94.63935	91.95749	90.42017	93.77424	87.91997	93.13676	87.97234	94.04626
3.55	100.3484	96.36931	95.31049	94.84551	91.43755	99.42374	93.34945	85.48542	96.1824	91.7247	97.50881	96.28235	94.71395	92.06795	90.57074	93.94637	88.06349	93.23234	88.11696	94.21993
3.558333	100.4236	96.48858	95.49757	94.90868	91.53924	99.61204	93.26304	85.57496	96.38751	91.83288	97.64609	96.42813	94.78762	92.1812	90.72665	94.12042	88.2171	93.32696	88.26694	94.39745
3.566667	100.4985	96.60654	95.69066	94.96484	91.64091	99.80001	93.18545	85.66953	96.59268	91.93943	97.78043	96.56532	94.86011	92.29732	90.88733	94.29567	88.38022	93.42032	88.42233	94.57823
3.575	100.5729	96.72251	95.88857	95.01372	91.74239	99.98704	93.11734	85.7694	96.79669	92.04433	97.91094	96.69457	94.9313	92.41652	91.05216	94.47142	88.55219	93.51214	88.58318	94.76161
3.583333	100.6465	96.83586	96.09013	95.05513	91.84355	100.1725	93.05916	85.87486	96.99846	92.14753	98.03674	96.81675	95.00116	92.53912	91.22049	94.64702	88.73229	93.60212	88.7495	94.94685
3.591667	100.7194	96.94604	96.29411	95.08898	91.9442	100.3559	93.01114	85.9862	97.19709	92.24891	98.157	96.93287	95.06972	92.66551	91.39166	94.82184	88.9197	93.68996	88.92128	95.13313
3.6	100.7912	97.05256	96.49932	95.11529	92.04416	100.5365	92.97333	86.10363	97.39182	92.34833	98.27094	97.04405	95.13704	92.79611	91.56497	94.9953	89.11358	93.77536	89.09842	95.31961
3.608333	100.8618	97.155	96.70458	95.13419	92.14318	100.7138	92.94562	86.22726	97.5821	92.44557	98.3778	97.15142	95.20318	92.93136	91.73974	95.16684	89.313	93.85798	89.28075	95.5054
3.616667	100.9311	97.25301	96.90877	95.14592	92.24101	100.8869	92.92776	86.3571	97.76753	92.54039	98.47692	97.25606	95.26816	93.07164	91.91527	95.33595	89.51702	93.93749	89.46801	95.68962
3.625	100.9988	97.34635	97.11085	95.1508	92.33737	101.0553	92.91937	86.49303	97.94787	92.63256	98.56771	97.35898	95.33198	93.21726	92.09086	95.50216	89.7247	94.0136	89.6598	95.8714
3.633333	101.0646	97.43481	97.30984	95.14927	92.432	101.2182	92.91997	86.63484	98.123	92.72187	98.6497	97.46101	95.39463	93.36843	92.26583	95.66502	89.93514	94.08608	89.85559	96.0499
3.641667	101.1285	97.51828	97.50488	95.14188	92.52466	101.375	92.92893	86.78219	98.2929	92.80821	98.72258	97.56284	95.45605	93.52516	92.43953	95.82414	90.14755	94.15481	90.05471	96.22432
3.65	101.19	97.59672	97.6952	95.12925	92.61517	101.525	92.94554	86.93468	98.45771	92.89151	98.78618	97.6649	95.51618	93.68732	92.61134	95.97915	90.36125	94.21977	90.25636	96.39394
3.658333	101.2492	97.67014	97.88015	95.11209	92.70338	101.6677	92.96899	87.0918	98.61767	92.97175	98.84051	97.76739	95.57494	93.85453	92.78072	96.12971	90.57567	94.28109	90.45958	96.55811
3.666667	101.3057	97.73863	98.05917	95.0912	92.7892	101.8027	92.99843	87.25301	98.77313	93.04894	98.88576	97.87025	95.63222	94.02617	92.94717	96.27555	90.79032	94.33897	90.66337	96.71628
3.675	101.3598	97.80229	98.23178	95.06746	92.8726	101.9298	93.03299	87.41768	98.92449	93.12309	98.92224	97.97315	95.68795	94.2014	93.11028	96.41645	91.00474	94.39371	90.86665	96.86802
3.683333	101.4114	97.86132	98.39759	95.0418	92.95359	102.0487	93.07191	87.58515	99.07217	93.19417	98.95043	98.07551	95.74205	94.37918	93.26971	96.55226	91.21849	94.44567	91.06836	97.01297
3.691667	101.4606	97.91593	98.55626	95.01517	93.03226	102.1596	93.11451	87.75471	99.21653	93.26217	98.97091	98.17652	95.79451	94.55829	93.42519	96.68289	91.43114	94.49529	91.26744	97.15091
3.7	101.5076	97.96642	98.70752	94.98855	93.10872	102.2628	93.16029	87.92556	99.35784	93.32702	98.98434	98.27517	95.84534	94.73742	93.57653	96.80829	91.64221	94.54303	91.46296	97.28171
3.708333	101.5526	98.0131	98.85111	94.96287	93.18316	102.3586	93.20891	88.0969	99.49626	93.38871	98.99151	98.37028	95.89463	94.9152	93.72356	96.92841	91.85123	94.58938	91.65404	97.40538
3.716667	101.5954	98.05637	98.98686	94.93903	93.25582	102.4477	93.26026	88.2679	99.63183	93.44719	98.99327	98.46053	95.94251	95.09025	93.86617	97.0432	92.05773	94.63481	91.83997	97.52201
3.725	101.6362	98.0966	99.11459	94.91784	93.32698	102.5309	93.3144	88.43773	99.76446	93.50246	98.99052	98.54454	95.98915	95.26127	94.00426	97.15262	92.26123	94.67979	92.02013	97.63182
3.733333	101.6746	98.13422	99.23419	94.9	93.39694	102.609	93.37158	88.60565	99.89402	93.55451	98.98421	98.6209	96.03479	95.42709	94.1378	97.25668	92.46128	94.72473	92.19406	97.73515
3.741667	101.7104	98.16965	99.34558	94.88608	93.46604	102.683	93.43223	88.77102	100.0203	93.60331	98.97526	98.68829	96.07963	95.58671	94.26676	97.35541	92.65743	94.76995	92.3614	97.83247
3.75	101.7435	98.20329	99.44871	94.87651	93.53462	102.7538	93.49691	88.9333	100.1431	93.64883	98.96461	98.74554	96.12393	95.73933	94.39113	97.44896	92.84929	94.81568	92.52191	97.9243
3.758333	101.7735	98.23556	99.54358	94.87161	93.60305	102.8222	93.56625	89.09206	100.2622	93.69103	98.95311	98.79177	96.16792	95.88439	94.51093	97.53756	93.03648	94.862	92.67548	98.01127
3.766667	101.8002	98.26685	99.63018	94.87154	93.67171	102.8891	93.64091	89.24697	100.3775	93.72989	98.94158	98.82646	96.21182	96.02157	94.62619	97.62152	93.21867	94.90885	92.82209	98.09403
3.775	101.8237	98.29751	99.70854	94.87637	93.74096	102.9548	93.72156	89.39777	100.4888	93.76544	98.93077	98.84956	96.25587	96.1508	94.73691	97.70125	93.3956	94.95602	92.96185	98.17325
3.783333	101.8439	98.32787	99.77872	94.88605	93.81117	103.0197	93.8088	89.54426	100.5959	93.79782	98.92135	98.8615	96.30029	96.27219	94.84306	97.77717	93.56711	95.00321	93.09495	98.24958
3.791667	101.861	98.35815	99.84078	94.90046	93.88272	103.0843	93.9032	89.68631	100.6988	93.8273	98.91392	98.86324	96.34531	96.38603	94.94458	97.84977	93.73316	95.05001	93.22168	98.32367
3.8	101.8755	98.38855	99.89484	94.91936	93.95591	103.1484	94.00523	89.8238	100.7971	93.85429	98.90899	98.85621	96.39114	96.49272	95.04135	97.91955	93.89383	95.09599	93.34235	98.39613
3.808333	101.8879	98.4192	99.94106	94.9425	94.03104	103.2124	94.11528	89.95667	100.8908	93.87935	98.90704	98.8422	96.43796	96.59278	95.13325	97.98705	94.04931	95.14075	93.4573	98.46753
3.816667	101.8989	98.45016	99.97971	94.96954	94.10834	103.276	94.23364	90.08492	100.9797	93.90317	98.90846	98.82327	96.48596	96.6868	95.22013	98.05287	94.19985	95.18391	93.5669	98.53838
3.825	101.9094	98.48148	100.0111	95.00014	94.18798	103.3393	94.36049	90.20855	101.0636	93.92647	98.91358	98.80155	96.53523	96.77536	95.30186	98.11768	94.34572	95.2252	93.67151	98.60908
3.833333	101.9204	98.51318	100.0358	95.03396	94.27008	103.4022	94.49587	90.32761	101.1424	93.94995	98.92265	98.77916	96.58584	96.85906	95.37838	98.18217	94.48721	95.26447	93.77151	98.68
3.841667	101.933	98.54523	100.0543	95.07063	94.35469	103.4644	94.63968	90.44213	101.2161	93.9742	98.93587	98.75806	96.63775	96.93851	95.44968	98.24711	94.6246	95.30165	93.8673	98.75136
3.85	101.9481	98.57762	100.0674	95.10983	94.44181	103.5258	94.79163	90.55215	101.2848	93.99962	98.95332	98.73992	96.69084	97.01428	95.51588	98.31325	94.75813	95.33684	93.95927	98.8233
3.858333	101.9666	98.61028	100.0758	95.15122	94.53138	103.586	94.95125	90.65769	101.3486	94.02645	98.97503	98.72608	96.74487	97.08692	95.57716	98.38129	94.88802	95.3702	94.0478	98.89589
3.866667	101.9895	98.64317	100.0803	95.19453	94.62328	103.6446	95.11781	90.75875	101.4075	94.05467	99.00092	98.71749	96.79951	97.15699	95.63383	98.45185	95.01445	95.40203	94.13319	98.96909
3.875	102.0171	98.67623	100.0819	95.23949	94.71734	103.7013	95.29036	90.85531	101.4621	94.08406	99.03083	98.71474	96.85432	97.22499	95.68625	98.52541	95.13752	95.43266	94.21575	99.04281
3.883333	102.0501	98.70941	100.0814	95.28591	94.81333	103.7555	95.46767	90.94734	101.5125	94.11424	99.06446	98.7181	96.90881	97.2914	95.73485	98.60233	95.25734	95.46244	94.29569	99.11694
3.891667	102.0886	98.74267	100.0796	95.33362	94.91092	103.8067	95.64828	91.03484	101.5592	94.14466	99.10143	98.7276	96.96245	97.35666	95.7801	98.68282	95.37393	95.49169	94.37321	99.1913
3.9	102.1327	98.77601	100.0775	95.38246	95.00974	103.8542	95.83043	91.11783	101.6026	94.17472	99.14124	98.74308	97.01474	97.42116	95.8225	98.76694	95.48727	95.52068	94.44846	99.26572
3.908333	102.1822	98.80944	100.0756	95.43233	95.10936	103.8976	96.01212	91.19638	101.6431	94.20378	99.18337	98.7643	97.06523	97.48525	95.86257	98.85468	95.59731	95.54961	94.52157	99.34004
3.916667	102.2371	98.843	100.0746	95.48313	95.2093	103.9365	96.19113	91.27063	101.6811	94.23126	99.22726	98.79092	97.11351	97.54923	95.90083	98.94586	95.70396	95.57856	94.59269	99.41411
3.925	102.2968	98.87672	100.075	95.53478	95.30905	103.9707	96.36504	91.34077	101.7169	94.2567	99.27236	98.82257	97.15925	97.6134	95.93781	99.04022	95.8071	95.60759	94.66194	99.48784
3.933333	102.3612	98.91064	100.0772	95.58719	95.4081	104.0001	96.53136	91.4071	101.7507	94.27978	99.31817	98.85882	97.20217	97.67798	95.97401	99.1374	95.90659	95.63671	94.72951	99.56118
3.941667	102.4295	98.94484	100.0815	95.6403	95.50592	104.0249	96.68752	91.46999	101.7828	94.30042	99.36425	98.89913	97.24204	97.74315	96.00989	99.23696	96.00234	95.66589	94.79562	99.63412
3.95	102.5011	98.97935	100.0882	95.69405	95.60202	104.0455	96.83104	91.52988	101.8134	94.31876	99.41028	98.94286	97.27872	97.80902	96.04584	99.33838	96.09427	95.69517	94.86056	99.70668
3.958333	102.5755	99.01421	100.0972	95.74841	95.69588	104.0623	96.95953	91.5873	101.8424	94.33514	99.45604	98.98927	97.31214	97.87558	96.08221	99.44113	96.1824	95.72459	94.92471	99.7789
3.966667	102.6518	99.04947	100.1086	95.80339	95.78704	104.076	97.0708	91.64283	101.8699	94.3501	99.50144	99.03759	97.34231	97.94278	96.11921	99.54466	96.26684	95.75423	94.98852	99.85082
3.975	102.7296	99.08517	100.1222	95.85901	95.87508	104.0874	97.16284	91.69708	101.8962	94.36426	99.54655	99.08699	97.36934	98.01049	96.15699	99.64847	96.34779	95.78422	95.05249	99.92246
3.983333	102.8082	99.12131	100.138	95.91536	95.95964	104.0973	97.23389	91.75062	101.9212	94.37838	99.59153	99.13668	97.39341	98.07853	96.19559	99.75209	96.42554	95.8147	95.11715	99.9938
3.991667	102.8873	99.15793	100.1556	95.97251	96.04042	104.1066	97.28239	91.80397	101.9452	94.39324	99.63668	99.18592	97.41479	98.14671	96.23494	99.85508	96.50044	95.84588	95.18305	100.0648
4	102.9668	99.19502	100.1749	96.03056	96.11723	104.1163	97.30702	91.85755	101.9685	94.40959	99.68236	99.23402	97.4338	98.21482	96.27491	99.957	96.5729	95.878	95.25066	100.1353
4.008333	103.0467	99.23258	100.1956	96.08963	96.18995	104.1274	97.3068	91.91164	101.9915	94.42815	99.72897	99.2804	97.45083	98.2827	96.3153	100.0574	96.64338	95.91135	95.32039	100.2053
4.016667	103.127	99.2706	100.2175	96.1498	96.25853	104.1409	97.28115	91.96639	102.0145	94.44949	99.77689	99.32457	97.46632	98.35017	96.35589	100.1559	96.71238	95.94625	95.39252	100.2746
4.025	103.2077	99.30904	100.2403	96.21115	96.32301	104.1579	97.23011	92.02183	102.0379	94.47402	99.82646	99.36613	97.48077	98.41709	96.39642	100.2519	96.78045	95.98306	95.4672	100.3432
4.033333	103.2889	99.34787	100.2638	96.27372	96.38349	104.1792	97.15445	92.07789	102.0623	94.50195	99.87796	99.40474	97.49472	98.48336	96.43667	100.345	96.84822	96.02208	95.54441	100.4108
4.041667	103.3705	99.38708	100.2878	96.33754	96.44016	104.2053	97.05589	92.13445	102.088	94.5333	99.93161	99.44009	97.50873	98.54887	96.47644	100.4347	96.91634	96.06361	95.62402	100.4775
4.05	103.4522	99.42668	100.3121	96.40259	96.49324	104.2368	96.93718	92.19136	102.1154	94.56796	99.98752	99.47187	97.52332	98.61354	96.51561	100.5205	96.98548	96.10783	95.70573	100.5433
4.058333	103.5339	99.46669	100.3365	96.46881	96.54307	104.2738	96.80217	92.24852	102.1448	94.60567	100.0458	99.49979	97.539	98.67732	96.55414	100.602	97.05631	96.15488	95.78915	100.6081
4.066667	103.6151	99.50716	100.361	96.53609	96.59002	104.3162	96.65579	92.30587	102.1765	94.64612	100.1064	99.52354	97.5562	98.74019	96.59205	100.679	97.12941	96.2048	95.87375	100.6721
4.075	103.6953	99.54817	100.3855	96.6043	96.63448	104.3637	96.50383	92.36338	102.2108	94.68895	100.1694	99.54285	97.57528	98.80209	96.62946	100.7513	97.2053	96.25755	95.95894	100.7351
4.083333	103.7743	99.58977	100.4099	96.67322	96.67687	104.4157	96.35261	92.42107	102.2478	94.7338	100.2348	99.5575	97.59649	98.86296	96.66657	100.8185	97.28434	96.313	96.04407	100.7972
4.091667	103.8514	99.63203	100.4341	96.74262	96.71759	104.4714	96.2086	92.47897	102.2875	94.78029	100.3026	99.56739	97.61998	98.9227	96.7036	100.8807	97.36671	96.37095	96.12845	100.8586
4.1	103.9263	99.67498	100.4581	96.81219	96.75702	104.5297	96.07789	92.53708	102.33	94.82807	100.3727	99.57258	97.64583	98.98113	96.74085	100.9379	97.45242	96.43113	96.21142	100.9191
4.108333	103.9983	99.71863	100.4819	96.88163	96.79545	104.5896	95.96577	92.59543	102.3753	94.87671	100.4452	99.57339	97.67396	99.03804	96.77859	100.9901	97.54125	96.49323	96.29238	100.9789
4.116667	104.067	99.76295	100.5056	96.95059	96.83316	104.6501	95.87639	92.65404	102.4233	94.92579	100.5201	99.57035	97.70423	99.09322	96.81716	101.0375	97.63283	96.55692	96.37078	101.038
4.125	104.132	99.80789	100.529	97.01874	96.87034	104.71	95.81255	92.713	102.474	94.97483	100.5973	99.56418	97.73637	99.14643	96.85689	101.0806	97.72657	96.6219	96.44619	101.0966
4.133333	104.1928	99.85334	100.5523	97.08576	96.90716	104.7684	95.77562	92.77247	102.5272	95.02334	100.6769	99.55575	97.77003	99.19747	96.8981	101.1197	97.8218	96.68787	96.51826	101.1545
4.141667	104.2491	99.89919	100.5755	97.15138	96.94378	104.8243	95.76564	92.83273	102.5829	95.07084	100.7588	99.54593	97.80482	99.24621	96.9411	101.1556	97.91773	96.7546	96.58679	101.212
4.15	104.3007	99.94528	100.5985	97.21537	96.98035	104.8771	95.78141	92.89411	102.641	95.11689	100.8431	99.53556	97.84028	99.29258	96.98614	101.1888	98.01356	96.82184	96.65173	101.269
4.158333	104.3477	99.9914	100.6215	97.27758	97.01703	104.9263	95.82079	92.95702	102.7012	95.16114	100.9296	99.5254	97.87597	99.33665	97.03343	101.22	98.10857	96.88937	96.71316	101.3256
4.166667	104.39	100.0373	100.6443	97.33798	97.05399	104.9715	95.88084	93.02186	102.7633	95.20334	101.0183	99.51612	97.91147	99.37856	97.08305	101.2498	98.20211	96.95695	96.77134	101.3819
4.175	104.428	100.0828	100.6672	97.39657	97.0914	105.0127	95.95817	93.08898	102.8271	95.24333	101.1088	99.5083	97.94641	99.41861	97.13501	101.2788	98.29371	97.02437	96.82663	101.4377
4.183333	104.4619	100.1275	100.6901	97.45348	97.12942	105.0497	96.04913	93.15864	102.8922	95.28108	101.2011	99.5024	97.98044	99.45715	97.18917	101.3073	98.38308	97.0914	96.8795	101.4933
4.191667	104.4922	100.1711	100.7131	97.50885	97.1682	105.0827	96.15005	93.231	102.9584	95.31667	101.2948	99.49878	98.0133	99.49464	97.24529	101.3359	98.4701	97.15777	96.9305	101.5484
4.2	104.5191	100.2133	100.7365	97.56288	97.20789	105.1118	96.2574	93.3061	103.0252	95.35027	101.3896	99.49772	98.04473	99.53151	97.30302	101.3648	98.55479	97.22322	96.98022	101.6031
4.208333	104.5429	100.2539	100.7602	97.61575	97.24863	105.1372	96.36799	93.38386	103.0924	95.38215	101.4852	99.49944	98.07454	99.56823	97.3619	101.3945	98.63733	97.28745	97.02926	101.6572
4.216667	104.5641	100.2927	100.7846	97.66761	97.2905	105.1592	96.47905	93.46411	103.1595	95.41262	101.581	99.50416	98.10258	99.60518	97.42138	101.4252	98.71797	97.35014	97.07818	101.7107
4.225	104.5828	100.3294	100.8097	97.7186	97.3336	105.178	96.58833	93.54661	103.2264	95.44202	101.6768	99.51208	98.12873	99.64268	97.48085	101.4573	98.79706	97.41097	97.12752	101.7634
4.233333	104.5994	100.364	100.8355	97.76877	97.37798	105.1939	96.69415	93.6311	103.2925	95.4707	101.7719	99.52347	98.15294	99.68094	97.53968	101.4911	98.87499	97.4696	97.17772	101.8152
4.241667	104.6142	100.3964	100.8622	97.81819	97.42369	105.2072	96.79539	93.71732	103.3576	95.49894	101.866	99.53856	98.17519	99.72007	97.59725	101.5269	98.95216	97.52574	97.22916	101.866
4.25	104.6277	100.4267	100.8895	97.86686	97.47074	105.2181	96.89143	93.80506	103.4212	95.52697	101.9584	99.55756	98.19553	99.7601	97.65299	101.5649	99.02899	97.57911	97.2821	101.9157
4.258333	104.6401	100.4551	100.9173	97.91479	97.51911	105.2267	96.98208	93.89417	103.483	95.55493	102.0489	99.58063	98.21404	99.80096	97.70643	101.6052	99.10588	97.62942	97.33671	101.9644
4.266667	104.6522	100.4819	100.9452	97.96198	97.56878	105.2335	97.06752	93.98456	103.5426	95.58289	102.137	99.60775	98.23087	99.84257	97.75719	101.6478	99.18318	97.67647	97.39307	102.0118
4.275	104.6643	100.5073	100.9728	98.00843	97.61965	105.2386	97.14817	94.0762	103.5997	95.61089	102.2223	99.63872	98.24622	99.88478	97.80508	101.6925	99.26118	97.72003	97.45114	102.0582
4.283333	104.6769	100.5318	100.9997	98.05413	97.67161	105.2426	97.2246	94.16907	103.6539	95.63896	102.3046	99.67316	98.26033	99.9275	97.85002	101.7391	99.34008	97.75996	97.51074	102.1034
4.291667	104.6905	100.5557	101.0253	98.0991	97.72449	105.2459	97.2975	94.26312	103.7053	95.66716	102.3837	99.71044	98.27349	99.97062	97.89208	101.7874	99.41998	97.79619	97.57162	102.1474
4.3	104.7054	100.5795	101.049	98.14337	97.77804	105.249	97.36755	94.35825	103.7537	95.69559	102.4596	99.74978	98.28602	100.0141	97.93148	101.8369	99.50089	97.82874	97.63341	102.1902
4.308333	104.722	100.6035	101.0704	98.18698	97.83198	105.2525	97.43546	94.4543	103.7994	95.72437	102.5322	99.79025	98.29823	100.0578	97.9685	101.8874	99.58271	97.85778	97.69569	102.2315
4.316667	104.7405	100.628	101.089	98.23	97.88599	105.2569	97.50183	94.55098	103.8426	95.75362	102.6016	99.83084	98.31041	100.1018	98.00352	101.9383	99.66529	97.88358	97.75799	102.2713
4.325	104.761	100.6534	101.1046	98.27249	97.93971	105.2627	97.56713	94.64794	103.8836	95.78346	102.668	99.87058	98.3228	100.146	98.03694	101.9893	99.74846	97.90654	97.81982	102.3093
4.333333	104.7835	100.6797	101.1169	98.31456	97.99275	105.2704	97.63161	94.74474	103.9228	95.81403	102.7316	99.90851	98.33559	100.1904	98.06921	102.04	99.83201	97.92716	97.88071	102.3453
4.341667	104.8079	100.707	101.1259	98.35627	98.04476	105.2803	97.6952	94.84086	103.9607	95.84542	102.7924	99.94384	98.34888	100.2346	98.10074	102.0899	99.91576	97.94598	97.94021	102.3791
4.35	104.834	100.7354	101.1317	98.39771	98.0954	105.2927	97.75754	94.93576	103.9974	95.87774	102.8508	99.97595	98.36275	100.2786	98.13197	102.1387	99.99956	97.96358	97.9979	102.4106
4.358333	104.8613	100.7648	101.1344	98.43892	98.14437	105.3074	97.81799	95.02888	104.0332	95.91107	102.9069	100.0044	98.37717	100.3221	98.16327	102.186	100.0833	97.98052	98.05342	102.4397
4.366667	104.8894	100.795	101.1343	98.47991	98.19144	105.3244	97.87575	95.11968	104.0683	95.94549	102.9609	100.029	98.39209	100.3648	98.19498	102.2316	100.1668	97.99734	98.10645	102.4661
4.375	104.9175	100.826	101.1319	98.52065	98.23648	105.3431	97.93	95.20769	104.1028	95.98112	103.0128	100.0497	98.4074	100.4064	98.22739	102.2751	100.2501	98.0145	98.15675	102.4899
4.383333	104.9451	100.8576	101.1274	98.56103	98.27942	105.3632	97.97998	95.29253	104.1368	96.01806	103.0628	100.0669	98.42294	100.4469	98.26072	102.3163	100.333	98.03237	98.20412	102.511
4.391667	104.9714	100.8897	101.1212	98.60093	98.32028	105.3839	98.02512	95.37393	104.1702	96.05642	103.1111	100.0808	98.43859	100.4859	98.29513	102.3553	100.4154	98.05124	98.24849	102.5296
4.4	104.9957	100.9221	101.1138	98.6402	98.35917	105.4046	98.06501	95.45175	104.2029	96.0963	103.1577	100.0921	98.45419	100.5234	98.3307	102.3918	100.4972	98.07127	98.28984	102.5456
4.408333	105.0171	100.9548	101.1055	98.6787	98.39626	105.4247	98.09937	95.52602	104.235	96.13777	103.2026	100.1016	98.46963	100.5593	98.36743	102.4259	100.5781	98.09252	98.32825	102.5592
4.416667	105.0351	100.9877	101.0964	98.71632	98.43175	105.4436	98.12806	95.5969	104.2664	96.18086	103.2461	100.1098	98.48486	100.5935	98.40523	102.4575	100.6581	98.11497	98.36388	102.5705
4.425	105.0491	101.0205	101.0869	98.75302	98.46586	105.4607	98.15099	95.66464	104.2968	96.22552	103.288	100.1178	98.49984	100.626	98.44393	102.4865	100.737	98.13852	98.39695	102.5798
4.433333	105.0585	101.0532	101.0771	98.78884	98.49881	105.4759	98.16817	95.72959	104.3262	96.27161	103.3284	100.1262	98.51461	100.6568	98.48325	102.5131	100.8145	98.16301	98.42774	102.5872
4.441667	105.0631	101.0857	101.067	98.82389	98.53082	105.4889	98.17968	95.79212	104.3545	96.31885	103.3671	100.1356	98.52921	100.6857	98.5229	102.5372	100.8907	98.18824	98.45659	102.5932
4.45	105.0626	101.118	101.0569	98.8583	98.56209	105.5	98.18568	95.85258	104.3816	96.36683	103.4043	100.1466	98.54371	100.7129	98.5625	102.559	100.9654	98.21391	98.48383	102.598
4.458333	105.0566	101.1498	101.0466	98.89225	98.59283	105.5094	98.18641	95.9113	104.4075	96.41502	103.4396	100.1594	98.55818	100.7381	98.60173	102.5786	101.0386	98.23967	98.50985	102.6019
4.466667	105.045	101.1812	101.0363	98.9259	98.62325	105.5174	98.1822	95.96859	104.4323	96.46283	103.473	100.174	98.57264	100.7614	98.64025	102.5963	101.1104	98.26512	98.53499	102.6053
4.475	105.0277	101.2121	101.0257	98.95938	98.65353	105.5246	98.17348	96.02469	104.456	96.5096	103.5044	100.19	98.58707	100.7827	98.67779	102.6126	101.1807	98.28981	98.55964	102.6084
4.483333	105.0047	101.2424	101.0149	98.99278	98.68388	105.5315	98.16074	96.0798	104.4789	96.55471	103.5334	100.2071	98.60143	100.802	98.71412	102.6278	101.2495	98.31332	98.58417	102.6114
4.491667	104.9762	101.2721	101.0036	99.02615	98.71445	105.5387	98.14453	96.13409	104.5012	96.59759	103.56	100.2246	98.61563	100.8192	98.7491	102.6425	101.317	98.33525	98.609	102.6145
4.5	104.9424	101.3009	100.9919	99.05945	98.74538	105.5468	98.12539	96.18766	104.523	96.63774	103.5841	100.2418	98.62957	100.8345	98.78264	102.6572	101.383	98.35532	98.63455	102.618
4.508333	104.9038	101.3289	100.9795	99.09256	98.77675	105.5562	98.10381	96.24057	104.5443	96.67477	103.6054	100.258	98.64318	100.8479	98.81475	102.6726	101.4476	98.37335	98.66128	102.6219
4.516667	104.8611	101.3557	100.9663	99.1253	98.80861	105.5673	98.08008	96.29286	104.5651	96.70836	103.624	100.2723	98.65639	100.8593	98.84547	102.689	101.5109	98.38933	98.68965	102.6263
4.525	104.8149	101.3813	100.9522	99.15745	98.84094	105.5804	98.05433	96.34449	104.5852	96.73831	103.6397	100.284	98.66917	100.8688	98.87493	102.7067	101.5728	98.40339	98.72012	102.6315
4.533333	104.7662	101.4055	100.9371	99.18876	98.87371	105.5955	98.02647	96.39539	104.6046	96.76451	103.6527	100.292	98.68151	100.8767	98.90325	102.7258	101.6335	98.41582	98.7531	102.6374
4.541667	104.716	101.4284	100.921	99.219	98.90685	105.6125	97.99623	96.44543	104.6228	96.78696	103.663	100.2957	98.6934	100.8829	98.93063	102.7462	101.6932	98.42703	98.78896	102.6443
4.55	104.6658	101.4497	100.9038	99.24797	98.94027	105.6313	97.96325	96.49449	104.6398	96.80572	103.6706	100.2941	98.7049	100.8878	98.95725	102.7677	101.7519	98.43753	98.82794	102.6523
4.558333	104.6167	101.4696	100.8856	99.27554	98.97384	105.6514	97.92717	96.54238	104.6553	96.82092	103.6759	100.2865	98.71606	100.8915	98.98332	102.7899	101.81	98.44792	98.87014	102.6614
4.566667	104.5702	101.4881	100.8663	99.30161	99.00739	105.6727	97.88776	96.58897	104.6692	96.83273	103.6789	100.2725	98.72697	100.8943	99.00903	102.812	101.8676	98.45885	98.91555	102.6717
4.575	104.5278	101.5054	100.8461	99.32615	99.04071	105.6946	97.84502	96.63409	104.6816	96.84142	103.6799	100.2518	98.73775	100.8963	99.03458	102.8334	101.9249	98.47105	98.964	102.6834
4.583333	104.4908	101.5216	100.8249	99.3492	99.0735	105.717	97.79928	96.67763	104.6926	96.84728	103.6791	100.2246	98.7485	100.898	99.06013	102.8534	101.9822	98.48524	99.01522	102.6965
4.591667	104.4604	101.537	100.8027	99.37081	99.10543	105.7398	97.75122	96.71952	104.7024	96.85071	103.6767	100.1912	98.75933	100.8996	99.08588	102.8711	102.0395	98.50215	99.06881	102.711
4.6	104.4377	101.5516	100.7796	99.3911	99.13612	105.7629	97.70188	96.75972	104.7111	96.85214	103.6728	100.1526	98.77034	100.9015	99.11199	102.8859	102.097	98.52246	99.12434	102.7269
4.608333	104.4231	101.5657	100.7556	99.41021	99.1652	105.7865	97.65264	96.79825	104.7189	96.85209	103.6675	100.1098	98.78158	100.9038	99.13863	102.897	102.1545	98.54679	99.18131	102.7441
4.616667	104.417	101.5796	100.7307	99.42829	99.19229	105.811	97.60513	96.83515	104.726	96.85112	103.6607	100.0643	98.79308	100.9069	99.16594	102.904	102.2121	98.57564	99.23921	102.7625
4.625	104.4193	101.5933	100.7051	99.44548	99.21711	105.8365	97.5611	96.87051	104.7323	96.84988	103.6523	100.0179	98.80483	100.9107	99.19406	102.9064	102.2696	98.60941	99.29753	102.782
4.633333	104.4296	101.6069	100.6788	99.46194	99.23944	105.8635	97.5223	96.9044	104.7378	96.84903	103.6423	99.97253	98.81681	100.9152	99.22306	102.904	102.327	98.64831	99.35575	102.8023
4.641667	104.4474	101.6205	100.6519	99.47778	99.25918	105.892	97.4903	96.93693	104.7422	96.84927	103.6306	99.93008	98.829	100.9203	99.25298	102.8968	102.3839	98.69239	99.41338	102.8233
4.65	104.4718	101.634	100.6247	99.4931	99.27635	105.9223	97.4663	96.96822	104.7455	96.85131	103.6169	99.89259	98.8414	100.9258	99.28384	102.8851	102.4404	98.74147	99.46996	102.8446
4.658333	104.5018	101.6476	100.5973	99.50794	99.29105	105.9544	97.45103	96.99838	104.7473	96.85579	103.6013	99.86195	98.85401	100.9315	99.3156	102.8692	102.4961	98.79516	99.52504	102.866
4.666667	104.5365	101.661	100.57	99.5223	99.30351	105.9884	97.44457	97.02753	104.7472	96.86325	103.5837	99.8398	98.86687	100.9371	99.34821	102.8498	102.551	98.8529	99.57822	102.8872
4.675	104.5749	101.6744	100.5431	99.53617	99.31401	106.0242	97.44629	97.05576	104.7452	96.87411	103.5641	99.8274	98.88007	100.9424	99.38158	102.8278	102.605	98.91398	99.62912	102.9081
4.683333	104.616	101.6876	100.5165	99.54949	99.32292	106.0618	97.45485	97.08311	104.7411	96.88865	103.5428	99.82561	98.89371	100.9472	99.4156	102.8042	102.6578	98.97753	99.6774	102.9283
4.691667	104.6592	101.7007	100.4906	99.56223	99.33061	106.1011	97.46823	97.10955	104.7347	96.90697	103.5199	99.83477	98.90792	100.9514	99.45013	102.7802	102.7094	99.04261	99.72275	102.9476
4.7	104.7037	101.7136	100.4654	99.57435	99.3375	106.1419	97.48387	97.135	104.7262	96.92902	103.4958	99.85472	98.92281	100.9549	99.48506	102.7571	102.7596	99.1082	99.76494	102.966
4.708333	104.7492	101.7264	100.4407	99.58587	99.34395	106.184	97.49879	97.15925	104.7158	96.95461	103.4708	99.8848	98.93848	100.9574	99.52026	102.736	102.8085	99.17324	99.8038	102.9833
4.716667	104.7951	101.7392	100.4167	99.59681	99.35032	106.2274	97.50985	97.18206	104.7035	96.98339	103.4454	99.92389	98.95499	100.959	99.55562	102.7183	102.8559	99.23671	99.83922	102.9995
4.725	104.8411	101.7519	100.3931	99.60724	99.35687	106.272	97.51392	97.20311	104.6897	97.01492	103.4201	99.97039	98.97233	100.9595	99.59105	102.705	102.9017	99.29765	99.87118	103.0146
4.733333	104.8868	101.7646	100.3698	99.61727	99.36379	106.3177	97.50811	97.22207	104.6747	97.04863	103.3952	100.0224	98.99047	100.9589	99.62645	102.6971	102.946	99.35519	99.8997	103.0285
4.741667	104.9318	101.7773	100.3466	99.62702	99.37115	106.3647	97.49005	97.23863	104.6586	97.08391	103.3714	100.0775	99.00933	100.9571	99.6617	102.6955	102.9888	99.4086	99.92489	103.0414
4.75	104.9756	101.7901	100.3233	99.63663	99.37898	106.4131	97.45799	97.25251	104.6417	97.12009	103.3489	100.1335	99.02878	100.9543	99.69669	102.7009	103.03	99.45729	99.94692	103.0533
4.758333	105.0175	101.8029	100.2995	99.64623	99.38721	106.463	97.41106	97.26355	104.6243	97.15648	103.3283	100.1878	99.04865	100.9505	99.73126	102.7136	103.0698	99.50089	99.96603	103.0643
4.766667	105.0568	101.8156	100.2752	99.65596	99.39576	106.5147	97.3493	97.27165	104.6065	97.1924	103.3099	100.238	99.06874	100.9457	99.76522	102.7337	103.1082	99.53918	99.98255	103.0746
4.775	105.093	101.8283	100.2501	99.66593	99.40449	106.5686	97.27368	97.27687	104.5886	97.22719	103.2939	100.282	99.08876	100.9401	99.79837	102.761	103.1453	99.57217	99.99685	103.0842
4.783333	105.125	101.8408	100.2241	99.67625	99.41328	106.6249	97.18605	97.2794	104.5704	97.26028	103.2807	100.3178	99.10846	100.9339	99.83046	102.7948	103.1812	99.60003	100.0093	103.0934
4.791667	105.1518	101.8531	100.1972	99.68703	99.42203	106.6839	97.089	97.27958	104.5522	97.29117	103.2703	100.3441	99.12753	100.9272	99.86127	102.8343	103.216	99.62306	100.0204	103.1022
4.8	105.1726	101.865	100.1694	99.69834	99.43065	106.7458	96.98567	97.27787	104.5339	97.31948	103.2628	100.3595	99.14574	100.9202	99.89056	102.8782	103.2499	99.6417	100.0303	103.1109
4.808333	105.1861	101.8764	100.1409	99.71025	99.43906	106.8106	96.87949	97.27479	104.5156	97.34492	103.2582	100.3636	99.16289	100.9131	99.91813	102.925	103.2832	99.65642	100.0395	103.1196
4.816667	105.1915	101.8872	100.112	99.72277	99.44722	106.8781	96.77398	97.27092	104.4972	97.36729	103.2564	100.3558	99.17888	100.906	99.94376	102.9731	103.3162	99.66772	100.048	103.1283
4.825	105.1882	101.8971	100.0827	99.73591	99.45508	106.9482	96.67251	97.26681	104.479	97.38652	103.2573	100.3362	99.19367	100.8991	99.96732	103.0209	103.3491	99.67609	100.056	103.1371
4.833333	105.1756	101.906	100.0536	99.74961	99.46261	107.0203	96.57808	97.263	104.4608	97.40255	103.2604	100.3053	99.20727	100.8924	99.98869	103.0668	103.3822	99.682	100.0635	103.1459
4.841667	105.154	101.9139	100.0249	99.76379	99.46979	107.0937	96.49316	97.25991	104.443	97.41539	103.2656	100.2635	99.21973	100.8859	100.0078	103.1092	103.4156	99.68586	100.0705	103.1545
4.85	105.1237	101.9206	99.99699	99.77828	99.47665	107.1675	96.41965	97.2579	104.4254	97.42505	103.2725	100.2118	99.23111	100.8797	100.0246	103.1469	103.4493	99.68806	100.0769	103.1629
4.858333	105.0855	101.9261	99.97021	99.7929	99.48323	107.2408	96.35877	97.25723	104.4083	97.43152	103.2807	100.1512	99.24149	100.8737	100.0393	103.179	103.4833	99.68897	100.0826	103.1709
4.866667	105.0402	101.9305	99.94486	99.80741	99.48961	107.3127	96.31116	97.25805	104.3916	97.43479	103.2899	100.0827	99.25093	100.8678	100.0518	103.2047	103.5173	99.68895	100.0877	103.1782
4.875	104.989	101.9338	99.92121	99.82156	99.49586	107.3822	96.27684	97.26043	104.3754	97.43494	103.2999	100.0076	99.25949	100.8617	100.0625	103.2236	103.5512	99.68835	100.092	103.1848
4.883333	104.9331	101.9362	99.89947	99.83506	99.50205	107.4486	96.25538	97.26435	104.3596	97.43211	103.3104	99.9271	99.2672	100.8554	100.0715	103.2359	103.5844	99.68751	100.0957	103.1903
4.891667	104.8741	101.9378	99.87975	99.84765	99.50824	107.5113	96.24591	97.26974	104.3443	97.42657	103.3213	99.84246	99.27408	100.8485	100.0791	103.2418	103.6164	99.68675	100.0988	103.1947
4.9	104.8131	101.9388	99.8621	99.85906	99.51445	107.5698	96.24725	97.27648	104.3296	97.4187	103.3324	99.75502	99.2801	100.841	100.0855	103.2417	103.6468	99.68637	100.1016	103.1979
4.908333	104.7517	101.9394	99.84651	99.86904	99.52067	107.6239	96.25802	97.28441	104.3156	97.40897	103.3437	99.66609	99.28523	100.8326	100.091	103.2363	103.675	99.68661	100.1043	103.1996
4.916667	104.6911	101.9399	99.83288	99.87735	99.52682	107.6734	96.27663	97.29337	104.3024	97.39792	103.3551	99.57696	99.28944	100.8233	100.0959	103.2262	103.7008	99.68768	100.1073	103.2001
4.925	104.6325	101.9404	99.82108	99.88378	99.53273	107.7182	96.30147	97.30319	104.2903	97.38616	103.3666	99.48888	99.2927	100.8132	100.1003	103.2122	103.7238	99.68972	100.1109	103.1991
4.933333	104.5768	101.9412	99.81091	99.88815	99.53821	107.7585	96.33088	97.31371	104.2795	97.37434	103.378	99.40306	99.29505	100.8023	100.1045	103.195	103.744	99.69281	100.1154	103.1968
4.941667	104.5247	101.9424	99.80212	99.89031	99.543	107.7943	96.36328	97.32479	104.2701	97.36313	103.3895	99.3206	99.29655	100.7909	100.1085	103.1756	103.7613	99.69698	100.1214	103.1932
4.95	104.4766	101.9442	99.79442	99.89017	99.54682	107.8258	96.39713	97.33631	104.2624	97.35321	103.4008	99.24251	99.2973	100.7793	100.1126	103.1546	103.776	99.70219	100.1291	103.1885
4.958333	104.4326	101.9466	99.78752	99.8877	99.54939	107.853	96.43105	97.34817	104.2564	97.3452	103.4118	99.16963	99.29746	100.7677	100.1169	103.133	103.7883	99.70838	100.1387	103.1828
4.966667	104.3926	101.9496	99.78112	99.88297	99.55045	107.876	96.46377	97.36026	104.252	97.33966	103.4226	99.10271	99.29724	100.7566	100.1216	103.1115	103.7987	99.71547	100.1506	103.1761
4.975	104.3562	101.9532	99.77492	99.87613	99.5498	107.8951	96.49417	97.37251	104.2491	97.33708	103.4329	99.0423	99.29688	100.7461	100.1269	103.091	103.8074	99.7234	100.1646	103.1686
4.983333	104.3228	101.9573	99.76866	99.8674	99.54729	107.9104	96.52133	97.38482	104.2475	97.33788	103.4426	98.98881	99.29666	100.7365	100.133	103.0722	103.815	99.73214	100.1808	103.1604
4.991667	104.2918	101.9618	99.76208	99.85707	99.54286	107.9222	96.54448	97.39707	104.2467	97.34234	103.4518	98.94251	99.29688	100.7281	100.1401	103.0556	103.8217	99.7417	100.1991	103.1516
5	104.2624	101.9665	99.755	99.84543	99.53655	107.9308	96.56308	97.4091	104.2464	97.35064	103.4604	98.90355	99.29782	100.7208	100.1482	103.0418	103.8278	99.75212	100.219	103.1424
5.008333	104.2341	101.9711	99.74723	99.83281	99.52853	107.9367	96.57682	97.42073	104.2461	97.36283	103.4685	98.87201	99.29972	100.715	100.1575	103.0311	103.8335	99.76346	100.2404	103.1328
5.016667	104.2064	101.9756	99.73867	99.81954	99.51904	107.9405	96.58565	97.4317	104.2453	97.37876	103.4761	98.84787	99.30281	100.7104	100.1679	103.0239	103.839	99.77581	100.2627	103.1229
5.025	104.1791	101.9798	99.72924	99.8059	99.50846	107.9427	96.58979	97.44179	104.2436	97.39811	103.4833	98.83109	99.30725	100.7071	100.1792	103.0203	103.8443	99.78922	100.2856	103.1129
5.033333	104.1523	101.9835	99.71895	99.79219	99.49719	107.9442	96.58969	97.45071	104.2404	97.42039	103.4903	98.82152	99.31318	100.7049	100.1912	103.0203	103.8496	99.80371	100.3085	103.1028
5.041667	104.126	101.9867	99.70782	99.77866	99.48571	107.9454	96.58601	97.45824	104.2353	97.44501	103.497	98.81898	99.32068	100.7036	100.2038	103.0239	103.855	99.81923	100.3309	103.0927
5.05	104.1007	101.9893	99.69595	99.76555	99.47445	107.9469	96.57954	97.46418	104.2279	97.47127	103.5036	98.8232	99.32975	100.703	100.2165	103.0308	103.8606	99.83566	100.3523	103.0827
5.058333	104.0766	101.9914	99.68342	99.75307	99.46385	107.9491	96.57114	97.46841	104.2178	97.49849	103.51	98.83389	99.3404	100.7026	100.2293	103.0404	103.8666	99.85277	100.3722	103.0729
5.066667	104.0544	101.993	99.67037	99.74139	99.45425	107.9522	96.56169	97.47088	104.2046	97.52606	103.5162	98.85074	99.35256	100.7022	100.2418	103.0524	103.8732	99.87024	100.3901	103.0635
5.075	104.0343	101.9943	99.65692	99.73063	99.44596	107.9561	96.552	97.47165	104.1882	97.55347	103.522	98.87347	99.36613	100.7014	100.2538	103.0659	103.8805	99.88767	100.4054	103.0546
5.083333	104.0168	101.9953	99.64317	99.72088	99.43918	107.9606	96.54279	97.47089	104.1685	97.58034	103.5275	98.90187	99.38097	100.6999	100.2651	103.0803	103.8887	99.90462	100.4179	103.0462
5.091667	104.0021	101.9963	99.6292	99.71222	99.43404	107.9654	96.53461	97.46881	104.1456	97.60646	103.5326	98.93579	99.39691	100.6974	100.2756	103.095	103.8982	99.92066	100.4269	103.0384
5.1	103.9906	101.9974	99.61508	99.70469	99.43058	107.9699	96.5279	97.4657	104.1195	97.63172	103.537	98.97513	99.41374	100.6937	100.2851	103.1092	103.909	99.93541	100.4324	103.0314
5.108333	103.9825	101.9989	99.60082	99.69832	99.42878	107.9735	96.52292	97.4619	104.0905	97.65615	103.5407	99.01984	99.43119	100.6886	100.2937	103.1225	103.9214	99.94856	100.4341	103.0251
5.116667	103.978	102.001	99.58642	99.69308	99.42858	107.9756	96.51977	97.45777	104.059	97.67982	103.5435	99.06985	99.44902	100.6821	100.3014	103.1342	103.9353	99.95988	100.4322	103.0195
5.125	103.9773	102.0038	99.57187	99.68893	99.42986	107.9755	96.51846	97.45372	104.0253	97.70284	103.5454	99.12504	99.46698	100.6739	100.3081	103.1441	103.9507	99.96924	100.4268	103.0148
5.133333	103.9803	102.0075	99.55716	99.68575	99.43248	107.9726	96.51889	97.45017	103.9899	97.72532	103.5462	99.18518	99.48483	100.664	100.3138	103.1516	103.9675	99.97664	100.4183	103.0109
5.141667	103.9871	102.0123	99.54224	99.68335	99.4363	107.9665	96.52089	97.44754	103.9534	97.7474	103.546	99.24989	99.5024	100.6526	100.3187	103.1564	103.9856	99.98216	100.4074	103.0078
5.15	103.9975	102.0184	99.52711	99.68152	99.44111	107.9567	96.52423	97.44623	103.9163	97.76921	103.5446	99.31864	99.51951	100.6396	100.3226	103.1585	104.0047	99.98601	100.3946	103.0055
5.158333	104.0111	102.0257	99.51176	99.67998	99.44672	107.9431	96.52858	97.44663	103.8793	97.7909	103.542	99.39072	99.53606	100.6253	100.3257	103.1577	104.0244	99.98846	100.3807	103.0042
5.166667	104.0276	102.0343	99.49617	99.67844	99.4529	107.9256	96.53357	97.44905	103.8428	97.81262	103.5383	99.46529	99.55193	100.6099	100.328	103.1541	104.0444	99.98983	100.3667	103.0037
5.175	104.0463	102.0442	99.48038	99.67661	99.45947	107.9042	96.53873	97.45372	103.8076	97.83448	103.5335	99.5414	99.56705	100.5936	100.3295	103.148	104.0644	99.99044	100.3534	103.0041
5.183333	104.0664	102.0551	99.46445	99.67424	99.46624	107.8793	96.54359	97.46074	103.7742	97.85656	103.5278	99.61802	99.58132	100.5769	100.3301	103.1398	104.0841	99.99061	100.3418	103.0055
5.191667	104.0872	102.067	99.44846	99.6711	99.47306	107.8511	96.54768	97.47011	103.743	97.87885	103.5213	99.69407	99.59463	100.5602	100.33	103.13	104.1033	99.99059	100.3328	103.0079
5.2	104.1078	102.0796	99.43251	99.66702	99.47984	107.8202	96.55065	97.48163	103.7145	97.9013	103.514	99.76844	99.6069	100.5439	100.3291	103.1191	104.1219	99.99061	100.3273	103.0112
5.208333	104.1274	102.0927	99.41674	99.66188	99.48653	107.7873	96.55224	97.49501	103.689	97.92377	103.5062	99.83993	99.61803	100.5283	100.3275	103.1078	104.1398	99.99084	100.326	103.0155
5.216667	104.1452	102.1061	99.40127	99.6556	99.49313	107.753	96.55236	97.5098	103.6666	97.9461	103.4981	99.90729	99.62798	100.5139	100.325	103.0967	104.157	99.9914	100.3298	103.0208
5.225	104.1604	102.1195	99.38625	99.6482	99.49968	107.7182	96.55107	97.52543	103.6474	97.96811	103.4898	99.96913	99.63678	100.5009	100.3218	103.0864	104.1737	99.99238	100.3391	103.0271
5.233333	104.1724	102.1328	99.37178	99.63972	99.50623	107.6837	96.54855	97.54127	103.6313	97.98962	103.4817	100.0239	99.64449	100.4897	100.3177	103.0774	104.19	99.99382	100.3544	103.0344
5.241667	104.181	102.146	99.35798	99.63029	99.5128	107.6504	96.54513	97.55662	103.6182	98.01044	103.474	100.0699	99.65126	100.4803	100.3129	103.0703	104.2063	99.99579	100.3757	103.0429
5.25	104.1858	102.1589	99.34491	99.62009	99.51938	107.619	96.54119	97.57081	103.6079	98.03041	103.467	100.1052	99.65727	100.4728	100.3073	103.0652	104.2228	99.99831	100.4032	103.0527
5.258333	104.1867	102.1714	99.33261	99.60933	99.52591	107.5903	96.5372	97.58321	103.6001	98.04934	103.461	100.1278	99.66271	100.4673	100.3012	103.0625	104.2398	100.0015	100.4364	103.0637
5.266667	104.1837	102.1835	99.3211	99.59827	99.5323	107.565	96.53361	97.59329	103.5945	98.06706	103.4563	100.1356	99.6678	100.4636	100.2946	103.062	104.2577	100.0055	100.4749	103.0761
5.275	104.1771	102.1954	99.31034	99.58718	99.53839	107.5436	96.53082	97.60066	103.5909	98.08336	103.4534	100.1265	99.67273	100.4617	100.2878	103.0637	104.2766	100.0105	100.518	103.0899
5.283333	104.1671	102.2069	99.30024	99.57631	99.544	107.5265	96.52915	97.60501	103.5888	98.09806	103.4523	100.0984	99.67765	100.4615	100.2809	103.0672	104.2968	100.017	100.5648	103.1051
5.291667	104.1539	102.2181	99.29068	99.56589	99.54894	107.5138	96.5288	97.60619	103.5879	98.11097	103.4534	100.0495	99.68268	100.4627	100.2743	103.0721	104.3181	100.0256	100.6143	103.1216
5.3	104.138	102.2292	99.28147	99.55612	99.55297	107.5054	96.52978	97.60411	103.5877	98.12192	103.4568	99.9783	99.68787	100.4651	100.2681	103.0778	104.3407	100.0368	100.6656	103.1394
5.308333	104.1194	102.2401	99.27242	99.54716	99.55586	107.5011	96.53196	97.59884	103.5877	98.13087	103.4624	99.88367	99.69323	100.4687	100.2626	103.084	104.3643	100.0515	100.7174	103.1584
5.316667	104.0985	102.2511	99.26331	99.53916	99.55738	107.5006	96.53499	97.59051	103.5873	98.13782	103.4704	99.76518	99.6987	100.473	100.2579	103.0898	104.3888	100.0706	100.7687	103.1784
5.325	104.0754	102.2623	99.25396	99.53218	99.55734	107.5032	96.53836	97.57934	103.5861	98.14293	103.4803	99.62305	99.70414	100.478	100.254	103.0948	104.414	100.0951	100.8185	103.1992
5.333333	104.0502	102.2737	99.24416	99.52626	99.55558	107.5084	96.54139	97.56561	103.5837	98.14644	103.4921	99.45831	99.7094	100.4835	100.2512	103.0982	104.4396	100.1257	100.8659	103.2208
5.341667	104.0231	102.2853	99.23373	99.52138	99.55197	107.5157	96.54329	97.54964	103.5798	98.14868	103.5052	99.27281	99.71429	100.4892	100.2494	103.0994	104.4653	100.1632	100.9102	103.2427
5.35	103.9942	102.2973	99.22249	99.51747	99.54642	107.5243	96.54318	97.53179	103.5741	98.15002	103.5194	99.06923	99.71863	100.4951	100.2487	103.0978	104.491	100.208	100.9508	103.2648
5.358333	103.9637	102.3097	99.21025	99.5144	99.53889	107.5338	96.54021	97.51245	103.5665	98.15087	103.5342	98.85107	99.72224	100.501	100.249	103.0931	104.5162	100.2603	100.9875	103.2868
5.366667	103.9318	102.3223	99.19683	99.51203	99.52936	107.5437	96.53357	97.49204	103.5571	98.15168	103.5492	98.62248	99.72496	100.5067	100.2502	103.0848	104.5408	100.3197	101.0201	103.3085
5.375	103.8987	102.3351	99.18207	99.51014	99.51784	107.5537	96.52257	97.47101	103.5462	98.15287	103.564	98.38818	99.72667	100.5122	100.2522	103.0728	104.5644	100.3855	101.0487	103.3296
5.383333	103.8648	102.348	99.1658	99.50854	99.50441	107.5634	96.50674	97.4498	103.534	98.1549	103.5784	98.15319	99.7273	100.5173	100.2548	103.0571	104.5868	100.4566	101.0736	103.3499
5.391667	103.8305	102.3607	99.14787	99.50698	99.48915	107.5729	96.48585	97.42887	103.5213	98.15818	103.5922	97.92258	99.72678	100.5217	100.2578	103.038	104.6078	100.5312	101.0951	103.3693
5.4	103.7962	102.3732	99.12812	99.50526	99.47223	107.5823	96.45997	97.40861	103.5088	98.1631	103.6052	97.70119	99.72513	100.5254	100.2608	103.0158	104.6273	100.6074	101.1137	103.3876
5.408333	103.7623	102.3852	99.10634	99.50317	99.45383	107.5917	96.4295	97.38936	103.4972	98.17	103.6174	97.49333	99.72238	100.5282	100.2635	102.9908	104.6454	100.683	101.1299	103.4049
5.416667	103.7294	102.3966	99.08229	99.50059	99.43419	107.6017	96.39515	97.37138	103.4873	98.17912	103.6287	97.30244	99.71865	100.53	100.2657	102.9637	104.6621	100.7559	101.1441	103.421
5.425	103.6981	102.4072	99.05568	99.49742	99.41361	107.6128	96.35796	97.35478	103.4801	98.19064	103.6393	97.13094	99.71409	100.5308	100.2672	102.9351	104.6778	100.8239	101.1567	103.4361
5.433333	103.669	102.4169	99.02617	99.49362	99.39241	107.6255	96.31923	97.33958	103.4759	98.20464	103.6491	96.98002	99.7089	100.5306	100.2677	102.9058	104.6926	100.8853	101.1681	103.4502
5.441667	103.643	102.4257	98.99339	99.4892	99.37098	107.6405	96.28051	97.32569	103.4754	98.22107	103.6583	96.84967	99.70329	100.5295	100.2672	102.8763	104.7068	100.9386	101.1785	103.4633
5.45	103.6209	102.4334	98.95699	99.48423	99.3497	107.6582	96.24353	97.31291	103.4788	98.23979	103.667	96.73869	99.69745	100.5276	100.2657	102.8473	104.7206	100.9828	101.1883	103.4756
5.458333	103.6035	102.4403	98.91665	99.47881	99.32898	107.679	96.21018	97.30101	103.486	98.26056	103.6754	96.64497	99.69154	100.5248	100.2632	102.8191	104.7341	101.0174	101.1973	103.487
5.466667	103.5917	102.4463	98.8721	99.47303	99.30924	107.7032	96.18242	97.28972	103.497	98.28304	103.6835	96.56563	99.68569	100.5213	100.26	102.7919	104.7474	101.042	101.2057	103.4977
5.475	103.5859	102.4517	98.82318	99.467	99.29088	107.7307	96.16226	97.27876	103.5115	98.30683	103.6917	96.49742	99.67999	100.5171	100.2561	102.7658	104.7605	101.0568	101.2134	103.5077
5.483333	103.5867	102.4567	98.76984	99.4608	99.27426	107.7615	96.15163	97.26785	103.5292	98.33144	103.7002	96.43695	99.67449	100.5122	100.252	102.7408	104.7732	101.0619	101.2204	103.5169
5.491667	103.5943	102.4614	98.71215	99.45446	99.25971	107.795	96.15235	97.25671	103.5494	98.35634	103.7094	96.38106	99.66918	100.5067	100.2479	102.7166	104.7856	101.0576	101.2265	103.5252
5.5	103.6087	102.4662	98.65032	99.44799	99.24751	107.8307	96.16602	97.24511	103.5718	98.38095	103.7194	96.32702	99.66404	100.5005	100.2442	102.693	104.7975	101.044	101.2316	103.5326
5.508333	103.6295	102.4712	98.58466	99.44135	99.2379	107.8679	96.19398	97.23279	103.5957	98.40466	103.7307	96.27286	99.65904	100.4937	100.241	102.67	104.809	101.0211	101.2355	103.5389
5.516667	103.656	102.4766	98.51557	99.43447	99.23101	107.9059	96.23715	97.21956	103.6206	98.42692	103.7435	96.21743	99.65412	100.4863	100.2386	102.6473	104.8199	100.9888	101.238	103.5442
5.525	103.6876	102.4825	98.44354	99.42727	99.22692	107.944	96.29605	97.20521	103.646	98.44724	103.758	96.16058	99.64922	100.4782	100.2372	102.6248	104.8303	100.9474	101.2391	103.5482
5.533333	103.7231	102.4892	98.36912	99.41967	99.22563	107.9815	96.37064	97.18961	103.6712	98.46523	103.7744	96.10308	99.64431	100.4695	100.2367	102.6027	104.84	100.8971	101.2387	103.5511
5.541667	103.7611	102.4965	98.29293	99.41156	99.22709	108.0176	96.46032	97.17269	103.6957	98.4806	103.7927	96.0466	99.63934	100.4604	100.2373	102.581	104.8491	100.8391	101.2367	103.5528
5.55	103.8002	102.5045	98.21567	99.40286	99.23117	108.052	96.56387	97.15444	103.7191	98.49318	103.8129	95.99354	99.63429	100.4507	100.2388	102.5599	104.8574	100.7747	101.2332	103.5532
5.558333	103.8388	102.5131	98.13809	99.39345	99.23775	108.0842	96.67943	97.13488	103.741	98.50292	103.8349	95.94686	99.62913	100.4407	100.2412	102.5398	104.8651	100.7059	101.2283	103.5525
5.566667	103.8751	102.5222	98.06104	99.38325	99.24664	108.114	96.80455	97.11409	103.7611	98.50989	103.8583	95.90993	99.62387	100.4304	100.2443	102.521	104.8721	100.635	101.2223	103.5507
5.575	103.9073	102.5315	97.98543	99.3722	99.25768	108.1413	96.93615	97.09217	103.7792	98.5143	103.883	95.88621	99.61852	100.4201	100.2481	102.5038	104.8784	100.5646	101.2155	103.548
5.583333	103.9339	102.5407	97.91226	99.36027	99.27069	108.166	97.07065	97.06926	103.7951	98.51644	103.9085	95.8791	99.61313	100.4098	100.2524	102.4885	104.884	100.4972	101.2081	103.5443
5.591667	103.9533	102.5498	97.8426	99.34748	99.2855	108.1884	97.20402	97.04546	103.8088	98.51666	103.9344	95.89165	99.60779	100.3997	100.257	102.475	104.8889	100.435	101.2007	103.5399
5.6	103.964	102.5583	97.77758	99.33393	99.30196	108.2086	97.33195	97.0209	103.8203	98.51534	103.9604	95.92644	99.60262	100.3901	100.2619	102.4636	104.8933	100.3799	101.1934	103.535
5.608333	103.9651	102.566	97.71837	99.3198	99.31991	108.2269	97.44994	96.9957	103.8296	98.51289	103.986	95.9855	99.59778	100.3809	100.2668	102.4541	104.897	100.3335	101.1866	103.5296
5.616667	103.9558	102.5728	97.66616	99.30533	99.33921	108.2436	97.55353	96.96995	103.8369	98.50971	104.0109	96.07024	99.59344	100.3723	100.2716	102.4463	104.9003	100.2966	101.1806	103.524
5.625	103.9359	102.5784	97.62214	99.29083	99.35969	108.2588	97.63846	96.94378	103.8422	98.50617	104.0346	96.18143	99.5898	100.3645	100.2761	102.4401	104.903	100.2699	101.1757	103.5183
5.633333	103.9056	102.5826	97.58738	99.27662	99.38119	108.2728	97.70084	96.91734	103.8459	98.50264	104.0571	96.31924	99.58707	100.3574	100.28	102.4352	104.9054	100.2532	101.1718	103.5126
5.641667	103.8656	102.5854	97.56288	99.26305	99.40349	108.2858	97.7374	96.89078	103.8482	98.4994	104.078	96.48317	99.58545	100.3512	100.2833	102.4315	104.9074	100.2463	101.1691	103.507
5.65	103.8171	102.5866	97.54942	99.25045	99.42629	108.298	97.74564	96.86433	103.8496	98.49671	104.0972	96.67207	99.58513	100.3459	100.2857	102.4291	104.9092	100.2483	101.1673	103.5015
5.658333	103.7616	102.5864	97.54754	99.2391	99.4493	108.3097	97.72405	96.83821	103.8502	98.49479	104.1147	96.88414	99.58625	100.3414	100.287	102.428	104.9109	100.2579	101.1665	103.4959
5.666667	103.7009	102.5846	97.55748	99.22926	99.47214	108.3211	97.67215	96.81261	103.8505	98.4938	104.1302	97.11693	99.58897	100.3376	100.2872	102.4282	104.9126	100.274	101.1662	103.4903
5.675	103.637	102.5815	97.57915	99.22112	99.49442	108.3323	97.59055	96.78773	103.8509	98.49388	104.1438	97.36732	99.59334	100.3344	100.2861	102.43	104.9145	100.2949	101.1664	103.4845
5.683333	103.5723	102.5771	97.61207	99.2148	99.51574	108.3437	97.48094	96.7637	103.8514	98.49512	104.1554	97.63163	99.59939	100.3316	100.2836	102.4334	104.9167	100.3192	101.1667	103.4784
5.691667	103.5089	102.5717	97.6554	99.21035	99.53569	108.3553	97.34596	96.74058	103.8524	98.49754	104.1647	97.90567	99.60702	100.329	100.2795	102.4386	104.9193	100.3455	101.167	103.472
5.7	103.449	102.5656	97.70791	99.20773	99.55386	108.3674	97.18906	96.71839	103.8538	98.50112	104.1717	98.18486	99.61608	100.3265	100.274	102.4455	104.9224	100.3724	101.1672	103.465
5.708333	103.3946	102.5589	97.76808	99.20685	99.56989	108.38	97.01431	96.69709	103.8558	98.50575	104.1762	98.46442	99.62629	100.3238	100.267	102.4541	104.9261	100.3989	101.1673	103.4574
5.716667	103.3476	102.552	97.83411	99.20752	99.58349	108.3932	96.82621	96.67662	103.8581	98.51123	104.1778	98.73945	99.63735	100.321	100.2584	102.4643	104.9302	100.4241	101.1672	103.4491
5.725	103.3093	102.5452	97.90405	99.20953	99.59442	108.407	96.62947	96.65689	103.8605	98.5173	104.1763	99.0051	99.64886	100.3181	100.2485	102.476	104.9345	100.4474	101.167	103.4399
5.733333	103.2809	102.5388	97.9759	99.21263	99.60257	108.4212	96.42883	96.63779	103.8629	98.52361	104.1714	99.25663	99.66042	100.3151	100.2373	102.489	104.9388	100.4685	101.1666	103.43
5.741667	103.263	102.5328	98.04771	99.21654	99.60791	108.4357	96.22885	96.61926	103.8649	98.52981	104.1629	99.48958	99.67164	100.312	100.2248	102.5031	104.9426	100.4873	101.1661	103.4191
5.75	103.2559	102.5276	98.11769	99.22098	99.61055	108.4503	96.03374	96.6012	103.8663	98.53554	104.1505	99.69978	99.68216	100.309	100.2113	102.5181	104.9457	100.504	101.1654	103.4072
5.758333	103.2595	102.5233	98.18424	99.22564	99.61069	108.4649	95.84723	96.58356	103.8668	98.54048	104.1344	99.88348	99.69169	100.306	100.1969	102.5336	104.9477	100.519	101.1646	103.3944
5.766667	103.2732	102.5199	98.24607	99.23026	99.60866	108.4793	95.67244	96.56628	103.866	98.54438	104.1145	100.0374	99.70001	100.303	100.1817	102.5492	104.9481	100.5331	101.1635	103.3805
5.775	103.2961	102.5174	98.3022	99.23454	99.60488	108.4934	95.5119	96.54935	103.8636	98.54705	104.0911	100.1589	99.70698	100.3	100.1657	102.5647	104.947	100.5468	101.1621	103.3654
5.783333	103.3268	102.5156	98.35196	99.23828	99.59983	108.5069	95.36748	96.53274	103.8591	98.5484	104.0647	100.2459	99.71254	100.2966	100.1492	102.5794	104.944	100.561	101.1604	103.3491
5.791667	103.364	102.5146	98.39496	99.24124	99.59408	108.5199	95.24049	96.51645	103.8522	98.54841	104.0358	100.297	99.71672	100.2927	100.1324	102.5928	104.9394	100.5763	101.1583	103.3314
5.8	103.406	102.514	98.43112	99.24327	99.58818	108.5323	95.13179	96.50047	103.8423	98.54718	104.0051	100.3118	99.71959	100.2879	100.1153	102.6043	104.9334	100.5935	101.1558	103.3124
5.808333	103.4512	102.5138	98.46057	99.24419	99.58273	108.544	95.04188	96.48477	103.8292	98.54486	103.9732	100.2905	99.72135	100.2819	100.0983	102.6133	104.926	100.6131	101.1528	103.2919
5.816667	103.498	102.5135	98.48366	99.24389	99.57826	108.5548	94.97108	96.4693	103.8125	98.54172	103.9409	100.2342	99.72223	100.2745	100.0814	102.6193	104.9175	100.6354	101.1496	103.2699
5.825	103.5449	102.513	98.50088	99.24225	99.57528	108.5648	94.91964	96.45397	103.792	98.53808	103.9089	100.1447	99.72255	100.2653	100.065	102.6218	104.9081	100.6606	101.1461	103.2465
5.833333	103.5903	102.5121	98.51285	99.23921	99.57418	108.5741	94.88777	96.43869	103.7677	98.53428	103.8778	100.0246	99.72269	100.2543	100.0492	102.6204	104.8981	100.6886	101.1425	103.2219
5.841667	103.6331	102.5106	98.52026	99.23475	99.57527	108.5824	94.87573	96.42334	103.7396	98.53069	103.8481	99.87716	99.72303	100.2413	100.0343	102.615	104.8875	100.719	101.1389	103.1961
5.85	103.672	102.5082	98.52385	99.22895	99.5787	108.59	94.8838	96.40786	103.708	98.52759	103.8204	99.70641	99.72399	100.2264	100.0206	102.6056	104.8766	100.7514	101.1354	103.1694
5.858333	103.706	102.5048	98.52435	99.22194	99.58452	108.597	94.91233	96.39221	103.673	98.52521	103.7949	99.517	99.72592	100.2097	100.0083	102.5923	104.8653	100.785	101.1319	103.1422
5.866667	103.7346	102.5004	98.52246	99.21398	99.59265	108.6033	94.9616	96.3764	103.6352	98.52367	103.772	99.31415	99.72915	100.1914	99.99762	102.5752	104.8538	100.8189	101.1284	103.1146
5.875	103.7573	102.495	98.51883	99.2054	99.60286	108.6091	95.03178	96.36047	103.5951	98.52295	103.7518	99.10353	99.73392	100.1717	99.98859	102.5547	104.8422	100.8522	101.1248	103.087
5.883333	103.774	102.4887	98.51399	99.19658	99.61483	108.6145	95.12282	96.34449	103.5534	98.52294	103.7344	98.8911	99.74038	100.151	99.98124	102.5312	104.8307	100.8841	101.1209	103.0598
5.891667	103.7846	102.4817	98.50836	99.18796	99.62814	108.6196	95.23434	96.32853	103.5106	98.52336	103.7196	98.68291	99.74856	100.1296	99.97551	102.5051	104.8192	100.914	101.1165	103.0333
5.9	103.7893	102.4742	98.50225	99.17996	99.64232	108.6247	95.36553	96.31267	103.4675	98.52385	103.7074	98.48488	99.75841	100.108	99.97125	102.4768	104.8078	100.9412	101.1116	103.0077
5.908333	103.7886	102.4665	98.4959	99.17296	99.65687	108.63	95.515	96.29698	103.4248	98.52397	103.6974	98.30261	99.76972	100.0864	99.96824	102.4466	104.7965	100.9656	101.106	102.9834
5.916667	103.7826	102.459	98.48943	99.16726	99.6713	108.6356	95.68072	96.2815	103.3831	98.52322	103.6891	98.14119	99.7822	100.0651	99.96621	102.4149	104.7853	100.9869	101.0999	102.9605
5.925	103.7718	102.4519	98.48296	99.16308	99.68512	108.6419	95.85987	96.26621	103.3431	98.52107	103.6822	98.00508	99.79547	100.0446	99.96484	102.3819	104.7742	101.0053	101.0933	102.9392
5.933333	103.7564	102.4454	98.47655	99.16051	99.69788	108.6491	96.04884	96.25105	103.3051	98.51706	103.6758	97.89789	99.8091	100.025	99.96376	102.3479	104.7632	101.0207	101.0866	102.9195
5.941667	103.7367	102.4399	98.47026	99.15956	99.70917	108.6575	96.24318	96.23591	103.2696	98.51082	103.6695	97.82231	99.82261	100.0065	99.96259	102.3132	104.7524	101.0337	101.0801	102.9014
5.95	103.7129	102.4354	98.46414	99.16016	99.71865	108.6671	96.4377	96.22062	103.2367	98.50208	103.6624	97.77995	99.83552	99.98944	99.96096	102.2782	104.7417	101.0443	101.0744	102.8848
5.958333	103.6853	102.432	98.45828	99.16218	99.72602	108.6781	96.62656	96.20502	103.2065	98.49072	103.654	97.7713	99.84733	99.97382	99.95851	102.2431	104.7313	101.0529	101.0699	102.8695
5.966667	103.6539	102.4299	98.45276	99.16541	99.73109	108.6907	96.80352	96.18889	103.1787	98.47677	103.6437	97.79568	99.8576	99.95975	99.95491	102.2083	104.7212	101.0598	101.0671	102.8554
5.975	103.6191	102.4291	98.44772	99.16964	99.73375	108.7047	96.96217	96.17205	103.1531	98.46042	103.631	97.85135	99.86595	99.94725	99.94993	102.1742	104.7116	101.0651	101.0665	102.8421
5.983333	103.5811	102.4295	98.44331	99.1746	99.73396	108.7201	97.09639	96.15429	103.1293	98.44202	103.6158	97.9355	99.87208	99.93631	99.94339	102.1414	104.7026	101.069	101.0684	102.8295
5.991667	103.5405	102.431	98.43969	99.18001	99.73177	108.7368	97.20069	96.13544	103.1069	98.42204	103.5978	98.04441	99.87581	99.92694	99.9352	102.1105	104.694	101.0715	101.0732	102.8172
6	103.4977	102.4337	98.43704	99.18564	99.72728	108.7544	97.27076	96.11535	103.0855	98.40109	103.5772	98.1736	99.87712	99.91917	99.92536	102.082	104.686	101.0728	101.0809	102.8051
6.008333	103.4536	102.4372	98.43553	99.19127	99.72064	108.7728	97.30381	96.09391	103.0648	98.37983	103.5541	98.31803	99.87611	99.91305	99.91395	102.0564	104.6782	101.073	101.0915	102.7928
6.016667	103.409	102.4415	98.43534	99.19676	99.71202	108.7918	97.29883	96.0711	103.0444	98.35891	103.5289	98.47232	99.873	99.90863	99.9011	102.0343	104.6704	101.072	101.105	102.7803
6.025	103.3646	102.4464	98.43663	99.20202	99.70162	108.8111	97.25669	96.04699	103.0241	98.33896	103.5018	98.63107	99.86815	99.90596	99.887	102.0159	104.6625	101.0699	101.1211	102.7674
6.033333	103.3215	102.4518	98.43953	99.20703	99.68964	108.8305	97.18002	96.02173	103.0039	98.32048	103.4732	98.78902	99.86198	99.90503	99.87189	102.0012	104.6541	101.0665	101.1395	102.754
6.041667	103.2803	102.4574	98.44412	99.21181	99.67627	108.8497	97.07303	95.99556	102.9837	98.30387	103.4437	98.94143	99.85495	99.90578	99.85603	101.9903	104.6448	101.0618	101.1597	102.7403
6.05	103.2419	102.4632	98.45044	99.21643	99.66169	108.8685	96.94111	95.96878	102.9637	98.28941	103.4136	99.08422	99.84752	99.90809	99.83971	101.983	104.6344	101.0556	101.1813	102.7262
6.058333	103.2069	102.469	98.45849	99.22099	99.64607	108.8865	96.79057	95.94169	102.9442	98.27731	103.3833	99.21416	99.84011	99.91173	99.8232	101.9789	104.6226	101.0476	101.2039	102.7118
6.066667	103.1758	102.4748	98.46824	99.22561	99.62956	108.9034	96.62821	95.91461	102.9255	98.26769	103.3533	99.329	99.83307	99.91645	99.8068	101.9775	104.6091	101.0378	101.2271	102.6972
6.075	103.149	102.4805	98.47962	99.23042	99.61232	108.9185	96.46095	95.88781	102.9078	98.26062	103.3238	99.42752	99.82671	99.92193	99.79077	101.9782	104.5938	101.0259	101.2503	102.6826
6.083333	103.1269	102.4861	98.49255	99.23556	99.59449	108.9316	96.29554	95.86156	102.8914	98.25613	103.2953	99.50945	99.82121	99.9279	99.77534	101.9802	104.5767	101.012	101.2733	102.6683
6.091667	103.1098	102.4915	98.50694	99.24119	99.57622	108.9421	96.13827	95.83611	102.8764	98.25421	103.2679	99.5754	99.81668	99.93409	99.76074	101.9828	104.5578	100.9961	101.2957	102.6544
6.1	103.0979	102.4966	98.52266	99.24741	99.55768	108.9495	95.99482	95.81167	102.8628	98.25488	103.242	99.62672	99.81315	99.94032	99.74717	101.985	104.5372	100.9782	101.3172	102.6413
6.108333	103.0916	102.5014	98.53958	99.25431	99.53904	108.9537	95.87008	95.78842	102.8506	98.25811	103.2176	99.66524	99.81057	99.94646	99.73478	101.986	104.5154	100.9585	101.3376	102.6292
6.116667	103.0908	102.5058	98.55758	99.26197	99.52051	108.9545	95.76805	95.76651	102.8397	98.26394	103.1948	99.69309	99.8088	99.95242	99.72369	101.985	104.4925	100.9373	101.3566	102.6182
6.125	103.0957	102.5098	98.57651	99.27041	99.50231	108.9517	95.69178	95.74603	102.8296	98.27236	103.1734	99.71245	99.80765	99.9581	99.71394	101.9812	104.4692	100.9149	101.3742	102.6086
6.133333	103.106	102.5133	98.59621	99.27965	99.48469	108.9455	95.64329	95.72698	102.8202	98.28342	103.1535	99.72528	99.80691	99.96344	99.70552	101.9741	104.4457	100.8916	101.3902	102.6005
6.141667	103.1214	102.5162	98.61651	99.28966	99.46794	108.9362	95.62364	95.70933	102.8112	98.29711	103.1347	99.73321	99.80633	99.96835	99.69836	101.9633	104.4226	100.8679	101.4046	102.594
6.15	103.1415	102.5185	98.63719	99.30041	99.45232	108.9241	95.63283	95.69296	102.8022	98.31337	103.1169	99.73737	99.80574	99.97274	99.69229	101.9486	104.4003	100.8441	101.4174	102.5892
6.158333	103.1658	102.5201	98.65801	99.3118	99.4381	108.9096	95.66996	95.67773	102.793	98.33204	103.1	99.73836	99.80494	99.97651	99.68708	101.93	104.3792	100.8207	101.4285	102.586
6.166667	103.1933	102.5209	98.67868	99.32373	99.42552	108.8933	95.73319	95.66346	102.7834	98.35282	103.0837	99.73626	99.80384	99.97959	99.68244	101.9074	104.3595	100.798	101.4379	102.5845
6.175	103.2232	102.5209	98.69889	99.33602	99.4148	108.876	95.81988	95.64993	102.7731	98.37525	103.0679	99.73071	99.80233	99.98188	99.67804	101.8809	104.3414	100.7762	101.4457	102.5846
6.183333	103.2545	102.52	98.71828	99.34848	99.40613	108.8583	95.92669	95.63691	102.7622	98.39875	103.0525	99.72096	99.80038	99.98334	99.67352	101.8509	104.3249	100.7557	101.4517	102.5863
6.191667	103.2863	102.5181	98.73647	99.36087	99.39967	108.841	96.04972	95.62417	102.7506	98.42261	103.0373	99.70604	99.79794	99.98394	99.66855	101.8175	104.31	100.7363	101.4562	102.5897
6.2	103.3176	102.5152	98.75309	99.37295	99.39553	108.825	96.18466	95.61149	102.7383	98.44613	103.0223	99.68489	99.79495	99.98368	99.66282	101.7813	104.2966	100.7183	101.459	102.5945
6.208333	103.3473	102.5113	98.76776	99.38448	99.39377	108.8112	96.32702	95.5987	102.7256	98.46862	103.0074	99.65649	99.79136	99.98263	99.65609	101.7426	104.2842	100.7015	101.4602	102.6009
6.216667	103.3747	102.5062	98.78013	99.39522	99.39444	108.8002	96.47226	95.58568	102.7126	98.48951	102.9928	99.62004	99.78711	99.9809	99.6482	101.7022	104.2725	100.6858	101.4602	102.6087
6.225	103.3992	102.5002	98.78992	99.40503	99.39754	108.7928	96.61603	95.57237	102.6997	98.5083	102.9783	99.57508	99.78214	99.97864	99.63909	101.6607	104.2609	100.6714	101.459	102.6177
6.233333	103.4201	102.4931	98.79692	99.41379	99.40303	108.7897	96.75434	95.55877	102.687	98.52465	102.9641	99.52157	99.77643	99.97608	99.62873	101.6188	104.2491	100.6581	101.457	102.6279
6.241667	103.4372	102.4851	98.801	99.42148	99.41085	108.7911	96.88368	95.54492	102.6749	98.5383	102.9501	99.45993	99.77	99.97348	99.6172	101.5773	104.2363	100.6461	101.4545	102.6389
6.25	103.45	102.4762	98.80218	99.42816	99.42092	108.7973	97.00113	95.53086	102.6635	98.54917	102.9364	99.391	99.76295	99.97113	99.60456	101.5368	104.2222	100.6353	101.4519	102.6505
6.258333	103.4582	102.4668	98.80054	99.43393	99.43315	108.8083	97.10444	95.51669	102.653	98.55727	102.9232	99.31594	99.75544	99.96932	99.59092	101.4983	104.2063	100.6259	101.4495	102.6625
6.266667	103.4617	102.457	98.79626	99.43899	99.44741	108.824	97.19207	95.50248	102.6434	98.56278	102.9106	99.23605	99.74771	99.96835	99.57638	101.4624	104.1883	100.618	101.4476	102.6745
6.275	103.4601	102.447	98.78956	99.44356	99.46355	108.8443	97.2631	95.48829	102.6347	98.56597	102.8987	99.1527	99.74005	99.96848	99.56105	101.4298	104.1681	100.6115	101.4463	102.6861
6.283333	103.4534	102.437	98.78071	99.44785	99.4814	108.8688	97.31726	95.47419	102.6268	98.56725	102.8878	99.06724	99.73279	99.9699	99.54504	101.4011	104.1455	100.6064	101.4457	102.6971
6.291667	103.4417	102.4274	98.76997	99.45209	99.50077	108.8972	97.35479	95.46021	102.6195	98.56702	102.878	98.9809	99.72624	99.97273	99.52845	101.3769	104.1208	100.6027	101.4457	102.7071
6.3	103.4251	102.4183	98.75764	99.45648	99.52147	108.9291	97.37643	95.44643	102.6125	98.56574	102.8695	98.89488	99.72063	99.97705	99.51143	101.3573	104.0942	100.6002	101.4463	102.7161
6.308333	103.4039	102.4099	98.74401	99.46116	99.54326	108.9642	97.38323	95.43293	102.6055	98.56377	102.8625	98.81033	99.71612	99.98287	99.49412	101.3425	104.0663	100.5987	101.4472	102.7236
6.316667	103.3787	102.4021	98.72938	99.4662	99.56592	109.0019	97.37653	95.4198	102.5979	98.56143	102.8572	98.72837	99.71275	99.99017	99.47668	101.3326	104.0375	100.5979	101.4481	102.7297
6.325	103.35	102.3951	98.71403	99.47162	99.58917	109.0417	97.35787	95.40715	102.5894	98.55893	102.8538	98.65014	99.71043	99.9989	99.45934	101.3274	104.0085	100.5975	101.4487	102.7343
6.333333	103.3188	102.3886	98.69827	99.47737	99.61276	109.083	97.32887	95.39507	102.5794	98.55641	102.8524	98.57672	99.70894	100.009	99.4423	101.3265	103.98	100.5973	101.4488	102.7373
6.341667	103.2859	102.3827	98.68236	99.48334	99.6364	109.1253	97.29126	95.38365	102.5673	98.55394	102.8531	98.5091	99.70798	100.0204	99.42582	101.3297	103.9524	100.5969	101.4483	102.7388
6.35	103.2521	102.3773	98.66658	99.48939	99.65985	109.1677	97.24684	95.37293	102.5527	98.55159	102.856	98.44818	99.70719	100.0328	99.41012	101.3366	103.9264	100.5963	101.4469	102.7389
6.358333	103.2184	102.3721	98.65118	99.49536	99.68286	109.2095	97.19743	95.36292	102.5351	98.54945	102.8611	98.3947	99.70618	100.0463	99.39536	101.3467	103.9024	100.5952	101.4446	102.7376
6.366667	103.1855	102.3672	98.63641	99.5011	99.70522	109.2498	97.14486	95.35356	102.5144	98.54764	102.8683	98.34928	99.70462	100.0605	99.3817	101.3595	103.8808	100.5937	101.4414	102.7352
6.375	103.1543	102.3626	98.62244	99.50652	99.72675	109.2877	97.09097	95.34477	102.4906	98.54631	102.8776	98.31244	99.70223	100.0753	99.36921	101.3744	103.8617	100.5917	101.4375	102.7318
6.383333	103.1251	102.3582	98.60943	99.51158	99.7473	109.3221	97.03754	95.33641	102.4636	98.54563	102.8886	98.28456	99.69883	100.0904	99.3579	101.3906	103.8452	100.5895	101.433	102.7274
6.391667	103.0985	102.354	98.59744	99.51629	99.76672	109.352	96.98629	95.32829	102.4338	98.54578	102.9012	98.26589	99.6943	100.1055	99.34777	101.4076	103.8312	100.587	101.4281	102.7221
6.4	103.0745	102.3503	98.58651	99.52071	99.78488	109.3765	96.93885	95.32022	102.4014	98.54692	102.9148	98.25651	99.68856	100.1204	99.33879	101.4245	103.8194	100.5844	101.4232	102.7162
6.408333	103.0533	102.3469	98.5766	99.52488	99.80166	109.3948	96.89668	95.31195	102.3671	98.54917	102.929	98.25631	99.68159	100.1347	99.33091	101.4407	103.8095	100.5817	101.4185	102.7095
6.416667	103.0347	102.3441	98.56769	99.52885	99.81691	109.4062	96.86106	95.30325	102.3312	98.55258	102.9433	98.265	99.67337	100.1482	99.32409	101.4555	103.801	100.5789	101.4143	102.7022
6.425	103.0185	102.3418	98.55969	99.53261	99.8305	109.4105	96.83303	95.2939	102.2945	98.55714	102.9571	98.28205	99.66395	100.1606	99.31827	101.4685	103.7934	100.576	101.4108	102.6942
6.433333	103.0045	102.3402	98.55257	99.53613	99.8423	109.4075	96.81333	95.28368	102.2575	98.56273	102.9697	98.30675	99.65337	100.1716	99.31335	101.479	103.7863	100.573	101.4083	102.6855
6.441667	102.9927	102.3393	98.54625	99.53931	99.85222	109.3976	96.8023	95.27238	102.2208	98.56915	102.9805	98.33812	99.64171	100.181	99.30924	101.4869	103.7789	100.5699	101.4068	102.6761
6.45	102.9829	102.339	98.54071	99.54201	99.86016	109.3812	96.79992	95.25985	102.1848	98.57612	102.9889	98.37499	99.62904	100.1886	99.30579	101.4918	103.771	100.5668	101.4067	102.6659
6.458333	102.9751	102.3392	98.53592	99.54407	99.86607	109.3592	96.80571	95.24594	102.15	98.58328	102.9944	98.41599	99.61547	100.1941	99.30284	101.4937	103.7621	100.5637	101.4079	102.655
6.466667	102.9693	102.3399	98.53189	99.54531	99.86996	109.3327	96.81881	95.23053	102.1169	98.59025	102.9965	98.45965	99.60108	100.1976	99.30023	101.4925	103.752	100.5609	101.4108	102.6433
6.475	102.9655	102.3409	98.52863	99.54556	99.87189	109.3028	96.83796	95.21355	102.0855	98.59662	102.9949	98.50448	99.58594	100.1989	99.29776	101.4883	103.7404	100.5585	101.4152	102.6309
6.483333	102.9638	102.3421	98.52616	99.54463	99.87203	109.271	96.86152	95.19496	102.0561	98.60201	102.9895	98.54913	99.57015	100.198	99.29525	101.4811	103.7273	100.5569	101.4213	102.6179
6.491667	102.9641	102.3434	98.52453	99.54237	99.87063	109.2386	96.88755	95.17482	102.0287	98.60609	102.9802	98.59251	99.55377	100.1948	99.29253	101.4711	103.7126	100.5563	101.429	102.6045
6.5	102.9664	102.3446	98.52373	99.53862	99.86801	109.2071	96.91382	95.15323	102.0033	98.60862	102.9671	98.63383	99.53691	100.1895	99.28939	101.4584	103.6965	100.557	101.4382	102.5907
6.508333	102.9707	102.3456	98.52374	99.53329	99.86457	109.1777	96.93796	95.13039	101.9799	98.60946	102.9507	98.6727	99.51967	100.1819	99.28565	101.4434	103.6792	100.5594	101.4489	102.5769
6.516667	102.977	102.3463	98.52448	99.5263	99.86073	109.1516	96.95757	95.10653	101.9584	98.60859	102.9311	98.70904	99.50219	100.1724	99.28112	101.4265	103.6607	100.5636	101.4608	102.5632
6.525	102.985	102.3466	98.52582	99.51765	99.85689	109.1299	96.97035	95.08194	101.9384	98.60611	102.9089	98.74306	99.48461	100.1609	99.27561	101.408	103.6415	100.5697	101.4737	102.5498
6.533333	102.9945	102.3466	98.52759	99.50739	99.85342	109.1134	96.97429	95.05693	101.9197	98.60216	102.8847	98.77517	99.46709	100.1477	99.26892	101.3886	103.6216	100.5777	101.4872	102.5369
6.541667	103.0052	102.3462	98.52958	99.49564	99.85059	109.1026	96.96785	95.03183	101.9022	98.59697	102.859	98.80585	99.44983	100.1329	99.26088	101.3686	103.6014	100.5876	101.5011	102.5248
6.55	103.0164	102.3455	98.53159	99.48257	99.84863	109.0979	96.95013	95.00697	101.8854	98.59079	102.8325	98.83559	99.43307	100.1169	99.2513	101.3488	103.581	100.5991	101.5149	102.5136
6.558333	103.0277	102.3445	98.5334	99.46842	99.84765	109.0993	96.92102	94.98266	101.869	98.58385	102.8057	98.86477	99.4171	100.0998	99.24003	101.3296	103.5608	100.612	101.5281	102.5034
6.566667	103.0384	102.3433	98.53481	99.45347	99.84769	109.1066	96.88119	94.95918	101.8528	98.57639	102.7793	98.89361	99.40226	100.0818	99.22693	101.3118	103.541	100.626	101.5403	102.4943
6.575	103.0479	102.342	98.53563	99.43801	99.84874	109.1193	96.83203	94.93672	101.8365	98.56865	102.7537	98.92213	99.3889	100.0633	99.21191	101.2957	103.5219	100.6409	101.5512	102.4862
6.583333	103.0557	102.3408	98.53569	99.42237	99.85072	109.1368	96.7755	94.91541	101.8201	98.56082	102.7297	98.95009	99.37735	100.0446	99.19494	101.282	103.5037	100.6564	101.5605	102.4792
6.591667	103.0614	102.3399	98.53486	99.40686	99.8535	109.1584	96.71386	94.89528	101.8035	98.55315	102.7075	98.97701	99.3679	100.0257	99.17605	101.2711	103.4865	100.6721	101.5679	102.473
6.6	103.0648	102.3392	98.53303	99.39183	99.85695	109.1833	96.64948	94.87627	101.7868	98.54584	102.6878	99.00216	99.36077	100.0072	99.1554	101.2633	103.4707	100.6879	101.5733	102.4677
6.608333	103.0659	102.3389	98.53018	99.37761	99.86088	109.2107	96.58463	94.85829	101.7701	98.53907	102.6707	99.02461	99.35609	99.98933	99.13322	101.2586	103.4562	100.7035	101.5768	102.4629
6.616667	103.0647	102.3389	98.52629	99.36455	99.86513	109.2397	96.52132	94.8412	101.7537	98.53298	102.6568	99.04319	99.35384	99.97244	99.10985	101.257	103.4432	100.7189	101.5784	102.4586
6.625	103.0616	102.3393	98.52144	99.35297	99.86952	109.2699	96.46119	94.82484	101.7381	98.5276	102.6461	99.05663	99.35392	99.9569	99.08569	101.2583	103.4319	100.7337	101.5784	102.4545
6.633333	103.0568	102.3399	98.51571	99.34317	99.87389	109.3008	96.40549	94.80905	101.7234	98.52289	102.6389	99.06353	99.35607	99.943	99.06121	101.2621	103.4225	100.748	101.577	102.4504
6.641667	103.0509	102.3406	98.50927	99.33544	99.87813	109.3319	96.35502	94.79366	101.71	98.5187	102.6351	99.06244	99.35994	99.93096	99.03686	101.2678	103.415	100.7616	101.5746	102.4462
6.65	103.0445	102.3414	98.5023	99.33003	99.88216	109.3632	96.31014	94.77851	101.6983	98.51484	102.6346	99.05196	99.36513	99.92089	99.01312	101.2749	103.4098	100.7743	101.5716	102.4415
6.658333	103.0378	102.3421	98.495	99.32713	99.88599	109.3945	96.27074	94.76345	101.6886	98.5111	102.6371	99.03077	99.37118	99.91283	98.9904	101.2826	103.4069	100.7859	101.5685	102.4363
6.666667	103.0315	102.3425	98.48756	99.3269	99.88965	109.4258	96.23631	94.74836	101.681	98.50724	102.6422	98.99779	99.37767	99.90672	98.96909	101.2905	103.4066	100.7961	101.5654	102.4303
6.675	103.0257	102.3425	98.4802	99.32939	99.89321	109.4575	96.20597	94.73313	101.6757	98.50307	102.6493	98.95222	99.38424	99.90245	98.94949	101.2979	103.409	100.8046	101.5627	102.4233
6.683333	103.0208	102.3421	98.47308	99.33457	99.89679	109.4894	96.17859	94.71769	101.6726	98.49841	102.6578	98.89367	99.39061	99.89991	98.93182	101.3043	103.4142	100.8109	101.5606	102.4153
6.691667	103.0168	102.3412	98.46639	99.34233	99.9005	109.5219	96.15283	94.70202	101.6716	98.49314	102.6668	98.82228	99.3966	99.89896	98.91619	101.3092	103.4221	100.8147	101.5591	102.406
6.7	103.0138	102.3398	98.46027	99.35242	99.90443	109.5548	96.12732	94.68613	101.6723	98.4872	102.6755	98.73873	99.40211	99.89951	98.90259	101.3122	103.4327	100.8156	101.5582	102.3955
6.708333	103.0117	102.3381	98.45484	99.36453	99.90867	109.5881	96.10072	94.67011	101.6743	98.48058	102.6832	98.64435	99.40714	99.9015	98.8909	101.3132	103.4459	100.8134	101.5579	102.3835
6.716667	103.0104	102.336	98.45019	99.37829	99.91322	109.6215	96.07185	94.6541	101.6772	98.47336	102.6891	98.54112	99.41175	99.90492	98.88087	101.3119	103.4614	100.8079	101.5581	102.3701
6.725	103.0098	102.3337	98.44636	99.39327	99.91809	109.6547	96.03977	94.63833	101.6805	98.46564	102.6926	98.43162	99.41605	99.90985	98.87213	101.3084	103.4789	100.799	101.5587	102.3554
6.733333	103.0097	102.3314	98.44337	99.40901	99.92319	109.6872	96.00387	94.62304	101.6837	98.4576	102.6933	98.31903	99.42015	99.91637	98.86424	101.3028	103.498	100.7869	101.5596	102.3393
6.741667	103.01	102.3291	98.44121	99.42507	99.92842	109.7185	95.96384	94.60845	101.6866	98.44938	102.6907	98.20694	99.42418	99.92453	98.85669	101.2951	103.5185	100.7717	101.5608	102.3219
6.75	103.0104	102.3269	98.43985	99.44101	99.93366	109.7482	95.91969	94.59476	101.689	98.44116	102.6849	98.09926	99.42824	99.93439	98.84896	101.2856	103.5397	100.7537	101.5623	102.3032
6.758333	103.0106	102.325	98.43926	99.45643	99.93872	109.7759	95.8717	94.58212	101.6906	98.43304	102.6758	97.99992	99.43238	99.94589	98.84055	101.2745	103.5614	100.7329	101.564	102.2834
6.766667	103.0101	102.3232	98.43942	99.47099	99.94343	109.8012	95.8204	94.57061	101.6915	98.42511	102.6636	97.91268	99.43658	99.95893	98.83099	101.262	103.5832	100.7098	101.5658	102.2625
6.775	103.0087	102.3215	98.44028	99.48438	99.94759	109.824	95.76648	94.56024	101.6915	98.4174	102.6486	97.84086	99.44078	99.97331	98.81995	101.2483	103.6047	100.6847	101.568	102.2405
6.783333	103.0059	102.3199	98.4418	99.49634	99.95101	109.8445	95.71078	94.55097	101.6908	98.40991	102.6312	97.78712	99.44483	99.98878	98.80716	101.2338	103.6255	100.6577	101.5704	102.2174
6.791667	103.0015	102.3181	98.44391	99.50665	99.95351	109.8629	95.65416	94.5427	101.6895	98.40258	102.612	97.75334	99.44856	100.005	98.79248	101.2187	103.6453	100.6292	101.5731	102.1932
6.8	102.9953	102.3161	98.44656	99.51515	99.95496	109.8795	95.59752	94.5353	101.6878	98.39528	102.5915	97.7405	99.4517	100.0216	98.77587	101.2034	103.6638	100.5993	101.5763	102.168
6.808333	102.9873	102.3136	98.44966	99.52173	99.95524	109.8949	95.54164	94.52856	101.6859	98.38776	102.5703	97.74868	99.45399	100.0382	98.75736	101.1885	103.6808	100.5684	101.5801	102.1417
6.816667	102.9778	102.3104	98.45313	99.5263	99.95429	109.9097	95.48727	94.52224	101.6841	98.37975	102.5489	97.7771	99.45517	100.0543	98.73706	101.1742	103.696	100.5367	101.5844	102.1143
6.825	102.9669	102.3065	98.45692	99.52885	99.9521	109.9243	95.43499	94.51607	101.6824	98.37089	102.5277	97.82418	99.45502	100.0694	98.71514	101.1611	103.7094	100.5046	101.5893	102.0859
6.833333	102.9549	102.3018	98.46095	99.52943	99.94872	109.9393	95.38532	94.50975	101.6809	98.36089	102.5073	97.88769	99.45338	100.0831	98.69181	101.1497	103.7208	100.4724	101.5947	102.0564
6.841667	102.9421	102.2962	98.46516	99.52815	99.94424	109.9553	95.3386	94.50303	101.6798	98.34951	102.4881	97.96488	99.45024	100.095	98.66731	101.1401	103.7303	100.4407	101.6004	102.0259
6.85	102.9288	102.2897	98.46948	99.52521	99.93881	109.9726	95.29508	94.49569	101.679	98.33664	102.4703	98.05265	99.44568	100.1047	98.64192	101.1328	103.7379	100.4099	101.6064	101.9946
6.858333	102.9153	102.2825	98.47384	99.52088	99.93257	109.9915	95.25482	94.48753	101.6783	98.32233	102.4544	98.14774	99.43994	100.1118	98.61593	101.1278	103.7439	100.3807	101.6125	101.9625
6.866667	102.9016	102.2746	98.47816	99.51548	99.92569	110.0122	95.21778	94.47839	101.6774	98.30677	102.4405	98.24688	99.43335	100.1161	98.58963	101.1252	103.7485	100.3537	101.6186	101.9299
6.875	102.888	102.2661	98.48237	99.50937	99.91833	110.0348	95.18374	94.46807	101.6762	98.29032	102.4287	98.34695	99.42636	100.1175	98.56329	101.1251	103.7518	100.3296	101.6246	101.897
6.883333	102.8743	102.2572	98.48638	99.50287	99.91063	110.0591	95.15241	94.45635	101.6742	98.27346	102.4191	98.44511	99.41947	100.1159	98.53718	101.1272	103.7544	100.3091	101.6306	101.864
6.891667	102.8605	102.248	98.49016	99.49629	99.90273	110.0851	95.12339	94.44298	101.6711	98.2568	102.4115	98.53888	99.41321	100.1112	98.51156	101.1315	103.7565	100.2929	101.6365	101.8314
6.9	102.8466	102.2387	98.49368	99.48986	99.89473	110.1123	95.09622	94.42766	101.6663	98.241	102.4058	98.62622	99.40813	100.1037	98.48668	101.1374	103.7585	100.2816	101.6424	101.7996
6.908333	102.8327	102.2293	98.49696	99.48374	99.88675	110.1405	95.07047	94.41008	101.6596	98.2268	102.4017	98.70552	99.4047	100.0935	98.46278	101.1445	103.761	100.2756	101.6484	101.769
6.916667	102.8186	102.2201	98.50008	99.47802	99.87889	110.1691	95.04574	94.38995	101.6507	98.21486	102.3987	98.77559	99.40334	100.0807	98.44008	101.1522	103.7642	100.2752	101.6547	101.74
6.925	102.8046	102.2111	98.50314	99.47272	99.87125	110.1977	95.02165	94.36704	101.6393	98.20577	102.3968	98.83568	99.40437	100.0657	98.41881	101.1601	103.7687	100.2806	101.6613	101.7133
6.933333	102.7907	102.2024	98.50632	99.46776	99.86392	110.2256	94.99786	94.34124	101.6253	98.19997	102.3955	98.88539	99.40794	100.0488	98.39918	101.1673	103.7747	100.2917	101.6682	101.6892
6.941667	102.777	102.1942	98.50978	99.46306	99.85696	110.2525	94.97409	94.31258	101.6088	98.19765	102.3946	98.92464	99.41408	100.0304	98.3814	101.1735	103.7823	100.3082	101.6755	101.6683
6.95	102.7636	102.1864	98.51372	99.45851	99.85043	110.2776	94.95009	94.28128	101.59	98.19878	102.394	98.95366	99.42268	100.0109	98.36562	101.178	103.7917	100.3296	101.6831	101.6509
6.958333	102.7504	102.1791	98.51831	99.45399	99.84436	110.3006	94.92564	94.24773	101.5689	98.20308	102.3935	98.97292	99.43349	99.99078	98.35201	101.1805	103.8027	100.3554	101.6909	101.6373
6.966667	102.7374	102.1723	98.52371	99.44946	99.83879	110.321	94.90057	94.21257	101.546	98.21004	102.3928	98.98306	99.44618	99.97033	98.34066	101.1805	103.8153	100.3846	101.6986	101.6278
6.975	102.7246	102.1659	98.53003	99.44489	99.83375	110.3384	94.87475	94.17655	101.5215	98.21903	102.392	98.98487	99.46034	99.94997	98.33162	101.178	103.8292	100.4164	101.7061	101.6227
6.983333	102.7121	102.1599	98.53738	99.44034	99.82928	110.3523	94.84808	94.14054	101.496	98.22932	102.3907	98.97917	99.47554	99.93002	98.3249	101.1726	103.8441	100.4498	101.713	101.6222
6.991667	102.6997	102.1542	98.5458	99.43589	99.82547	110.3624	94.82044	94.10545	101.4699	98.24023	102.389	98.96678	99.49132	99.91078	98.32043	101.1646	103.8597	100.4837	101.719	101.6264
7	102.6874	102.1487	98.55536	99.43165	99.8224	110.3684	94.79177	94.07212	101.4437	98.25112	102.3867	98.94843	99.50727	99.89245	98.3181	101.1541	103.8755	100.5169	101.7239	101.6354
7.008333	102.675	102.1433	98.56606	99.42772	99.82019	110.3702	94.76202	94.04128	101.418	98.2615	102.3839	98.92472	99.52298	99.87519	98.31771	101.1414	103.8912	100.5485	101.7274	101.6491
7.016667	102.6625	102.1378	98.5779	99.42425	99.81894	110.3675	94.73126	94.01351	101.3932	98.27096	102.3807	98.89607	99.53811	99.85912	98.31902	101.127	103.9064	100.5773	101.7292	101.6674
7.025	102.6495	102.1322	98.59087	99.42133	99.81869	110.3603	94.6997	93.9892	101.3697	98.27919	102.3772	98.86275	99.55238	99.84433	98.32174	101.1115	103.9208	100.6024	101.7293	101.69
7.033333	102.636	102.1262	98.6049	99.41912	99.81948	110.3487	94.66772	93.96854	101.3477	98.28599	102.3736	98.8248	99.56558	99.83087	98.32554	101.0954	103.934	100.6234	101.7274	101.7163
7.041667	102.6218	102.1198	98.61994	99.41774	99.82125	110.333	94.6359	93.95156	101.3273	98.29123	102.3702	98.78212	99.57755	99.8188	98.33009	101.0793	103.9457	100.6396	101.7236	101.7458
7.05	102.6069	102.1128	98.63592	99.41728	99.82387	110.3134	94.60502	93.93811	101.3084	98.29484	102.3673	98.7345	99.58821	99.80816	98.33505	101.0638	103.9555	100.6509	101.718	101.7774
7.058333	102.5912	102.1051	98.65279	99.41783	99.82719	110.2906	94.57598	93.9279	101.2907	98.29683	102.365	98.68166	99.59754	99.79894	98.34012	101.0491	103.9633	100.6575	101.7108	101.81
7.066667	102.575	102.0966	98.67049	99.41938	99.83101	110.265	94.54979	93.92053	101.2739	98.29726	102.3634	98.62333	99.60554	99.79112	98.34499	101.0358	103.9688	100.6596	101.7021	101.8427
7.075	102.5581	102.0873	98.68896	99.42189	99.83511	110.2375	94.52746	93.91552	101.2577	98.29621	102.3626	98.55935	99.61232	99.78459	98.34939	101.0241	103.9719	100.6579	101.6923	101.874
7.083333	102.5409	102.0771	98.70813	99.42526	99.83931	110.2087	94.50994	93.91233	101.2417	98.2938	102.3626	98.48978	99.61802	99.77919	98.35306	101.0143	103.9726	100.6529	101.6816	101.9028
7.091667	102.5234	102.066	98.72795	99.42939	99.84341	110.1795	94.4981	93.9104	101.2256	98.29018	102.3632	98.4149	99.62281	99.77472	98.35575	101.0064	103.9708	100.6455	101.6704	101.9281
7.1	102.5058	102.0542	98.74832	99.43412	99.84728	110.1507	94.49271	93.90921	101.209	98.28549	102.364	98.33537	99.62694	99.77096	98.35724	101.0005	103.9666	100.6365	101.6589	101.9489
7.108333	102.4882	102.0418	98.76914	99.43932	99.8508	110.1229	94.49439	93.90827	101.1918	98.27991	102.3646	98.25216	99.63064	99.76767	98.35733	100.9965	103.9602	100.6264	101.6476	101.9646
7.116667	102.4708	102.029	98.7903	99.44484	99.85391	110.0969	94.50363	93.90719	101.1738	98.27362	102.3644	98.16661	99.63416	99.76466	98.35581	100.9943	103.9516	100.6158	101.6365	101.9746
7.125	102.4538	102.0161	98.81167	99.45053	99.85656	110.0732	94.52084	93.90568	101.1551	98.26682	102.3626	98.08042	99.63774	99.76179	98.35244	100.9935	103.9411	100.6049	101.626	101.9789
7.133333	102.4376	102.0033	98.83312	99.45623	99.85875	110.0522	94.54628	93.9036	101.1356	98.2597	102.3584	97.99553	99.64159	99.759	98.34699	100.9936	103.9289	100.5938	101.6162	101.9776
7.141667	102.4227	101.9909	98.85454	99.46177	99.86048	110.0344	94.58016	93.90095	101.1154	98.25246	102.3507	97.91415	99.64584	99.75625	98.33921	100.9944	103.9151	100.5826	101.6073	101.9711
7.15	102.4094	101.9793	98.87584	99.46698	99.86179	110.0197	94.62257	93.89787	101.0945	98.2453	102.3388	97.83859	99.65057	99.75357	98.32886	100.9951	103.9001	100.5711	101.5993	101.9598
7.158333	102.3985	101.9686	98.89693	99.47166	99.86269	110.0083	94.67352	93.89463	101.0731	98.23842	102.3216	97.77121	99.65583	99.75097	98.31571	100.9954	103.8841	100.5589	101.5921	101.9446
7.166667	102.3906	101.9591	98.91778	99.47562	99.86321	110	94.73281	93.89158	101.0513	98.23202	102.2984	97.71424	99.66155	99.74847	98.29961	100.9947	103.8674	100.5458	101.5855	101.9262
7.175	102.3865	101.9507	98.93836	99.47872	99.86335	109.9946	94.80006	93.8891	101.0291	98.22627	102.2685	97.66973	99.66768	99.74603	98.28049	100.9928	103.8502	100.5316	101.5794	101.9053
7.183333	102.3868	101.9436	98.95863	99.48084	99.86312	109.9919	94.87457	93.88759	101.0068	98.22134	102.2313	97.63934	99.67407	99.74357	98.25836	100.9892	103.8329	100.516	101.5735	101.8827
7.191667	102.3924	101.9376	98.97855	99.48195	99.86249	109.9917	94.95533	93.88745	100.9844	98.21734	102.1864	97.62428	99.68061	99.74097	98.23335	100.9837	103.8157	100.499	101.5675	101.8591
7.2	102.4035	101.9328	98.99808	99.48207	99.86146	109.9938	95.04102	93.88901	100.9619	98.21433	102.1335	97.62519	99.68714	99.7381	98.20569	100.9763	103.7987	100.4804	101.561	101.8352
7.208333	102.4206	101.9288	99.01716	99.48129	99.86	109.9981	95.13002	93.89258	100.9393	98.21231	102.0725	97.64203	99.69354	99.7348	98.17572	100.9668	103.7821	100.4604	101.5539	101.8115
7.216667	102.4435	101.9257	99.03578	99.47969	99.85808	110.0046	95.22056	93.89834	100.9166	98.21122	102.0035	97.67411	99.69967	99.73094	98.14386	100.9553	103.7659	100.4394	101.5458	101.7885
7.225	102.4721	101.9231	99.05388	99.47737	99.85567	110.0133	95.31078	93.90642	100.8938	98.21095	101.9268	97.72002	99.70541	99.72641	98.11061	100.942	103.75	100.4177	101.5367	101.7667
7.233333	102.5055	101.9208	99.07143	99.47442	99.85274	110.0244	95.39891	93.9168	100.8706	98.21136	101.8428	97.77783	99.71065	99.72115	98.07653	100.9271	103.7343	100.3959	101.5266	101.7465
7.241667	102.5427	101.9187	99.08838	99.4709	99.84925	110.0377	95.48337	93.92936	100.8471	98.21227	101.7524	97.84513	99.7153	99.71516	98.04219	100.9111	103.7184	100.3745	101.5154	101.7282
7.25	102.5823	101.9166	99.10467	99.46686	99.8452	110.0534	95.56285	93.94382	100.8229	98.21351	101.6564	97.9193	99.71929	99.70848	98.00814	100.8943	103.7021	100.3542	101.5035	101.712
7.258333	102.6227	101.9145	99.12021	99.46236	99.84058	110.0711	95.63639	93.95979	100.7981	98.21496	101.5559	97.99762	99.72261	99.70122	97.97492	100.8775	103.6848	100.3356	101.4911	101.698
7.266667	102.662	101.9123	99.13493	99.45744	99.83538	110.0907	95.70338	93.97674	100.7727	98.21654	101.4524	98.07748	99.72527	99.6935	97.94297	100.8612	103.6663	100.3195	101.4784	101.6865
7.275	102.6987	101.9101	99.14874	99.45219	99.8296	110.1116	95.76348	93.994	100.7466	98.21826	101.3473	98.15652	99.72734	99.68542	97.91264	100.8462	103.6462	100.3063	101.4658	101.6773
7.283333	102.7312	101.9079	99.16158	99.44672	99.82325	110.1335	95.81663	94.01084	100.7201	98.22021	101.2423	98.23269	99.72889	99.67705	97.88412	100.8333	103.6243	100.2964	101.4535	101.6703
7.291667	102.7585	101.9059	99.1734	99.44117	99.81629	110.1558	95.86291	94.0265	100.6933	98.22251	101.1391	98.30437	99.73	99.66837	97.85748	100.823	103.6004	100.2902	101.4416	101.6654
7.3	102.7796	101.904	99.18416	99.43569	99.80871	110.1778	95.90253	94.04022	100.6667	98.22535	101.0396	98.37034	99.73074	99.65931	97.83263	100.8159	103.5747	100.2876	101.4304	101.6624
7.308333	102.7943	101.9024	99.1939	99.43043	99.80049	110.1991	95.93573	94.05132	100.6406	98.22892	100.9456	98.42984	99.73117	99.64972	97.80933	100.8124	103.5473	100.2885	101.4198	101.6611
7.316667	102.8027	101.9011	99.20265	99.42553	99.79162	110.219	95.96273	94.05923	100.6155	98.23338	100.859	98.48248	99.73134	99.63943	97.78719	100.8127	103.5185	100.2925	101.4097	101.6613
7.325	102.8051	101.9001	99.21053	99.42108	99.78209	110.2369	95.98366	94.06349	100.5918	98.23884	100.7815	98.52822	99.73131	99.6283	97.76575	100.8166	103.4887	100.2992	101.4	101.6628
7.333333	102.802	101.8993	99.21762	99.41713	99.77192	110.2523	95.99857	94.06383	100.5699	98.24532	100.7148	98.5673	99.73112	99.61624	97.74447	100.8238	103.4583	100.3079	101.3908	101.6653
7.341667	102.7941	101.8989	99.22406	99.41369	99.76114	110.2647	96.00737	94.06015	100.5504	98.25271	100.6602	98.60018	99.7308	99.60327	97.72283	100.8339	103.4277	100.3179	101.3818	101.6687
7.35	102.782	101.8988	99.22994	99.41072	99.74981	110.2737	96.00983	94.05254	100.5335	98.26081	100.6188	98.62744	99.73035	99.58949	97.70032	100.8461	103.3973	100.3284	101.373	101.6729
7.358333	102.7663	101.899	99.23529	99.40814	99.73802	110.279	96.00566	94.04126	100.5194	98.26932	100.5911	98.64973	99.72977	99.57506	97.67656	100.8597	103.3677	100.339	101.3645	101.6777
7.366667	102.7475	101.8994	99.24014	99.4059	99.72585	110.2805	95.9945	94.02672	100.5084	98.27788	100.5774	98.66772	99.72902	99.56021	97.65125	100.874	103.339	100.349	101.356	101.6829
7.375	102.7259	101.9002	99.24447	99.40394	99.7134	110.2782	95.976	94.00944	100.5003	98.28617	100.5772	98.68207	99.72808	99.54519	97.62427	100.8885	103.3115	100.3582	101.3478	101.6885
7.383333	102.7021	101.9012	99.24824	99.40223	99.70077	110.2722	95.94988	93.98999	100.4951	98.29389	100.59	98.69334	99.72692	99.53023	97.59565	100.9025	103.2854	100.3661	101.3395	101.6941
7.391667	102.6763	101.9026	99.25144	99.40078	99.68804	110.2628	95.91594	93.96893	100.4925	98.30088	100.6144	98.70204	99.72553	99.51554	97.56561	100.9157	103.2607	100.3727	101.3313	101.6997
7.4	102.6491	101.9044	99.2541	99.39959	99.6753	110.2502	95.87406	93.94678	100.4921	98.30708	100.6488	98.70855	99.72391	99.50129	97.53456	100.9278	103.2373	100.3779	101.3229	101.7052
7.408333	102.6209	101.9066	99.25626	99.39869	99.66265	110.2348	95.82423	93.92407	100.4936	98.31258	100.6914	98.71314	99.72209	99.48761	97.50305	100.9386	103.2152	100.3817	101.3144	101.7103
7.416667	102.5924	101.9092	99.25798	99.39812	99.65015	110.217	95.76655	93.90125	100.4965	98.31755	100.7402	98.716	99.72012	99.47455	97.47179	100.9481	103.1941	100.3842	101.3056	101.7149
7.425	102.5643	101.9122	99.25935	99.3979	99.63787	110.1974	95.70122	93.87879	100.5003	98.32227	100.793	98.71729	99.71809	99.46207	97.44161	100.9561	103.1739	100.3854	101.2965	101.719
7.433333	102.5371	101.9159	99.26043	99.39807	99.62588	110.1764	95.62859	93.85712	100.5048	98.32702	100.8478	98.71714	99.71609	99.45005	97.41342	100.9626	103.1544	100.3854	101.287	101.7224
7.441667	102.5115	101.92	99.26125	99.39865	99.61424	110.1544	95.54919	93.83665	100.5096	98.33204	100.9026	98.7157	99.71425	99.43829	97.38812	100.9677	103.1353	100.3843	101.2771	101.7251
7.45	102.4879	101.9247	99.26182	99.39969	99.60301	110.1321	95.46377	93.81773	100.5145	98.3375	100.9557	98.71318	99.7127	99.42651	97.36663	100.9714	103.1166	100.3824	101.2668	101.7271
7.458333	102.4667	101.9297	99.26211	99.40123	99.59226	110.1098	95.37336	93.80068	100.5193	98.34344	101.0055	98.70988	99.71153	99.41441	97.34971	100.9738	103.0981	100.3798	101.2564	101.7282
7.466667	102.4483	101.935	99.26209	99.40334	99.58206	110.0882	95.27924	93.78574	100.524	98.3498	101.0509	98.70616	99.7108	99.40166	97.338	100.9751	103.0797	100.3768	101.246	101.7285
7.475	102.433	101.9401	99.26168	99.40606	99.57248	110.0678	95.18297	93.7731	100.5285	98.35637	101.0908	98.70249	99.71052	99.38799	97.33198	100.9752	103.0614	100.3739	101.2358	101.7278
7.483333	102.4209	101.9447	99.26081	99.40943	99.56357	110.0491	95.08628	93.76286	100.5328	98.36291	101.1246	98.69939	99.71066	99.37318	97.3319	100.9744	103.0432	100.3714	101.226	101.7261
7.491667	102.4122	101.9483	99.2594	99.41348	99.5554	110.0324	94.99096	93.75498	100.537	98.36909	101.1518	98.69744	99.71114	99.35712	97.33784	100.9726	103.0252	100.3697	101.217	101.7233
7.5	102.4069	101.9503	99.25737	99.4182	99.54802	110.0181	94.89874	93.74935	100.5411	98.3746	101.172	98.69726	99.7119	99.3398	97.34969	100.9699	103.0073	100.3693	101.2091	101.7193
7.508333	102.4049	101.9503	99.25464	99.42357	99.54147	110.0062	94.81121	93.74572	100.5453	98.37913	101.1853	98.6994	99.71286	99.32128	97.36715	100.9664	102.9896	100.3703	101.2023	101.7139
7.516667	102.4063	101.9476	99.25113	99.42958	99.53578	109.9971	94.72974	93.74375	100.5496	98.38237	101.1916	98.70436	99.714	99.30178	97.38979	100.962	102.9722	100.3732	101.1968	101.7071
7.525	102.4109	101.9417	99.2468	99.43617	99.53094	109.9905	94.65552	93.743	100.5542	98.38401	101.1911	98.71252	99.71528	99.28159	97.41705	100.9567	102.9551	100.3781	101.1926	101.6989
7.533333	102.4187	101.9322	99.24159	99.4433	99.52695	109.9866	94.58957	93.74298	100.5592	98.38378	101.1841	98.72409	99.71672	99.26108	97.44832	100.9508	102.9382	100.385	101.1898	101.689
7.541667	102.4294	101.9188	99.23551	99.4509	99.52375	109.9851	94.53278	93.74318	100.5647	98.38143	101.1707	98.73908	99.71834	99.24071	97.48296	100.9442	102.9217	100.3939	101.188	101.6777
7.55	102.443	101.9014	99.22854	99.45892	99.52129	109.9859	94.48598	93.74306	100.5706	98.37676	101.1514	98.75728	99.72018	99.22095	97.52033	100.9374	102.9053	100.4045	101.1873	101.6649
7.558333	102.4592	101.8797	99.22071	99.46732	99.51955	109.9887	94.44995	93.74208	100.577	98.36959	101.1264	98.77832	99.72231	99.20231	97.55981	100.9303	102.8889	100.4167	101.1872	101.651
7.566667	102.4777	101.8539	99.21205	99.47608	99.51848	109.9934	94.4255	93.73973	100.5836	98.35982	101.0962	98.8016	99.72477	99.18527	97.6008	100.9234	102.8724	100.4297	101.1876	101.6363
7.575	102.4979	101.8243	99.2026	99.48521	99.5181	109.9996	94.41337	93.73556	100.5902	98.34739	101.0611	98.82645	99.72758	99.17029	97.64278	100.9167	102.8556	100.4431	101.1881	101.6211
7.583333	102.5193	101.7911	99.1924	99.49473	99.51847	110.0071	94.41431	93.72923	100.5965	98.33233	101.0218	98.85205	99.73075	99.1578	97.68527	100.9104	102.8385	100.4562	101.1885	101.6059
7.591667	102.5412	101.7549	99.1815	99.50472	99.51966	110.0156	94.42895	93.7205	100.6022	98.31467	100.9787	98.87759	99.73424	99.14811	97.72789	100.9045	102.8207	100.4681	101.1884	101.5911
7.6	102.5628	101.7163	99.16995	99.51525	99.52174	110.025	94.45777	93.70934	100.6068	98.29452	100.9325	98.90219	99.738	99.14144	97.77037	100.8991	102.8024	100.4785	101.1876	101.5772
7.608333	102.5832	101.676	99.15778	99.52641	99.52478	110.0351	94.50096	93.69588	100.61	98.27204	100.884	98.92499	99.74199	99.13789	97.81255	100.8943	102.7834	100.4869	101.1858	101.5645
7.616667	102.6016	101.6348	99.14501	99.53828	99.52883	110.0457	94.5584	93.68045	100.6117	98.24745	100.8338	98.94509	99.74618	99.1374	97.85437	100.8901	102.7638	100.493	101.1828	101.5534
7.625	102.6172	101.5934	99.13164	99.5509	99.53389	110.0568	94.62952	93.66353	100.6116	98.22109	100.783	98.9616	99.75052	99.13977	97.89586	100.8864	102.7437	100.4968	101.1786	101.5441
7.633333	102.6294	101.5527	99.11768	99.56426	99.53992	110.0684	94.71331	93.6457	100.6096	98.19338	100.7324	98.97368	99.75503	99.14467	97.93706	100.8832	102.7231	100.4986	101.1729	101.5368
7.641667	102.6376	101.5137	99.1031	99.57828	99.54684	110.0805	94.80828	93.6276	100.6058	98.16481	100.6831	98.9805	99.75968	99.15164	97.97804	100.8804	102.7022	100.4985	101.1659	101.5316
7.65	102.6415	101.4772	99.08787	99.59282	99.55449	110.093	94.9125	93.6099	100.6003	98.13593	100.6363	98.98135	99.76445	99.16013	98.01879	100.8782	102.6812	100.497	101.1574	101.5282
7.658333	102.641	101.4441	99.07198	99.60767	99.56266	110.1059	95.02372	93.59322	100.5933	98.10734	100.5931	98.97567	99.76929	99.16955	98.05925	100.8763	102.6602	100.4946	101.1475	101.5267
7.666667	102.6361	101.4153	99.05542	99.62261	99.57108	110.1192	95.13944	93.57812	100.5851	98.07964	100.5549	98.9631	99.77413	99.1793	98.09925	100.875	102.6393	100.4916	101.1363	101.5268
7.675	102.627	101.3915	99.03821	99.63738	99.57942	110.1328	95.25708	93.56509	100.5761	98.05342	100.5227	98.9435	99.77888	99.1888	98.13844	100.8744	102.6187	100.4886	101.1238	101.5281
7.683333	102.6142	101.3734	99.02042	99.65174	99.58733	110.1466	95.37419	93.55446	100.5666	98.02923	100.4976	98.91701	99.78343	99.19751	98.17635	100.8746	102.5983	100.4859	101.1098	101.5306
7.691667	102.598	101.3615	99.00215	99.6655	99.59441	110.1604	95.48855	93.54646	100.5569	98.00751	100.4805	98.88399	99.78767	99.20496	98.21231	100.8757	102.578	100.4838	101.0945	101.5338
7.7	102.579	101.3562	98.9835	99.67848	99.6003	110.174	95.59832	93.54119	100.5475	97.98858	100.4721	98.84507	99.79151	99.21078	98.24554	100.8777	102.5578	100.4824	101.0776	101.5375
7.708333	102.5577	101.3576	98.96463	99.69054	99.60466	110.187	95.70211	93.53861	100.5387	97.97258	100.4726	98.80103	99.79486	99.21469	98.27512	100.8806	102.5376	100.4817	101.059	101.5415
7.716667	102.5345	101.3655	98.94568	99.70162	99.60721	110.199	95.79899	93.53857	100.5306	97.95955	100.4821	98.7528	99.79768	99.21654	98.30011	100.8842	102.5172	100.4817	101.0386	101.5457
7.725	102.5101	101.3796	98.92681	99.71166	99.60777	110.2097	95.88844	93.54083	100.5237	97.94936	100.5002	98.70132	99.79992	99.21632	98.31954	100.8882	102.4966	100.4822	101.0163	101.5498
7.733333	102.4847	101.3991	98.90817	99.72067	99.6063	110.2184	95.97023	93.54505	100.5181	97.94185	100.5262	98.64751	99.80159	99.21413	98.33253	100.8924	102.4756	100.4832	100.9921	101.554
7.741667	102.4587	101.4232	98.88994	99.72871	99.60284	110.2249	96.04433	93.55087	100.5142	97.93679	100.5591	98.59219	99.8027	99.2102	98.3383	100.8965	102.4543	100.4844	100.9661	101.5579
7.75	102.4322	101.4508	98.87227	99.7359	99.5976	110.2285	96.11074	93.55787	100.512	97.934	100.5976	98.53603	99.80328	99.20482	98.33624	100.9004	102.4329	100.4859	100.9385	101.5616
7.758333	102.4052	101.4808	98.85533	99.74242	99.59091	110.2289	96.16947	93.56561	100.5116	97.93332	100.6404	98.47959	99.80335	99.19831	98.32595	100.9037	102.4114	100.4876	100.9098	101.5651
7.766667	102.3778	101.512	98.83923	99.74854	99.58318	110.226	96.22043	93.57365	100.5131	97.93467	100.6857	98.42327	99.80292	99.191	98.30724	100.9066	102.3905	100.4894	100.8802	101.5684
7.775	102.3501	101.5433	98.8241	99.75452	99.57493	110.2195	96.26348	93.58156	100.5161	97.93798	100.732	98.36746	99.802	99.18321	98.28016	100.9089	102.3704	100.4914	100.8503	101.5716
7.783333	102.3222	101.5737	98.80999	99.76068	99.56671	110.2096	96.29851	93.58897	100.5205	97.94319	100.7778	98.31251	99.80057	99.17523	98.24494	100.9105	102.3518	100.4934	100.8206	101.5747
7.791667	102.2943	101.6024	98.79692	99.76736	99.55912	110.1965	96.32553	93.59559	100.5257	97.95022	100.8218	98.25884	99.79861	99.16738	98.202	100.9114	102.3352	100.4955	100.7915	101.5776
7.8	102.2669	101.6286	98.78486	99.77488	99.55274	110.1808	96.34478	93.60122	100.5313	97.95895	100.8627	98.20697	99.79607	99.15992	98.15191	100.9114	102.3212	100.4975	100.7638	101.5806
7.808333	102.2403	101.6519	98.77381	99.78352	99.5481	110.163	96.35678	93.60581	100.5368	97.96915	100.8995	98.15755	99.79292	99.15316	98.09535	100.9106	102.3102	100.4992	100.7378	101.5834
7.816667	102.2151	101.6718	98.76371	99.79352	99.54569	110.1439	96.36236	93.60942	100.5415	97.98052	100.9317	98.11139	99.78915	99.14743	98.03308	100.9088	102.3028	100.5004	100.714	101.5862
7.825	102.1917	101.6882	98.75451	99.80501	99.54586	110.1243	96.3626	93.61221	100.5451	97.99266	100.9588	98.06941	99.78479	99.14303	97.96592	100.9061	102.2992	100.5008	100.6928	101.5889
7.833333	102.1705	101.701	98.74616	99.81804	99.54886	110.105	96.35878	93.61441	100.5471	98.00508	100.9806	98.03263	99.77985	99.14028	97.89471	100.9026	102.2996	100.5001	100.6745	101.5915
7.841667	102.1519	101.7103	98.73859	99.8325	99.55479	110.0866	96.35226	93.61632	100.5472	98.01723	100.9971	98.00205	99.77435	99.13946	97.82025	100.8986	102.3041	100.4979	100.6594	101.5939
7.85	102.1362	101.7164	98.7317	99.8482	99.56361	110.0697	96.34447	93.61823	100.5452	98.0285	101.0085	97.97857	99.76829	99.14078	97.74331	100.8942	102.3126	100.4941	100.6475	101.5963
7.858333	102.1234	101.7195	98.72539	99.86486	99.57516	110.0546	96.33685	93.62042	100.5408	98.03828	101.0151	97.96287	99.76163	99.14439	97.66455	100.8895	102.3247	100.4883	100.6389	101.5987
7.866667	102.1137	101.7198	98.71955	99.88211	99.5892	110.0414	96.3308	93.62319	100.534	98.04599	101.0172	97.95535	99.75432	99.1503	97.58459	100.8846	102.3403	100.4807	100.6335	101.6011
7.875	102.1068	101.7179	98.71405	99.89957	99.6054	110.0304	96.32766	93.62676	100.5248	98.05114	101.0152	97.95607	99.74629	99.15839	97.50392	100.8796	102.3587	100.4712	100.6312	101.6037
7.883333	102.1024	101.7142	98.70875	99.91683	99.6234	110.0215	96.3287	93.63137	100.5134	98.05335	101.0094	97.96474	99.73746	99.16841	97.423	100.8742	102.3794	100.4601	100.6317	101.6067
7.891667	102.1003	101.7089	98.70354	99.9335	99.64281	110.0144	96.33503	93.63717	100.4999	98.05242	101.0002	97.98077	99.72772	99.17996	97.34221	100.8684	102.4018	100.4477	100.6348	101.6103
7.9	102.1	101.7026	98.69832	99.94921	99.66324	110.009	96.34763	93.64428	100.4845	98.04831	100.9878	98.00331	99.71699	99.19258	97.26187	100.862	102.4252	100.4346	100.6399	101.6147
7.908333	102.101	101.6956	98.69305	99.96365	99.68427	110.0049	96.36729	93.65279	100.4676	98.04112	100.9726	98.03131	99.70522	99.20577	97.18223	100.8548	102.4491	100.4213	100.6467	101.6201
7.916667	102.1027	101.6883	98.68768	99.97656	99.70553	110.002	96.3946	93.6627	100.4495	98.03105	100.9549	98.06362	99.69241	99.21905	97.10351	100.8467	102.4729	100.4085	100.6548	101.6267
7.925	102.1047	101.681	98.6822	99.98778	99.72663	109.9999	96.42994	93.67396	100.4305	98.01833	100.935	98.09895	99.67857	99.23202	97.02589	100.8377	102.4964	100.3966	100.6636	101.6347
7.933333	102.1065	101.674	98.67662	99.99721	99.74723	109.9984	96.47344	93.68645	100.4109	98.00325	100.9132	98.13602	99.66381	99.24435	96.94955	100.8277	102.5193	100.3862	100.6729	101.6442
7.941667	102.1075	101.6675	98.67094	100.0048	99.767	109.9976	96.52505	93.69997	100.3912	97.9861	100.8898	98.17355	99.64826	99.25585	96.87465	100.817	102.5416	100.3778	100.6824	101.6552
7.95	102.1075	101.6618	98.6652	100.0107	99.78566	109.9973	96.58446	93.71424	100.3714	97.96718	100.8649	98.21033	99.63209	99.26642	96.8014	100.8057	102.5631	100.3719	100.6917	101.6677
7.958333	102.1063	101.657	98.65944	100.0149	99.80295	109.9979	96.65115	93.72897	100.3517	97.94681	100.8389	98.24524	99.61551	99.27606	96.73002	100.794	102.5841	100.3686	100.7005	101.6817
7.966667	102.1038	101.6532	98.65371	100.0178	99.81868	109.9993	96.72435	93.74386	100.3325	97.92533	100.8119	98.27735	99.59874	99.28487	96.66081	100.7822	102.6045	100.3679	100.7086	101.6969
7.975	102.1	101.6505	98.64806	100.0194	99.83268	110.0017	96.80307	93.75861	100.3136	97.90313	100.7842	98.30591	99.58203	99.29299	96.59408	100.7704	102.6246	100.3696	100.7158	101.7133
7.983333	102.0952	101.6489	98.64256	100.02	99.84482	110.0053	96.88611	93.77298	100.2952	97.88059	100.756	98.33041	99.56566	99.30059	96.53021	100.7587	102.6443	100.3731	100.7216	101.7305
7.991667	102.0898	101.6483	98.63724	100.02	99.85503	110.0101	96.97209	93.78681	100.2772	97.85811	100.7274	98.35057	99.54991	99.30787	96.46961	100.7472	102.6639	100.378	100.7259	101.7484
8	102.084	101.6486	98.63216	100.0197	99.86326	110.0161	97.05951	93.79997	100.2597	97.83603	100.6987	98.36639	99.53505	99.31499	96.41269	100.7358	102.6832	100.3833	100.7284	101.7665
8.008333	102.0784	101.6499	98.62736	100.0193	99.8695	110.0229	97.14685	93.81243	100.2425	97.81467	100.67	98.37805	99.52132	99.32212	96.35982	100.7244	102.7023	100.3882	100.7289	101.7847
8.016667	102.0734	101.6518	98.62287	100.0193	99.87379	110.0304	97.23262	93.82419	100.2253	97.79428	100.6416	98.38596	99.50889	99.32947	96.31134	100.7131	102.7211	100.392	100.7273	101.8024
8.025	102.0694	101.6543	98.61871	100.0198	99.87622	110.0381	97.3155	93.83531	100.2081	97.77509	100.6135	98.39068	99.49788	99.33723	96.26745	100.7015	102.7396	100.3935	100.7235	101.8194
8.033333	102.0665	101.6572	98.61494	100.0211	99.87694	110.0455	97.39448	93.84592	100.1906	97.75728	100.5859	98.39288	99.48832	99.34569	96.22825	100.6896	102.7576	100.3921	100.7177	101.8354
8.041667	102.065	101.6603	98.61157	100.0234	99.87611	110.0521	97.46899	93.85616	100.1727	97.74103	100.5589	98.39336	99.48014	99.35513	96.19375	100.6775	102.775	100.3868	100.71	101.8501
8.05	102.0647	101.6634	98.60869	100.0267	99.87396	110.0574	97.53905	93.8662	100.1543	97.7265	100.5324	98.39295	99.47325	99.36587	96.16381	100.665	102.7916	100.3773	100.7006	101.8631
8.058333	102.0653	101.6663	98.60637	100.0311	99.87072	110.061	97.60536	93.87622	100.1355	97.71388	100.5065	98.39251	99.46746	99.37822	96.13823	100.6525	102.8073	100.3632	100.6902	101.8743
8.066667	102.0665	101.6691	98.60473	100.0364	99.86662	110.0625	97.66922	93.88643	100.1165	97.70338	100.4811	98.3929	99.46258	99.39244	96.11677	100.64	102.8219	100.3446	100.679	101.8837
8.075	102.0675	101.6714	98.60386	100.0425	99.8619	110.0615	97.73244	93.897	100.0977	97.6952	100.456	98.39493	99.45839	99.40874	96.09913	100.6277	102.8353	100.3218	100.6677	101.891
8.083333	102.0678	101.6733	98.60387	100.0492	99.85677	110.0579	97.79709	93.90812	100.0793	97.68953	100.4309	98.3993	99.45467	99.42722	96.08501	100.6159	102.8472	100.2955	100.6568	101.8965
8.091667	102.0667	101.6748	98.60482	100.0561	99.85144	110.0516	97.86521	93.91997	100.0619	97.68652	100.4058	98.40662	99.45121	99.44788	96.07412	100.6048	102.8577	100.2666	100.647	101.9003
8.1	102.0636	101.6758	98.60681	100.0629	99.84611	110.0426	97.93861	93.93272	100.046	97.68624	100.3804	98.41732	99.44781	99.47059	96.06612	100.5944	102.8664	100.236	100.6386	101.9024
8.108333	102.0579	101.6764	98.60987	100.0692	99.84096	110.0312	98.01856	93.94656	100.0319	97.68868	100.3545	98.43164	99.44431	99.49513	96.0607	100.5848	102.8732	100.2049	100.6322	101.9033
8.116667	102.049	101.6766	98.61408	100.0747	99.83618	110.0174	98.10569	93.96166	100.0201	97.69375	100.3281	98.4496	99.44063	99.52117	96.05751	100.576	102.8781	100.1742	100.6281	101.9031
8.125	102.0369	101.6764	98.61948	100.0792	99.83191	110.0016	98.19982	93.97822	100.0107	97.70124	100.301	98.47096	99.43673	99.54829	96.05616	100.568	102.8808	100.145	100.6266	101.9021
8.133333	102.0212	101.6758	98.62609	100.0826	99.82832	109.9842	98.29994	93.99642	100.0039	97.71086	100.2733	98.49522	99.43271	99.57598	96.0563	100.5606	102.8814	100.1178	100.628	101.9006
8.141667	102.002	101.6747	98.63392	100.0848	99.82553	109.9654	98.40431	94.01637	99.99977	97.72228	100.2452	98.5217	99.42873	99.60363	96.05753	100.5538	102.8799	100.0933	100.6324	101.8987
8.15	101.9796	101.673	98.6429	100.0858	99.82368	109.9457	98.51058	94.03815	99.99824	97.73512	100.2167	98.54953	99.42505	99.63057	96.05951	100.5476	102.8763	100.0716	100.6397	101.8966
8.158333	101.954	101.6706	98.65293	100.0855	99.82287	109.9253	98.61602	94.06176	99.99909	97.74902	100.1883	98.57774	99.42197	99.65609	96.06192	100.542	102.8709	100.0529	100.6501	101.8944
8.166667	101.9257	101.6676	98.66384	100.0842	99.8232	109.9048	98.71784	94.08708	100.002	97.76359	100.1602	98.60533	99.41976	99.67949	96.06447	100.5372	102.8637	100.037	100.6634	101.8922
8.175	101.895	101.6639	98.6754	100.0821	99.82474	109.8845	98.8135	94.11393	100.0064	97.77844	100.1329	98.6313	99.41869	99.70007	96.06696	100.5334	102.855	100.0237	100.6793	101.89
8.183333	101.8624	101.6595	98.68731	100.0794	99.82751	109.8649	98.90095	94.14199	100.0119	97.79322	100.1067	98.65479	99.41894	99.71725	96.06923	100.5307	102.845	100.0128	100.6977	101.8878
8.191667	101.8283	101.6546	98.69923	100.0762	99.8315	109.8466	98.97884	94.17086	100.0176	97.80758	100.0821	98.67507	99.42058	99.73056	96.07119	100.5295	102.8339	100.004	100.7182	101.8857
8.2	101.7931	101.6493	98.71078	100.0729	99.83662	109.8302	99.04658	94.20004	100.023	97.82126	100.0594	98.69164	99.42357	99.73968	96.07281	100.5301	102.8222	99.99694	100.7406	101.8836
8.208333	101.7574	101.6437	98.72154	100.0697	99.84269	109.8162	99.1043	94.22892	100.0273	97.83405	100.0391	98.70424	99.42775	99.7445	96.07413	100.5326	102.8099	99.99127	100.7644	101.8815
8.216667	101.7216	101.638	98.7311	100.0667	99.84946	109.8052	99.15273	94.25684	100.03	97.84588	100.0215	98.71287	99.4329	99.74515	96.07527	100.5374	102.7973	99.98672	100.7895	101.8793
8.225	101.6864	101.6323	98.73905	100.0641	99.85663	109.7978	99.19296	94.28308	100.0305	97.85675	100.0068	98.71773	99.43868	99.74193	96.07637	100.5446	102.7846	99.98303	100.8152	101.877
8.233333	101.6522	101.6267	98.74501	100.0619	99.86386	109.7942	99.22627	94.30692	100.0284	97.86674	99.99522	98.71928	99.44473	99.73535	96.07757	100.5541	102.7718	99.98003	100.8413	101.8746
8.241667	101.6195	101.6213	98.74865	100.0603	99.8708	109.7949	99.25381	94.32767	100.0234	97.87595	99.98681	98.7181	99.45072	99.72604	96.07905	100.5657	102.759	99.97759	100.8674	101.8721
8.25	101.5889	101.616	98.74969	100.0592	99.87716	109.8	99.27641	94.3447	100.0155	97.88445	99.98154	98.71492	99.45629	99.7147	96.08097	100.5791	102.7462	99.97566	100.8929	101.8695
8.258333	101.5608	101.611	98.74791	100.0586	99.88266	109.8096	99.29442	94.3575	100.0044	97.89232	99.97925	98.71049	99.4612	99.70205	96.08346	100.5937	102.7335	99.97423	100.9176	101.8668
8.266667	101.5357	101.6062	98.74318	100.0584	99.8871	109.8235	99.30754	94.36571	99.99034	97.89956	99.97975	98.7055	99.46525	99.68884	96.08658	100.6088	102.721	99.97328	100.941	101.8641
8.275	101.5139	101.6015	98.73548	100.0588	99.89031	109.8417	99.31478	94.36918	99.97329	97.90614	99.98281	98.70056	99.46832	99.67578	96.09032	100.6237	102.7087	99.97283	100.9629	101.8615
8.283333	101.4958	101.5969	98.72485	100.0595	99.89223	109.8639	99.3145	94.36796	99.95343	97.91199	99.98819	98.69608	99.47035	99.66352	96.09457	100.6375	102.6967	99.97286	100.9829	101.8591
8.291667	101.4815	101.5924	98.71144	100.0607	99.89286	109.8898	99.3044	94.36228	99.93092	97.91705	99.99566	98.69235	99.47137	99.65267	96.09914	100.6493	102.6852	99.97335	101.0009	101.8569
8.3	101.4711	101.5879	98.69545	100.0624	99.89225	109.9191	99.28179	94.35255	99.90598	97.92119	100.005	98.68951	99.47143	99.64372	96.10374	100.6582	102.6742	99.97425	101.0166	101.8552
8.308333	101.4644	101.5834	98.67718	100.0646	99.89057	109.9516	99.24375	94.33925	99.87885	97.92428	100.016	98.68761	99.47063	99.63705	96.10803	100.6637	102.6637	99.97547	101.03	101.8539
8.316667	101.4613	101.579	98.65695	100.0674	99.88797	109.9867	99.18745	94.32293	99.84985	97.92619	100.0285	98.68671	99.46906	99.63295	96.11163	100.665	102.6537	99.97688	101.0412	101.8533
8.325	101.4614	101.5746	98.63518	100.071	99.88468	110.0242	99.11057	94.30421	99.81934	97.92674	100.0424	98.68688	99.46686	99.63154	96.11415	100.6619	102.6442	99.9783	101.0503	101.8534
8.333333	101.4642	101.5703	98.61228	100.0754	99.88091	110.0636	99.01162	94.28369	99.78775	97.92575	100.0575	98.68822	99.46414	99.63287	96.11524	100.6543	102.635	99.97949	101.0576	101.8543
8.341667	101.4691	101.566	98.58873	100.0806	99.87689	110.1043	98.89027	94.26203	99.75556	97.92302	100.0736	98.69095	99.46104	99.63683	96.11457	100.6423	102.6261	99.98017	101.0634	101.8559
8.35	101.4756	101.5619	98.56498	100.0868	99.87288	110.1458	98.74759	94.23989	99.72329	97.91833	100.0906	98.69528	99.45766	99.64322	96.1119	100.6264	102.6172	99.98005	101.0682	101.8583
8.358333	101.4829	101.5581	98.54146	100.0939	99.86912	110.1873	98.5861	94.21796	99.69151	97.91147	100.1083	98.70151	99.45409	99.65176	96.10708	100.6072	102.6084	99.97882	101.0725	101.8615
8.366667	101.4904	101.5545	98.51857	100.1019	99.86584	110.2282	98.40966	94.19688	99.66081	97.90229	100.1265	98.70991	99.4504	99.66206	96.10005	100.5856	102.5995	99.97615	101.077	101.8654
8.375	101.4972	101.5512	98.49669	100.1106	99.86328	110.2679	98.22328	94.17729	99.63177	97.89074	100.1447	98.72072	99.44663	99.6737	96.09081	100.5627	102.5905	99.97172	101.0821	101.8699
8.383333	101.5028	101.5483	98.47613	100.1197	99.86162	110.3058	98.03266	94.15973	99.60496	97.87684	100.1628	98.73413	99.44279	99.6862	96.07942	100.5395	102.5814	99.96518	101.088	101.8753
8.391667	101.5067	101.5458	98.45717	100.1291	99.86104	110.3414	97.84378	94.14464	99.58088	97.86074	100.1803	98.7502	99.43888	99.6991	96.06599	100.5175	102.5721	99.95615	101.0952	101.8814
8.4	101.5085	101.5436	98.44003	100.1383	99.86165	110.3743	97.6624	94.13234	99.55992	97.84267	100.1966	98.7689	99.43489	99.71195	96.05068	100.4976	102.5629	99.94428	101.1037	101.8883
8.408333	101.508	101.5415	98.42484	100.1471	99.8635	110.4041	97.49368	94.12299	99.54235	97.82295	100.2114	98.79005	99.43078	99.72434	96.03364	100.4812	102.5537	99.92924	101.1134	101.8963
8.416667	101.5053	101.5396	98.41172	100.1551	99.8666	110.4308	97.34183	94.11661	99.52826	97.80198	100.224	98.81336	99.42653	99.73597	96.01509	100.4692	102.5446	99.9108	101.1243	101.9054
8.425	101.5006	101.5377	98.40067	100.1618	99.87092	110.4543	97.20994	94.11307	99.51758	97.7802	100.2338	98.83838	99.42209	99.74658	95.99526	100.4624	102.5358	99.8888	101.1359	101.9157
8.433333	101.4941	101.5357	98.39167	100.1671	99.87634	110.4746	97.09978	94.11208	99.51007	97.75809	100.2402	98.86452	99.41744	99.75602	95.97441	100.4613	102.5272	99.86323	101.1479	101.9274
8.441667	101.4865	101.5335	98.38461	100.1707	99.88275	110.4921	97.01177	94.11323	99.50535	97.73615	100.2428	98.89104	99.41259	99.76423	95.95282	100.4663	102.5188	99.8342	101.1598	101.9406
8.45	101.4781	101.5309	98.37933	100.1724	99.88998	110.5071	96.94496	94.116	99.50291	97.71486	100.2411	98.91708	99.40755	99.77118	95.93079	100.4773	102.5108	99.80203	101.1709	101.9552
8.458333	101.4695	101.528	98.37562	100.1722	99.89787	110.5202	96.89715	94.11976	99.50217	97.69467	100.235	98.94165	99.40239	99.77687	95.90863	100.4942	102.5029	99.7672	101.1806	101.9712
8.466667	101.4613	101.5248	98.37323	100.1702	99.90625	110.5321	96.86509	94.12386	99.5025	97.67601	100.2243	98.96367	99.39719	99.78129	95.88666	100.5162	102.4953	99.73038	101.1883	101.9885
8.475	101.4539	101.5213	98.37189	100.1665	99.91498	110.5434	96.84467	94.12764	99.50323	97.65925	100.209	98.98201	99.39206	99.78437	95.86516	100.5427	102.4877	99.6924	101.1932	102.0068
8.483333	101.4481	101.5177	98.37131	100.1614	99.9239	110.5549	96.83132	94.13053	99.50376	97.6447	100.1894	98.99554	99.38715	99.78601	95.84439	100.5726	102.4802	99.65421	101.1951	102.026
8.491667	101.4443	101.514	98.37121	100.155	99.93289	110.5672	96.82025	94.13205	99.5035	97.6326	100.1659	99.00317	99.38261	99.78604	95.8246	100.6048	102.4726	99.61678	101.1934	102.0456
8.5	101.4432	101.5105	98.3713	100.1478	99.94182	110.581	96.80682	94.13189	99.50196	97.62316	100.1391	99.00396	99.3786	99.78429	95.80599	100.6381	102.4648	99.58107	101.1881	102.0656
8.508333	101.4453	101.5073	98.37129	100.14	99.95058	110.5968	96.78684	94.12985	99.49875	97.61646	100.1098	98.99712	99.37525	99.78057	95.78873	100.6712	102.4566	99.54795	101.1793	102.0855
8.516667	101.4509	101.5046	98.37092	100.1318	99.9591	110.6152	96.75679	94.1259	99.49355	97.61245	100.0788	98.98215	99.37271	99.77474	95.773	100.7029	102.448	99.51814	101.1671	102.1053
8.525	101.4603	101.5026	98.36995	100.1236	99.96732	110.6366	96.71405	94.12011	99.48616	97.61091	100.047	98.95881	99.37107	99.76672	95.75892	100.7322	102.4387	99.4922	101.1518	102.1246
8.533333	101.4735	101.5012	98.36817	100.1154	99.97526	110.6615	96.65706	94.11264	99.47648	97.6114	100.0155	98.9272	99.37039	99.75647	95.74661	100.7579	102.4288	99.47046	101.134	102.1433
8.541667	101.4902	101.5006	98.36539	100.1075	99.98298	110.69	96.58537	94.10378	99.46455	97.61331	99.98514	98.88774	99.37065	99.74404	95.73612	100.7794	102.4182	99.45306	101.1143	102.1614
8.55	101.51	101.5009	98.36147	100.1	99.9906	110.7225	96.49965	94.09384	99.45054	97.61588	99.95696	98.84121	99.37176	99.72954	95.72751	100.7961	102.4068	99.43996	101.0932	102.1787
8.558333	101.5322	101.5021	98.3563	100.093	99.99825	110.7591	96.40161	94.08324	99.43472	97.61828	99.93182	98.78874	99.37356	99.71316	95.72078	100.8076	102.3948	99.43101	101.0714	102.1952
8.566667	101.5558	101.5041	98.34983	100.0866	100.0061	110.7998	96.29389	94.07245	99.41746	97.61964	99.91049	98.73176	99.37582	99.69514	95.71589	100.8138	102.3825	99.42597	101.0495	102.2107
8.575	101.5799	101.507	98.34205	100.0809	100.0143	110.8444	96.17988	94.06198	99.39919	97.61915	99.89365	98.67203	99.37829	99.67577	95.7128	100.8149	102.3699	99.42457	101.0283	102.2252
8.583333	101.6033	101.5107	98.33298	100.0759	100.0231	110.8929	96.06358	94.05235	99.38034	97.61609	99.88179	98.61151	99.38068	99.65542	95.71145	100.8111	102.3575	99.42648	101.0082	102.2386
8.591667	101.6249	101.5153	98.3227	100.0719	100.0324	110.9448	95.94935	94.04409	99.36132	97.60991	99.87526	98.5523	99.38272	99.63446	95.71175	100.8027	102.3453	99.43139	100.9897	102.2509
8.6	101.6436	101.5206	98.31131	100.0687	100.0424	110.9997	95.84176	94.03768	99.34252	97.60022	99.87422	98.49645	99.38419	99.61333	95.7136	100.7901	102.3338	99.43892	100.9732	102.262
8.608333	101.6587	101.5265	98.29894	100.0666	100.0531	111.0572	95.74535	94.0335	99.32422	97.58684	99.87868	98.44582	99.38489	99.59244	95.71689	100.7738	102.3228	99.44865	100.9589	102.2721
8.616667	101.6692	101.5328	98.28572	100.0654	100.0645	111.1167	95.66449	94.03184	99.30668	97.56985	99.88846	98.40198	99.38468	99.57216	95.72149	100.7543	102.3126	99.46014	100.9469	102.2813
8.625	101.6746	101.5394	98.27176	100.065	100.0766	111.1776	95.60319	94.03281	99.29005	97.54954	99.90327	98.36609	99.38343	99.55284	95.72727	100.7321	102.3031	99.47294	100.9373	102.2896
8.633333	101.6745	101.546	98.25715	100.0653	100.0893	111.2394	95.56505	94.03635	99.27443	97.5264	99.92269	98.33881	99.38106	99.53474	95.7341	100.7076	102.2941	99.4866	100.9299	102.2972
8.641667	101.6687	101.5525	98.24197	100.0662	100.1025	111.3012	95.55311	94.04222	99.25982	97.50107	99.94622	98.32037	99.37747	99.51806	95.74186	100.6815	102.2854	99.50074	100.9243	102.3043
8.65	101.6573	101.5585	98.22626	100.0673	100.116	111.3625	95.56979	94.05002	99.24615	97.47435	99.97326	98.31048	99.37258	99.50296	95.75044	100.6541	102.2766	99.51505	100.9204	102.3112
8.658333	101.6406	101.5639	98.21004	100.0685	100.1297	111.4226	95.61674	94.05921	99.23325	97.44709	100.0032	98.30848	99.36632	99.48947	95.75969	100.626	102.2674	99.52931	100.9175	102.3178
8.666667	101.6191	101.5684	98.19328	100.0694	100.1433	111.4808	95.69473	94.06918	99.22093	97.42017	100.0353	98.31337	99.35865	99.47757	95.76947	100.5976	102.2574	99.54343	100.9154	102.3244
8.675	101.5935	101.5716	98.17594	100.0698	100.1567	111.5364	95.80341	94.07931	99.20904	97.39448	100.0689	98.3239	99.34956	99.46713	95.77964	100.5695	102.2464	99.55748	100.9134	102.3312
8.683333	101.5644	101.5735	98.15795	100.0694	100.1696	111.5887	95.94114	94.08901	99.19745	97.37084	100.1034	98.3387	99.33912	99.45788	95.79006	100.542	102.234	99.57164	100.9112	102.3381
8.691667	101.5328	101.5739	98.13927	100.0679	100.1819	111.6372	96.10487	94.09778	99.18613	97.34999	100.138	98.35636	99.32746	99.44949	95.80068	100.5154	102.2201	99.58625	100.9083	102.3452
8.7	101.4992	101.5726	98.11986	100.0651	100.1933	111.6811	96.29004	94.10525	99.17511	97.33254	100.1723	98.37547	99.3148	99.44154	95.81148	100.4901	102.2045	99.60171	100.9045	102.3525
8.708333	101.4645	101.5696	98.0997	100.0609	100.2037	111.72	96.49063	94.11117	99.16449	97.31892	100.2056	98.39479	99.30139	99.43358	95.82254	100.4663	102.1873	99.6185	100.8993	102.3598
8.716667	101.4295	101.5647	98.07885	100.0552	100.213	111.7536	96.69937	94.1154	99.15442	97.30935	100.2375	98.41316	99.28757	99.42519	95.834	100.444	102.1686	99.63711	100.8928	102.367
8.725	101.3949	101.5581	98.05736	100.0479	100.221	111.7819	96.90803	94.11792	99.14503	97.3038	100.2676	98.42964	99.27371	99.416	95.84605	100.4233	102.1485	99.65804	100.8847	102.3738
8.733333	101.3614	101.5498	98.03533	100.039	100.2276	111.8048	97.10804	94.11878	99.13646	97.30196	100.2955	98.44347	99.26022	99.40573	95.85893	100.4041	102.1274	99.68176	100.8751	102.3799
8.741667	101.3296	101.5398	98.01289	100.0286	100.2326	111.8226	97.29102	94.1181	99.12884	97.30333	100.3208	98.45406	99.24753	99.39422	95.8729	100.3864	102.1056	99.70866	100.8641	102.385
8.75	101.3	101.5283	97.99017	100.0169	100.2359	111.836	97.44942	94.11602	99.12221	97.30721	100.3432	98.46104	99.23612	99.3814	95.8882	100.3701	102.0834	99.73902	100.8518	102.3887
8.758333	101.2729	101.5156	97.96734	100.0041	100.2375	111.8454	97.57705	94.11275	99.1166	97.3128	100.3626	98.46425	99.22644	99.36728	95.90504	100.355	102.0612	99.77298	100.8384	102.3909
8.766667	101.2487	101.5017	97.94457	99.9904	100.2372	111.8517	97.6694	94.10851	99.11196	97.31926	100.3786	98.46368	99.21893	99.35196	95.92358	100.3411	102.0393	99.81044	100.8241	102.3911
8.775	101.2275	101.4869	97.92204	99.97611	100.2351	111.8558	97.72381	94.10356	99.10821	97.32581	100.3912	98.45952	99.21394	99.3356	95.94387	100.3285	102.0179	99.85107	100.8091	102.3891
8.783333	101.2089	101.4714	97.89994	99.96154	100.231	111.8586	97.73941	94.09818	99.10525	97.33175	100.4002	98.45207	99.21167	99.31841	95.96591	100.317	101.9971	99.89422	100.7937	102.3849
8.791667	101.1928	101.4553	97.87843	99.94703	100.2251	111.8609	97.71696	94.09264	99.10296	97.33651	100.4054	98.44182	99.21219	99.30063	95.98966	100.3068	101.9771	99.93896	100.7783	102.3783
8.8	101.1786	101.4389	97.85765	99.93289	100.2174	111.8635	97.6587	94.08722	99.10123	97.33965	100.407	98.42936	99.2154	99.28251	96.01498	100.2978	101.958	99.98416	100.763	102.3694
8.808333	101.1656	101.4223	97.83768	99.91944	100.208	111.8675	97.568	94.08221	99.09993	97.34088	100.4047	98.41537	99.22107	99.26427	96.04172	100.29	101.9398	100.0285	100.748	102.3584
8.816667	101.153	101.4057	97.81855	99.90699	100.1969	111.8733	97.44914	94.07785	99.09892	97.34003	100.3988	98.40065	99.22885	99.24606	96.06969	100.2832	101.9225	100.0708	100.7337	102.3454
8.825	101.1399	101.3891	97.80023	99.89583	100.1844	111.8818	97.30702	94.07437	99.09806	97.33705	100.3893	98.38601	99.23833	99.22798	96.09867	100.2771	101.906	100.1097	100.7201	102.3308
8.833333	101.1256	101.3728	97.78266	99.8862	100.1706	111.8935	97.14695	94.07198	99.09721	97.33202	100.3763	98.37224	99.24907	99.21005	96.12843	100.2716	101.8903	100.1443	100.7075	102.3151
8.841667	101.1092	101.357	97.76572	99.87833	100.1557	111.9085	96.9744	94.07083	99.09622	97.32513	100.3602	98.36009	99.26063	99.19227	96.15871	100.2665	101.8752	100.1738	100.696	102.2986
8.85	101.0902	101.3419	97.74925	99.87235	100.14	111.9272	96.7949	94.07105	99.09498	97.31663	100.3413	98.35018	99.27258	99.17459	96.18924	100.2616	101.8608	100.1978	100.6856	102.282
8.858333	101.068	101.3277	97.73309	99.86836	100.1237	111.9496	96.61382	94.0727	99.09336	97.30681	100.3199	98.34297	99.28455	99.15697	96.21976	100.2569	101.8466	100.2161	100.6764	102.2658
8.866667	101.0425	101.3145	97.7171	99.86639	100.1071	111.9754	96.43625	94.07574	99.09123	97.29598	100.2965	98.33876	99.29621	99.13934	96.25002	100.2524	101.8326	100.2288	100.6683	102.2505
8.875	101.0136	101.3027	97.70115	99.86642	100.0904	112.0043	96.26682	94.08006	99.08845	97.28448	100.2715	98.33764	99.30732	99.12164	96.27974	100.2481	101.8186	100.2363	100.6613	102.2366
8.883333	100.9815	101.2924	97.68516	99.86842	100.0738	112.0357	96.1096	94.08546	99.08487	97.27261	100.2454	98.33954	99.31773	99.10381	96.30869	100.2442	101.8042	100.2389	100.6552	102.2246
8.891667	100.9464	101.2836	97.66911	99.87231	100.0575	112.0691	95.968	94.09162	99.08031	97.26069	100.2185	98.34421	99.32737	99.08582	96.33661	100.2408	101.7893	100.2373	100.6497	102.2148
8.9	100.909	101.2765	97.65304	99.878	100.0416	112.1037	95.84467	94.09814	99.07464	97.24904	100.1914	98.35131	99.33627	99.06769	96.36327	100.2381	101.7736	100.232	100.6444	102.2074
8.908333	100.8696	101.2709	97.63704	99.88539	100.0263	112.1386	95.7415	94.10455	99.06772	97.23796	100.1644	98.36038	99.34449	99.04947	96.38841	100.2361	101.757	100.2238	100.6392	102.2025
8.916667	100.829	101.2668	97.62125	99.89432	100.0119	112.173	95.65959	94.1104	99.05947	97.2277	100.1378	98.37096	99.35214	99.03126	96.41183	100.2348	101.7395	100.2133	100.6335	102.2001
8.925	100.7878	101.264	97.60585	99.9046	99.9986	112.2061	95.59926	94.11524	99.04989	97.21848	100.1121	98.38258	99.35932	99.01321	96.43335	100.2343	101.721	100.2011	100.6271	102.2
8.933333	100.7466	101.2624	97.59105	99.91598	99.98657	112.2369	95.56017	94.11871	99.0391	97.21045	100.0874	98.39483	99.36612	98.99544	96.45291	100.2343	101.7016	100.1876	100.6198	102.202
8.941667	100.7059	101.2618	97.57703	99.92815	99.97607	112.2648	95.54138	94.12051	99.02731	97.20372	100.064	98.40734	99.37261	98.97812	96.47055	100.2347	101.6815	100.1728	100.6115	102.2058
8.95	100.6663	101.262	97.56398	99.94076	99.9673	112.2888	95.5415	94.12048	99.01483	97.19836	100.0422	98.41979	99.37887	98.96139	96.48646	100.2353	101.6608	100.1569	100.6021	102.211
8.958333	100.6282	101.2628	97.55207	99.95343	99.96041	112.3083	95.55882	94.11854	99.00205	97.19446	100.022	98.43195	99.38492	98.94536	96.50099	100.2356	101.6398	100.1398	100.5919	102.2172
8.966667	100.592	101.264	97.54144	99.96576	99.95552	112.3227	95.59145	94.11477	98.98943	97.19205	100.0036	98.44362	99.39079	98.93016	96.51461	100.2352	101.6187	100.1213	100.5811	102.2241
8.975	100.5582	101.2656	97.5322	99.97737	99.95265	112.3317	95.63731	94.10939	98.97742	97.19117	99.98713	98.45468	99.3965	98.91584	96.52795	100.2336	101.5975	100.1015	100.5699	102.2311
8.983333	100.5272	101.2675	97.52445	99.98792	99.95177	112.3351	95.69426	94.1027	98.96648	97.19179	99.9725	98.46505	99.40204	98.90249	96.54169	100.2305	101.5765	100.0802	100.5588	102.238
8.991667	100.4993	101.2694	97.51821	99.99714	99.9528	112.3327	95.76008	94.09507	98.95699	97.19384	99.95968	98.4747	99.40735	98.89017	96.5566	100.2256	101.5557	100.0577	100.548	102.2445
9	100.475	101.2715	97.51349	100.0048	99.9556	112.3246	95.83251	94.08686	98.94923	97.19722	99.94857	98.48358	99.4124	98.87894	96.57342	100.2187	101.5351	100.0344	100.538	102.2503
9.008333	100.4548	101.2738	97.51024	100.0108	99.96	112.3112	95.9093	94.07837	98.94342	97.2017	99.93905	98.49165	99.41716	98.86886	96.59285	100.2096	101.5148	100.0106	100.529	102.2553
9.016667	100.4392	101.2762	97.50833	100.0152	99.96577	112.2929	95.98827	94.06979	98.93964	97.20698	99.931	98.49883	99.42161	98.85994	96.61553	100.1984	101.4946	99.98672	100.5214	102.2593
9.025	100.4287	101.2787	97.5076	100.0178	99.97263	112.2701	96.06733	94.06124	98.93792	97.21269	99.92435	98.50498	99.42581	98.85217	96.64192	100.185	101.4745	99.96321	100.5153	102.2622
9.033333	100.4238	101.2815	97.50784	100.0188	99.98026	112.2435	96.14448	94.05272	98.93823	97.21833	99.91902	98.50992	99.42984	98.84545	96.67234	100.1696	101.4542	99.94037	100.5111	102.2639
9.041667	100.425	101.2844	97.50882	100.0183	99.98827	112.2138	96.21782	94.04414	98.94047	97.22338	99.91498	98.51345	99.43385	98.83962	96.70695	100.1523	101.4337	99.9184	100.5087	102.2643
9.05	100.4323	101.2874	97.51028	100.0165	99.99625	112.1815	96.28552	94.0354	98.94454	97.22726	99.9122	98.51529	99.43799	98.83446	96.74568	100.1334	101.4127	99.89732	100.5085	102.2632
9.058333	100.4459	101.2905	97.51197	100.0136	100.0038	112.1474	96.34579	94.02638	98.9503	97.22945	99.9107	98.51516	99.4424	98.82973	96.78829	100.113	101.391	99.87703	100.5105	102.2607
9.066667	100.4658	101.2936	97.51362	100.0098	100.0104	112.1121	96.39691	94.01701	98.95759	97.22947	99.91048	98.51273	99.44722	98.82516	96.83434	100.0915	101.3684	99.85726	100.515	102.2566
9.075	100.4918	101.2967	97.515	100.0053	100.0158	112.0764	96.43723	94.00728	98.96628	97.22698	99.91153	98.50766	99.45249	98.8205	96.8832	100.0691	101.3448	99.83768	100.522	102.2509
9.083333	100.5235	101.2997	97.5159	100.0004	100.0195	112.0409	96.46521	93.9973	98.97621	97.22176	99.91384	98.49965	99.45823	98.81551	96.93413	100.046	101.32	99.8179	100.5316	102.2435
9.091667	100.5605	101.3025	97.51614	99.99542	100.0213	112.0061	96.47947	93.98727	98.98722	97.21376	99.91735	98.48842	99.46441	98.80997	96.98629	100.0225	101.2937	99.79758	100.5439	102.2343
9.1	100.6023	101.3052	97.51557	99.99043	100.0209	111.9726	96.4788	93.9775	98.99917	97.20302	99.92196	98.47379	99.47097	98.80372	97.03879	99.99881	101.2661	99.77651	100.5588	102.2235
9.108333	100.6481	101.3077	97.51413	99.98567	100.0182	111.9407	96.46221	93.96839	99.01187	97.18972	99.9275	98.45566	99.47784	98.79663	97.09081	99.97514	101.2369	99.75464	100.576	102.211
9.116667	100.6973	101.3098	97.51178	99.98127	100.013	111.9109	96.42898	93.96036	99.02513	97.17413	99.93378	98.43401	99.48495	98.78861	97.14155	99.95172	101.2063	99.73206	100.5954	102.1968
9.125	100.749	101.3117	97.50855	99.97732	100.0052	111.8835	96.3787	93.95384	99.03871	97.1566	99.9406	98.40891	99.49227	98.77959	97.19034	99.92876	101.1743	99.70909	100.6165	102.1811
9.133333	100.8021	101.313	97.50454	99.97388	99.99479	111.8589	96.31135	93.94918	99.05233	97.13761	99.94773	98.38048	99.49977	98.76957	97.23662	99.90644	101.1411	99.68618	100.6391	102.1639
9.141667	100.8557	101.3139	97.49986	99.97098	99.98176	111.8372	96.22736	93.94665	99.06569	97.11768	99.95498	98.34893	99.50748	98.75857	97.27998	99.88499	101.1068	99.66394	100.6628	102.1453
9.15	100.9088	101.3142	97.49472	99.96862	99.96618	111.8186	96.12767	93.94642	99.07844	97.09739	99.96213	98.31451	99.51543	98.74668	97.32012	99.86464	101.0718	99.64306	100.687	102.1254
9.158333	100.9604	101.314	97.48935	99.96678	99.94816	111.8034	96.01382	93.94856	99.09023	97.07731	99.96898	98.27757	99.52368	98.73405	97.35694	99.84565	101.0364	99.62428	100.7115	102.1044
9.166667	101.0094	101.313	97.48401	99.96542	99.92791	111.7914	95.88794	93.95303	99.10071	97.05798	99.97532	98.23855	99.53229	98.72089	97.39041	99.82828	101.0008	99.6083	100.736	102.0824
9.175	101.0549	101.3115	97.47901	99.96445	99.90566	111.7828	95.75277	93.95975	99.10953	97.03988	99.98097	98.19799	99.54132	98.70741	97.42065	99.81272	100.9654	99.5957	100.76	102.0595
9.183333	101.096	101.3093	97.47464	99.96377	99.88173	111.7772	95.61158	93.96854	99.11636	97.0234	99.9858	98.15652	99.55081	98.69387	97.44785	99.79913	100.9306	99.5869	100.7833	102.0359
9.191667	101.1318	101.3065	97.47118	99.96327	99.85644	111.7745	95.46812	93.97915	99.12092	97.00878	99.98971	98.11485	99.5608	98.68049	97.47227	99.78756	100.8967	99.58211	100.8057	102.0118
9.2	101.1617	101.303	97.46888	99.9628	99.83018	111.7741	95.32643	93.9913	99.12294	96.99613	99.99267	98.0737	99.57125	98.6675	97.49426	99.77799	100.864	99.58131	100.8271	101.9873
9.208333	101.185	101.2989	97.46797	99.96221	99.80333	111.7753	95.19074	94.00464	99.1222	96.98539	99.99469	98.03373	99.58212	98.6551	97.51417	99.77033	100.8328	99.58419	100.8473	101.9626
9.216667	101.2014	101.2943	97.46858	99.96133	99.77632	111.7772	95.06528	94.0188	99.1185	96.97634	99.99579	97.99554	99.59331	98.64347	97.53237	99.76435	100.8033	99.5902	100.8663	101.9377
9.225	101.211	101.2891	97.47081	99.95998	99.74958	111.7788	94.95417	94.03338	99.1117	96.96864	99.99604	97.95959	99.60469	98.6328	97.54923	99.75975	100.7757	99.59854	100.8842	101.9127
9.233333	101.2139	101.2836	97.47468	99.95797	99.72353	111.7791	94.86124	94.04796	99.10167	96.96187	99.99546	97.9262	99.61606	98.62325	97.56507	99.75608	100.7502	99.60818	100.9011	101.8877
9.241667	101.2106	101.2776	97.48012	99.9551	99.69858	111.7769	94.7899	94.06211	99.08836	96.95558	99.99407	97.89553	99.62722	98.615	97.58016	99.75286	100.7269	99.61793	100.9172	101.8628
9.25	101.2017	101.2712	97.48699	99.95121	99.6751	111.7713	94.74302	94.07541	99.07178	96.94932	99.99182	97.86758	99.63795	98.60819	97.59469	99.74957	100.706	99.62647	100.9325	101.8379
9.258333	101.1882	101.2646	97.49512	99.94616	99.65342	111.7615	94.72281	94.08748	99.05201	96.94274	99.98858	97.84219	99.64805	98.60296	97.60879	99.74573	100.6876	99.63244	100.9472	101.8131
9.266667	101.1709	101.2576	97.50424	99.9399	99.6338	111.747	94.73072	94.09796	99.02923	96.93557	99.98415	97.819	99.65733	98.59941	97.6225	99.741	100.6719	99.6345	100.9614	101.7886
9.275	101.1511	101.2505	97.51407	99.93239	99.61641	111.7277	94.7674	94.10655	99.00377	96.92772	99.97825	97.79745	99.66564	98.59758	97.63581	99.73514	100.6589	99.63138	100.975	101.7643
9.283333	101.1298	101.2432	97.52431	99.92367	99.60135	111.7035	94.8326	94.11304	98.97605	96.91921	99.97055	97.77675	99.67283	98.59747	97.64862	99.72807	100.6487	99.62193	100.988	101.7404
9.291667	101.1082	101.2358	97.53462	99.91379	99.58865	111.6749	94.9252	94.11728	98.94665	96.91026	99.96071	97.7559	99.67876	98.59904	97.66079	99.71982	100.6412	99.60523	101.0004	101.7171
9.3	101.0873	101.2282	97.54467	99.90282	99.57827	111.6426	95.04318	94.11924	98.91624	96.90122	99.94841	97.73365	99.68328	98.6022	97.67213	99.71045	100.6362	99.58066	101.0119	101.6944
9.308333	101.0681	101.2206	97.55414	99.89083	99.57007	111.6073	95.18367	94.11896	98.88559	96.89261	99.93343	97.70859	99.68624	98.60683	97.68241	99.70009	100.6335	99.54797	101.0224	101.6724
9.316667	101.0517	101.2128	97.56275	99.87791	99.56391	111.5701	95.34301	94.11658	98.85551	96.88504	99.91566	97.67912	99.68747	98.61278	97.69142	99.68885	100.633	99.50735	101.0317	101.6512
9.325	101.0391	101.2048	97.57025	99.86415	99.55954	111.5322	95.5169	94.11231	98.82684	96.8792	99.89514	97.64355	99.68683	98.61982	97.69897	99.67689	100.6345	99.45944	101.0398	101.6311
9.333333	101.0314	101.1967	97.57649	99.84964	99.55672	111.4947	95.70051	94.10645	98.80038	96.87581	99.87204	97.60022	99.68421	98.62767	97.70488	99.66442	100.6378	99.40535	101.0464	101.6119
9.341667	101.0294	101.1882	97.58135	99.83451	99.55513	111.4589	95.88867	94.09935	98.77688	96.87555	99.84672	97.54757	99.6795	98.63594	97.70905	99.65168	100.6429	99.34661	101.0518	101.5938
9.35	101.0341	101.1793	97.5848	99.81887	99.55444	111.4259	96.07609	94.09145	98.75696	96.87901	99.81965	97.48432	99.67266	98.64411	97.71137	99.63898	100.6495	99.28508	101.0559	101.5768
9.358333	101.046	101.1699	97.58682	99.80288	99.55433	111.3968	96.25756	94.08319	98.74107	96.88662	99.79142	97.4095	99.66368	98.65151	97.71179	99.6267	100.6575	99.22287	101.0588	101.5607
9.366667	101.0658	101.1599	97.58747	99.78671	99.55445	111.3723	96.42818	94.07503	98.72949	96.89861	99.76272	97.32262	99.65267	98.65736	97.71026	99.61526	100.6667	99.16222	101.0608	101.5455
9.375	101.0935	101.1492	97.5868	99.77053	99.5545	111.353	96.58361	94.06737	98.72222	96.91502	99.73422	97.22373	99.63977	98.66072	97.70676	99.60515	100.677	99.1053	101.062	101.531
9.383333	101.129	101.138	97.58487	99.75453	99.5542	111.3392	96.72019	94.06059	98.71907	96.93562	99.7066	97.11344	99.62524	98.66061	97.70131	99.59691	100.6882	99.05415	101.0625	101.517
9.391667	101.1721	101.1262	97.58178	99.73893	99.55332	111.3311	96.83517	94.05501	98.71961	96.95999	99.6805	96.99303	99.60939	98.65597	97.69393	99.59103	100.6999	99.01047	101.0623	101.5033
9.4	101.2219	101.1139	97.5776	99.72394	99.55169	111.3284	96.92674	94.05084	98.7232	96.98754	99.65643	96.86443	99.59255	98.64573	97.68472	99.58799	100.712	98.97559	101.0615	101.4899
9.408333	101.2775	101.1013	97.57241	99.70981	99.5492	111.3309	96.99413	94.04828	98.72906	97.01757	99.63479	96.73018	99.57514	98.62888	97.67381	99.58812	100.7242	98.95035	101.0599	101.4766
9.416667	101.3376	101.0885	97.56633	99.69678	99.54583	111.338	97.0375	94.04743	98.73628	97.04937	99.61586	96.59342	99.55756	98.60448	97.66139	99.59169	100.7361	98.93508	101.0574	101.4633
9.425	101.401	101.0758	97.55947	99.68514	99.54163	111.3493	97.05787	94.04837	98.74389	97.08221	99.5998	96.45778	99.54022	98.5717	97.6477	99.59884	100.7476	98.92966	101.0536	101.4501
9.433333	101.4663	101.0634	97.55198	99.67517	99.53676	111.3639	97.05699	94.05119	98.75087	97.11545	99.58667	96.32722	99.52352	98.52995	97.633	99.60965	100.7584	98.93355	101.0484	101.4368
9.441667	101.5323	101.0514	97.54399	99.66716	99.53145	111.3813	97.03721	94.05595	98.75628	97.14849	99.57646	96.20583	99.5078	98.47885	97.61755	99.6241	100.7684	98.94582	101.0416	101.4237
9.45	101.5979	101.0401	97.53566	99.66137	99.52597	111.4009	97.00129	94.06271	98.75926	97.1808	99.56914	96.09762	99.49338	98.41836	97.60161	99.64212	100.7774	98.96529	101.033	101.4105
9.458333	101.6621	101.0295	97.5271	99.65803	99.52064	111.4219	96.95231	94.07149	98.75913	97.21192	99.56467	96.00626	99.48048	98.34882	97.58537	99.66353	100.7854	98.99061	101.0224	101.3974
9.466667	101.724	101.0199	97.51842	99.65728	99.51576	111.444	96.89352	94.08222	98.75542	97.24141	99.563	95.93486	99.46921	98.27099	97.56898	99.68808	100.7924	99.02038	101.01	101.3844
9.475	101.7827	101.0113	97.50969	99.65915	99.51159	111.4665	96.82825	94.09469	98.74788	97.26891	99.56407	95.88569	99.4596	98.18608	97.55254	99.71546	100.7984	99.05323	100.9957	101.3715
9.483333	101.8376	101.0035	97.50096	99.66355	99.50837	111.489	96.75972	94.10859	98.73655	97.29412	99.5678	95.86005	99.45159	98.09575	97.53608	99.74527	100.8035	99.08791	100.9796	101.3588
9.491667	101.888	100.9966	97.49221	99.67025	99.50627	111.511	96.69098	94.12345	98.72171	97.3168	99.5741	95.85804	99.44502	98.00212	97.51962	99.77702	100.8076	99.12332	100.9619	101.3463
9.5	101.9332	100.9903	97.48342	99.67894	99.5054	111.5321	96.62473	94.13873	98.70388	97.33682	99.58286	95.87851	99.43972	97.90762	97.50313	99.81019	100.8108	99.15853	100.9429	101.334
9.508333	101.9725	100.9845	97.47448	99.68918	99.50582	111.5521	96.56328	94.1538	98.68376	97.3541	99.59395	95.91906	99.43549	97.81496	97.48658	99.84417	100.8132	99.19274	100.9229	101.3219
9.516667	102.0054	100.9788	97.46528	99.70053	99.50753	111.5706	96.50848	94.16801	98.6622	97.36863	99.60728	95.97618	99.43213	97.72694	97.46993	99.8783	100.8146	99.22533	100.9023	101.3102
9.525	102.0313	100.9731	97.45567	99.7125	99.51052	111.5874	96.46168	94.18073	98.64012	97.38047	99.6227	96.04546	99.42949	97.64632	97.45316	99.91192	100.8153	99.2558	100.8815	101.299
9.533333	102.0496	100.9669	97.44548	99.72465	99.51469	111.6024	96.42378	94.19135	98.61841	97.38973	99.64012	96.12193	99.42743	97.57565	97.4363	99.94435	100.8152	99.28378	100.8608	101.2881
9.541667	102.0597	100.9603	97.43456	99.73657	99.51995	111.6154	96.39525	94.19939	98.59789	97.39655	99.65938	96.20043	99.42585	97.51715	97.41939	99.97503	100.8145	99.309	100.8405	101.2778
9.55	102.0612	100.953	97.42274	99.74791	99.52615	111.6265	96.37623	94.20447	98.57922	97.40108	99.68033	96.27594	99.42468	97.47254	97.40256	100.0035	100.8133	99.33128	100.8209	101.2679
9.558333	102.0538	100.9451	97.4099	99.75841	99.5331	111.6356	96.36671	94.20639	98.56292	97.40351	99.70271	96.34395	99.42385	97.443	97.38599	100.0293	100.8117	99.35053	100.8021	101.2586
9.566667	102.0374	100.9365	97.39591	99.76784	99.54057	111.6429	96.36661	94.20511	98.54933	97.40398	99.7262	96.40061	99.42331	97.42907	97.36993	100.0525	100.8098	99.36669	100.7842	101.2497
9.575	102.012	100.9273	97.38069	99.77604	99.54832	111.6485	96.37592	94.2008	98.53859	97.40267	99.75039	96.44301	99.42302	97.43067	97.35466	100.073	100.8079	99.37978	100.7672	101.2413
9.583333	101.9781	100.9177	97.36422	99.78288	99.55605	111.6525	96.39474	94.19373	98.53068	97.39975	99.77475	96.4692	99.42295	97.44714	97.34045	100.0909	100.8059	99.38983	100.7508	101.2331
9.591667	101.9361	100.9078	97.34653	99.78823	99.56346	111.6552	96.42318	94.18436	98.52546	97.39542	99.79868	96.47827	99.42308	97.47731	97.32757	100.1066	100.8039	99.39688	100.735	101.2252
9.6	101.8868	100.8977	97.32772	99.79198	99.5702	111.6565	96.46133	94.17317	98.52269	97.38991	99.82152	96.47037	99.4234	97.51958	97.3162	100.1204	100.8016	99.40105	100.7196	101.2173
9.608333	101.831	100.8876	97.30794	99.79403	99.57596	111.6565	96.5091	94.16072	98.52211	97.38347	99.84254	96.44654	99.4239	97.57206	97.30647	100.1329	100.799	99.4025	100.7042	101.2094
9.616667	101.7699	100.8776	97.28743	99.7943	99.58037	111.6552	96.56615	94.14755	98.52343	97.37645	99.86104	96.4086	99.42456	97.63267	97.29845	100.1445	100.796	99.40152	100.6888	101.2013
9.625	101.7046	100.8677	97.26646	99.79275	99.58309	111.6524	96.63181	94.13417	98.52634	97.3692	99.87634	96.35882	99.42536	97.69925	97.29215	100.1553	100.7922	99.39849	100.6731	101.1929
9.633333	101.6362	100.858	97.24532	99.78938	99.5838	111.648	96.70506	94.121	98.53057	97.36213	99.8879	96.29974	99.42627	97.76969	97.28748	100.1658	100.7876	99.39392	100.657	101.1841
9.641667	101.566	100.8484	97.22431	99.78424	99.58223	111.6417	96.78447	94.10838	98.53586	97.35566	99.89527	96.23394	99.42721	97.84196	97.28433	100.1759	100.7819	99.38835	100.6403	101.1748
9.65	101.4952	100.839	97.2037	99.77742	99.57817	111.6336	96.8682	94.09652	98.54196	97.35017	99.89822	96.16385	99.42814	97.91418	97.28246	100.1856	100.7749	99.38239	100.6231	101.1651
9.658333	101.4249	100.8296	97.18374	99.76908	99.57154	111.6234	96.95396	94.08543	98.54865	97.34605	99.89666	96.09163	99.42899	97.98465	97.28158	100.1947	100.7664	99.37662	100.6053	101.1549
9.666667	101.3561	100.8202	97.16459	99.75941	99.56235	111.6115	97.03911	94.07501	98.55569	97.34362	99.89075	96.0191	99.42971	98.05183	97.28134	100.2029	100.7561	99.37155	100.5869	101.1443
9.675	101.2899	100.8106	97.14641	99.74866	99.55075	111.5978	97.12074	94.06502	98.56286	97.34316	99.88081	95.94767	99.4303	98.11443	97.28128	100.2099	100.7441	99.36763	100.5681	101.1333
9.683333	101.227	100.8009	97.12931	99.73712	99.53698	111.5829	97.19583	94.05515	98.56993	97.34485	99.86735	95.87832	99.43079	98.17134	97.28092	100.2154	100.7302	99.3652	100.5492	101.1222
9.691667	101.1684	100.7908	97.11334	99.72511	99.52142	111.5671	97.26147	94.04505	98.57671	97.3488	99.85097	95.81158	99.43125	98.22173	97.2797	100.2189	100.7145	99.36456	100.5303	101.1111
9.7	101.1146	100.7803	97.09854	99.71293	99.50451	111.5507	97.31505	94.03441	98.583	97.355	99.83238	95.74763	99.43179	98.26497	97.27705	100.2203	100.6973	99.36594	100.5119	101.1003
9.708333	101.0663	100.7693	97.08489	99.70091	99.48676	111.5342	97.35441	94.02301	98.5886	97.36329	99.8123	95.68631	99.4325	98.30068	97.27237	100.219	100.6787	99.36954	100.4942	101.0899
9.716667	101.0239	100.7579	97.07233	99.6893	99.4687	111.5177	97.37794	94.01072	98.59329	97.3734	99.79144	95.62724	99.43348	98.3287	97.26508	100.2147	100.6591	99.37555	100.4778	101.0803
9.725	100.9876	100.7461	97.06076	99.67834	99.45085	111.5014	97.38459	93.99756	98.59686	97.38493	99.77046	95.56993	99.4348	98.34905	97.25456	100.2073	100.6389	99.38407	100.463	101.0717
9.733333	100.9574	100.7338	97.05005	99.66822	99.43372	111.4855	97.3739	93.98369	98.599	97.39736	99.74999	95.51386	99.43649	98.36194	97.24027	100.1965	100.6183	99.39511	100.4502	101.0644
9.741667	100.9332	100.7213	97.04004	99.65906	99.41773	111.47	97.34596	93.96941	98.59939	97.41015	99.73057	95.4586	99.43854	98.36775	97.22166	100.1821	100.5977	99.40857	100.4396	101.0588
9.75	100.9145	100.7085	97.0306	99.65095	99.40324	111.4547	97.30143	93.95513	98.59765	97.42271	99.71267	95.40391	99.4409	98.36696	97.1983	100.1642	100.5772	99.42424	100.4313	101.0552
9.758333	100.9008	100.6957	97.02158	99.64393	99.3905	111.4396	97.24151	93.94131	98.5934	97.43451	99.69671	95.34982	99.44351	98.36017	97.16981	100.1428	100.5572	99.44179	100.4255	101.0538
9.766667	100.8916	100.6829	97.01285	99.638	99.37968	111.4246	97.16804	93.92846	98.58624	97.44507	99.683	95.29664	99.44627	98.34804	97.13598	100.118	100.5378	99.46083	100.4221	101.0548
9.775	100.8859	100.6703	97.00428	99.63313	99.37088	111.4095	97.08346	93.91705	98.57586	97.45405	99.6718	95.24503	99.44908	98.33126	97.09674	100.0902	100.519	99.48089	100.4208	101.0586
9.783333	100.8834	100.658	96.99575	99.62921	99.36405	111.3942	96.99083	93.90748	98.56201	97.4612	99.66325	95.19594	99.45188	98.31053	97.05222	100.0597	100.5011	99.50149	100.4214	101.065
9.791667	100.8834	100.6461	96.98715	99.62611	99.35912	111.3786	96.89385	93.90004	98.54451	97.46643	99.65737	95.15063	99.45463	98.2865	97.00275	100.027	100.484	99.52217	100.4234	101.0743
9.8	100.8856	100.6348	96.97839	99.62364	99.35588	111.3626	96.79673	93.89485	98.52326	97.46978	99.65407	95.11058	99.45734	98.25979	96.9489	99.99254	100.4678	99.54245	100.4263	101.0865
9.808333	100.8896	100.624	96.96939	99.62156	99.35412	111.3461	96.70408	93.89188	98.49825	97.47141	99.65318	95.07743	99.46004	98.23096	96.89139	99.95677	100.4527	99.56189	100.4294	101.1014
9.816667	100.8956	100.6139	96.96009	99.61959	99.35355	111.3292	96.62064	93.8909	98.46954	97.47155	99.65442	95.05289	99.46275	98.20055	96.83115	99.9202	100.4388	99.58007	100.432	101.1189
9.825	100.9033	100.6044	96.95046	99.61741	99.35389	111.3119	96.55111	93.8915	98.4373	97.47047	99.65748	95.03859	99.46548	98.16909	96.76917	99.88325	100.4262	99.5966	100.4336	101.139
9.833333	100.9131	100.5958	96.94053	99.61473	99.35485	111.2943	96.4999	93.89313	98.40183	97.4685	99.66205	95.03602	99.46816	98.13709	96.70653	99.8463	100.415	99.61112	100.4335	101.1612
9.841667	100.925	100.588	96.93039	99.61126	99.35616	111.2765	96.47091	93.89513	98.36354	97.46593	99.66782	95.04636	99.47071	98.1051	96.64427	99.80966	100.4053	99.62331	100.4311	101.1853
9.85	100.9394	100.5811	96.92016	99.60679	99.3576	111.2589	96.46738	93.89684	98.32297	97.46307	99.67454	95.07041	99.47303	98.07366	96.58336	99.77361	100.3973	99.6329	100.4259	101.211
9.858333	100.9565	100.5751	96.91001	99.6012	99.35897	111.2416	96.49168	93.89764	98.28076	97.46018	99.68203	95.10852	99.47501	98.04338	96.52466	99.73839	100.391	99.63966	100.4177	101.2379
9.866667	100.9766	100.5701	96.90014	99.59443	99.36012	111.2248	96.5452	93.89701	98.23761	97.45744	99.69023	95.16052	99.47656	98.01484	96.46886	99.70426	100.3867	99.64342	100.4062	101.2654
9.875	101.0002	100.5661	96.89075	99.58655	99.36095	111.2089	96.6283	93.89461	98.1943	97.45498	99.69916	95.2257	99.47762	97.98864	96.41652	99.67146	100.3844	99.64403	100.3915	101.2932
9.883333	101.0275	100.5633	96.88205	99.57768	99.36142	111.1937	96.74022	93.89029	98.15161	97.45282	99.70894	95.30286	99.4781	97.96532	96.36799	99.64029	100.3844	99.64137	100.3735	101.3208
9.891667	101.0588	100.5616	96.87421	99.56801	99.36155	111.1795	96.87913	93.88409	98.11032	97.45092	99.71976	95.39029	99.47797	97.94535	96.32352	99.61107	100.3866	99.63529	100.3526	101.3475
9.9	101.0944	100.5611	96.86736	99.55776	99.36142	111.1661	97.04216	93.87624	98.07118	97.44918	99.73189	95.48593	99.47722	97.92908	96.28317	99.58417	100.391	99.62565	100.3292	101.3731
9.908333	101.1344	100.5618	96.86163	99.54717	99.36113	111.1534	97.22553	93.86714	98.03489	97.44753	99.74564	95.58741	99.47584	97.91676	96.24696	99.56001	100.3977	99.61232	100.3037	101.3968
9.916667	101.1788	100.5637	96.85706	99.53643	99.36084	111.1411	97.42474	93.85727	98.00203	97.4459	99.76133	95.69225	99.47391	97.90847	96.21477	99.53903	100.4062	99.59516	100.2768	101.4184
9.925	101.2274	100.5668	96.85369	99.52572	99.36072	111.129	97.63467	93.84719	97.97305	97.44431	99.77931	95.79799	99.47152	97.90411	96.18646	99.52161	100.4162	99.57409	100.2491	101.4374
9.933333	101.2799	100.5711	96.85152	99.51517	99.36097	111.1168	97.84981	93.83745	97.94822	97.44285	99.79987	95.9023	99.46877	97.90342	96.1618	99.5081	100.4274	99.54912	100.2212	101.4534
9.941667	101.3356	100.5765	96.85054	99.50484	99.36177	111.1042	98.06443	93.82852	97.9276	97.44165	99.82318	96.00314	99.46576	97.9059	96.14056	99.49868	100.439	99.5204	100.1936	101.4663
9.95	101.3935	100.5831	96.85072	99.49475	99.36328	111.091	98.27269	93.82078	97.91106	97.4409	99.84935	96.09882	99.46253	97.91089	96.12243	99.49343	100.4505	99.48829	100.1668	101.476
9.958333	101.4524	100.5906	96.85204	99.48484	99.36565	111.0769	98.46885	93.81452	97.89827	97.44081	99.87829	96.18803	99.45907	97.91754	96.1071	99.49224	100.4614	99.45336	100.1413	101.4822
9.966667	101.5109	100.5989	96.85452	99.47503	99.36898	111.0618	98.64746	93.80992	97.88872	97.44158	99.90979	96.26986	99.4553	97.92491	96.09423	99.49487	100.4711	99.41637	100.1172	101.4853
9.975	101.5673	100.6079	96.85816	99.46518	99.37333	111.0457	98.80346	93.80701	97.88176	97.44335	99.9435	96.34377	99.45114	97.93203	96.08346	99.50099	100.4793	99.37827	100.0948	101.4853
9.983333	101.6203	100.6174	96.86299	99.45515	99.37874	111.0286	98.93236	93.80578	97.87666	97.44622	99.97897	96.4095	99.44649	97.93793	96.07449	99.51015	100.4859	99.34009	100.074	101.4825
9.991667	101.6684	100.6269	96.86903	99.44478	99.3852	111.0104	99.03037	93.80606	97.87272	97.4502	100.0156	96.46704	99.44127	97.94177	96.06703	99.52187	100.4909	99.3029	100.0549	101.4773
10	101.7102	100.6363	96.8763	99.43392	99.39266	110.991	99.09452	93.8076	97.86927	97.45523	100.0529	96.51653	99.43545	97.94286	96.06088	99.53569	100.4943	99.2677	100.0373	101.4699
10.00833	101.7446	100.645	96.88479	99.4224	99.40105	110.9703	99.12278	93.81006	97.86583	97.46115	100.09	96.55816	99.42901	97.94068	96.0559	99.55119	100.4964	99.23537	100.021	101.4608
10.01667	101.7707	100.6528	96.89447	99.41009	99.41024	110.9484	99.11412	93.81298	97.86204	97.4677	100.1265	96.59213	99.42199	97.93493	96.052	99.56801	100.4975	99.2066	100.006	101.4502
10.025	101.7879	100.659	96.90526	99.39684	99.42009	110.9252	99.06856	93.81586	97.85773	97.47455	100.1617	96.61866	99.41445	97.92548	96.04914	99.58587	100.4978	99.18187	99.99203	101.4387
10.03333	101.7955	100.6631	96.91703	99.38255	99.43046	110.9009	98.98715	93.81814	97.85285	97.48127	100.195	96.63796	99.4065	97.91241	96.04734	99.60453	100.4975	99.16145	99.97912	101.4264
10.04167	101.7936	100.6647	96.92963	99.36715	99.44115	110.8758	98.87188	93.81922	97.84742	97.48737	100.2258	96.65035	99.39826	97.89598	96.0466	99.6238	100.4967	99.14536	99.96723	101.4137
10.05	101.7824	100.663	96.94284	99.35061	99.452	110.8502	98.72563	93.8185	97.84148	97.49233	100.2537	96.65624	99.38984	97.87658	96.04696	99.64345	100.4954	99.13348	99.95639	101.4009
10.05833	101.7625	100.6577	96.95645	99.33296	99.46284	110.8248	98.55199	93.8154	97.83503	97.49565	100.2785	96.65628	99.38134	97.85473	96.04852	99.66323	100.4936	99.12551	99.94662	101.3882
10.06667	101.7347	100.6481	96.97018	99.31424	99.4735	110.8	98.35516	93.80942	97.82803	97.4969	100.2996	96.65132	99.37282	97.83103	96.0514	99.68282	100.4912	99.12105	99.93792	101.3759
10.075	101.7003	100.6338	96.98375	99.29451	99.4838	110.7766	98.13978	93.80013	97.82038	97.49575	100.3171	96.64245	99.36431	97.80612	96.05577	99.70181	100.4881	99.11965	99.93025	101.3641
10.08333	101.6608	100.6145	96.9969	99.27382	99.49361	110.7551	97.91075	93.7873	97.81196	97.49199	100.3307	96.63094	99.35583	97.78068	96.06183	99.71969	100.4841	99.12085	99.92351	101.3529
10.09167	101.6177	100.5899	97.00936	99.2522	99.5028	110.7362	97.6731	93.77084	97.80266	97.48552	100.3404	96.61822	99.34742	97.75531	96.06976	99.73591	100.4792	99.12419	99.91754	101.3425
10.1	101.5725	100.5599	97.02091	99.2297	99.51129	110.7202	97.43184	93.7509	97.79233	97.47641	100.3461	96.60579	99.33914	97.73056	96.0797	99.74985	100.4733	99.12923	99.91212	101.3329
10.10833	101.5269	100.5247	97.03139	99.20637	99.51903	110.7077	97.19183	93.72781	97.78088	97.46484	100.348	96.59515	99.33108	97.70686	96.0917	99.76092	100.4662	99.13556	99.907	101.3241
10.11667	101.482	100.4846	97.0407	99.18226	99.52601	110.6987	96.9577	93.70208	97.76825	97.45113	100.3461	96.5877	99.32336	97.68451	96.1057	99.76858	100.4581	99.1428	99.90191	101.3162
10.125	101.4388	100.4401	97.04879	99.15744	99.53228	110.6932	96.73375	93.6744	97.7544	97.4357	100.3405	96.58472	99.3161	97.66371	96.12152	99.77236	100.449	99.1506	99.89659	101.3091
10.13333	101.3981	100.3923	97.05567	99.13201	99.53788	110.6912	96.52379	93.64557	97.73939	97.41908	100.3314	96.5872	99.30944	97.64453	96.13883	99.77191	100.4389	99.15861	99.89084	101.3027
10.14167	101.36	100.342	97.06139	99.10605	99.54289	110.6923	96.33111	93.61645	97.72329	97.40183	100.319	96.59583	99.30351	97.62694	96.1572	99.76698	100.4279	99.16657	99.88454	101.297
10.15	101.3248	100.2908	97.06604	99.07969	99.54741	110.696	96.15831	93.58791	97.70626	97.38459	100.3036	96.61088	99.29841	97.61086	96.17609	99.75751	100.4161	99.17421	99.87767	101.2917
10.15833	101.2921	100.24	97.06973	99.05302	99.55154	110.7021	96.00724	93.56074	97.6885	97.36803	100.2854	96.63224	99.29424	97.59612	96.19493	99.7436	100.4034	99.18137	99.87035	101.2868
10.16667	101.2616	100.1914	97.07258	99.02617	99.55538	110.7098	95.879	93.53565	97.67022	97.35282	100.2648	96.65936	99.29104	97.5825	96.21311	99.7256	100.39	99.18793	99.86281	101.2822
10.175	101.2329	100.1467	97.0747	98.99922	99.55906	110.7189	95.77392	93.51321	97.65159	97.33961	100.2419	96.69131	99.28887	97.56973	96.23	99.70404	100.3758	99.19382	99.85535	101.2777
10.18333	101.2054	100.1074	97.07621	98.9723	99.56266	110.7287	95.69166	93.4938	97.63275	97.32896	100.2171	96.72682	99.28774	97.55753	96.24504	99.67967	100.3607	99.19902	99.84839	101.2733
10.19167	101.1785	100.0748	97.07718	98.94549	99.56626	110.739	95.63126	93.47767	97.61376	97.32137	100.1908	96.76437	99.28766	97.5456	96.25774	99.65338	100.3447	99.20354	99.84235	101.2688
10.2	101.1516	100.0502	97.07764	98.91891	99.56989	110.7495	95.59125	93.46488	97.59459	97.31723	100.1632	96.80228	99.28866	97.53365	96.26772	99.6261	100.3276	99.2074	99.83768	101.2641
10.20833	101.1243	100.0342	97.0776	98.89264	99.57356	110.7598	95.56978	93.45531	97.57516	97.31678	100.1347	96.83882	99.29073	97.52143	96.27475	99.59879	100.3096	99.21064	99.83479	101.2594
10.21667	101.0961	100.0272	97.07704	98.86677	99.57723	110.77	95.56473	93.4487	97.55534	97.32015	100.1057	96.87229	99.29383	97.5087	96.27874	99.57238	100.2906	99.21331	99.83398	101.2545
10.225	101.0668	100.0291	97.07591	98.84139	99.58085	110.7797	95.5738	93.44466	97.53502	97.32731	100.0766	96.90109	99.29793	97.49534	96.27973	99.54768	100.2707	99.21544	99.83546	101.2495
10.23333	101.0363	100.0398	97.07416	98.81656	99.58434	110.7891	95.59454	93.44269	97.5141	97.33807	100.0477	96.92383	99.30294	97.48129	96.27789	99.52538	100.25	99.21711	99.83926	101.2446
10.24167	101.0046	100.0585	97.07177	98.79229	99.58763	110.798	95.62441	93.44223	97.49255	97.35209	100.0195	96.93933	99.30877	97.46658	96.27347	99.50602	100.2286	99.21837	99.84527	101.2398
10.25	100.9719	100.0845	97.06868	98.76856	99.59061	110.8062	95.6608	93.44275	97.47044	97.36892	99.99216	96.94667	99.31531	97.45133	96.26677	99.48989	100.2068	99.21934	99.85322	101.2354
10.25833	100.9386	100.1166	97.0649	98.74529	99.5932	110.8138	95.70114	93.44374	97.44787	97.38804	99.96615	96.94523	99.32245	97.43571	96.25818	99.47707	100.1848	99.22013	99.86272	101.2313
10.26667	100.905	100.1537	97.06042	98.72237	99.59534	110.8205	95.74289	93.4448	97.42507	97.4089	99.94176	96.93466	99.33009	97.41994	96.24811	99.46739	100.1628	99.2209	99.87327	101.2277
10.275	100.8717	100.1945	97.05525	98.69967	99.59697	110.8263	95.78374	93.44561	97.40227	97.43097	99.9193	96.91491	99.33812	97.40426	96.23704	99.4605	100.141	99.22185	99.88431	101.2248
10.28333	100.8394	100.2376	97.04946	98.67707	99.59807	110.8311	95.8216	93.446	97.37974	97.45371	99.89902	96.88614	99.34642	97.38894	96.22546	99.45589	100.1199	99.22318	99.89524	101.2228
10.29167	100.8087	100.2816	97.04311	98.65442	99.59868	110.8347	95.85472	93.44585	97.35772	97.47663	99.88111	96.84866	99.35485	97.37427	96.21386	99.45295	100.0997	99.22511	99.90543	101.2216
10.3	100.7802	100.3253	97.03627	98.63161	99.59882	110.8368	95.88175	93.44514	97.33641	97.4992	99.86572	96.80294	99.36322	97.36053	96.2027	99.45107	100.0807	99.22793	99.9143	101.2213
10.30833	100.7546	100.3675	97.02906	98.60856	99.5986	110.8373	95.90177	93.44383	97.31594	97.52094	99.85293	96.74946	99.37138	97.34799	96.19241	99.44958	100.0631	99.23194	99.92132	101.222
10.31667	100.7323	100.4073	97.02157	98.58523	99.59811	110.8359	95.91435	93.44191	97.29638	97.54132	99.84277	96.68874	99.37916	97.33687	96.18333	99.44788	100.0471	99.2375	99.92602	101.2237
10.325	100.7135	100.4438	97.01392	98.56162	99.59751	110.8326	95.91954	93.43933	97.27773	97.55987	99.83519	96.62131	99.38648	97.32731	96.17577	99.44537	100.033	99.24493	99.92805	101.2262
10.33333	100.6984	100.4767	97.00626	98.53783	99.59697	110.827	95.91783	93.43603	97.25996	97.57617	99.83009	96.54769	99.39328	97.31938	96.16991	99.44155	100.0208	99.25449	99.92715	101.2294
10.34167	100.6866	100.5055	96.99871	98.51398	99.59667	110.8192	95.9102	93.4319	97.24299	97.58986	99.82732	96.46849	99.39955	97.31302	96.16587	99.43597	100.0105	99.26629	99.92315	101.2331
10.35	100.6778	100.5302	96.9914	98.4903	99.59678	110.8091	95.898	93.42677	97.22676	97.60071	99.82666	96.38444	99.40533	97.30809	96.1637	99.42834	100.0022	99.28024	99.91602	101.2373
10.35833	100.6714	100.5509	96.98446	98.46702	99.59746	110.7968	95.88292	93.42049	97.21121	97.60859	99.82784	96.29643	99.41067	97.30436	96.16336	99.41846	99.99578	99.29603	99.9058	101.2417
10.36667	100.6667	100.5679	96.97795	98.44444	99.59885	110.7826	95.86693	93.4129	97.19632	97.6135	99.83053	96.20564	99.41563	97.30152	96.1648	99.40628	99.99108	99.31319	99.89265	101.2463
10.375	100.6629	100.5814	96.97192	98.42281	99.60105	110.7666	95.85219	93.40386	97.18209	97.61549	99.83435	96.11346	99.42029	97.29918	96.16791	99.39191	99.98797	99.33113	99.87685	101.2507
10.38333	100.6593	100.5919	96.96638	98.40233	99.6041	110.7492	95.84099	93.39324	97.16856	97.61472	99.83886	96.02157	99.42472	97.29687	96.1726	99.37559	99.98624	99.34924	99.85875	101.255
10.39167	100.6552	100.5998	96.9613	98.38314	99.60802	110.7305	95.83561	93.38099	97.15579	97.61136	99.84357	95.93188	99.42901	97.29412	96.17879	99.35771	99.98563	99.36697	99.83881	101.2588
10.4	100.6501	100.6054	96.9566	98.36525	99.61274	110.7109	95.83823	93.36706	97.14382	97.60561	99.84796	95.8465	99.43323	97.29045	96.18636	99.33872	99.98586	99.38392	99.81755	101.2622
10.40833	100.6438	100.6091	96.95219	98.34857	99.61818	110.6905	95.85083	93.35147	97.13265	97.59771	99.85154	95.76765	99.43745	97.28545	96.19522	99.31909	99.98661	99.39992	99.7956	101.2649
10.41667	100.6361	100.6113	96.94797	98.3329	99.6242	110.6695	95.87502	93.33421	97.12225	97.58792	99.85382	95.69756	99.44174	97.2788	96.20523	99.29933	99.98761	99.41503	99.77361	101.2668
10.425	100.6271	100.6124	96.94379	98.31798	99.63062	110.6479	95.91197	93.31535	97.11259	97.57652	99.85441	95.63836	99.44613	97.2703	96.21623	99.27995	99.98858	99.42962	99.75226	101.2679
10.43333	100.6168	100.6125	96.93955	98.30344	99.63725	110.626	95.96226	93.29491	97.10363	97.56378	99.85304	95.59191	99.45068	97.25991	96.22806	99.26146	99.9893	99.44426	99.73222	101.2681
10.44167	100.6053	100.6118	96.9351	98.28888	99.64391	110.6036	96.02579	93.27299	97.09535	97.55001	99.84953	95.55972	99.45537	97.24773	96.2405	99.24443	99.98957	99.45973	99.71412	101.2674
10.45	100.593	100.6105	96.93032	98.27387	99.65045	110.5809	96.10171	93.2497	97.08781	97.53552	99.84388	95.54283	99.4602	97.23399	96.25334	99.22944	99.98924	99.47691	99.69847	101.2658
10.45833	100.5801	100.6087	96.9251	98.25801	99.65673	110.558	96.18844	93.2252	97.08112	97.52066	99.8362	95.54169	99.46509	97.21903	96.26641	99.21713	99.98817	99.49671	99.68566	101.2634
10.46667	100.5666	100.6062	96.91935	98.24092	99.66268	110.535	96.28367	93.19971	97.07546	97.50578	99.82675	95.55614	99.46992	97.20327	96.27952	99.20811	99.98627	99.51998	99.67591	101.2601
10.475	100.553	100.6032	96.91301	98.22231	99.66825	110.5122	96.3845	93.17348	97.07104	97.49125	99.81591	95.58538	99.47454	97.18717	96.29255	99.20295	99.98344	99.54741	99.66927	101.2561
10.48333	100.5392	100.5996	96.90605	98.20194	99.67343	110.4899	96.48761	93.14678	97.06812	97.4774	99.80417	95.62799	99.47872	97.17125	96.30545	99.2021	99.97963	99.57943	99.66561	101.2514
10.49167	100.5256	100.5954	96.8985	98.17971	99.67823	110.4684	96.58946	93.11987	97.0669	97.46453	99.79208	95.68203	99.48224	97.15604	96.31817	99.20585	99.97477	99.61618	99.66465	101.2462
10.5	100.5123	100.5907	96.89039	98.15563	99.68267	110.4482	96.68657	93.093	97.0676	97.45282	99.78023	95.74518	99.48482	97.14208	96.33076	99.21431	99.96888	99.65737	99.66599	101.2404
10.50833	100.4992	100.5854	96.88178	98.12982	99.6868	110.4298	96.77566	93.06635	97.07031	97.44239	99.76919	95.81486	99.48619	97.12988	96.34331	99.22739	99.96199	99.70233	99.66917	101.2343
10.51667	100.4864	100.5796	96.87275	98.10251	99.69071	110.4136	96.85393	93.04005	97.07504	97.43322	99.75952	95.88848	99.48609	97.11988	96.35597	99.24483	99.95421	99.75001	99.67368	101.2279
10.525	100.4738	100.5735	96.86335	98.07401	99.69449	110.4001	96.91912	93.01417	97.08167	97.42522	99.75164	95.9635	99.48433	97.11247	96.36898	99.26623	99.94573	99.79911	99.67901	101.2213
10.53333	100.461	100.5669	96.85366	98.04471	99.69825	110.3899	96.96963	92.98872	97.08996	97.41826	99.74588	96.03761	99.4808	97.10792	96.38266	99.2911	99.93681	99.84811	99.68471	101.2147
10.54167	100.448	100.5601	96.84374	98.01502	99.70209	110.3833	97.00456	92.96366	97.09955	97.41219	99.7424	96.10883	99.4755	97.10637	96.39739	99.31889	99.92779	99.89546	99.69035	101.208
10.55	100.434	100.553	96.83366	97.98535	99.70612	110.3805	97.02371	92.93893	97.11001	97.40695	99.74124	96.1755	99.46854	97.10786	96.41356	99.34898	99.91904	99.93965	99.69563	101.2013
10.55833	100.4186	100.5457	96.82349	97.95607	99.71039	110.3819	97.02751	92.91444	97.12088	97.4025	99.74231	96.23643	99.46013	97.11229	96.43158	99.38079	99.91101	99.9793	99.70032	101.1946
10.56667	100.4011	100.5384	96.81333	97.9275	99.71492	110.3872	97.01698	92.89013	97.13166	97.3989	99.74543	96.29078	99.45053	97.11951	96.4518	99.41366	99.9041	100.0132	99.70434	101.1878
10.575	100.3809	100.5311	96.8033	97.89994	99.71968	110.3964	96.99357	92.86597	97.14188	97.39625	99.75036	96.33817	99.44009	97.12928	96.47451	99.44698	99.89868	100.0406	99.70768	101.1809
10.58333	100.3572	100.5241	96.79355	97.87359	99.7246	110.409	96.95907	92.84199	97.15108	97.39472	99.75683	96.37857	99.42913	97.14132	96.49986	99.48012	99.89503	100.0607	99.71045	101.1739
10.59167	100.3298	100.5173	96.78423	97.84866	99.72955	110.4244	96.91547	92.81827	97.15888	97.39449	99.76454	96.41228	99.41801	97.15526	96.52792	99.51244	99.8933	100.0732	99.71277	101.1667
10.6	100.2985	100.511	96.77549	97.82527	99.7344	110.4421	96.86486	92.795	97.16496	97.39576	99.77322	96.43984	99.40701	97.17064	96.55862	99.54333	99.89348	100.0782	99.71479	101.1592
10.60833	100.2634	100.5051	96.76748	97.80353	99.739	110.4612	96.8093	92.77241	97.16915	97.39872	99.78259	96.46201	99.39639	97.18692	96.59178	99.5722	99.89537	100.0757	99.71662	101.1514
10.61667	100.2248	100.4999	96.7603	97.78347	99.74315	110.4808	96.75072	92.75076	97.17135	97.4035	99.79243	96.47961	99.38636	97.20348	96.62708	99.59848	99.89857	100.0659	99.71834	101.1432
10.625	100.1831	100.4952	96.75406	97.76512	99.74666	110.4999	96.6908	92.73036	97.17158	97.41022	99.80252	96.49353	99.37707	97.21961	96.66405	99.62163	99.90246	100.0494	99.71992	101.1345
10.63333	100.1392	100.4912	96.74881	97.74845	99.7493	110.5177	96.6309	92.71147	97.16992	97.41889	99.81272	96.50457	99.36864	97.23454	96.70212	99.6412	99.90622	100.0266	99.72133	101.1253
10.64167	100.0937	100.4879	96.74461	97.7334	99.75085	110.5333	96.57198	92.6943	97.16648	97.42942	99.8229	96.51347	99.36116	97.24747	96.74055	99.65676	99.90891	99.998	99.72245	101.1155
10.65	100.0473	100.4851	96.74152	97.71991	99.75109	110.5459	96.51462	92.67898	97.16141	97.44162	99.83296	96.52079	99.35469	97.2576	96.77851	99.66804	99.90947	99.96433	99.72311	101.1052
10.65833	100.0011	100.4828	96.73959	97.7079	99.74984	110.5549	96.45899	92.66558	97.15482	97.4552	99.8428	96.52693	99.34929	97.26416	96.81508	99.67489	99.90681	99.92617	99.72313	101.0943
10.66667	99.95577	100.481	96.73886	97.69728	99.74697	110.5598	96.40501	92.65407	97.1468	97.4698	99.85233	96.53206	99.34498	97.26646	96.84927	99.67732	99.89992	99.88412	99.72232	101.0831
10.675	99.91223	100.4795	96.73938	97.68796	99.7424	110.5604	96.35238	92.64434	97.13739	97.48502	99.86138	96.53615	99.34177	97.26394	96.88015	99.67553	99.88789	99.83877	99.72045	101.0717
10.68333	99.87135	100.4782	96.74117	97.67981	99.73614	110.5566	96.30072	92.63619	97.12662	97.50043	99.86975	96.53896	99.33963	97.25618	96.90679	99.6699	99.87005	99.79064	99.7173	101.0603
10.69167	99.83397	100.4771	96.74423	97.6727	99.72825	110.5483	96.24968	92.62937	97.11453	97.51558	99.87718	96.54014	99.33853	97.24299	96.92844	99.66094	99.84599	99.74017	99.71268	101.0491
10.7	99.80082	100.4761	96.74853	97.66645	99.71883	110.5359	96.19896	92.62354	97.10113	97.52999	99.88329	96.53923	99.33841	97.2244	96.94447	99.64927	99.81564	99.68774	99.70638	101.0385
10.70833	99.77247	100.4753	96.754	97.66086	99.70803	110.5198	96.1484	92.61834	97.08648	97.54318	99.88769	96.53575	99.33921	97.20067	96.95448	99.63559	99.77923	99.63371	99.69826	101.0286
10.71667	99.74935	100.4746	96.76056	97.65569	99.69601	110.5003	96.09805	92.61336	97.07063	97.5547	99.88989	96.52929	99.34089	97.17225	96.95828	99.62064	99.73734	99.57839	99.68824	101.0197
10.725	99.73164	100.4741	96.76809	97.65068	99.68298	110.4781	96.04815	92.6082	97.05362	97.56416	99.88939	96.51949	99.34341	97.13981	96.95587	99.6052	99.69085	99.52211	99.67631	101.0118
10.73333	99.71937	100.4738	96.77646	97.64557	99.66913	110.4536	95.99923	92.6025	97.03551	97.57122	99.88566	96.50614	99.34671	97.10413	96.94744	99.59009	99.64088	99.46518	99.66258	101.0053
10.74167	99.71241	100.4737	96.78553	97.64008	99.65468	110.4275	95.95213	92.59594	97.01635	97.57568	99.87821	96.48912	99.35075	97.0661	96.93335	99.57611	99.58877	99.40794	99.64725	101.0002
10.75	99.7105	100.4738	96.79517	97.634	99.63987	110.4	95.90796	92.58832	96.99617	97.57745	99.86655	96.46844	99.35545	97.02669	96.91406	99.56404	99.53594	99.35073	99.63059	100.9965
10.75833	99.71329	100.4741	96.80519	97.6271	99.62493	110.3717	95.86815	92.57949	96.97503	97.57655	99.85027	96.44416	99.36067	96.98688	96.89012	99.55453	99.48384	99.29391	99.61294	100.9943
10.76667	99.72035	100.4743	96.81542	97.61926	99.61007	110.3429	95.83432	92.56944	96.95298	97.57314	99.82904	96.41639	99.36629	96.94761	96.86211	99.54812	99.4338	99.23787	99.59466	100.9936
10.775	99.7312	100.4745	96.82563	97.61035	99.59551	110.3139	95.80829	92.55824	96.9301	97.56749	99.80262	96.38524	99.3721	96.90978	96.83058	99.54517	99.38702	99.18306	99.5761	100.9943
10.78333	99.74533	100.4743	96.83555	97.60037	99.58141	110.2851	95.79188	92.54603	96.90648	97.55997	99.77084	96.35091	99.3779	96.87415	96.7961	99.54583	99.34442	99.13002	99.55759	100.9963
10.79167	99.76217	100.4737	96.84492	97.58933	99.56792	110.2568	95.78691	92.53303	96.88221	97.55104	99.73361	96.31376	99.38347	96.84132	96.75917	99.55004	99.30667	99.07939	99.53943	100.9994
10.8	99.78116	100.4725	96.85347	97.57732	99.55515	110.2294	95.79501	92.51953	96.85741	97.54125	99.69085	96.27432	99.38857	96.81169	96.72028	99.5575	99.27412	99.03193	99.52187	101.0035
10.80833	99.80173	100.4706	96.86095	97.56443	99.54317	110.2032	95.81748	92.50586	96.83223	97.53116	99.64255	96.23333	99.39302	96.78545	96.67989	99.56771	99.24687	98.98853	99.50514	101.0082
10.81667	99.82328	100.4679	96.86718	97.55077	99.53201	110.1786	95.85518	92.49241	96.80687	97.52137	99.58869	96.19165	99.39664	96.76257	96.63844	99.58	99.2248	98.95019	99.48946	101.0135
10.825	99.84519	100.4644	96.872	97.53643	99.52166	110.1557	95.90834	92.4796	96.78161	97.51242	99.52926	96.15016	99.39933	96.74288	96.59632	99.59359	99.2076	98.91797	99.475	101.0189
10.83333	99.86681	100.4601	96.87535	97.52148	99.51211	110.135	95.97644	92.46782	96.75676	97.50477	99.46431	96.10971	99.40106	96.726	96.55396	99.60765	99.19479	98.89296	99.46195	101.0243
10.84167	99.88751	100.455	96.87723	97.50597	99.50331	110.1165	96.05814	92.45745	96.73271	97.49879	99.39384	96.07105	99.40182	96.71143	96.51177	99.62144	99.18583	98.87621	99.45046	101.0294
10.85	99.90671	100.4494	96.87771	97.48996	99.49523	110.1003	96.15124	92.44879	96.70991	97.49473	99.3179	96.03474	99.40167	96.69852	96.47019	99.63431	99.18009	98.8686	99.44069	101.0338
10.85833	99.92395	100.4432	96.87693	97.47351	99.48782	110.0865	96.25272	92.44207	96.68881	97.49267	99.23648	96.00118	99.4007	96.68654	96.42966	99.64578	99.17693	98.87077	99.43278	101.0374
10.86667	99.93897	100.4367	96.87506	97.45669	99.48104	110.0749	96.35882	92.4374	96.66988	97.49252	99.14961	95.97055	99.39904	96.67471	96.39068	99.65553	99.1757	98.88306	99.42686	101.0401
10.875	99.95173	100.4299	96.87232	97.43958	99.47487	110.0654	96.46526	92.4348	96.65354	97.49403	99.05732	95.94283	99.39683	96.66228	96.35377	99.66336	99.17577	98.90547	99.42306	101.0415
10.88333	99.96247	100.423	96.86887	97.42225	99.46927	110.0576	96.56747	92.43417	96.64011	97.49679	98.95967	95.91776	99.39425	96.64858	96.31944	99.6692	99.17656	98.93754	99.42152	101.0417
10.89167	99.97161	100.4162	96.86486	97.40475	99.46423	110.0512	96.66076	92.43533	96.62981	97.50025	98.8568	95.89491	99.39145	96.63308	96.28821	99.6731	99.1775	98.97844	99.42234	101.0406
10.9	99.97979	100.4096	96.86036	97.38711	99.45969	110.0459	96.74056	92.43805	96.62276	97.50376	98.74892	95.87368	99.38863	96.61544	96.26056	99.67521	99.17805	99.02685	99.42561	101.0382
10.90833	99.98777	100.4032	96.85541	97.36934	99.45561	110.0413	96.80257	92.44201	96.61892	97.50664	98.63637	95.85341	99.38592	96.59553	96.23692	99.6758	99.17773	99.08097	99.43138	101.0345
10.91667	99.99641	100.3972	96.85	97.3514	99.45192	110.0371	96.84293	92.44685	96.61819	97.50819	98.51966	95.8334	99.38348	96.57344	96.21765	99.67524	99.17614	99.13856	99.4396	101.0295
10.925	100.0065	100.3914	96.84406	97.33326	99.44857	110.0329	96.85835	92.45217	96.62036	97.50775	98.39943	95.81301	99.38138	96.54949	96.20302	99.67394	99.17298	99.19701	99.45015	101.0235
10.93333	100.019	100.3859	96.83754	97.31484	99.44544	110.0286	96.84633	92.45753	96.62517	97.50474	98.2765	95.79169	99.37967	96.52413	96.19316	99.67234	99.16807	99.25345	99.46282	101.0165
10.94167	100.0345	100.3805	96.83033	97.29607	99.44246	110.0238	96.80522	92.46248	96.63235	97.49873	98.15185	95.76904	99.37837	96.49798	96.18808	99.67082	99.16135	99.30498	99.4773	101.0085
10.95	100.0536	100.3752	96.82238	97.2769	99.43948	110.0184	96.73434	92.46661	96.6416	97.48945	98.02663	95.7448	99.37742	96.47169	96.18763	99.66968	99.15294	99.34882	99.49321	100.9998
10.95833	100.0767	100.3698	96.81359	97.25729	99.43637	110.0122	96.63406	92.46951	96.6526	97.47685	97.90215	95.7189	99.37675	96.44595	96.19148	99.66915	99.14306	99.38253	99.51013	100.9903
10.96667	100.1037	100.3642	96.80392	97.23728	99.43297	110.0049	96.50567	92.4708	96.66505	97.46105	97.77984	95.69147	99.37629	96.4214	96.19914	99.66933	99.13209	99.40415	99.52756	100.9801
10.975	100.1345	100.3583	96.79332	97.21692	99.4291	109.9964	96.35143	92.47017	96.67862	97.4424	97.66126	95.66283	99.37595	96.39861	96.20999	99.67023	99.12045	99.41236	99.54504	100.9693
10.98333	100.1685	100.352	96.78178	97.19633	99.42458	109.9867	96.17437	92.46737	96.69301	97.42142	97.54803	95.63343	99.37562	96.37798	96.2233	99.67176	99.10861	99.40654	99.56207	100.9578
10.99167	100.2048	100.3452	96.76934	97.17567	99.41925	109.9757	95.97819	92.46223	96.7079	97.39881	97.44185	95.60391	99.37521	96.35976	96.23832	99.6738	99.09701	99.38681	99.57817	100.9457
11	100.2421	100.3379	96.75607	97.1551	99.41293	109.9634	95.76708	92.45467	96.72295	97.37536	97.34439	95.57493	99.37465	96.34403	96.25431	99.67616	99.08605	99.35394	99.5929	100.9328
11.00833	100.2792	100.3299	96.74212	97.13478	99.40545	109.9498	95.54551	92.44468	96.73781	97.3519	97.25732	95.54722	99.37394	96.3307	96.2706	99.67863	99.07605	99.30924	99.60587	100.9192
11.01667	100.3147	100.3212	96.72766	97.11486	99.39662	109.9351	95.31813	92.43235	96.75211	97.32928	97.18221	95.52145	99.3731	96.31958	96.2866	99.68097	99.0673	99.25444	99.61674	100.9049
11.025	100.3475	100.3119	96.71291	97.09546	99.38627	109.9192	95.08953	92.41784	96.76543	97.30829	97.12049	95.49822	99.37228	96.31039	96.30179	99.68294	99.06002	99.19156	99.62529	100.8902
11.03333	100.3764	100.302	96.69812	97.07668	99.37425	109.9022	94.86421	92.40139	96.77737	97.28964	97.07335	95.4781	99.3717	96.30278	96.31577	99.68427	99.05436	99.12279	99.63138	100.8752
11.04167	100.401	100.2916	96.68355	97.05858	99.36044	109.8843	94.64644	92.38332	96.78754	97.27394	97.04173	95.46155	99.37165	96.29643	96.32821	99.68471	99.05039	99.05037	99.63499	100.8602
11.05	100.421	100.2806	96.66943	97.0412	99.34479	109.8654	94.44014	92.36404	96.79559	97.26166	97.02618	95.449	99.37247	96.29102	96.33887	99.68403	99.04806	98.97653	99.63619	100.8455
11.05833	100.4362	100.2693	96.656	97.02459	99.32732	109.8456	94.24879	92.34404	96.80119	97.25313	97.02681	95.44081	99.37454	96.28628	96.3476	99.68203	99.04721	98.90333	99.63514	100.8314
11.06667	100.447	100.2579	96.64345	97.00876	99.30814	109.825	94.07538	92.32389	96.80413	97.24851	97.0433	95.43735	99.37824	96.282	96.35433	99.67853	99.04755	98.83268	99.63205	100.8184
11.075	100.4537	100.2465	96.63196	96.99375	99.28742	109.8034	93.9223	92.30421	96.8042	97.24779	97.0748	95.43895	99.38389	96.27804	96.35906	99.6734	99.04865	98.76619	99.62718	100.8067
11.08333	100.4568	100.2352	96.62166	96.9796	99.26541	109.7809	93.7913	92.2856	96.8013	97.25074	97.11992	95.44591	99.39177	96.27434	96.36188	99.66655	99.05	98.70524	99.6208	100.7966
11.09167	100.4568	100.2243	96.61265	96.96635	99.24242	109.7574	93.68343	92.26865	96.79536	97.25692	97.17676	95.45849	99.40205	96.27086	96.36295	99.65791	99.051	98.65094	99.61319	100.7884
11.1	100.454	100.2139	96.60501	96.95406	99.21881	109.7327	93.5991	92.25387	96.78638	97.26569	97.24292	95.47686	99.41478	96.2676	96.36248	99.64745	99.051	98.60416	99.60462	100.7821
11.10833	100.449	100.2043	96.59881	96.94278	99.19497	109.7068	93.53808	92.24167	96.7744	97.27625	97.31564	95.50107	99.42989	96.26458	96.36071	99.63514	99.04936	98.56551	99.59534	100.7779
11.11667	100.442	100.1954	96.59407	96.93255	99.17128	109.6797	93.49962	92.23235	96.75947	97.28769	97.39192	95.53099	99.44714	96.26178	96.35788	99.62104	99.04544	98.5354	99.58556	100.7756
11.125	100.4333	100.1875	96.59082	96.92341	99.14811	109.6515	93.48254	92.22608	96.74168	97.29903	97.46882	95.56627	99.46618	96.25917	96.35424	99.60528	99.03866	98.51397	99.57548	100.7752
11.13333	100.4233	100.1805	96.58904	96.91535	99.1258	109.6224	93.48531	92.22294	96.72112	97.30938	97.54369	95.60634	99.48652	96.25673	96.35002	99.58806	99.02853	98.50116	99.56528	100.7765
11.14167	100.412	100.1747	96.58871	96.9083	99.10464	109.5924	93.50606	92.22285	96.69798	97.31792	97.61444	95.65038	99.50763	96.25441	96.34538	99.5697	99.01466	98.49668	99.55512	100.7792
11.15	100.3998	100.1701	96.58979	96.90215	99.08485	109.5619	93.54269	92.22567	96.6725	97.32402	97.67982	95.69738	99.52887	96.25214	96.34045	99.5506	98.99681	98.50008	99.54516	100.7829
11.15833	100.3868	100.1667	96.59223	96.89671	99.06658	109.531	93.59289	92.23111	96.64507	97.32725	97.73953	95.74621	99.54962	96.24988	96.33531	99.53122	98.97498	98.5107	99.53554	100.7873
11.16667	100.3733	100.1646	96.59592	96.89176	99.04992	109.4999	93.65425	92.23879	96.61615	97.32736	97.79431	95.79573	99.56923	96.24755	96.33002	99.51208	98.94939	98.52774	99.52633	100.7918
11.175	100.3594	100.1637	96.60071	96.88704	99.03485	109.4687	93.72437	92.24829	96.58624	97.32428	97.84575	95.84488	99.5871	96.24509	96.32462	99.4937	98.92057	98.55023	99.51757	100.796
11.18333	100.3455	100.1642	96.60643	96.88229	99.0213	109.4375	93.80092	92.25908	96.55587	97.31807	97.89615	95.89276	99.60267	96.24241	96.31917	99.47655	98.88938	98.57705	99.50918	100.7995
11.19167	100.3319	100.1658	96.61286	96.87725	99.00913	109.4061	93.88176	92.27063	96.52558	97.30891	97.94813	95.93868	99.61554	96.2394	96.31372	99.46106	98.85692	98.60701	99.50105	100.8017
11.2	100.3187	100.1686	96.6198	96.8717	98.99816	109.3745	93.96499	92.28239	96.49584	97.29705	98.00427	95.98219	99.62541	96.23591	96.30835	99.44756	98.82457	98.63889	99.49299	100.8022
11.20833	100.3064	100.1725	96.62702	96.86547	98.98823	109.3423	94.04899	92.29377	96.46714	97.28286	98.06675	96.023	99.63219	96.23177	96.30318	99.43633	98.79389	98.67146	99.48475	100.8008
11.21667	100.295	100.1773	96.63433	96.85841	98.97918	109.3094	94.13246	92.30426	96.4399	97.26677	98.13706	96.06103	99.63593	96.22674	96.29835	99.42757	98.76648	98.7036	99.47611	100.7973
11.225	100.2846	100.183	96.64156	96.85043	98.97087	109.2753	94.21437	92.31341	96.41454	97.24927	98.2158	96.09628	99.63686	96.2206	96.294	99.4214	98.74394	98.73428	99.46684	100.7914
11.23333	100.2754	100.1894	96.64856	96.84146	98.96325	109.24	94.29396	92.32086	96.39141	97.23089	98.30267	96.12884	99.63536	96.21308	96.29029	99.41793	98.72767	98.76269	99.4567	100.7833
11.24167	100.2672	100.1965	96.65523	96.83148	98.95629	109.203	94.3707	92.3264	96.37082	97.21216	98.39652	96.15879	99.63191	96.204	96.28738	99.41721	98.71875	98.78822	99.44551	100.7732
11.25	100.26	100.204	96.66149	96.82049	98.95001	109.1645	94.44422	92.32993	96.35307	97.19361	98.4955	96.18612	99.62704	96.19322	96.28537	99.41925	98.71786	98.81052	99.43312	100.7611
11.25833	100.2535	100.212	96.6673	96.80854	98.94446	109.1244	94.51429	92.33147	96.33838	97.17573	98.59736	96.21072	99.62131	96.18072	96.28432	99.42406	98.7252	98.82946	99.41941	100.7476
11.26667	100.2476	100.2203	96.67263	96.79569	98.93975	109.0829	94.58072	92.33116	96.32701	97.15898	98.69958	96.23228	99.61522	96.16661	96.28426	99.43166	98.74057	98.84508	99.40435	100.7329
11.275	100.2419	100.2289	96.67749	96.78203	98.93598	109.0399	94.64333	92.32925	96.31913	97.14374	98.79969	96.25029	99.60921	96.15114	96.28515	99.44206	98.76337	98.85761	99.38796	100.7175
11.28333	100.2361	100.2377	96.68185	96.76764	98.93325	108.9958	94.70194	92.32609	96.31492	97.13035	98.89542	96.26405	99.6036	96.13466	96.28689	99.4553	98.79266	98.86739	99.37033	100.7019
11.29167	100.23	100.2466	96.6857	96.75259	98.93164	108.9507	94.75634	92.32209	96.31449	97.11907	98.98485	96.27267	99.59865	96.1176	96.28935	99.4714	98.82732	98.87484	99.35162	100.6865
11.3	100.2232	100.2556	96.68899	96.73693	98.93118	108.9046	94.80634	92.3177	96.31785	97.11009	99.06652	96.27513	99.59447	96.10045	96.29234	99.49037	98.86603	98.88044	99.33202	100.6715
11.30833	100.2155	100.2646	96.69166	96.72069	98.93184	108.8578	94.85181	92.31334	96.32493	97.10354	99.13945	96.27036	99.59111	96.08369	96.29562	99.51216	98.90744	98.88474	99.31176	100.6573
11.31667	100.2068	100.2737	96.69366	96.70387	98.93353	108.8104	94.89277	92.30938	96.33557	97.09951	99.20311	96.25726	99.58855	96.0678	96.29896	99.53669	98.95017	98.88828	99.29108	100.6441
11.325	100.1968	100.2828	96.69495	96.68649	98.93611	108.7626	94.92941	92.30611	96.34946	97.09803	99.25738	96.23482	99.58668	96.05319	96.30209	99.56382	98.99295	98.89166	99.27025	100.6319
11.33333	100.1856	100.2917	96.69556	96.66857	98.93941	108.7146	94.96216	92.30372	96.3662	97.09907	99.30248	96.20219	99.58539	96.04023	96.30475	99.59335	99.03461	98.89544	99.24949	100.6209
11.34167	100.1733	100.3004	96.69553	96.65019	98.94326	108.6667	94.99162	92.30232	96.3853	97.10255	99.33886	96.15873	99.58449	96.02914	96.30667	99.62499	99.07414	98.9002	99.22906	100.6109
11.35	100.1601	100.3088	96.69496	96.63146	98.9475	108.619	95.01851	92.30189	96.40621	97.10836	99.36716	96.10415	99.58384	96.02002	96.30757	99.65837	99.11065	98.90644	99.20919	100.602
11.35833	100.1461	100.3166	96.69396	96.61253	98.952	108.5719	95.04357	92.30236	96.42836	97.11634	99.3881	96.03849	99.58325	96.01282	96.30718	99.69299	99.14343	98.91458	99.1901	100.5939
11.36667	100.1315	100.3235	96.69268	96.59362	98.95668	108.5256	95.06745	92.30359	96.45117	97.12634	99.40247	95.96223	99.58257	96.00738	96.30521	99.72825	99.17193	98.92496	99.172	100.5864
11.375	100.1164	100.3294	96.69126	96.57493	98.96153	108.4804	95.09063	92.30538	96.47411	97.13817	99.41106	95.87624	99.58168	96.00344	96.30136	99.76344	99.19581	98.93778	99.15511	100.5793
11.38333	100.1008	100.334	96.6898	96.55668	98.96653	108.4364	95.11335	92.30752	96.49666	97.15167	99.41466	95.78185	99.58048	96.00067	96.29531	99.79782	99.21494	98.9532	99.13961	100.5723
11.39167	100.0847	100.337	96.68841	96.53905	98.97171	108.3939	95.13557	92.3098	96.51837	97.16659	99.41404	95.6808	99.57896	95.99876	96.28673	99.83059	99.22939	98.97129	99.12565	100.5652
11.4	100.0681	100.3382	96.68716	96.5222	98.97709	108.3531	95.15695	92.312	96.53882	97.18268	99.40994	95.57519	99.57713	95.9974	96.27528	99.86102	99.23944	98.9921	99.11336	100.5577
11.40833	100.0507	100.3376	96.6861	96.50624	98.98266	108.3141	95.17684	92.31395	96.55764	97.19955	99.40308	95.46742	99.57504	95.99634	96.26064	99.88842	99.24554	99.01565	99.10281	100.5495
11.41667	100.0326	100.3351	96.68526	96.49124	98.98841	108.2773	95.19434	92.31547	96.57451	97.21675	99.39415	95.36008	99.57274	95.99543	96.24254	99.91216	99.24829	99.04193	99.09402	100.5405
11.425	100.0136	100.3306	96.68463	96.47723	98.99428	108.2429	95.20832	92.31638	96.58915	97.2337	99.38378	95.25586	99.57027	95.99458	96.22077	99.93176	99.24837	99.07088	99.08694	100.5305
11.43333	99.99385	100.3243	96.68424	96.46419	99.0002	108.211	95.21747	92.31656	96.60138	97.24977	99.37256	95.15746	99.56767	95.99382	96.19524	99.94685	99.24653	99.10239	99.08146	100.5193
11.44167	99.97364	100.3163	96.68405	96.45204	99.00607	108.182	95.22035	92.31586	96.61107	97.2643	99.36098	95.06741	99.56493	95.99322	96.16598	99.95723	99.24348	99.13629	99.07743	100.5069
11.45	99.95339	100.3068	96.68405	96.44065	99.01177	108.156	95.21544	92.3142	96.61817	97.27663	99.34945	94.98803	99.56201	95.99297	96.13312	99.96289	99.23988	99.17239	99.07458	100.4931
11.45833	99.93372	100.2961	96.68418	96.42986	99.01715	108.1334	95.2012	92.31151	96.62266	97.28616	99.33829	94.92125	99.55884	95.99327	96.09695	99.964	99.23629	99.21044	99.0726	100.4779
11.46667	99.91534	100.2844	96.68437	96.41945	99.02208	108.1142	95.17612	92.3078	96.6246	97.29238	99.3277	94.86859	99.55526	95.99437	96.05783	99.9609	99.23313	99.25013	99.07113	100.4612
11.475	99.89904	100.272	96.68456	96.40917	99.02642	108.0984	95.13888	92.30303	96.62408	97.29489	99.31781	94.83104	99.55107	95.99651	96.01624	99.95411	99.23072	99.29109	99.06974	100.4431
11.48333	99.88564	100.2593	96.68466	96.39879	99.03003	108.086	95.08846	92.29721	96.62126	97.29343	99.30869	94.80905	99.54602	95.99987	95.97272	99.94429	99.22925	99.33292	99.06804	100.4236
11.49167	99.87591	100.2465	96.68457	96.38807	99.0328	108.0767	95.02427	92.29027	96.61635	97.28792	99.30036	94.80253	99.53985	96.00456	95.92786	99.9322	99.22881	99.37517	99.06563	100.4028
11.5	99.87058	100.234	96.6842	96.37678	99.03462	108.0702	94.94628	92.28209	96.60964	97.2785	99.29283	94.81094	99.53235	96.01058	95.88226	99.91868	99.22938	99.41745	99.06217	100.3809
11.50833	99.87025	100.222	96.68343	96.36473	99.0354	108.0661	94.85509	92.2725	96.6015	97.2655	99.28608	94.83335	99.52336	96.01781	95.8365	99.90459	99.23088	99.4594	99.0574	100.3581
11.51667	99.87536	100.2108	96.68215	96.35175	99.03508	108.064	94.75195	92.26128	96.59236	97.24943	99.28013	94.86857	99.51286	96.02605	95.79113	99.89076	99.23312	99.5007	99.05112	100.3346
11.525	99.88615	100.2006	96.68022	96.3377	99.03363	108.0634	94.63881	92.24819	96.58273	97.23094	99.27505	94.91525	99.50091	96.03495	95.74661	99.87793	99.2359	99.54103	99.04324	100.3109
11.53333	99.90258	100.1916	96.67751	96.32249	99.03105	108.0636	94.5182	92.23308	96.57316	97.21074	99.27089	94.97202	99.4877	96.04409	95.70333	99.8667	99.23895	99.58009	99.03376	100.287
11.54167	99.92436	100.1839	96.67391	96.30612	99.02741	108.0642	94.39305	92.21584	96.56419	97.18949	99.26777	95.03748	99.47347	96.05296	95.66158	99.85746	99.24203	99.6175	99.02279	100.2634
11.55	99.9509	100.1777	96.66932	96.28859	99.02282	108.0647	94.26649	92.19654	96.55637	97.16776	99.26577	95.11028	99.45857	96.061	95.62153	99.85039	99.24486	99.65288	99.0105	100.2402
11.55833	99.98133	100.1729	96.66368	96.26999	99.01747	108.0646	94.14165	92.17529	96.55016	97.14598	99.26493	95.18912	99.44337	96.06764	95.58327	99.84543	99.24719	99.68578	98.9971	100.2175
11.56667	100.0146	100.1696	96.65698	96.25038	99.01156	108.0635	94.02146	92.15233	96.54597	97.12436	99.26525	95.2727	99.42826	96.07237	95.54678	99.84226	99.24878	99.71575	98.98284	100.1955
11.575	100.0493	100.1676	96.64921	96.22987	99.00531	108.0609	93.90851	92.12789	96.54407	97.10296	99.26662	95.35972	99.41366	96.07475	95.51196	99.84033	99.24942	99.74238	98.96793	100.1743
11.58333	100.0843	100.167	96.64043	96.20854	98.99893	108.0565	93.80498	92.10223	96.54461	97.08174	99.26887	95.44885	99.39994	96.07447	95.47864	99.83894	99.24899	99.76528	98.95259	100.154
11.59167	100.1181	100.1676	96.6307	96.18646	98.99263	108.0501	93.71255	92.07565	96.54755	97.06056	99.27175	95.53873	99.38747	96.07133	95.44657	99.83723	99.24741	99.78412	98.93698	100.1345
11.6	100.1496	100.1691	96.62009	96.16367	98.98656	108.0415	93.63241	92.04845	96.55274	97.03927	99.27497	95.62795	99.37652	96.0653	95.41549	99.83435	99.24473	99.79865	98.92124	100.1157
11.60833	100.1778	100.1714	96.60867	96.14023	98.98088	108.0305	93.56522	92.02096	96.55985	97.01774	99.27823	95.71508	99.36728	96.05647	95.38507	99.82946	99.24107	99.80865	98.90545	100.0977
11.61667	100.2019	100.1743	96.59652	96.11621	98.97569	108.0173	93.51111	91.99354	96.56849	96.99588	99.28125	95.79872	99.35982	96.04507	95.35499	99.82183	99.23663	99.81391	98.88965	100.0804
11.625	100.2217	100.1778	96.58372	96.09171	98.97107	108.0019	93.46977	91.96652	96.5782	96.97369	99.28379	95.87753	99.35412	96.03143	95.32491	99.81086	99.23165	99.81422	98.8738	100.0635
11.63333	100.2371	100.1816	96.57033	96.0669	98.96708	107.9846	93.44039	91.94026	96.58849	96.95123	99.28565	95.95031	99.35004	96.01601	95.29447	99.79614	99.22639	99.80934	98.8578	100.047
11.64167	100.2481	100.1856	96.55639	96.04196	98.96375	107.9659	93.42178	91.91507	96.59887	96.92862	99.28666	96.01606	99.34738	95.99927	95.26334	99.77746	99.22115	99.799	98.84152	100.0309
11.65	100.2551	100.1898	96.54196	96.01714	98.96106	107.9462	93.4124	91.89123	96.60886	96.90603	99.28672	96.07402	99.34589	95.98175	95.23123	99.75483	99.2162	99.78288	98.8248	100.0151
11.65833	100.2588	100.194	96.52706	95.99268	98.95897	107.9259	93.41052	91.86901	96.61804	96.88367	99.28576	96.1237	99.34528	95.96392	95.19787	99.72849	99.21183	99.76067	98.80746	99.99967
11.66667	100.2595	100.198	96.51171	95.96886	98.95742	107.9055	93.41429	91.84858	96.62606	96.86178	99.28377	96.16485	99.34524	95.94627	95.16303	99.69887	99.20832	99.73211	98.7893	99.9846
11.675	100.2579	100.2017	96.49592	95.94592	98.95634	107.8853	93.4219	91.83009	96.63272	96.84064	99.28073	96.19754	99.34548	95.92923	95.12657	99.66662	99.20594	99.69707	98.77014	99.97
11.68333	100.2545	100.2051	96.4797	95.9241	98.95561	107.8656	93.43167	91.81356	96.63788	96.82055	99.27664	96.22206	99.34571	95.91319	95.08843	99.63257	99.20489	99.65558	98.74984	99.95595
11.69167	100.2499	100.2079	96.46305	95.90359	98.95514	107.8466	93.44217	91.79891	96.64155	96.80178	99.27154	96.23897	99.3457	95.89847	95.04867	99.59768	99.20539	99.60788	98.72828	99.94255
11.7	100.2445	100.2101	96.446	95.8845	98.95481	107.8284	93.45232	91.78595	96.64383	96.78458	99.26546	96.24906	99.34522	95.88536	95.00746	99.56302	99.2076	99.55447	98.70545	99.9299
11.70833	100.2387	100.2117	96.42858	95.86692	98.95453	107.8111	93.46135	91.77439	96.6449	96.76913	99.25845	96.25335	99.34412	95.87409	94.96514	99.52967	99.21161	99.49611	98.68142	99.91804
11.71667	100.2329	100.2126	96.41083	95.85083	98.95419	107.7946	93.4689	91.76384	96.64503	96.75557	99.25056	96.25299	99.34226	95.86483	94.92219	99.49863	99.21748	99.43375	98.65637	99.90702
11.725	100.2274	100.2127	96.39279	95.83622	98.95373	107.7789	93.47493	91.75384	96.64455	96.74398	99.24188	96.24927	99.33956	95.85773	94.87924	99.47078	99.22517	99.36856	98.63058	99.89681
11.73333	100.2224	100.2122	96.37451	95.82299	98.95312	107.7638	93.47974	91.74391	96.64383	96.73438	99.23249	96.2435	99.33596	95.85288	94.83706	99.44677	99.2346	99.30181	98.60438	99.88733
11.74167	100.218	100.211	96.35602	95.81106	98.95232	107.7492	93.48392	91.73357	96.64326	96.72676	99.22249	96.23701	99.33144	95.85033	94.79658	99.42699	99.24561	99.23478	98.57816	99.87845
11.75	100.2143	100.2093	96.33736	95.80031	98.95135	107.735	93.48828	91.72239	96.64319	96.72099	99.21197	96.23103	99.32602	95.85009	94.75884	99.41154	99.25804	99.16874	98.55232	99.86997
11.75833	100.2115	100.207	96.31858	95.79064	98.95024	107.7209	93.49391	91.70999	96.64395	96.71691	99.20103	96.22664	99.31974	95.85206	94.72498	99.40024	99.27168	99.10484	98.52726	99.86164
11.76667	100.2095	100.2043	96.29974	95.78194	98.94904	107.7067	93.5021	91.69613	96.6458	96.71427	99.18972	96.22471	99.31264	95.85611	94.69616	99.39267	99.28635	99.04411	98.50337	99.85318
11.775	100.2083	100.2013	96.28093	95.77408	98.9478	107.6921	93.51437	91.68067	96.64893	96.71278	99.17814	96.22588	99.3048	95.86202	94.6736	99.38823	99.30183	98.98741	98.48106	99.84433
11.78333	100.2079	100.1981	96.26229	95.76693	98.94661	107.6768	93.53248	91.66364	96.65348	96.71215	99.16635	96.23048	99.29627	95.8695	94.65845	99.38618	99.31793	98.93544	98.46075	99.83485
11.79167	100.2082	100.1947	96.24398	95.76033	98.9456	107.6605	93.55838	91.64523	96.65946	96.71208	99.15446	96.23859	99.28709	95.87819	94.65177	99.38569	99.33441	98.88871	98.44283	99.82458
11.8	100.2091	100.1915	96.2262	95.75412	98.94489	107.6431	93.59422	91.62581	96.6668	96.7123	99.1426	96.24998	99.27729	95.88769	94.65447	99.386	99.35104	98.84758	98.42764	99.8134
11.80833	100.2104	100.1887	96.20919	95.74815	98.94466	107.6243	93.64228	91.60589	96.67529	96.71254	99.13089	96.26416	99.26692	95.89753	94.66726	99.38639	99.36754	98.81222	98.41549	99.80128
11.81667	100.2119	100.1863	96.19315	95.74225	98.94512	107.6041	93.70495	91.5861	96.68462	96.71252	99.11951	96.28046	99.25601	95.90722	94.69063	99.38628	99.38357	98.78267	98.40655	99.78828
11.825	100.2134	100.1845	96.17832	95.73624	98.94647	107.5826	93.78462	91.5671	96.69436	96.71194	99.10864	96.298	99.24461	95.91624	94.72479	99.38524	99.39878	98.75877	98.40095	99.7745
11.83333	100.2146	100.1834	96.16487	95.72997	98.94898	107.5599	93.88366	91.5495	96.70406	96.71051	99.09852	96.31584	99.23275	95.9241	94.76966	99.38294	99.41271	98.74027	98.39871	99.76008
11.84167	100.2155	100.1831	96.15299	95.72328	98.95289	107.5363	94.0043	91.53382	96.71326	96.70793	99.08941	96.33298	99.22046	95.93031	94.8249	99.3792	99.42491	98.72678	98.3998	99.7452
11.85	100.2159	100.1834	96.1428	95.71603	98.95845	107.5124	94.14851	91.52043	96.72151	96.7039	99.08157	96.34844	99.20775	95.93444	94.88986	99.37394	99.43487	98.71783	98.40413	99.73001
11.85833	100.2158	100.1843	96.13436	95.70812	98.9659	107.4884	94.3179	91.50948	96.72847	96.69816	99.07527	96.36134	99.19458	95.93613	94.96363	99.36714	99.4421	98.71291	98.41153	99.71464
11.86667	100.2152	100.1856	96.12766	95.69948	98.9754	107.4648	94.51366	91.50092	96.73385	96.69045	99.07072	96.37095	99.1809	95.93515	95.04507	99.35887	99.44613	98.7115	98.42178	99.69918
11.875	100.2142	100.1873	96.1226	95.69009	98.9871	107.4422	94.73644	91.4945	96.73751	96.68056	99.06804	96.37671	99.16661	95.93138	95.1328	99.34919	99.44656	98.71307	98.43458	99.68363
11.88333	100.2129	100.1891	96.11901	95.68001	99.00103	107.4209	94.98638	91.48982	96.73937	96.6683	99.06724	96.3783	99.15162	95.92484	95.22528	99.33817	99.44304	98.71715	98.44956	99.66796
11.89167	100.2113	100.1909	96.11667	95.66937	99.0172	107.4012	95.26297	91.48636	96.73948	96.65348	99.06816	96.37565	99.13584	95.91569	95.32088	99.32588	99.4353	98.72325	98.46629	99.65206
11.9	100.2094	100.1928	96.11534	95.65836	99.0355	107.3835	95.56513	91.48351	96.73793	96.63594	99.07052	96.36892	99.11922	95.90419	95.41792	99.31241	99.42319	98.73089	98.48431	99.63576
11.90833	100.2071	100.1945	96.11478	95.64721	99.05579	107.368	95.89111	91.48063	96.73486	96.61554	99.07392	96.35851	99.10173	95.8907	95.51479	99.29785	99.40669	98.73959	98.50312	99.61889
11.91667	100.2043	100.196	96.11478	95.63615	99.07781	107.3549	96.23855	91.47705	96.73036	96.59213	99.0779	96.34502	99.0834	95.87566	95.61	99.28233	99.38589	98.74886	98.52223	99.60125
11.925	100.2007	100.1974	96.1152	95.62539	99.10126	107.3441	96.60444	91.47212	96.72447	96.56559	99.08197	96.3292	99.06431	95.85956	95.70225	99.26604	99.36104	98.75822	98.54115	99.5827
11.93333	100.1964	100.1984	96.11593	95.6151	99.12577	107.336	96.98522	91.46526	96.71713	96.5359	99.08565	96.31191	99.04457	95.84293	95.79051	99.24923	99.33247	98.76719	98.5594	99.56313
11.94167	100.191	100.1992	96.11694	95.60541	99.15089	107.3304	97.37679	91.45602	96.70828	96.50312	99.08853	96.2941	99.02434	95.82629	95.87403	99.23223	99.30064	98.77532	98.5765	99.54251
11.95	100.1844	100.1996	96.11821	95.59638	99.17619	107.3275	97.7746	91.44406	96.69778	96.46752	99.09026	96.2767	99.00382	95.81016	95.95237	99.21544	99.26608	98.78223	98.59203	99.52086
11.95833	100.1767	100.1995	96.11978	95.58805	99.20122	107.3275	98.17375	91.42924	96.68558	96.42957	99.0906	96.26061	98.98326	95.79499	96.02542	99.19936	99.22939	98.7876	98.60562	99.4983
11.96667	100.1677	100.1989	96.1217	95.58038	99.22558	107.3305	98.56911	91.41154	96.67165	96.39002	99.08945	96.24669	98.96294	95.78122	96.09334	99.18456	99.19114	98.79118	98.61696	99.47497
11.975	100.1574	100.1977	96.12404	95.57331	99.2489	107.3366	98.95535	91.3911	96.65614	96.34982	99.08684	96.23566	98.94316	95.76921	96.15654	99.17163	99.15192	98.7928	98.62584	99.45108
11.98333	100.146	100.1959	96.12685	95.56676	99.27092	107.3459	99.32707	91.36822	96.63929	96.31016	99.08292	96.22809	98.92423	95.75928	96.21558	99.16117	99.11222	98.79241	98.63214	99.42686
11.99167	100.1334	100.1933	96.13021	95.56063	99.29142	107.3585	99.67883	91.34326	96.62153	96.27236	99.07794	96.22438	98.90645	95.75169	96.27109	99.15374	99.07247	98.79004	98.63581	99.40254
12	100.1198	100.19	96.13416	95.55481	99.31028	107.3742	100.0053	91.31667	96.60334	96.23785	99.07225	96.22471	98.89007	95.74665	96.32371	99.1498	99.03299	98.78582	98.63691	99.37838
12.00833	100.1054	100.1859	96.13869	95.54921	99.32743	107.393	100.3012	91.28892	96.58526	96.20807	99.06623	96.22909	98.87531	95.74432	96.37401	99.14976	98.99403	98.77993	98.63555	99.35462
12.01667	100.0902	100.1811	96.14379	95.54373	99.34283	107.4145	100.5617	91.2605	96.56785	96.18444	99.06032	96.23731	98.86232	95.74477	96.42244	99.15391	98.95577	98.77262	98.63188	99.33149
12.025	100.0744	100.1754	96.14939	95.53831	99.35648	107.4385	100.7824	91.23182	96.55167	96.16825	99.05496	96.24903	98.8512	95.74801	96.46931	99.16246	98.91835	98.76416	98.62608	99.30916
12.03333	100.058	100.1692	96.15544	95.53294	99.36837	107.4645	100.9595	91.20326	96.53726	96.16059	99.0506	96.26377	98.84198	95.75399	96.51474	99.17549	98.88191	98.75481	98.61836	99.2878
12.04167	100.041	100.1624	96.16185	95.52762	99.37852	107.4923	101.0898	91.17511	96.52512	96.16228	99.04769	96.28097	98.83464	95.76257	96.55866	99.193	98.84664	98.74487	98.6089	99.2675
12.05	100.0234	100.1553	96.16858	95.52239	99.38696	107.5213	101.1712	91.14757	96.51569	96.17379	99.04669	96.30008	98.8291	95.77352	96.60079	99.21481	98.81276	98.73467	98.59796	99.24835
12.05833	100.0053	100.148	96.17559	95.51733	99.39371	107.5513	101.2021	91.12077	96.50926	96.19518	99.04801	96.32054	98.82518	95.78654	96.64067	99.24058	98.78062	98.72458	98.58582	99.23039
12.06667	99.98682	100.1407	96.18287	95.51254	99.39882	107.5819	101.1821	91.09475	96.50603	96.2261	99.05206	96.34188	98.82265	95.80125	96.67767	99.2698	98.75068	98.71502	98.57279	99.21365
12.075	99.96793	100.1335	96.19044	95.50812	99.40237	107.6128	101.1117	91.06953	96.50599	96.26573	99.05914	96.36369	98.82118	95.81716	96.71113	99.30179	98.72353	98.70639	98.55923	99.1981
12.08333	99.94876	100.1266	96.19832	95.50417	99.40444	107.6437	100.9924	91.04508	96.50901	96.31287	99.06943	96.38559	98.8204	95.83371	96.74035	99.33573	98.6999	98.69909	98.54549	99.18377
12.09167	99.92941	100.1201	96.20655	95.5008	99.40513	107.6743	100.8265	91.0214	96.5148	96.36595	99.08302	96.40731	98.81986	95.85022	96.76472	99.37075	98.68054	98.6935	98.53193	99.17063
12.1	99.90999	100.1141	96.21516	95.49806	99.40457	107.7042	100.6174	90.99851	96.52296	96.42313	99.09985	96.4286	98.81907	95.86599	96.78381	99.40592	98.66621	98.68993	98.51894	99.15873
12.10833	99.89066	100.1087	96.22419	95.49601	99.40289	107.733	100.3693	90.97645	96.53302	96.48243	99.11974	96.44923	98.81757	95.88027	96.7974	99.44036	98.65753	98.68863	98.50688	99.14812
12.11667	99.87162	100.104	96.23362	95.49466	99.40026	107.7604	100.087	90.95531	96.54443	96.54184	99.14238	96.46904	98.8149	95.89237	96.80556	99.47325	98.65488	98.68979	98.49614	99.13884
12.125	99.85318	100.1	96.2434	95.49399	99.39688	107.786	99.77618	90.93522	96.55665	96.59944	99.16738	96.48788	98.81067	95.90165	96.80863	99.50389	98.65834	98.69354	98.48708	99.13097
12.13333	99.83572	100.0968	96.25345	95.49395	99.39299	107.8094	99.44293	90.91632	96.56909	96.65351	99.19423	96.50566	98.80459	95.90757	96.80715	99.5317	98.66767	98.69991	98.48003	99.12456
12.14167	99.8198	100.0943	96.26365	95.49445	99.38886	107.8302	99.09381	90.89878	96.58117	96.70255	99.22241	96.52234	98.79651	95.90972	96.80188	99.55624	98.68235	98.70885	98.47526	99.11963
12.15	99.80609	100.0925	96.27389	95.49535	99.3848	107.848	98.73551	90.88274	96.59235	96.74545	99.25136	96.53795	98.78639	95.90785	96.79365	99.57722	98.70159	98.72023	98.47295	99.11618
12.15833	99.79543	100.0914	96.28406	95.49651	99.38113	107.8624	98.37461	90.86827	96.6021	96.78143	99.28056	96.55262	98.77432	95.90189	96.78332	99.59453	98.72448	98.73386	98.47317	99.1142
12.16667	99.78871	100.0909	96.29406	95.49778	99.37819	107.8731	98.01737	90.85536	96.60994	96.81013	99.30954	96.56653	98.76053	95.89198	96.77172	99.60819	98.75001	98.74949	98.47592	99.11366
12.175	99.78687	100.0909	96.30384	95.49901	99.37629	107.88	97.66941	90.84393	96.61542	96.83159	99.33793	96.57999	98.74536	95.87841	96.75958	99.61837	98.77717	98.76687	98.48105	99.11451
12.18333	99.79081	100.0913	96.31339	95.50006	99.37565	107.883	97.33558	90.83376	96.61809	96.84623	99.36547	96.59337	98.72922	95.86166	96.74755	99.62534	98.80499	98.78573	98.48836	99.11671
12.19167	99.8013	100.0919	96.32272	95.50082	99.37645	107.882	97.01982	90.82454	96.61761	96.85471	99.39196	96.6071	98.71263	95.8423	96.73615	99.6295	98.83258	98.80581	98.49753	99.1202
12.2	99.81892	100.0927	96.3319	95.50121	99.37872	107.8773	96.72511	90.81588	96.61368	96.85795	99.4173	96.62167	98.69611	95.82096	96.72576	99.63131	98.8592	98.82683	98.5082	99.1249
12.20833	99.84399	100.0935	96.34101	95.50113	99.38243	107.8691	96.45352	90.80728	96.60613	96.85695	99.44139	96.63749	98.68018	95.79835	96.7167	99.6313	98.88424	98.84854	98.51996	99.13072
12.21667	99.87656	100.0943	96.35023	95.50055	99.38745	107.8576	96.20621	90.7982	96.59494	96.85277	99.46417	96.6549	98.66533	95.77519	96.70917	99.63002	98.9073	98.87063	98.53239	99.1375
12.225	99.91636	100.095	96.35974	95.49941	99.39354	107.8433	95.98358	90.78805	96.58027	96.84648	99.48554	96.67412	98.65198	95.75222	96.70325	99.62801	98.92813	98.89279	98.54508	99.14507
12.23333	99.96281	100.0956	96.36979	95.49767	99.40045	107.8264	95.78536	90.77628	96.56243	96.83902	99.50543	96.69522	98.64044	95.73014	96.69895	99.6258	98.94664	98.91467	98.55765	99.15321
12.24167	100.0151	100.096	96.38064	95.49528	99.40788	107.8077	95.61076	90.76235	96.5419	96.83128	99.52376	96.71815	98.63097	95.70959	96.69617	99.62388	98.96286	98.93594	98.56973	99.16167
12.25	100.072	100.0962	96.39254	95.4922	99.4155	107.7876	95.4586	90.74581	96.51927	96.82397	99.54048	96.74272	98.62369	95.69114	96.6947	99.62268	98.97694	98.95624	98.58103	99.17019
12.25833	100.1321	100.0961	96.4057	95.48838	99.42306	107.7667	95.32743	90.72631	96.49521	96.81766	99.55554	96.76863	98.61867	95.67523	96.69428	99.62261	98.98911	98.97527	98.59127	99.17851
12.26667	100.194	100.0956	96.42029	95.48379	99.43034	107.7458	95.21563	90.70357	96.47045	96.81278	99.56886	96.79551	98.61588	95.66218	96.69464	99.62403	98.99965	98.99273	98.60025	99.18634
12.275	100.2558	100.0947	96.43637	95.47845	99.43716	107.7255	95.12152	90.67744	96.44574	96.80962	99.58039	96.82292	98.61523	95.6522	96.69547	99.62727	99.00882	99.00841	98.60783	99.19341
12.28333	100.3158	100.0931	96.45393	95.47237	99.44346	107.7062	95.04339	90.64784	96.42181	96.80842	99.59003	96.85039	98.61655	95.64539	96.69652	99.63263	99.0169	99.02216	98.61393	99.19944
12.29167	100.3725	100.0908	96.47287	95.46564	99.44921	107.6886	94.97954	90.61482	96.39935	96.80931	99.59768	96.87741	98.61963	95.6418	96.69757	99.64029	99.0241	99.03394	98.61857	99.20417
12.3	100.4243	100.0877	96.49297	95.45841	99.45443	107.6728	94.92837	90.57853	96.37892	96.81239	99.60325	96.9035	98.62417	95.6414	96.69846	99.65027	99.03057	99.04386	98.6218	99.20737
12.30833	100.47	100.0836	96.51399	95.45088	99.45918	107.6593	94.88833	90.53924	96.36099	96.81772	99.60667	96.92817	98.6299	95.64419	96.69908	99.66235	99.03638	99.05212	98.62375	99.20881
12.31667	100.5087	100.0786	96.53561	95.44328	99.46355	107.6481	94.85798	90.49738	96.34583	96.82535	99.60788	96.95103	98.63652	95.65011	96.69936	99.67606	99.04152	99.05909	98.62463	99.20832
12.325	100.5396	100.0725	96.55746	95.43585	99.46761	107.6395	94.83596	90.45353	96.33356	96.83536	99.60688	96.97171	98.64376	95.65908	96.6993	99.69063	99.04589	99.06523	98.62467	99.20574
12.33333	100.5623	100.0655	96.57918	95.42881	99.47142	107.6335	94.82101	90.4084	96.32413	96.84786	99.60369	96.98995	98.65138	95.67094	96.6989	99.70508	99.04936	99.07106	98.62415	99.20094
12.34167	100.5769	100.0577	96.60037	95.42235	99.47505	107.6302	94.81188	90.36284	96.31734	96.86294	99.59839	97.00554	98.65915	95.68543	96.69816	99.71832	99.05175	99.07712	98.62334	99.19382
12.35	100.5834	100.0492	96.62064	95.41658	99.47853	107.6296	94.80738	90.31778	96.31284	96.88073	99.59113	97.01837	98.66686	95.70217	96.69705	99.72924	99.05282	99.08392	98.62249	99.18433
12.35833	100.5822	100.0402	96.63965	95.41152	99.48185	107.6318	94.80631	90.27421	96.31019	96.90126	99.58212	97.02838	98.67427	95.72068	96.69549	99.73685	99.05236	99.0919	98.62185	99.17245
12.36667	100.5736	100.0311	96.6571	95.40714	99.48503	107.6366	94.80749	90.23311	96.30887	96.92451	99.57164	97.03564	98.68116	95.74042	96.69334	99.74039	99.05008	99.10142	98.62163	99.15825
12.375	100.5582	100.022	96.67274	95.40329	99.48802	107.6439	94.80979	90.19541	96.3083	96.95032	99.56004	97.04026	98.68732	95.7608	96.69041	99.73933	99.04568	99.1127	98.62203	99.14186
12.38333	100.5366	100.0132	96.68643	95.3998	99.49076	107.6537	94.81213	90.16197	96.30785	96.97838	99.54771	97.04244	98.69254	95.78123	96.68646	99.73346	99.03881	99.12581	98.62325	99.12347
12.39167	100.5094	100.0049	96.69814	95.39644	99.49318	107.6657	94.81354	90.13351	96.3069	97.00824	99.53507	97.04244	98.69666	95.80118	96.68129	99.72279	99.02911	99.14072	98.62547	99.10334
12.4	100.4771	99.99726	96.7079	95.39299	99.49517	107.6797	94.81319	90.11063	96.30479	97.0393	99.52255	97.04055	98.69955	95.82019	96.67468	99.70755	99.01628	99.15724	98.62882	99.08177
12.40833	100.4403	99.99049	96.71587	95.38923	99.49659	107.6956	94.81039	90.09374	96.3009	97.07085	99.51058	97.03711	98.70113	95.83788	96.6665	99.68815	99.00004	99.17511	98.63345	99.05906
12.41667	100.3994	99.98462	96.72227	95.38492	99.49732	107.7131	94.80461	90.08304	96.29459	97.10206	99.49954	97.03244	98.70141	95.854	96.6567	99.66515	98.98024	99.19396	98.63942	99.03554
12.425	100.3547	99.97971	96.72738	95.37986	99.49723	107.7319	94.79554	90.07857	96.2853	97.13208	99.48979	97.0269	98.70047	95.86839	96.64531	99.63922	98.9568	99.21335	98.64679	99.01153
12.43333	100.3067	99.97575	96.73151	95.37387	99.49622	107.7517	94.78308	90.08013	96.27252	97.16004	99.48161	97.02081	98.69849	95.88099	96.63243	99.61109	98.92972	99.23279	98.65554	98.98735
12.44167	100.2557	99.97271	96.73503	95.3668	99.49425	107.7723	94.76734	90.08734	96.25585	97.1851	99.47521	97.01452	98.69569	95.8918	96.61827	99.58153	98.89908	99.25173	98.66562	98.96331
12.45	100.2019	99.97054	96.73831	95.35855	99.49132	107.7934	94.7487	90.09966	96.23505	97.20649	99.47069	97.00832	98.69234	95.9009	96.60306	99.55129	98.865	99.26962	98.67691	98.9397
12.45833	100.1456	99.96914	96.74173	95.3491	99.48746	107.8148	94.72777	90.11637	96.21005	97.22357	99.46805	97.00248	98.6887	95.90835	96.58708	99.52108	98.82765	99.28594	98.68927	98.91677
12.46667	100.0872	99.96841	96.74566	95.33851	99.48274	107.8363	94.70531	90.1366	96.18095	97.23577	99.46717	96.99725	98.68501	95.91427	96.57061	99.49157	98.78722	99.30027	98.7025	98.89472
12.475	100.027	99.96821	96.75047	95.32691	99.47727	107.8575	94.68224	90.1594	96.14805	97.24269	99.46776	96.99282	98.68146	95.91876	96.55391	99.46341	98.74399	99.3123	98.71643	98.87369
12.48333	99.9655	99.96841	96.7565	95.31449	99.47115	107.8782	94.65951	90.18368	96.11181	97.24402	99.46942	96.98936	98.67821	95.92194	96.5372	99.4372	98.69832	99.32188	98.73082	98.85376
12.49167	99.90294	99.96884	96.76405	95.30147	99.4645	107.8978	94.63806	90.20829	96.07281	97.23954	99.47161	96.987	98.67531	95.92388	96.52068	99.41346	98.65067	99.329	98.74549	98.83495
12.5	99.83973	99.96935	96.77343	95.2881	99.45747	107.916	94.61875	90.23209	96.0317	97.22914	99.47371	96.98583	98.67278	95.92463	96.50447	99.39269	98.60169	99.33379	98.7602	98.81727
12.50833	99.7762	99.96972	96.78484	95.27461	99.4502	107.9324	94.60234	90.25392	95.98917	97.21279	99.47501	96.98587	98.67056	95.92421	96.48867	99.37526	98.55215	99.33652	98.77479	98.80069
12.51667	99.71268	99.96977	96.79845	95.26123	99.44286	107.9464	94.58943	90.2727	95.94592	97.19063	99.4748	96.9871	98.66857	95.92268	96.47329	99.36148	98.50296	99.33756	98.78907	98.78519
12.525	99.64948	99.96932	96.81435	95.24815	99.4356	107.9578	94.58047	90.28746	95.90265	97.16294	99.4724	96.98944	98.66666	95.92007	96.4583	99.35156	98.4551	99.33735	98.80289	98.77074
12.53333	99.58696	99.9682	96.83253	95.23549	99.4286	107.9662	94.57571	90.29736	95.86	97.1302	99.46722	96.99278	98.66471	95.91651	96.44362	99.34561	98.40957	99.33634	98.81612	98.75731
12.54167	99.52554	99.96628	96.8529	95.22332	99.42202	107.9718	94.57525	90.30174	95.81853	97.09309	99.45881	96.99694	98.66253	95.91212	96.42913	99.34366	98.36734	99.33497	98.82867	98.74482
12.55	99.46579	99.96348	96.87527	95.21163	99.416	107.9748	94.57898	90.30017	95.77869	97.05245	99.44688	97.00172	98.65993	95.90711	96.41465	99.34566	98.3293	99.33361	98.84047	98.73319
12.55833	99.40843	99.95977	96.89937	95.20037	99.41065	107.9755	94.58667	90.29245	95.7408	97.0093	99.43136	97.00687	98.65673	95.9017	96.39996	99.35153	98.29623	99.33249	98.85149	98.72229
12.56667	99.35433	99.95518	96.92486	95.18942	99.40602	107.9744	94.59798	90.27863	95.70501	96.96471	99.41233	97.01209	98.65273	95.89616	96.38479	99.36119	98.26878	99.33173	98.86177	98.71194
12.575	99.30446	99.94978	96.95138	95.17864	99.40214	107.9724	94.61249	90.259	95.67131	96.91981	99.3901	97.01702	98.64776	95.89074	96.36887	99.37449	98.24742	99.33134	98.87136	98.70198
12.58333	99.25982	99.94369	96.97852	95.16787	99.39894	107.97	94.62977	90.23402	95.63961	96.87574	99.36512	97.02123	98.6417	95.88569	96.3519	99.39128	98.2324	99.33121	98.88032	98.69221
12.59167	99.22134	99.93708	97.00591	95.15693	99.39631	107.968	94.6494	90.20435	95.60976	96.83357	99.33801	97.02424	98.63448	95.88118	96.33361	99.41138	98.22381	99.33125	98.88869	98.68242
12.6	99.18979	99.9301	97.03315	95.14567	99.39409	107.967	94.67098	90.17075	95.58159	96.79435	99.30954	97.02552	98.62608	95.87732	96.31377	99.43458	98.22147	99.33132	98.89648	98.67243
12.60833	99.1658	99.92295	97.05992	95.13398	99.39207	107.9676	94.69414	90.1341	95.55497	96.75903	99.28058	97.02451	98.61655	95.87411	96.2922	99.46067	98.22501	99.33134	98.90365	98.66204
12.61667	99.14971	99.9158	97.0859	95.12178	99.39003	107.9701	94.71851	90.09532	95.52981	96.72846	99.25214	97.02068	98.60602	95.87149	96.26883	99.48947	98.23387	99.33129	98.91017	98.65104
12.625	99.14162	99.90881	97.11087	95.10906	99.38776	107.9748	94.74375	90.05536	95.50603	96.70332	99.22526	97.01352	98.59469	95.86937	96.24367	99.52079	98.24737	99.33115	98.91596	98.63928
12.63333	99.14136	99.90214	97.13464	95.09585	99.38505	107.9818	94.76948	90.01514	95.48363	96.68411	99.2011	97.00265	98.58278	95.86762	96.21684	99.55445	98.26475	99.33101	98.92098	98.62659
12.64167	99.14843	99.8959	97.15707	95.08227	99.38175	107.991	94.79529	89.97556	95.46259	96.67108	99.18082	96.98778	98.57058	95.86611	96.18855	99.59028	98.28523	99.33099	98.92518	98.61285
12.65	99.16213	99.8902	97.1781	95.06845	99.37777	108.0022	94.82068	89.93746	95.44293	96.66423	99.1656	96.96876	98.55836	95.86473	96.15911	99.62807	98.30804	99.33128	98.92859	98.59796
12.65833	99.18146	99.88509	97.19767	95.05457	99.37304	108.015	94.8451	89.90161	95.42463	96.66329	99.15658	96.94561	98.54639	95.86338	96.1289	99.66758	98.33243	99.33213	98.93126	98.58188
12.66667	99.20525	99.8806	97.21574	95.04082	99.36756	108.029	94.86789	89.86872	95.40763	96.66774	99.15484	96.91851	98.53492	95.86198	96.09835	99.70852	98.35774	99.33381	98.93335	98.56459
12.675	99.23216	99.8767	97.23229	95.02739	99.36138	108.0438	94.88833	89.83938	95.39183	96.67683	99.1613	96.88783	98.52414	95.86048	96.06791	99.75054	98.38335	99.33664	98.93502	98.54612
12.68333	99.26072	99.87336	97.24726	95.01444	99.35458	108.059	94.90562	89.81408	95.37708	96.68966	99.17672	96.8541	98.51418	95.85888	96.03806	99.79319	98.40871	99.34094	98.93645	98.52659
12.69167	99.28944	99.8705	97.26063	95.00214	99.34732	108.0744	94.91893	89.79316	95.36321	96.70521	99.20159	96.818	98.5051	95.85726	96.00927	99.83591	98.43337	99.34703	98.93784	98.50615
12.7	99.31683	99.86807	97.27239	94.99063	99.33978	108.0897	94.92744	89.77681	95.35003	96.72243	99.23602	96.78041	98.49687	95.85579	95.98199	99.87804	98.45698	99.35523	98.93937	98.48503
12.70833	99.34151	99.866	97.28254	94.98001	99.33217	108.1047	94.93036	89.76502	95.33742	96.74024	99.2797	96.74229	98.48943	95.85475	95.95664	99.9188	98.4793	99.36579	98.94121	98.46348
12.71667	99.36231	99.86421	97.29112	94.97036	99.32469	108.1192	94.92703	89.75764	95.32532	96.75763	99.33181	96.7047	98.48265	95.85452	95.9336	99.95732	98.50023	99.37891	98.94349	98.4418
12.725	99.37832	99.86265	97.2982	94.96172	99.31758	108.1331	94.91688	89.75435	95.31375	96.77365	99.39097	96.66872	98.47636	95.85556	95.91321	99.99269	98.51976	99.39468	98.94634	98.42033
12.73333	99.389	99.86122	97.30383	94.95414	99.31101	108.1462	94.89954	89.75473	95.30282	96.7875	99.45522	96.63542	98.47042	95.85834	95.89575	100.024	98.53796	99.41302	98.94985	98.39936
12.74167	99.39422	99.85983	97.30806	94.94765	99.30517	108.1585	94.87483	89.75825	95.29267	96.79853	99.52204	96.60575	98.46464	95.86336	95.88142	100.0502	98.55491	99.43365	98.95407	98.3792
12.75	99.39422	99.85838	97.31088	94.9423	99.3002	108.1695	94.84285	89.76432	95.28349	96.80631	99.58838	96.58054	98.4589	95.87104	95.87034	100.0707	98.57071	99.45613	98.95903	98.3601
12.75833	99.38957	99.85675	97.31226	94.93816	99.29619	108.1794	94.80401	89.77235	95.27545	96.81062	99.65075	96.56044	98.45308	95.88171	95.86255	100.0846	98.58543	99.47985	98.96473	98.34226
12.76667	99.38107	99.85488	97.31213	94.93532	99.29321	108.1877	94.75903	89.7817	95.26874	96.81146	99.70527	96.54584	98.44716	95.89558	95.85797	100.0916	98.59914	99.50405	98.97114	98.3258
12.775	99.36964	99.8527	97.31039	94.93384	99.29127	108.1946	94.70896	89.79179	95.26348	96.809	99.74782	96.53689	98.44119	95.91269	95.85644	100.0911	98.61188	99.5279	98.97822	98.3108
12.78333	99.35624	99.85019	97.30688	94.93376	99.29034	108.1999	94.65518	89.80208	95.25978	96.80355	99.77419	96.53339	98.43529	95.93292	95.85772	100.0832	98.62366	99.55052	98.98592	98.29725
12.79167	99.34176	99.84736	97.30143	94.93509	99.29037	108.2037	94.59925	89.8121	95.25765	96.7955	99.78019	96.53489	98.42964	95.95602	95.86147	100.0676	98.6345	99.57099	98.99418	98.28508
12.8	99.32696	99.84426	97.2938	94.93777	99.29127	108.2062	94.54283	89.82144	95.25707	96.78529	99.76189	96.5406	98.42447	95.98163	95.86735	100.0445	98.64438	99.58845	99.00295	98.27417
12.80833	99.31242	99.84093	97.28374	94.94173	99.29296	108.2075	94.48753	89.82977	95.25798	96.77337	99.71576	96.54952	98.42002	96.00929	95.87494	100.0141	98.65327	99.6021	99.01221	98.26436
12.81667	99.29854	99.83748	97.27094	94.94684	99.29536	108.2078	94.43469	89.83685	95.26029	96.76013	99.63886	96.56042	98.41649	96.03848	95.88381	99.97687	98.66113	99.61124	99.02193	98.25545
12.825	99.28556	99.83401	97.25507	94.95292	99.29835	108.2074	94.38535	89.84254	95.2639	96.74588	99.52907	96.57197	98.41406	96.06866	95.89352	99.93329	98.66788	99.61538	99.03212	98.24721
12.83333	99.27363	99.83063	97.23582	94.95982	99.30184	108.2064	94.34014	89.84674	95.26867	96.7308	99.38525	96.5828	98.41286	96.09928	95.90362	99.88419	98.67343	99.61419	99.04281	98.23942
12.84167	99.26284	99.82747	97.21286	94.96732	99.30567	108.2049	94.29935	89.84941	95.27445	96.71503	99.20741	96.59159	98.41293	96.12985	95.9137	99.83052	98.67768	99.60754	99.05406	98.23188
12.85	99.25332	99.82468	97.18592	94.97523	99.30969	108.2033	94.26289	89.85058	95.28102	96.69867	98.99682	96.59721	98.41427	96.15993	95.92338	99.77344	98.6805	99.59547	99.06595	98.22436
12.85833	99.24525	99.8224	97.15476	94.98337	99.31369	108.2015	94.23041	89.85026	95.28815	96.68181	98.75608	96.59877	98.41682	96.18918	95.93232	99.71423	98.68183	99.57819	99.0786	98.21669
12.86667	99.23886	99.82079	97.11923	94.99152	99.31747	108.1998	94.20132	89.84853	95.29556	96.6646	98.48902	96.59573	98.42049	96.21736	95.94028	99.65426	98.68163	99.55603	99.09214	98.20871
12.875	99.23451	99.81999	97.07927	94.9995	99.32083	108.1981	94.17482	89.84544	95.30299	96.64725	98.20067	96.58794	98.42518	96.24432	95.94708	99.59489	98.67997	99.52945	99.10669	98.20027
12.88333	99.23259	99.82016	97.03498	95.00711	99.32358	108.1965	94.15005	89.8411	95.31019	96.63	97.89695	96.57571	98.43073	96.26995	95.95262	99.53745	98.67701	99.49905	99.12231	98.19126
12.89167	99.23352	99.82141	96.98659	95.0142	99.32556	108.1949	94.12608	89.83562	95.31694	96.61311	97.58449	96.55974	98.43698	96.2942	95.95688	99.48313	98.673	99.46554	99.13901	98.1816
12.9	99.2377	99.82381	96.93452	95.02062	99.32665	108.1934	94.10206	89.82913	95.32308	96.59691	97.27027	96.5411	98.44372	96.31704	95.95987	99.43296	98.66829	99.42973	99.15668	98.1712
12.90833	99.24547	99.82737	96.87931	95.02631	99.32679	108.1919	94.07723	89.8218	95.32844	96.58174	96.96137	96.52112	98.45069	96.33845	95.9617	99.38773	98.66327	99.39251	99.17514	98.16002
12.91667	99.25705	99.83202	96.82168	95.03123	99.32599	108.1905	94.05105	89.81383	95.33288	96.56796	96.66467	96.50136	98.45762	96.35849	95.96247	99.34797	98.65841	99.35483	99.19412	98.14805
12.925	99.27257	99.83764	96.76241	95.03542	99.32429	108.1891	94.02315	89.80542	95.33622	96.55597	96.38663	96.48343	98.46422	96.37727	95.96231	99.31397	98.65416	99.31765	99.21332	98.13533
12.93333	99.29207	99.84405	96.70241	95.03896	99.32176	108.1878	93.99342	89.7968	95.3383	96.54616	96.13318	96.46899	98.47022	96.39495	95.96139	99.28582	98.65096	99.28195	99.23239	98.12196
12.94167	99.31549	99.85101	96.64264	95.04201	99.31854	108.1865	93.962	89.7882	95.33894	96.5389	95.90959	96.45956	98.4754	96.41174	95.95986	99.26344	98.64921	99.24869	99.25101	98.10807
12.95	99.3427	99.85825	96.58411	95.04471	99.31475	108.1853	93.92923	89.77984	95.33799	96.53453	95.72051	96.45649	98.47963	96.42792	95.95791	99.24663	98.64921	99.21883	99.26885	98.09386
12.95833	99.37351	99.86546	96.52787	95.04725	99.31055	108.1842	93.89561	89.77189	95.33531	96.53331	95.56994	96.46083	98.48286	96.44376	95.95571	99.23509	98.65119	99.19329	99.28565	98.07952
12.96667	99.40766	99.87232	96.47497	95.04981	99.30609	108.1832	93.8618	89.76451	95.33083	96.53539	95.46119	96.47323	98.48514	96.45949	95.95342	99.22842	98.65522	99.17295	99.30121	98.06526
12.975	99.44483	99.87852	96.42646	95.05258	99.30151	108.1824	93.82853	89.75785	95.32451	96.54073	95.39678	96.49389	98.48658	96.47532	95.95116	99.2261	98.66124	99.15865	99.31539	98.05128
12.98333	99.48461	99.88375	96.38338	95.05573	99.29694	108.182	93.79651	89.75204	95.31639	96.5491	95.37832	96.52254	98.48735	96.49135	95.94903	99.22748	98.66907	99.15117	99.32814	98.03772
12.99167	99.52655	99.88775	96.3467	95.05942	99.29249	108.1819	93.76641	89.74721	95.30657	96.56004	95.40633	96.55847	98.48765	96.50759	95.94705	99.23182	98.67838	99.15124	99.33949	98.02469
13	99.57011	99.89032	96.31731	95.0638	99.28825	108.1824	93.73879	89.74347	95.29526	96.5729	95.48014	96.60066	98.48772	96.52396	95.9452	99.23829	98.68876	99.1595	99.34956	98.01226
13.00833	99.61465	99.89137	96.296	95.06899	99.28432	108.1837	93.71406	89.74089	95.28268	96.58686	95.59784	96.64782	98.4878	96.54029	95.94341	99.24605	98.69969	99.17653	99.35854	98.00042
13.01667	99.65944	99.89085	96.28341	95.07507	99.28074	108.1857	93.69249	89.73949	95.2691	96.60102	95.75626	96.69851	98.48812	96.55642	95.94156	99.25426	98.71061	99.20274	99.36669	97.98912
13.025	99.70363	99.88882	96.27997	95.08209	99.2776	108.1888	93.67412	89.7392	95.25479	96.61447	95.95102	96.75121	98.48892	96.57218	95.9395	99.26209	98.72095	99.23831	99.3743	97.97831
13.03333	99.74632	99.88541	96.28586	95.09007	99.27494	108.193	93.65885	89.73992	95.23998	96.62628	96.17666	96.80439	98.49037	96.58744	95.937	99.26882	98.73013	99.28316	99.38168	97.96789
13.04167	99.78655	99.88077	96.30098	95.09897	99.27285	108.1984	93.64634	89.74149	95.22487	96.63563	96.42681	96.85656	98.49263	96.60217	95.93385	99.27375	98.7376	99.33677	99.38911	97.95776
13.05	99.82333	99.8751	96.3249	95.10871	99.27142	108.205	93.63615	89.74373	95.20964	96.64177	96.69452	96.90633	98.4958	96.61639	95.92983	99.27632	98.74288	99.39825	99.39684	97.94785
13.05833	99.85566	99.86863	96.35685	95.11916	99.27076	108.2128	93.62767	89.74646	95.19441	96.64407	96.97252	96.95243	98.49992	96.63016	95.92473	99.276	98.74557	99.46626	99.40504	97.9381
13.06667	99.88251	99.8616	96.39572	95.13016	99.271	108.2217	93.62022	89.74951	95.17928	96.64205	97.25362	96.9938	98.50497	96.64362	95.91846	99.2724	98.74533	99.5391	99.41379	97.92849
13.075	99.90289	99.85424	96.44015	95.14148	99.27229	108.2314	93.6131	89.75273	95.16429	96.63537	97.531	97.02959	98.51089	96.65692	95.91098	99.26521	98.74198	99.61482	99.42309	97.91901
13.08333	99.9159	99.84675	96.48859	95.15288	99.27479	108.2417	93.60559	89.75605	95.14942	96.62391	97.79848	97.05917	98.51754	96.67021	95.9024	99.25422	98.73542	99.6913	99.43285	97.9097
13.09167	99.92084	99.8393	96.5394	95.1641	99.27868	108.2525	93.59701	89.75946	95.13468	96.60771	98.0508	97.08222	98.5248	96.68367	95.89291	99.23935	98.72571	99.76644	99.44292	97.90062
13.1	99.91722	99.83202	96.59099	95.17489	99.2841	108.2635	93.58678	89.76306	95.12004	96.58704	98.28374	97.09862	98.53252	96.69746	95.88279	99.22063	98.71305	99.83819	99.45314	97.89188
13.10833	99.90487	99.82498	96.64188	95.18502	99.29117	108.2748	93.57443	89.76706	95.10551	96.56237	98.49424	97.10846	98.54058	96.71173	95.8724	99.19827	98.69779	99.90474	99.46335	97.88359
13.11667	99.88396	99.81822	96.6908	95.19432	99.29997	108.2861	93.55962	89.77173	95.09116	96.53439	98.68042	97.11198	98.54892	96.72661	95.86215	99.1726	98.68036	99.96449	99.47343	97.87593
13.125	99.85505	99.81171	96.73673	95.20267	99.31051	108.2976	93.54225	89.77742	95.07708	96.50389	98.84153	97.10947	98.55748	96.74216	95.85248	99.14414	98.66132	100.0162	99.48334	97.86906
13.13333	99.81904	99.8054	96.77892	95.21	99.32273	108.3092	93.52241	89.78452	95.06344	96.4718	98.9778	97.10127	98.56627	96.75843	95.84386	99.11358	98.64122	100.0587	99.49308	97.86318
13.14167	99.77723	99.79919	96.8169	95.21632	99.33649	108.3207	93.50041	89.79343	95.0504	96.43907	99.09029	97.08769	98.57525	96.77539	95.83673	99.08171	98.62064	100.0915	99.50274	97.85849
13.15	99.73118	99.79298	96.85044	95.22167	99.35157	108.3322	93.47675	89.80453	95.03813	96.40665	99.18067	97.06906	98.58439	96.793	95.8315	99.0494	98.60011	100.1142	99.51243	97.85519
13.15833	99.68268	99.78662	96.87952	95.22616	99.36767	108.3434	93.45216	89.81818	95.02676	96.37545	99.25099	97.04572	98.5936	96.81117	95.82848	99.01754	98.58006	100.1265	99.52232	97.85346
13.16667	99.63365	99.77997	96.90431	95.22992	99.38441	108.3543	93.42754	89.83467	95.01635	96.34626	99.3035	97.01801	98.60276	96.82977	95.82788	98.98702	98.56084	100.1286	99.53252	97.85342
13.175	99.58598	99.77291	96.92506	95.23311	99.40138	108.3646	93.40397	89.85425	95.00693	96.31977	99.34043	96.98635	98.61163	96.84861	95.82978	98.95866	98.54269	100.1208	99.54313	97.85514
13.18333	99.54142	99.76531	96.94214	95.23588	99.41816	108.3742	93.38272	89.87702	94.99848	96.29649	99.36389	96.95117	98.61998	96.86743	95.83413	98.93323	98.52575	100.1036	99.55416	97.85863
13.19167	99.50146	99.75709	96.95595	95.2384	99.43435	108.3831	93.36522	89.90294	94.99101	96.27678	99.37574	96.91302	98.62753	96.88596	95.84075	98.91136	98.51008	100.0776	99.56554	97.86384
13.2	99.4673	99.74816	96.96692	95.24082	99.44957	108.3913	93.35303	89.93182	94.98458	96.26088	99.37753	96.87246	98.63401	96.90383	95.84933	98.89356	98.4957	100.0436	99.57713	97.87068
13.20833	99.43977	99.7385	96.97548	95.24328	99.4635	108.3989	93.34778	89.96328	94.97932	96.24891	99.37056	96.83014	98.63917	96.92069	95.85946	98.88014	98.4826	100.0023	99.58873	97.87902
13.21667	99.41941	99.72809	96.98212	95.24592	99.47588	108.4061	93.3512	89.99676	94.97543	96.24088	99.35584	96.78671	98.64283	96.93615	95.87068	98.8712	98.47075	99.95463	99.60004	97.88874
13.225	99.40643	99.71697	96.9873	95.24886	99.48651	108.4131	93.36506	90.03154	94.97321	96.23674	99.33418	96.74283	98.64486	96.94983	95.88244	98.86664	98.46011	99.9015	99.61074	97.89967
13.23333	99.40077	99.7052	96.99147	95.2522	99.49527	108.4203	93.39116	90.06682	94.97299	96.23636	99.3062	96.69915	98.64522	96.96135	95.89424	98.86613	98.45059	99.84384	99.62045	97.91163
13.24167	99.4021	99.69288	96.99507	95.25605	99.5021	108.428	93.4313	90.10171	94.97515	96.23951	99.27242	96.6563	98.64394	96.97042	95.90559	98.86922	98.44212	99.78264	99.62882	97.92439
13.25	99.4098	99.68013	96.99847	95.2605	99.50705	108.4366	93.48722	90.13532	94.98005	96.24587	99.23328	96.61485	98.64111	96.97677	95.91607	98.87528	98.43455	99.71893	99.63547	97.93769
13.25833	99.42299	99.66706	97.002	95.26566	99.51022	108.4462	93.56061	90.16679	94.98801	96.25504	99.18918	96.57533	98.63689	96.98025	95.92536	98.88363	98.42771	99.65372	99.6401	97.95122
13.26667	99.44055	99.65381	97.0059	95.2716	99.51176	108.4571	93.65295	90.1954	94.99928	96.26655	99.14049	96.53823	98.63147	96.98078	95.93323	98.89354	98.42145	99.58807	99.6424	97.96465
13.275	99.46123	99.64049	97.01037	95.27841	99.51183	108.4694	93.76544	90.22052	95.01395	96.27984	99.08764	96.50394	98.62508	96.97837	95.93961	98.90433	98.41559	99.52303	99.6422	97.97767
13.28333	99.48368	99.6272	97.01554	95.28612	99.51066	108.4831	93.89888	90.2417	95.03199	96.29432	99.03108	96.47278	98.61791	96.97313	95.94456	98.91537	98.41002	99.45963	99.63941	97.99
13.29167	99.50653	99.614	97.02147	95.29473	99.50844	108.4983	94.05351	90.25869	95.05317	96.30937	98.97133	96.44496	98.61014	96.96525	95.94826	98.9261	98.4047	99.3988	99.63409	98.00137
13.3	99.52848	99.60095	97.02817	95.3042	99.50542	108.515	94.22896	90.2714	95.07712	96.32439	98.90899	96.42061	98.60188	96.95503	95.951	98.93609	98.39966	99.34138	99.62645	98.01157
13.30833	99.54836	99.58805	97.03554	95.31445	99.50184	108.5335	94.4242	90.27992	95.10334	96.33884	98.84477	96.39977	98.59317	96.94287	95.95316	98.94498	98.39504	99.28804	99.61678	98.02043
13.31667	99.56514	99.57528	97.04345	95.32537	99.49798	108.5537	94.63752	90.28448	95.13121	96.35218	98.7795	96.38238	98.58402	96.92928	95.95512	98.95252	98.39101	99.23928	99.60544	98.02778
13.325	99.57804	99.56261	97.0517	95.33683	99.49413	108.576	94.86658	90.28543	95.16004	96.364	98.71416	96.36828	98.57439	96.91487	95.95726	98.95855	98.38781	99.19545	99.59282	98.03352
13.33333	99.58646	99.54997	97.06009	95.3487	99.49056	108.6003	95.10845	90.2832	95.18906	96.37396	98.64992	96.35721	98.56425	96.90031	95.95988	98.96297	98.38562	99.15679	99.57923	98.03756
13.34167	99.59004	99.53726	97.06841	95.36083	99.48753	108.6271	95.35981	90.27824	95.21754	96.38184	98.5881	96.3488	98.55354	96.88634	95.96317	98.96577	98.38461	99.12345	99.56498	98.03985
13.35	99.58863	99.52439	97.0765	95.37312	99.48523	108.6565	95.61705	90.27101	95.24472	96.38755	98.53015	96.34254	98.5422	96.87365	95.96717	98.96704	98.38483	99.09551	99.5503	98.04041
13.35833	99.58229	99.51128	97.08427	95.38545	99.48381	108.6886	95.87652	90.26196	95.26992	96.39108	98.47762	96.33783	98.53018	96.86286	95.97178	98.96696	98.3863	99.07298	99.53535	98.03928
13.36667	99.57126	99.49789	97.09172	95.39769	99.4833	108.7237	96.13469	90.2515	95.29255	96.39254	98.43203	96.33394	98.51746	96.85448	95.97674	98.9658	98.38893	99.05581	99.5203	98.03652
13.375	99.55592	99.48419	97.09891	95.40971	99.48368	108.7619	96.38822	90.24001	95.31212	96.3921	98.39481	96.33003	98.50401	96.84889	95.98167	98.96387	98.39259	99.04387	99.50524	98.03225
13.38333	99.53685	99.47017	97.10599	95.42134	99.48485	108.8032	96.63416	90.22781	95.32827	96.39003	98.36717	96.32526	98.48984	96.84628	95.98604	98.96152	98.39711	99.03694	99.49026	98.0266
13.39167	99.51471	99.45588	97.11314	95.43241	99.48664	108.8476	96.86994	90.21514	95.34076	96.38666	98.34995	96.31871	98.47496	96.84669	95.98927	98.95903	98.40228	99.03472	99.47546	98.01971
13.4	99.49029	99.4414	97.12052	95.44269	99.48886	108.895	97.09343	90.2022	95.3495	96.38236	98.34352	96.30953	98.45944	96.84998	95.99074	98.95667	98.40788	99.03684	99.46096	98.01173
13.40833	99.46438	99.42685	97.1283	95.45199	99.49131	108.945	97.30289	90.18914	95.35452	96.37754	98.34769	96.29688	98.44337	96.85584	95.98988	98.95457	98.41372	99.04286	99.44689	98.00282
13.41667	99.43776	99.41241	97.13661	95.46012	99.49377	108.9975	97.497	90.17606	95.35599	96.37264	98.36169	96.27997	98.42695	96.86386	95.9862	98.95279	98.4196	99.05232	99.43342	97.99318
13.425	99.41116	99.39832	97.14553	95.46694	99.49606	109.0518	97.67475	90.1631	95.35422	96.36812	98.38415	96.25808	98.4104	96.87354	95.97938	98.95128	98.42536	99.0647	99.42071	97.983
13.43333	99.38521	99.38485	97.15512	95.47233	99.498	109.1076	97.83538	90.15045	95.34961	96.36442	98.41323	96.23057	98.39403	96.88433	95.96926	98.9499	98.43083	99.07946	99.40893	97.97251
13.44167	99.36042	99.37233	97.16542	95.47627	99.49946	109.1642	97.9784	90.13833	95.34267	96.36199	98.44674	96.19681	98.37819	96.89567	95.95593	98.94845	98.43588	99.09604	99.39823	97.96194
13.45	99.3372	99.3611	97.17644	95.47877	99.50034	109.221	98.1035	90.127	95.33402	96.3612	98.48226	96.15625	98.36322	96.90703	95.93966	98.9467	98.44036	99.11387	99.3887	97.9515
13.45833	99.31589	99.3515	97.18817	95.47994	99.50059	109.2774	98.21052	90.11672	95.32437	96.36231	98.51736	96.10836	98.34949	96.91793	95.92096	98.94439	98.44416	99.13243	99.38039	97.94143
13.46667	99.2967	99.34383	97.20062	95.47994	99.50017	109.3327	98.29945	90.1077	95.31447	96.36543	98.54969	96.05262	98.33731	96.92796	95.90049	98.94131	98.44712	99.15123	99.37326	97.93192
13.475	99.27979	99.33836	97.21376	95.47898	99.49911	109.3863	98.37036	90.10012	95.30509	96.37053	98.57716	95.98858	98.32696	96.93674	95.87909	98.93734	98.4491	99.16991	99.3672	97.92316
13.48333	99.26524	99.33525	97.22758	95.47737	99.49744	109.4377	98.42338	90.09404	95.29696	96.37741	98.59802	95.91587	98.31863	96.944	95.85768	98.93243	98.44995	99.18822	99.36202	97.91533
13.49167	99.2531	99.3346	97.24206	95.47544	99.49528	109.4863	98.45873	90.08949	95.29071	96.38576	98.61092	95.83429	98.31248	96.94952	95.83723	98.92669	98.44956	99.20605	99.35747	97.90857
13.5	99.24335	99.33642	97.25719	95.47355	99.49277	109.5317	98.47665	90.08639	95.28689	96.39516	98.61505	95.74393	98.30855	96.95316	95.8187	98.92039	98.44785	99.22344	99.35321	97.90301
13.50833	99.23595	99.3406	97.27295	95.47207	99.49012	109.5736	98.47746	90.08461	95.28588	96.40517	98.61008	95.64523	98.30684	96.9549	95.80296	98.91393	98.44482	99.24048	99.34884	97.89873
13.51667	99.2308	99.347	97.28934	95.47135	99.48755	109.6117	98.46157	90.08396	95.28791	96.41533	98.59623	95.53913	98.3073	96.95476	95.7908	98.90786	98.44053	99.25737	99.34392	97.89582
13.525	99.22774	99.35537	97.30634	95.47169	99.4853	109.6459	98.42949	90.08423	95.29304	96.42528	98.57422	95.42705	98.30982	96.95286	95.78289	98.90283	98.43519	99.27428	99.33798	97.89431
13.53333	99.22649	99.36544	97.32392	95.47336	99.48364	109.6762	98.38186	90.08517	95.3011	96.43475	98.54524	95.31103	98.31428	96.94933	95.77969	98.89954	98.4291	99.29139	99.33053	97.8942
13.54167	99.22669	99.3769	97.342	95.47652	99.4828	109.7027	98.31952	90.08653	95.31168	96.4436	98.51091	95.19373	98.32053	96.94435	95.78153	98.89869	98.42269	99.30883	99.32111	97.89546
13.55	99.22792	99.38943	97.36048	95.48129	99.48304	109.7256	98.24348	90.08811	95.32411	96.45174	98.47316	95.07838	98.32843	96.93802	95.7885	98.90095	98.41644	99.32669	99.30936	97.89798
13.55833	99.22967	99.40267	97.37919	95.48768	99.48455	109.7453	98.15499	90.08973	95.33748	96.45914	98.43418	94.96877	98.33784	96.9304	95.80053	98.90683	98.4109	99.34501	99.29499	97.90163
13.56667	99.23145	99.41629	97.39792	95.49563	99.4875	109.7622	98.05546	90.09127	95.35068	96.46573	98.39623	94.8691	98.34863	96.92147	95.81736	98.91667	98.40658	99.36377	99.27786	97.9062
13.575	99.23279	99.42993	97.41642	95.50503	99.49201	109.7769	97.94645	90.09269	95.36248	96.47138	98.36156	94.78377	98.36069	96.91114	95.83859	98.93058	98.40393	99.38293	99.25801	97.91149
13.58333	99.23329	99.44326	97.4344	95.51569	99.49811	109.7899	97.82956	90.09396	95.37159	96.47591	98.33221	94.71719	98.37391	96.89922	95.86367	98.94837	98.40328	99.40241	99.2356	97.91727
13.59167	99.23269	99.45595	97.45159	95.52736	99.50579	109.802	97.70632	90.09512	95.3768	96.47906	98.30991	94.67353	98.3882	96.88551	95.89198	98.9696	98.40481	99.42213	99.21096	97.9233
13.6	99.23085	99.46771	97.46773	95.53975	99.51493	109.8136	97.57809	90.09623	95.37703	96.48055	98.29597	94.6564	98.40348	96.86974	95.92278	98.99359	98.40858	99.44198	99.18454	97.92938
13.60833	99.22773	99.47829	97.48256	95.55254	99.52537	109.8254	97.44593	90.09736	95.37145	96.48016	98.29124	94.66863	98.41967	96.85165	95.95532	99.01948	98.41454	99.46184	99.15688	97.93533
13.61667	99.22337	99.48746	97.49587	95.5654	99.53684	109.8377	97.31057	90.0986	95.35952	96.47772	98.29606	94.71203	98.43671	96.831	95.98879	99.04629	98.42257	99.48157	99.12862	97.94098
13.625	99.21789	99.49508	97.50747	95.57798	99.54902	109.8508	97.17242	90.10004	95.34102	96.47316	98.31027	94.78714	98.45454	96.80756	96.02243	99.07292	98.43251	99.50096	99.1004	97.94625
13.63333	99.21147	99.50102	97.51723	95.58998	99.56148	109.8646	97.03154	90.10172	95.31611	96.4665	98.33325	94.89317	98.47312	96.78118	96.05548	99.09827	98.44417	99.51976	99.07288	97.95108
13.64167	99.20434	99.50523	97.52505	95.6011	99.57374	109.8791	96.88778	90.10363	95.28532	96.45789	98.36398	95.02794	98.49241	96.75179	96.08726	99.12117	98.45734	99.53769	99.04666	97.95546
13.65	99.1967	99.50771	97.53087	95.61108	99.58528	109.8939	96.74078	90.10572	95.24946	96.44759	98.40111	95.18797	98.51232	96.71945	96.11719	99.14054	98.47181	99.55441	99.0223	97.95941
13.65833	99.18876	99.50854	97.53469	95.61972	99.59556	109.9085	96.59019	90.10791	95.20964	96.43599	98.44311	95.36866	98.53276	96.68435	96.14477	99.15537	98.48732	99.5696	99.00024	97.96299
13.66667	99.18066	99.50782	97.53654	95.62685	99.60407	109.9223	96.43584	90.11011	95.1671	96.42353	98.48837	95.56459	98.55358	96.64691	96.16964	99.16482	98.50362	99.58298	98.9808	97.96622
13.675	99.17251	99.50573	97.53647	95.63243	99.61034	109.9347	96.278	90.11223	95.12315	96.41069	98.5353	95.76983	98.57459	96.60772	96.19151	99.16829	98.52041	99.59434	98.96418	97.96914
13.68333	99.16437	99.50245	97.53449	95.63651	99.61397	109.945	96.11755	90.11424	95.07906	96.39797	98.58246	95.97824	98.59558	96.56763	96.21022	99.16541	98.53739	99.60357	98.95046	97.97176
13.69167	99.15633	99.49817	97.53065	95.63926	99.61467	109.9527	95.95601	90.11617	95.03597	96.38577	98.62855	96.18377	98.6163	96.52763	96.2257	99.15612	98.55423	99.6107	98.93961	97.97409
13.7	99.14847	99.49311	97.52493	95.64096	99.61223	109.957	95.79545	90.11808	94.99486	96.37445	98.67255	96.38071	98.63646	96.48882	96.23797	99.14064	98.5706	99.61588	98.93154	97.97611
13.70833	99.14091	99.48752	97.51735	95.64203	99.60656	109.9575	95.63834	90.12011	94.95645	96.36425	98.71366	96.56386	98.65583	96.4523	96.24713	99.11945	98.58615	99.61938	98.92608	97.97785
13.71667	99.13387	99.48161	97.50792	95.64293	99.59765	109.9539	95.48738	90.12242	94.92125	96.35529	98.75136	96.72871	98.67415	96.41913	96.25332	99.09326	98.60059	99.62155	98.92305	97.97934
13.725	99.1276	99.47563	97.49669	95.64422	99.58558	109.946	95.34527	90.12518	94.88949	96.3476	98.78537	96.87155	98.69123	96.39018	96.25674	99.06301	98.6136	99.62283	98.92224	97.98062
13.73333	99.12248	99.46977	97.48379	95.64642	99.57051	109.9336	95.21461	90.12852	94.86119	96.34114	98.81563	96.98959	98.7069	96.36615	96.25756	99.02979	98.62493	99.62369	98.92343	97.98175
13.74167	99.11895	99.4642	97.4694	95.65008	99.55266	109.9168	95.09769	90.13247	94.83614	96.33582	98.84227	97.081	98.72107	96.34745	96.25596	98.9948	98.63436	99.62459	98.92641	97.9828
13.75	99.11746	99.45905	97.45379	95.65565	99.53232	109.8961	94.99634	90.13695	94.81399	96.33147	98.86553	97.14491	98.73372	96.33426	96.25208	98.95933	98.64171	99.626	98.93095	97.98381
13.75833	99.11843	99.45439	97.4373	95.6635	99.50984	109.8716	94.91183	90.14177	94.79425	96.32791	98.88573	97.18143	98.74486	96.32646	96.24601	98.92461	98.6469	99.62831	98.93686	97.98478
13.76667	99.12214	99.45028	97.42031	95.67387	99.48558	109.8437	94.84472	90.14662	94.77635	96.32488	98.90325	97.19152	98.75459	96.32373	96.23779	98.89186	98.64986	99.6318	98.94391	97.98569
13.775	99.12867	99.4467	97.40321	95.68683	99.45994	109.8131	94.79486	90.15116	94.75974	96.32206	98.91842	97.17698	98.76302	96.32552	96.22736	98.86214	98.65063	99.6366	98.95189	97.98648
13.78333	99.13783	99.44363	97.38636	95.70234	99.43332	109.78	94.76137	90.15497	94.74385	96.31913	98.93158	97.14024	98.77031	96.33117	96.21459	98.83639	98.64927	99.64272	98.96058	97.98705
13.79167	99.14916	99.44106	97.3701	95.72016	99.40612	109.745	94.74275	90.15769	94.72819	96.31577	98.94299	97.08429	98.77663	96.33986	96.19931	98.81538	98.64591	99.65	98.96977	97.98731
13.8	99.16194	99.43893	97.35468	95.73995	99.37876	109.7085	94.73697	90.15896	94.71239	96.31166	98.95287	97.01251	98.78217	96.35071	96.18128	98.79967	98.64072	99.65816	98.97921	97.98716
13.80833	99.17528	99.43719	97.3403	95.76124	99.35165	109.6709	94.74161	90.15852	94.69615	96.30657	98.96138	96.92851	98.78715	96.36282	96.16021	98.78964	98.63395	99.66689	98.98866	97.9865
13.81667	99.18816	99.43578	97.32706	95.78351	99.32519	109.6326	94.75396	90.15614	94.6793	96.30034	98.96861	96.83597	98.79184	96.37533	96.13583	98.78544	98.62588	99.67586	98.99787	97.98526
13.825	99.19955	99.43463	97.31503	95.80615	99.29975	109.594	94.77117	90.15173	94.66175	96.29293	98.97457	96.73854	98.79652	96.38746	96.10786	98.78703	98.61682	99.68478	99.00658	97.98337
13.83333	99.20844	99.43364	97.30423	95.82857	99.27567	109.5552	94.79032	90.14524	94.64346	96.2844	98.97922	96.63962	98.80151	96.39854	96.07611	98.79417	98.60709	99.69342	99.01451	97.98081
13.84167	99.21394	99.43273	97.29465	95.85016	99.25324	109.5166	94.80858	90.13672	94.62445	96.27495	98.98245	96.54232	98.80713	96.40806	96.04049	98.80647	98.59698	99.70163	99.0214	97.9776
13.85	99.2154	99.43181	97.28629	95.87035	99.23267	109.4782	94.82333	90.12628	94.60473	96.26484	98.98411	96.44934	98.81371	96.41566	96.00108	98.82341	98.58672	99.70931	99.027	97.97379
13.85833	99.21242	99.4308	97.27907	95.88869	99.21409	109.4401	94.83224	90.11407	94.58434	96.25439	98.98405	96.36298	98.82152	96.42107	95.95817	98.84437	98.57649	99.71643	99.03105	97.9695
13.86667	99.20496	99.42965	97.27292	95.90481	99.19757	109.4021	94.83346	90.10031	94.56327	96.24391	98.98209	96.28513	98.83077	96.42414	95.91232	98.86868	98.5664	99.72304	99.03334	97.96486
13.875	99.19332	99.42833	97.26769	95.91848	99.18309	109.3642	94.82573	90.08528	94.54153	96.2337	98.97808	96.21731	98.84161	96.42485	95.86437	98.89565	98.55654	99.7292	99.0337	97.96004
13.88333	99.17816	99.42685	97.26319	95.92963	99.17057	109.3262	94.80844	90.06931	94.5191	96.22401	98.9719	96.16066	98.85411	96.42324	95.81545	98.9246	98.54693	99.73502	99.032	97.95522
13.89167	99.16035	99.42525	97.25919	95.93832	99.15987	109.288	94.78175	90.0528	94.49597	96.21506	98.96346	96.11593	98.86822	96.41945	95.76693	98.95489	98.53759	99.74058	99.02819	97.95058
13.9	99.14096	99.42361	97.25545	95.94472	99.15081	109.2493	94.74652	90.03616	94.47215	96.20702	98.95274	96.08354	98.8838	96.41372	95.72032	98.98591	98.52853	99.74592	99.02229	97.94627
13.90833	99.12109	99.42204	97.25172	95.94913	99.14321	109.2101	94.70427	90.01982	94.44767	96.20005	98.93979	96.06352	98.9006	96.40634	95.67723	99.01708	98.51979	99.75099	99.01437	97.94246
13.91667	99.10178	99.42067	97.24778	95.9519	99.13684	109.1701	94.65702	90.0042	94.4226	96.19427	98.92475	96.05559	98.91828	96.39761	95.63917	99.04788	98.51139	99.75561	99.00453	97.93927
13.925	99.08391	99.41966	97.24346	95.9534	99.13149	109.1295	94.60714	89.98965	94.39705	96.18979	98.90779	96.05914	98.93643	96.38789	95.60749	99.07781	98.50336	99.75949	98.99291	97.93683
13.93333	99.06811	99.41915	97.23863	95.95401	99.12694	109.0882	94.55713	89.97651	94.37113	96.18671	98.88916	96.07329	98.9546	96.37745	95.58327	99.10643	98.49572	99.76224	98.97964	97.93524
13.94167	99.05479	99.41927	97.23323	95.95411	99.12298	109.0462	94.50939	89.96508	94.34503	96.18509	98.86913	96.09688	98.97232	96.36657	95.56731	99.1333	98.48841	99.76341	98.96492	97.93459
13.95	99.0441	99.42012	97.22722	95.95403	99.11938	109.0036	94.46603	89.95562	94.31894	96.18499	98.84798	96.12857	98.98914	96.35547	95.56002	99.15801	98.48134	99.76254	98.94892	97.93496
13.95833	99.03603	99.42173	97.22064	95.95405	99.11597	108.9608	94.42874	89.94837	94.29313	96.18638	98.82601	96.16685	99.00462	96.34435	95.56145	99.18014	98.47434	99.75921	98.93189	97.93644
13.96667	99.03045	99.42409	97.21354	95.95445	99.11257	108.918	94.39867	89.94349	94.26786	96.18918	98.80351	96.2101	99.0184	96.33335	95.57133	99.19924	98.46719	99.75304	98.91407	97.93911
13.975	99.02725	99.42713	97.20604	95.95542	99.10901	108.8755	94.37644	89.94104	94.2434	96.19328	98.78079	96.25661	99.03015	96.32263	95.589	99.21479	98.45966	99.74379	98.89573	97.94306
13.98333	99.02641	99.43072	97.19825	95.95714	99.10518	108.8336	94.36218	89.94099	94.22004	96.19846	98.75811	96.30467	99.03962	96.3123	95.61357	99.2262	98.45151	99.73134	98.87718	97.94834
13.99167	99.02804	99.4347	97.19033	95.9597	99.10096	108.7926	94.35563	89.94323	94.19801	96.20444	98.73574	96.35256	99.04667	96.30246	95.64392	99.23288	98.44251	99.7157	98.85867	97.95501
14	99.03244	99.43886	97.18241	95.96317	99.09632	108.7527	94.35621	89.94755	94.17757	96.21085	98.71394	96.3986	99.05123	96.29322	95.67884	99.23421	98.43247	99.69706	98.84049	97.96308
14.00833	99.04005	99.44299	97.1746	95.96754	99.09123	108.7141	94.36308	89.95369	94.15896	96.21728	98.69292	96.44119	99.05332	96.2846	95.71707	99.22967	98.42123	99.67571	98.82285	97.97253
14.01667	99.05134	99.44686	97.16695	95.97277	99.08571	108.677	94.37523	89.96133	94.1424	96.22324	98.67287	96.47883	99.05302	96.27664	95.75746	99.21887	98.40868	99.65205	98.80593	97.98331
14.025	99.06677	99.45029	97.15946	95.97878	99.07981	108.6416	94.39152	89.97008	94.12812	96.22827	98.65393	96.51014	99.05046	96.26935	95.79899	99.20161	98.39474	99.6266	98.78986	97.99533
14.03333	99.08661	99.45308	97.15208	95.98545	99.07358	108.608	94.41065	89.97957	94.11631	96.23188	98.63622	96.53388	99.0458	96.26271	95.84078	99.17787	98.37932	99.59998	98.7747	98.00843
14.04167	99.11085	99.45512	97.1447	95.99264	99.06707	108.5764	94.43129	89.98939	94.10712	96.23361	98.61982	96.54901	99.03925	96.25674	95.88216	99.14786	98.36236	99.5729	98.76047	98.02246
14.05	99.13914	99.45628	97.13715	96.00022	99.06032	108.5469	94.45205	89.99917	94.10055	96.23304	98.60478	96.55472	99.03101	96.25146	95.92267	99.112	98.34377	99.54623	98.74716	98.03721
14.05833	99.17077	99.4565	97.12925	96.00803	99.05338	108.5196	94.47154	90.00853	94.0965	96.22981	98.59118	96.55047	99.02132	96.24692	95.96203	99.07093	98.32347	99.52089	98.73472	98.05247
14.06667	99.20471	99.45573	97.12083	96.01596	99.0463	108.4945	94.48843	90.01715	94.09472	96.22369	98.57907	96.53601	99.01043	96.24319	96.00013	99.02547	98.30144	99.49785	98.72315	98.06803
14.075	99.23971	99.45397	97.11169	96.02387	99.03916	108.472	94.50143	90.02476	94.09484	96.21458	98.56851	96.51137	98.9986	96.24037	96.03703	98.97662	98.27768	99.47806	98.71247	98.08366
14.08333	99.27439	99.45122	97.10165	96.03168	99.03208	108.4519	94.50933	90.03115	94.09639	96.20256	98.55958	96.47686	98.98611	96.23854	96.07288	98.92547	98.25227	99.46239	98.70276	98.09913
14.09167	99.30736	99.44753	97.09051	96.03929	99.02518	108.4345	94.51101	90.0362	94.09881	96.18787	98.55233	96.43304	98.9733	96.23778	96.10795	98.87314	98.22543	99.45156	98.69411	98.11423
14.1	99.33732	99.44294	97.0781	96.04664	99.01859	108.4196	94.50551	90.0399	94.10149	96.17092	98.54681	96.38064	98.96053	96.23811	96.14255	98.82073	98.19749	99.44615	98.68662	98.12877
14.10833	99.36318	99.43753	97.06419	96.05366	99.01243	108.4071	94.49205	90.04236	94.10378	96.15227	98.54307	96.32053	98.94817	96.23952	96.17701	98.76924	98.16896	99.4465	98.68039	98.14258
14.11667	99.38413	99.43139	97.04856	96.06029	99.00677	108.397	94.47008	90.04377	94.10501	96.13263	98.54109	96.2536	98.93661	96.24195	96.21163	98.71961	98.14052	99.45274	98.67551	98.15553
14.125	99.39972	99.42465	97.03094	96.06651	99.00166	108.3888	94.43935	90.04441	94.10452	96.11281	98.54084	96.18078	98.92626	96.24532	96.24662	98.67263	98.11299	99.46476	98.67203	98.1675
14.13333	99.40987	99.41741	97.01104	96.07232	98.99709	108.3825	94.39992	90.04457	94.10168	96.09367	98.54224	96.10293	98.91745	96.2495	96.28212	98.62901	98.08729	99.48217	98.66998	98.17845
14.14167	99.4148	99.40981	96.98855	96.07777	98.99302	108.3775	94.35222	90.04457	94.096	96.07611	98.54513	96.02084	98.9105	96.25438	96.31816	98.58934	98.06442	99.50439	98.66931	98.18832
14.15	99.41507	99.40198	96.96316	96.08292	98.98939	108.3735	94.2971	90.04468	94.08708	96.06092	98.5493	95.93522	98.90562	96.2598	96.35463	98.5541	98.04535	99.53058	98.66992	98.19714
14.15833	99.41146	99.39405	96.93458	96.08789	98.98612	108.3702	94.2358	90.04516	94.07472	96.04878	98.55445	95.84671	98.90291	96.26564	96.3913	98.52368	98.03101	99.55978	98.67164	98.20491
14.16667	99.40493	99.38616	96.90254	96.09281	98.98314	108.3672	94.17001	90.0462	94.05892	96.0402	98.5602	95.75582	98.9024	96.27173	96.42783	98.49835	98.02218	99.5909	98.67424	98.21171
14.175	99.39653	99.37841	96.86688	96.09783	98.98035	108.3643	94.10179	90.04791	94.03988	96.03553	98.56605	95.66296	98.904	96.27791	96.46382	98.47826	98.01943	99.62285	98.67746	98.21761
14.18333	99.38733	99.3709	96.82753	96.10309	98.9777	108.3611	94.03351	90.05031	94.01801	96.03491	98.57147	95.56843	98.90756	96.28401	96.49884	98.46338	98.0231	99.65459	98.68099	98.22271
14.19167	99.37836	99.36373	96.78462	96.10873	98.97508	108.3572	93.96775	90.05338	93.99387	96.03831	98.57583	95.47236	98.9129	96.28984	96.53247	98.45352	98.03322	99.68524	98.68456	98.22713
14.2	99.37052	99.35695	96.73845	96.11489	98.97243	108.3524	93.9072	90.05708	93.96815	96.04561	98.57849	95.3748	98.9198	96.29524	96.56436	98.44833	98.0495	99.71408	98.68793	98.23096
14.20833	99.36456	99.35061	96.68953	96.12165	98.96965	108.3461	93.85456	90.06135	93.94158	96.05652	98.57881	95.27573	98.92802	96.30002	96.59426	98.44732	98.07135	99.74059	98.69092	98.23429
14.21667	99.36103	99.34475	96.6386	96.12909	98.96665	108.3381	93.81237	90.06616	93.91498	96.07072	98.57616	95.17513	98.93731	96.30407	96.62197	98.44992	98.09796	99.76448	98.69344	98.23718
14.225	99.36024	99.33935	96.58661	96.13727	98.96334	108.3279	93.78294	90.07148	93.88914	96.08782	98.56997	95.07309	98.94741	96.30731	96.6474	98.45546	98.12833	99.78566	98.69545	98.23968
14.23333	99.36229	99.33438	96.53465	96.14623	98.95961	108.3151	93.76817	90.07727	93.86486	96.10737	98.55972	94.96986	98.95807	96.30971	96.6705	98.46324	98.16143	99.80426	98.69697	98.24185
14.24167	99.36702	99.32976	96.48395	96.15602	98.95535	108.2996	93.7695	90.08348	93.84287	96.12895	98.54498	94.86592	98.96902	96.31131	96.69124	98.47254	98.19621	99.8206	98.69803	98.24375
14.25	99.37411	99.32538	96.43578	96.1667	98.95047	108.2811	93.7878	90.09005	93.8238	96.1521	98.52547	94.76204	98.97997	96.31219	96.70962	98.48267	98.23172	99.83521	98.69868	98.24544
14.25833	99.38307	99.32109	96.39138	96.17831	98.94486	108.2596	93.82336	90.09692	93.80811	96.17634	98.50107	94.6592	98.99062	96.31245	96.72566	98.49301	98.26704	99.84883	98.699	98.24701
14.26667	99.39329	99.3167	96.35192	96.19086	98.93844	108.235	93.87589	90.10403	93.7961	96.20117	98.47189	94.55865	99.00069	96.31225	96.73936	98.50307	98.3014	99.86232	98.69907	98.24856
14.275	99.40415	99.31202	96.31835	96.20434	98.93113	108.2076	93.94456	90.11132	93.78787	96.22601	98.43829	94.46181	99.00988	96.31177	96.75073	98.5125	98.33411	99.87665	98.69897	98.2502
14.28333	99.41505	99.30683	96.29146	96.21862	98.92286	108.1775	94.02801	90.11877	93.78334	96.25028	98.40092	94.37029	99.01794	96.3112	96.75975	98.52109	98.36461	99.89281	98.69881	98.25209
14.29167	99.42544	99.30096	96.27176	96.23355	98.91357	108.1448	94.12442	90.12635	93.78233	96.27334	98.36071	94.28586	99.02464	96.31077	96.76642	98.52877	98.39245	99.91168	98.6987	98.25437
14.3	99.43487	99.2942	96.25951	96.24892	98.90323	108.1096	94.23153	90.13404	93.7845	96.29458	98.31885	94.21044	99.02981	96.31074	96.77072	98.53558	98.41735	99.93402	98.69876	98.25719
14.30833	99.44294	99.28642	96.25471	96.26449	98.89181	108.0723	94.34673	90.14177	93.78945	96.31346	98.27677	94.1461	99.03332	96.31137	96.77265	98.54163	98.43914	99.96034	98.69909	98.26069
14.31667	99.44928	99.27751	96.25712	96.28	98.87931	108.0328	94.4671	90.14949	93.79671	96.32956	98.23608	94.095	99.03512	96.31293	96.77223	98.54713	98.45779	99.99095	98.69979	98.26496
14.325	99.45351	99.2674	96.26628	96.2952	98.86573	107.9914	94.58953	90.1571	93.80576	96.3426	98.19847	94.05934	99.03527	96.31564	96.76951	98.55234	98.47339	100.0259	98.70089	98.27008
14.33333	99.45527	99.2561	96.28155	96.30982	98.85114	107.9483	94.71073	90.16451	93.81608	96.35246	98.16566	94.04125	99.03391	96.31966	96.76455	98.55755	98.48614	100.0648	98.70242	98.27603
14.34167	99.45418	99.24365	96.30218	96.32357	98.83562	107.9037	94.82741	90.17161	93.82712	96.35918	98.13928	94.04266	99.0313	96.32507	96.75741	98.56315	98.49632	100.1074	98.70432	98.28278
14.35	99.44991	99.23014	96.32731	96.33619	98.81928	107.8578	94.9363	90.17829	93.8384	96.363	98.1208	94.06516	99.02774	96.3318	96.74816	98.56951	98.50429	100.1526	98.70655	98.29023
14.35833	99.44215	99.21571	96.35608	96.34743	98.80229	107.811	95.03428	90.18443	93.84943	96.36429	98.11142	94.10981	99.02359	96.33972	96.73683	98.57704	98.51045	100.1996	98.709	98.2982
14.36667	99.43068	99.20055	96.38763	96.35711	98.78482	107.7635	95.1185	90.18991	93.8598	96.36363	98.11209	94.17702	99.01917	96.34856	96.72343	98.58615	98.51525	100.2472	98.71158	98.30649
14.375	99.41542	99.18489	96.42116	96.3651	98.76706	107.7157	95.18643	90.19459	93.86911	96.36169	98.12342	94.26645	99.01479	96.35798	96.70794	98.59716	98.51911	100.294	98.71413	98.31485
14.38333	99.39641	99.16898	96.45592	96.37138	98.74925	107.6678	95.23599	90.19832	93.87699	96.35925	98.14569	94.37694	99.0107	96.3676	96.69034	98.61037	98.52247	100.3386	98.7165	98.32301
14.39167	99.37389	99.15307	96.49127	96.37598	98.73159	107.6202	95.26556	90.20094	93.88309	96.35712	98.17886	94.50651	99.0071	96.37701	96.67063	98.62594	98.52573	100.3794	98.71848	98.33069
14.4	99.34828	99.13746	96.52665	96.37904	98.71433	107.5732	95.2741	90.20224	93.88704	96.35612	98.22262	94.65241	99.00411	96.38579	96.64884	98.64397	98.52927	100.4149	98.71987	98.33757
14.40833	99.3202	99.12238	96.56167	96.38075	98.69771	107.5271	95.26118	90.20204	93.88851	96.35698	98.2764	94.81123	99.00181	96.3936	96.62504	98.66439	98.53341	100.4439	98.72043	98.34334
14.41667	99.29039	99.10807	96.59601	96.38132	98.68195	107.482	95.22707	90.20013	93.88713	96.36035	98.33942	94.97896	99.00025	96.40012	96.59935	98.68703	98.53841	100.4652	98.71998	98.34773
14.425	99.25971	99.09471	96.62949	96.38099	98.66728	107.4383	95.1727	90.19634	93.88259	96.36676	98.41075	95.15124	98.99946	96.40516	96.57194	98.71151	98.54445	100.478	98.71837	98.35046
14.43333	99.22909	99.08242	96.66197	96.38	98.6539	107.3962	95.09967	90.19052	93.87463	96.37658	98.48933	95.3235	98.99947	96.4086	96.543	98.73732	98.55161	100.4816	98.7155	98.35134
14.44167	99.19948	99.0713	96.6934	96.3786	98.64199	107.3558	95.0102	90.18261	93.86301	96.39007	98.57401	95.49124	99.00029	96.41045	96.51275	98.76379	98.55984	100.4758	98.71132	98.35022
14.45	99.17181	99.06141	96.72372	96.37705	98.63172	107.3174	94.90704	90.17264	93.84763	96.40737	98.66358	95.65018	99.00197	96.41078	96.48142	98.79009	98.56899	100.4607	98.70582	98.34703
14.45833	99.14696	99.05278	96.75288	96.37557	98.62319	107.2809	94.79339	90.16074	93.82844	96.4285	98.75681	95.79648	99.00459	96.40972	96.44924	98.81534	98.57881	100.4366	98.69906	98.34178
14.46667	99.12577	99.04544	96.7808	96.37436	98.61647	107.2463	94.67275	90.14716	93.80555	96.45334	98.85248	95.92679	99.00823	96.40746	96.4165	98.83857	98.58899	100.404	98.69118	98.33453
14.475	99.10898	99.03936	96.80737	96.37359	98.61158	107.2136	94.54873	90.13225	93.77922	96.48166	98.94943	96.03837	99.01295	96.40421	96.38348	98.85885	98.59918	100.3639	98.68239	98.32544
14.48333	99.09728	99.03449	96.83249	96.37336	98.60844	107.1827	94.42491	90.11647	93.7499	96.51301	99.04658	96.12906	99.01881	96.4002	96.3505	98.8753	98.60905	100.3169	98.67296	98.31468
14.49167	99.09125	99.03076	96.85603	96.37369	98.60691	107.1538	94.30462	90.10037	93.71819	96.5468	99.14295	96.19729	99.02579	96.3957	96.31787	98.88715	98.61829	100.2642	98.6632	98.30249
14.5	99.09139	99.02801	96.8779	96.37452	98.60678	107.1269	94.19081	90.0845	93.68489	96.58217	99.23771	96.242	99.03379	96.39097	96.28589	98.89381	98.62664	100.2066	98.65345	98.28912
14.50833	99.09806	99.02608	96.89803	96.37573	98.60777	107.1022	94.08589	90.06943	93.65097	96.61812	99.33015	96.26267	99.04261	96.38627	96.25487	98.89487	98.63388	100.1452	98.64405	98.27483
14.51667	99.11146	99.02475	96.91639	96.37714	98.60955	107.0799	93.99169	90.05567	93.61747	96.65344	99.41972	96.25925	99.05197	96.38186	96.22502	98.89015	98.63986	100.0809	98.63534	98.25989
14.525	99.13164	99.02381	96.93297	96.37854	98.61182	107.0606	93.9094	90.04367	93.58551	96.6868	99.506	96.23212	99.06149	96.378	96.19656	98.87973	98.64447	100.0145	98.6276	98.24455
14.53333	99.15846	99.02304	96.94781	96.37969	98.61424	107.0444	93.83959	90.03376	93.5562	96.71685	99.58867	96.18202	99.07076	96.37493	96.16964	98.8639	98.64766	99.94681	98.6211	98.22901
14.54167	99.19157	99.02223	96.96099	96.3804	98.61655	107.0319	93.78226	90.02616	93.53052	96.74222	99.66746	96.11005	99.07938	96.37285	96.14434	98.8432	98.64941	99.8786	98.61603	98.21348
14.55	99.23038	99.02123	96.97264	96.3805	98.61849	107.0237	93.73692	90.02098	93.50931	96.76171	99.74214	96.01758	99.08698	96.37196	96.12077	98.81831	98.64981	99.81059	98.61253	98.19811
14.55833	99.27402	99.01989	96.98289	96.37989	98.61986	107.02	93.70264	90.01818	93.49315	96.77428	99.81245	95.9062	99.09325	96.37237	96.099	98.79007	98.64895	99.74352	98.61068	98.18306
14.56667	99.32135	99.01809	96.99192	96.37852	98.62053	107.0214	93.67812	90.01757	93.48238	96.77918	99.87805	95.77774	99.09799	96.3742	96.07911	98.75942	98.64701	99.67816	98.61044	98.16846
14.575	99.37089	99.01575	96.99987	96.3764	98.6204	107.0282	93.66176	90.0189	93.47705	96.77601	99.93853	95.6342	99.10108	96.37749	96.06121	98.72726	98.64417	99.61531	98.61175	98.15445
14.58333	99.42093	99.01278	97.00688	96.37361	98.61945	107.0404	93.65177	90.02181	93.47691	96.76475	99.99337	95.47779	99.10248	96.38222	96.04543	98.69446	98.64064	99.5558	98.61443	98.14115
14.59167	99.46955	99.00913	97.01304	96.37021	98.61768	107.0583	93.64626	90.02589	93.4815	96.74578	100.042	95.31101	99.10225	96.38832	96.03188	98.66179	98.63657	99.50051	98.61826	98.12868
14.6	99.51475	99.00474	97.01837	96.36629	98.61513	107.0817	93.64333	90.03078	93.49017	96.71988	100.0836	95.13662	99.10048	96.39566	96.02069	98.62986	98.63213	99.45032	98.62295	98.11713
14.60833	99.55451	98.99956	97.02284	96.36193	98.61188	107.1104	93.64115	90.03613	93.50213	96.68812	100.1175	94.95772	99.09726	96.40406	96.01188	98.59914	98.62741	99.40609	98.6282	98.10657
14.61667	99.587	98.99354	97.02631	96.35719	98.60801	107.144	93.63806	90.04169	93.51655	96.65181	100.143	94.77769	99.09273	96.41334	96.00545	98.56991	98.62248	99.36854	98.63366	98.09706
14.625	99.61062	98.98658	97.02859	96.35215	98.60359	107.1819	93.63259	90.04728	93.53261	96.61238	100.1592	94.6001	99.08701	96.42329	96.00125	98.54229	98.61737	99.33825	98.63904	98.0886
14.63333	99.62416	98.97856	97.02937	96.34689	98.59871	107.2235	93.62351	90.0528	93.5495	96.57133	100.1656	94.42857	99.08022	96.43369	95.99908	98.51623	98.61208	99.31553	98.64405	98.0812
14.64167	99.62688	98.96932	97.02831	96.34148	98.59342	107.268	93.60984	90.05822	93.56651	96.53013	100.1615	94.26658	99.07253	96.44433	95.99862	98.49151	98.6066	99.30048	98.6485	98.07482
14.65	99.61854	98.95864	97.02502	96.33604	98.58779	107.3143	93.59095	90.0636	93.58296	96.49015	100.1468	94.11729	99.06413	96.45494	95.9995	98.46789	98.60091	99.29293	98.65224	98.06946
[truncated: 401 more rows]
