# Supplementary material for: Pupil responses to melanopsin-isolating stimuli as a potential diagnostic biomarker for glaucoma
Source: PLoS One. 2025 May 23;20(5):e0324373. doi: 10.1371/journal.pone.0324373 (PMC12101769; doi:10.1371/journal.pone.0324373)
Supplement: S8 File — These files (all in the same format) contain the pupil measurements for each participant and each stimulus as indicated in the file name. Pupil measurements are processed as described in the manuscript (fitted with 3-D model, blinks removed, smoothed) and normalised to baseline pupil measurement (mean pupil diameter within 1s prior to stimulus onset). Pupil measurements are therefore given in %, where 100% = baseline diameter. Columns showing NA indicate missing data (i.e., that participant did not contribute data for that stimulus). The column labelled “timeRelativeToPulseOnset” gives time relative to pulse onset (where negative time means prior to onset) in seconds. Subsequent columns each represent a participant named according to the column heading. (CSV) [file pone.0324373.s010.csv]

timeRelativeToPulseOnset	glaucomaParticipant1	glaucomaParticipant2	glaucomaParticipant3	glaucomaParticipant4	glaucomaParticipant5	glaucomaParticipant6	glaucomaParticipant7	glaucomaParticipant8	glaucomaParticipant9	glaucomaParticipant10	glaucomaParticipant11	glaucomaParticipant12	glaucomaParticipant13	glaucomaParticipant14	glaucomaParticipant15	glaucomaParticipant16	glaucomaParticipant17	glaucomaParticipant18	glaucomaParticipant19	glaucomaParticipant20
-2	101.7008	98.43998	97.69962	101.7907	101.7845	100.7749	104.1469	98.22418	102.5172	99.17786	100.324	100.0613	99.54564	98.61972	98.06665	100.2842	97.29906	100.829	98.76783	99.41946
-1.991667	101.5393	98.42159	97.6919	101.7155	101.6469	100.759	104.3429	98.33143	102.4285	99.26055	100.3461	99.90988	99.53589	98.57603	97.99761	100.2773	97.21296	100.6987	98.88635	99.37352
-1.983333	101.3881	98.40401	97.67049	101.6283	101.5079	100.7493	104.5181	98.44348	102.3416	99.34736	100.3666	99.74874	99.52156	98.52713	97.94485	100.2704	97.12622	100.545	99.0018	99.32643
-1.975	101.2484	98.38866	97.63691	101.5299	101.37	100.7468	104.6691	98.55891	102.2562	99.43838	100.3829	99.58248	99.50255	98.47427	97.90913	100.2641	97.04048	100.3703	99.1145	99.27936
-1.966667	101.1212	98.37693	97.59316	101.4208	101.236	100.7523	104.793	98.67606	102.1718	99.53365	100.3926	99.41598	99.47898	98.41891	97.89062	100.2584	96.95749	100.1781	99.22468	99.23335
-1.958333	101.0066	98.3702	97.5417	101.3022	101.1083	100.7663	104.8874	98.79306	102.0879	99.63319	100.3943	99.25416	99.45118	98.36274	97.88884	100.2537	96.8791	99.97203	99.33247	99.18924
-1.95	100.9046	98.36973	97.48524	101.1753	100.9895	100.7892	104.9504	98.90793	102.004	99.73691	100.3871	99.10171	99.41966	98.30757	97.90276	100.25	96.80713	99.75636	99.43786	99.14765
-1.941667	100.8143	98.37661	97.42662	101.0417	100.8818	100.8211	104.9807	99.0187	101.9197	99.84457	100.3712	98.96298	99.38512	98.25526	97.93087	100.2471	96.7434	99.53562	99.54072	99.10899
-1.933333	100.735	98.39164	97.36854	100.9031	100.7869	100.862	104.9779	99.1235	101.8342	99.95573	100.347	98.84173	99.34839	98.20771	97.97123	100.2449	96.68965	99.31453	99.64086	99.07341
-1.925	100.6655	98.41532	97.31345	100.7616	100.7063	100.9115	104.9426	99.22067	101.7471	100.0698	100.3156	98.74108	99.31046	98.16668	98.0216	100.2432	96.64746	99.09786	99.73799	99.04082
-1.916667	100.6046	98.44776	97.26337	100.6197	100.6407	100.969	104.876	99.30883	101.6578	100.1859	100.2782	98.66341	99.27248	98.13372	98.07953	100.2415	96.61825	98.89027	99.8318	99.01097
-1.908333	100.5513	98.48869	97.21988	100.48	100.5903	101.0336	104.7804	99.3869	101.566	100.3031	100.236	98.61039	99.23576	98.11006	98.14244	100.2397	96.60316	98.6962	99.92198	98.98342
-1.9	100.5047	98.53746	97.18407	100.3453	100.555	101.1041	104.659	99.45413	101.4711	100.4203	100.1901	98.58292	99.20168	98.09649	98.20777	100.2372	96.60308	98.51967	100.0082	98.95763
-1.891667	100.4643	98.59309	97.1566	100.2187	100.5336	101.1794	104.5156	99.51013	101.3729	100.5362	100.1409	98.58118	99.17168	98.09328	98.27309	100.2337	96.61858	98.3642	100.0902	98.93302
-1.883333	100.4298	98.65426	97.13771	100.1031	100.5249	101.258	104.3549	99.55482	101.2713	100.6495	100.0884	98.60463	99.14711	98.10016	98.33626	100.2289	96.64988	98.23266	100.1677	98.90901
-1.875	100.4012	98.71946	97.12734	100.0016	100.5269	101.3382	104.1819	99.58848	101.1664	100.7589	100.0322	98.65204	99.12919	98.11627	98.39553	100.2227	96.69683	98.12723	100.2404	98.88511
-1.866667	100.3789	98.78697	97.12516	99.91701	100.5373	101.4186	104.0024	99.6117	101.0584	100.863	99.97125	98.72144	99.11891	98.14021	98.44964	100.2148	96.75886	98.04935	100.3082	98.86098
-1.858333	100.3637	98.85502	97.13064	99.85184	100.5535	101.4974	103.8222	99.62531	100.9478	100.9606	99.90393	98.81024	99.11695	98.17015	98.49781	100.2053	96.83494	97.99969	100.3707	98.83641
-1.85	100.3562	98.92186	97.14314	99.80819	100.5727	101.5732	103.6474	99.6304	100.8351	101.0505	99.82834	98.91524	99.12366	98.20391	98.53982	100.1943	96.92358	97.97811	100.428	98.81141
-1.841667	100.3577	98.98582	97.16194	99.78765	100.5919	101.6446	103.484	99.62822	100.7211	101.1318	99.74231	99.03274	99.13911	98.23912	98.57587	100.182	97.02285	97.98366	100.4798	98.78613
-1.833333	100.3692	99.04542	97.1863	99.79119	100.608	101.7103	103.3381	99.62011	100.6068	101.2038	99.6436	99.15867	99.16305	98.2734	98.60658	100.1687	97.13047	98.0146	100.5261	98.76089
-1.825	100.3918	99.09937	97.21546	99.81903	100.6183	101.7695	103.2153	99.6075	100.4933	101.2657	99.53007	99.28875	99.19499	98.30449	98.63279	100.1547	97.24383	98.0685	100.5669	98.73614
-1.816667	100.4265	99.14667	97.24868	99.87056	100.6198	101.8212	103.1207	99.59181	100.3817	101.3174	99.39991	99.41868	99.23421	98.33038	98.6555	100.1404	97.36021	98.14234	100.6025	98.71244
-1.808333	100.474	99.18659	97.28522	99.94434	100.6102	101.8652	103.0587	99.57441	100.2734	101.3588	99.25185	99.54433	99.27976	98.34945	98.67571	100.1264	97.47682	98.23277	100.633	98.69045
-1.8	100.5346	99.21869	97.32434	100.038	100.5873	101.9011	103.0326	99.55657	100.1698	101.3901	99.08536	99.66197	99.33052	98.36054	98.69432	100.1131	97.59105	98.33621	100.659	98.67092
-1.791667	100.6084	99.24285	97.3653	100.1485	100.5497	101.929	103.0446	99.53942	100.0722	101.4118	98.90087	99.76838	99.38516	98.36298	98.71203	100.1011	97.70049	98.44915	100.6809	98.65471
-1.783333	100.6948	99.25919	97.40734	100.2719	100.4963	101.9493	103.0953	99.52389	99.98195	101.4243	98.69982	99.86097	99.44223	98.35666	98.72934	100.0908	97.80311	98.56825	100.6995	98.64272
-1.775	100.7927	99.26812	97.44967	100.404	100.4268	101.9624	103.1836	99.51069	99.90048	101.4285	98.48481	99.93789	99.50015	98.34196	98.74643	100.0826	97.89729	98.69049	100.7153	98.63591
-1.766667	100.9005	99.27025	97.49149	100.5401	100.3414	101.9689	103.3067	99.50029	99.82901	101.4252	98.25957	99.99798	99.55725	98.31976	98.76325	100.0767	97.98189	98.81319	100.7292	98.63524
-1.758333	101.0161	99.26642	97.53195	100.6758	100.2413	101.9696	103.4599	99.49293	99.76863	101.4153	98.02883	100.0408	99.61183	98.29137	98.77956	100.0732	98.05627	98.93404	100.7419	98.64157
-1.75	101.137	99.2576	97.57025	100.8066	100.128	101.9652	103.6366	99.48861	99.72026	101.3998	97.79813	100.0667	99.66229	98.25842	98.79498	100.072	98.12026	99.05114	100.7539	98.65558
-1.741667	101.2602	99.24489	97.60563	100.9288	100.0038	101.9567	103.8288	99.48719	99.68456	101.3795	97.57346	100.0765	99.70717	98.22281	98.80905	100.0729	98.17418	99.16295	100.7657	98.67774
-1.733333	101.3824	99.22944	97.63738	101.0392	99.87143	101.9446	104.027	99.48838	99.66181	101.3553	97.36093	100.0718	99.74531	98.18661	98.82134	100.0755	98.21873	99.26829	100.7774	98.7082
-1.725	101.5004	99.21242	97.66489	101.135	99.73383	101.9295	104.2214	99.49184	99.65187	101.3282	97.1663	100.0543	99.77587	98.15195	98.83144	100.0793	98.25495	99.36634	100.7889	98.74681
-1.716667	101.6109	99.19495	97.68767	101.2144	99.5941	101.9119	104.4024	99.49726	99.65407	101.2987	96.9947	100.0263	99.79841	98.12094	98.83905	100.084	98.28413	99.45654	100.8	98.79308
-1.708333	101.7107	99.17809	97.70529	101.2762	99.45532	101.8916	104.5608	99.50437	99.66731	101.2675	96.85027	99.99	99.81285	98.09559	98.84399	100.089	98.30773	99.5386	100.81	98.84625
-1.7	101.7969	99.16278	97.71743	101.3197	99.32039	101.8688	104.6888	99.51301	99.69004	101.2352	96.73607	99.94777	99.81946	98.07765	98.84626	100.0942	98.32726	99.61239	100.818	98.90529
-1.691667	101.8668	99.14985	97.72385	101.3451	99.19198	101.843	104.7806	99.5231	99.72034	101.2023	96.65403	99.90174	99.8188	98.0686	98.84604	100.0991	98.34421	99.67792	100.8232	98.96896
-1.683333	101.9182	99.13994	97.72438	101.3527	99.07243	101.8139	104.8319	99.53461	99.75603	101.1691	96.60491	99.85385	99.81167	98.06952	98.84367	100.1038	98.35996	99.73525	100.8245	99.03593
-1.675	101.9493	99.13355	97.71891	101.3435	98.96378	101.7811	104.8408	99.5475	99.79465	101.1362	96.58842	99.80575	99.799	98.08108	98.83966	100.1081	98.37575	99.7844	100.8208	99.10487
-1.666667	101.9588	99.13097	97.70739	101.3188	98.86773	101.7442	104.8071	99.56174	99.83356	101.1039	96.60324	99.75872	99.78184	98.10351	98.83459	100.1119	98.39256	99.82536	100.8108	99.17446
-1.658333	101.9459	99.13232	97.6898	101.2801	98.78564	101.703	104.7325	99.57722	99.86997	101.0726	96.64715	99.71362	99.76125	98.13664	98.8291	100.1154	98.41115	99.85806	100.7935	99.24354
-1.65	101.9108	99.13753	97.66621	101.2293	98.71853	101.6573	104.62	99.59378	99.901	101.0427	96.71716	99.67082	99.7383	98.1799	98.82381	100.1186	98.43206	99.88238	100.7679	99.31113
-1.641667	101.854	99.14642	97.63671	101.1682	98.66707	101.6072	104.4741	99.61113	99.92379	101.0145	96.80973	99.63022	99.71396	98.23238	98.81923	100.1214	98.45559	99.89823	100.7331	99.37644
-1.633333	101.7772	99.15865	97.60148	101.0989	98.63163	101.553	104.2998	99.62892	99.9356	100.9883	96.92091	99.59124	99.68912	98.2929	98.8157	100.1241	98.48185	99.90566	100.6885	99.43894
-1.625	101.6827	99.17378	97.56082	101.0234	98.61224	101.495	104.1031	99.64667	99.93388	100.9646	97.04663	99.55293	99.66453	98.36003	98.81333	100.1265	98.51076	99.9049	100.6338	99.49831
-1.616667	101.5735	99.1913	97.51509	100.9437	98.60863	101.434	103.8903	99.66382	99.91648	100.9435	97.18285	99.51401	99.64082	98.43222	98.81198	100.1288	98.54209	99.89643	100.5692	99.55447
-1.608333	101.4534	99.21061	97.46481	100.862	98.6202	101.3706	103.6676	99.67973	99.88172	100.9253	97.32577	99.47303	99.6185	98.50779	98.81128	100.1309	98.57547	99.88105	100.4952	99.60756
-1.6	101.3266	99.23111	97.41063	100.7803	98.64607	101.3056	103.4414	99.69374	99.82854	100.9102	97.47197	99.4285	99.59794	98.58507	98.81073	100.1327	98.61038	99.85982	100.4128	99.65785
-1.591667	101.1978	99.25214	97.35338	100.7006	98.68508	101.2394	103.2176	99.70522	99.75664	100.8983	97.61849	99.37902	99.57941	98.66241	98.80983	100.1341	98.64622	99.83401	100.3237	99.70575
-1.583333	101.0713	99.27308	97.294	100.6246	98.73578	101.1726	103.002	99.71359	99.66653	100.8898	97.76293	99.32343	99.5631	98.73828	98.80813	100.1351	98.68229	99.80505	100.2298	99.75165
-1.575	100.9515	99.2933	97.23356	100.5541	98.79653	101.1055	102.7999	99.71842	99.55955	100.8848	97.90344	99.26099	99.54919	98.81134	98.80536	100.1355	98.71789	99.77444	100.1336	99.79595
-1.566667	100.8423	99.31223	97.17322	100.4902	98.86548	101.0383	102.6162	99.71938	99.43777	100.8833	98.0387	99.19148	99.53779	98.88045	98.80151	100.1352	98.75231	99.74356	100.0376	99.83891
-1.558333	100.7468	99.32935	97.11418	100.4338	98.94069	100.971	102.4555	99.7163	99.30393	100.8856	98.16793	99.11534	99.52902	98.94472	98.79683	100.1341	98.78493	99.7136	99.94492	99.8807
-1.55	100.6675	99.34419	97.05761	100.3857	99.02018	100.9036	102.3223	99.7091	99.16126	100.8916	98.29075	99.03371	99.52293	99.00352	98.79186	100.1321	98.81524	99.68534	99.8582	99.92131
-1.541667	100.6062	99.35633	97.00465	100.3459	99.102	100.8359	102.2205	99.6978	99.01333	100.9013	98.4071	98.94843	99.51954	99.05647	98.78742	100.1291	98.84287	99.65911	99.78005	99.96055
-1.533333	100.5637	99.36543	96.95627	100.3145	99.18428	100.7677	102.1537	99.68248	98.86382	100.9146	98.51707	98.86198	99.51873	99.10337	98.78454	100.1247	98.86763	99.63466	99.71262	99.99812
-1.525	100.5402	99.37121	96.91333	100.291	99.26526	100.6991	102.1249	99.66328	98.71635	100.9316	98.62071	98.77737	99.52031	99.14425	98.78444	100.1188	98.88946	99.61125	99.65749	100.0336
-1.516667	100.5353	99.37343	96.87642	100.2748	99.34333	100.6298	102.1359	99.6404	98.57428	100.9518	98.71789	98.69792	99.52399	99.17927	98.78842	100.1111	98.90846	99.58769	99.61557	100.0665
-1.508333	100.548	99.37192	96.84593	100.2652	99.41705	100.5601	102.1871	99.61405	98.44058	100.9751	98.80816	98.6271	99.52943	99.20874	98.79782	100.1013	98.92482	99.56245	99.5871	100.0964
-1.5	100.5768	99.36651	96.82198	100.2612	99.48519	100.4901	102.277	99.58448	98.31764	101.0011	98.89072	98.56829	99.53626	99.23307	98.81392	100.0894	98.93882	99.53376	99.57166	100.1228
-1.491667	100.6199	99.35712	96.80439	100.2618	99.54677	100.4201	102.4024	99.55194	98.20731	101.0293	98.96441	98.52458	99.5441	99.25276	98.8379	100.0752	98.95079	99.49974	99.56821	100.1454
-1.483333	100.6755	99.3437	96.7927	100.2659	99.60112	100.3507	102.558	99.51667	98.11079	101.0591	99.02783	98.49858	99.55262	99.26833	98.87071	100.0587	98.96109	99.45854	99.57519	100.164
-1.475	100.7415	99.32628	96.78618	100.2725	99.64787	100.2826	102.7365	99.47888	98.02872	101.09	99.07953	98.4923	99.56149	99.28033	98.91303	100.0402	98.97009	99.40856	99.59064	100.1785
-1.466667	100.8157	99.30498	96.7838	100.2806	99.68696	100.2165	102.9295	99.43876	97.96121	101.1212	99.11816	98.50705	99.57046	99.28934	98.9652	100.0198	98.97816	99.34856	99.61225	100.1887
-1.458333	100.8961	99.28005	96.78429	100.289	99.71866	100.1535	103.1272	99.39645	97.90795	101.1518	99.14271	98.54346	99.57927	99.2959	99.02724	99.9978	98.98568	99.27785	99.63755	100.1947
-1.45	100.981	99.25189	96.78614	100.297	99.74347	100.0945	103.3194	99.3521	97.8683	101.1811	99.15267	98.60143	99.58773	99.30051	99.09879	99.97461	98.99299	99.19637	99.664	100.1965
-1.441667	101.0686	99.22104	96.78764	100.3038	99.76213	100.0406	103.496	99.30584	97.84136	101.208	99.1482	98.68023	99.59567	99.30367	99.17914	99.95051	99.0004	99.10475	99.68911	100.1941
-1.433333	101.1576	99.18818	96.78695	100.3087	99.77552	99.99269	103.6473	99.2578	97.8261	101.2318	99.13021	98.77851	99.60297	99.30584	99.26727	99.92576	99.00825	99.00423	99.71057	100.1876
-1.425	101.2467	99.15416	96.78216	100.311	99.78461	99.95164	103.7648	99.20812	97.8214	101.2516	99.10038	98.8944	99.60957	99.30745	99.36189	99.90058	99.01683	98.89667	99.72637	100.1772
-1.416667	101.3352	99.11994	96.77142	100.3105	99.79042	99.91802	103.8415	99.15696	97.82611	101.2669	99.06117	99.02554	99.61543	99.30887	99.46148	99.87509	99.02647	98.78439	99.73485	100.1628
-1.408333	101.4226	99.08658	96.75299	100.3067	99.79393	99.89212	103.8721	99.10446	97.83913	101.2771	99.01567	99.16921	99.62059	99.31046	99.5644	99.84937	99.03751	98.67012	99.73482	100.1449
-1.4	101.5088	99.05518	96.72539	100.2995	99.79612	99.87395	103.8532	99.05073	97.85938	101.2819	98.96738	99.32237	99.62508	99.31252	99.66895	99.82343	99.0503	98.55681	99.72551	100.1235
-1.391667	101.5939	99.02683	96.68749	100.2889	99.79785	99.86322	103.7834	98.99586	97.8859	101.2814	98.91998	99.48177	99.629	99.31531	99.77341	99.79722	99.06519	98.44754	99.70663	100.0992
-1.383333	101.6784	99.00257	96.63858	100.2749	99.79991	99.85937	103.6633	98.93989	97.91782	101.2757	98.87713	99.64401	99.6324	99.31901	99.87618	99.7707	99.08253	98.34531	99.67829	100.0723
-1.375	101.7631	98.98329	96.57846	100.2578	99.80294	99.86162	103.4957	98.88288	97.95433	101.265	98.84222	99.80567	99.63537	99.32378	99.97573	99.74382	99.10263	98.25295	99.64096	100.0434
-1.366667	101.8488	98.96969	96.50746	100.238	99.80751	99.86897	103.2853	98.82492	97.99474	101.2497	98.81822	99.96341	99.63796	99.32971	100.0707	99.71654	99.12576	98.17293	99.59539	100.0132
-1.358333	101.9365	98.96224	96.42643	100.2157	99.814	99.88035	103.0387	98.76624	98.03844	101.2303	98.80757	100.1141	99.64022	99.33685	100.16	99.68888	99.15206	98.10725	99.54257	99.98252
-1.35	102.0269	98.96117	96.33673	100.1915	99.8227	99.89457	102.7637	98.70724	98.08491	101.2075	98.81203	100.2548	99.64224	99.34521	100.2428	99.66086	99.18158	98.05738	99.48359	99.95204
-1.341667	102.1205	98.96641	96.24012	100.1659	99.83371	99.91048	102.4698	98.64855	98.13372	101.1817	98.83263	100.3832	99.64409	99.35476	100.3183	99.6326	99.21422	98.02414	99.41965	99.92256
-1.333333	102.2175	98.97765	96.13872	100.1394	99.84701	99.92692	102.1665	98.59104	98.18447	101.1538	98.8696	100.4971	99.64585	99.36543	100.3862	99.60424	99.24978	98.00775	99.35198	99.89477
-1.325	102.3177	98.99435	96.03487	100.1126	99.86243	99.94283	101.8637	98.53579	98.23681	101.1242	98.92235	100.5948	99.64762	99.37715	100.4463	99.57601	99.28794	98.00782	99.28177	99.8693
-1.316667	102.4204	99.0158	95.93099	100.0859	99.87966	99.95722	101.5705	98.4841	98.29035	101.0937	98.98951	100.6754	99.64949	99.38981	100.4986	99.5482	99.32828	98.02338	99.21017	99.84659
-1.308333	102.5246	99.04117	95.82949	100.06	99.89829	99.96923	101.2951	98.43741	98.34467	101.0627	99.069	100.7381	99.65156	99.40328	100.5432	99.52115	99.37028	98.05295	99.1382	99.82691
-1.3	102.6289	99.06959	95.73261	100.0352	99.91785	99.97815	101.0445	98.39725	98.3993	101.0318	99.15819	100.783	99.6539	99.41744	100.5803	99.49522	99.41333	98.09463	99.06675	99.81031
-1.291667	102.7317	99.10021	95.64232	100.0119	99.93779	99.98342	100.824	98.36518	98.45373	101.0014	99.25408	100.8105	99.65653	99.43216	100.6102	99.4708	99.45674	98.14625	98.9965	99.79663
-1.283333	102.8311	99.13221	95.56027	99.99033	99.95757	99.98463	100.6376	98.34271	98.50742	100.9718	99.3535	100.8215	99.65944	99.44731	100.6329	99.44823	99.49977	98.20543	98.92791	99.78549
-1.275	102.9252	99.1649	95.48766	99.9706	99.97667	99.98157	100.4872	98.33124	98.55984	100.9433	99.45332	100.8177	99.66255	99.46279	100.6489	99.42785	99.54163	98.26981	98.86119	99.77631
-1.266667	103.0121	99.1977	95.42529	99.95273	99.99462	99.97422	100.3735	98.33196	98.61046	100.9163	99.55063	100.801	99.66569	99.47845	100.6582	99.40995	99.58149	98.33712	98.79631	99.76837
-1.258333	103.0898	99.23017	95.37352	99.93663	100.011	99.96275	100.2954	98.34575	98.65878	100.8911	99.64289	100.7736	99.66863	99.49414	100.661	99.39477	99.61855	98.40533	98.73309	99.76082
-1.25	103.1565	99.26202	95.33234	99.92211	100.0256	99.94754	100.2508	98.37309	98.70432	100.868	99.72798	100.7383	99.67108	99.50968	100.6576	99.38253	99.65206	98.47274	98.67122	99.7528
-1.241667	103.2106	99.29309	95.30135	99.90894	100.0382	99.92912	100.2363	98.41399	98.74666	100.8474	99.80431	100.6973	99.6727	99.52486	100.6481	99.37338	99.68134	98.53801	98.61034	99.74348
-1.233333	103.2508	99.32333	95.27985	99.89683	100.0486	99.9082	100.2481	98.46788	98.78537	100.8295	99.8708	100.6532	99.67316	99.53949	100.6328	99.36746	99.70582	98.60019	98.55011	99.73215
-1.225	103.2759	99.35279	95.26687	99.88544	100.0569	99.88563	100.2821	98.53367	98.82014	100.8147	99.92686	100.6079	99.67214	99.55338	100.6121	99.36482	99.72508	98.65872	98.49024	99.7183
-1.216667	103.2849	99.38154	95.26117	99.87437	100.0632	99.86236	100.3337	98.60971	98.85074	100.8031	99.97239	100.5632	99.66939	99.56633	100.5864	99.36543	99.73885	98.71339	98.43053	99.70167
-1.208333	103.2773	99.40969	95.26128	99.86317	100.0675	99.83942	100.3988	98.69393	98.87709	100.7948	100.0077	100.5204	99.66476	99.57822	100.5562	99.36915	99.74703	98.76433	98.37089	99.6823
-1.2	103.2523	99.43734	95.26557	99.85138	100.0701	99.81785	100.4731	98.78396	98.89927	100.79	100.0334	100.4804	99.65814	99.58892	100.5222	99.37573	99.74972	98.812	98.31139	99.66056
-1.191667	103.2096	99.46459	95.27227	99.83848	100.0711	99.79869	100.5529	98.87728	98.9175	100.7886	100.0504	100.4438	99.64955	99.59838	100.485	99.38484	99.7472	98.85712	98.25218	99.63709
-1.183333	103.1488	99.49152	95.2796	99.82394	100.0708	99.78293	100.6346	98.97141	98.9321	100.7903	100.0599	100.4108	99.63907	99.60658	100.4455	99.39606	99.73997	98.90063	98.19355	99.61286
-1.175	103.0697	99.51821	95.28584	99.80722	100.0694	99.77144	100.7152	99.06394	98.94351	100.7951	100.063	100.3814	99.6269	99.61355	100.4045	99.40898	99.7287	98.94364	98.13584	99.58899
-1.166667	102.972	99.54473	95.28945	99.78777	100.067	99.76502	100.792	99.15271	98.95219	100.8024	100.0609	100.3553	99.61335	99.61938	100.3629	99.42318	99.71427	98.9874	98.07947	99.56681
-1.158333	102.8558	99.57113	95.28914	99.76503	100.0638	99.76426	100.8628	99.23579	98.9586	100.8119	100.0548	100.332	99.59882	99.62419	100.3216	99.43828	99.69771	99.03316	98.02487	99.54768
-1.15	102.721	99.59746	95.28395	99.73836	100.0599	99.7696	100.9257	99.31154	98.96322	100.8233	100.0457	100.3112	99.58381	99.62812	100.2814	99.45393	99.68014	99.08217	97.97248	99.533
-1.141667	102.568	99.62372	95.2733	99.70714	100.0555	99.78124	100.9795	99.37861	98.9665	100.8359	100.0348	100.2923	99.56889	99.63132	100.2432	99.46986	99.66271	99.1355	97.92277	99.52412
-1.133333	102.397	99.6499	95.25702	99.6707	100.0506	99.79918	101.0233	99.43595	98.96884	100.8495	100.0226	100.2747	99.55466	99.63389	100.2076	99.4858	99.6465	99.19397	97.87615	99.52223
-1.125	102.2089	99.67594	95.2354	99.6284	100.0453	99.82316	101.0568	99.48282	98.97059	100.8637	100.0099	100.2583	99.54176	99.63593	100.1754	99.50149	99.63245	99.25804	97.83297	99.52834
-1.116667	102.0046	99.70171	95.20917	99.57969	100.0397	99.85274	101.08	99.51881	98.97199	100.878	99.99723	100.2426	99.53083	99.63746	100.1469	99.51666	99.62128	99.32773	97.79355	99.54312
-1.108333	101.7855	99.72705	95.17948	99.52415	100.0338	99.88724	101.0934	99.54384	98.97319	100.8925	99.98488	100.2277	99.52249	99.63847	100.1226	99.53106	99.61345	99.40256	97.75809	99.56688
-1.1	101.5536	99.75174	95.14789	99.46155	100.0278	99.9258	101.0978	99.55813	98.97425	100.9068	99.9731	100.2135	99.5173	99.63891	100.1025	99.54443	99.60918	99.48153	97.7267	99.59946
-1.091667	101.3111	99.77549	95.11631	99.39194	100.0216	99.96742	101.0942	99.56219	98.97514	100.921	99.96201	100.2001	99.51579	99.63866	100.0869	99.55654	99.60848	99.56314	97.69941	99.64025
-1.083333	101.0611	99.79793	95.08691	99.31564	100.0154	100.011	101.084	99.55682	98.97582	100.935	99.95161	100.1878	99.51839	99.63759	100.0755	99.56725	99.61118	99.64551	97.67613	99.68812
-1.075	100.807	99.81862	95.06202	99.23331	100.0093	100.0552	101.0689	99.54303	98.97625	100.9488	99.94183	100.1769	99.5254	99.63557	100.0681	99.57651	99.61699	99.72644	97.65668	99.74155
-1.066667	100.5528	99.83707	95.04396	99.14593	100.0034	100.099	101.0504	99.52202	98.97641	100.9625	99.93251	100.1675	99.53698	99.63251	100.0643	99.58437	99.62549	99.8037	97.64082	99.79857
-1.058333	100.303	99.85273	95.03489	99.05479	99.99783	100.1412	101.0301	99.49514	98.97628	100.976	99.92341	100.16	99.55314	99.62838	100.0635	99.59095	99.63625	99.87509	97.62819	99.85699
-1.05	100.0625	99.86504	95.03672	98.96148	99.99272	100.1808	101.0095	99.4638	98.9759	100.9892	99.91428	100.1547	99.57368	99.62321	100.0651	99.59646	99.64879	99.93867	97.61844	99.91442
-1.041667	99.83635	99.87341	95.05096	98.86783	99.98821	100.2169	100.9899	99.42949	98.97529	101.0021	99.90485	100.1517	99.5982	99.61717	100.0682	99.60112	99.66267	99.99287	97.61118	99.96849
-1.033333	99.62948	99.87732	95.07872	98.77583	99.98441	100.249	100.9723	99.39367	98.97445	101.0146	99.89494	100.1514	99.62611	99.6105	100.0721	99.60517	99.67745	100.0365	97.60601	100.0169
-1.025	99.44657	99.87624	95.12062	98.68762	99.98144	100.2766	100.9573	99.35779	98.9734	101.0264	99.88441	100.1537	99.65667	99.60354	100.0758	99.6088	99.69278	100.0689	97.60257	100.0578
-1.016667	99.29166	99.86976	95.17684	98.60539	99.97939	100.2995	100.9454	99.3232	98.97214	101.0373	99.87327	100.1589	99.68898	99.59667	100.0784	99.61219	99.70834	100.0899	97.60052	100.0894
-1.008333	99.1679	99.85758	95.24714	98.53131	99.97833	100.3179	100.9366	99.29119	98.97071	101.047	99.86165	100.167	99.72209	99.59038	100.0791	99.61543	99.72389	100.0997	97.5996	100.1105
-1	99.07729	99.83954	95.33091	98.46745	99.97835	100.3318	100.9309	99.26286	98.9692	101.0549	99.84982	100.1779	99.75504	99.58518	100.0773	99.61855	99.73923	100.099	97.59956	100.1203
-0.9916667	99.02058	99.81568	95.42722	98.41574	99.97952	100.3415	100.9279	99.23917	98.96774	101.0606	99.8381	100.1917	99.78687	99.58158	100.0721	99.62152	99.75422	100.0888	97.60026	100.1186
-0.9833333	98.99714	99.78627	95.53491	98.37785	99.98192	100.3474	100.9273	99.22084	98.96648	101.0635	99.82693	100.2082	99.81671	99.5801	100.0632	99.62423	99.76871	100.0701	97.60159	100.1056
-0.975	99.00507	99.75181	95.65266	98.35517	99.9856	100.3499	100.9286	99.20832	98.96556	101.0632	99.81678	100.227	99.84376	99.58121	100.0502	99.62655	99.78256	100.0443	97.60347	100.0819
-0.9666667	99.04128	99.71308	95.77903	98.34869	99.99064	100.3493	100.9314	99.20179	98.96516	101.059	99.80815	100.2481	99.86736	99.58529	100.0327	99.62833	99.7956	100.0127	97.60591	100.0485
-0.9583333	99.10174	99.6711	95.91254	98.35897	99.99707	100.3461	100.9351	99.20115	98.96541	101.0503	99.80158	100.271	99.88696	99.59265	100.0106	99.62947	99.80763	99.97627	97.60891	100.0067
-0.95	99.18178	99.6271	96.05173	98.38605	100.0049	100.3407	100.9392	99.2061	98.9665	101.0369	99.79761	100.2953	99.90222	99.6035	99.9838	99.62996	99.81844	99.93632	97.61254	99.95804
-0.9416667	99.27635	99.58246	96.19517	98.42945	100.0142	100.3333	100.9432	99.21612	98.96864	101.0182	99.79678	100.3207	99.91299	99.61794	99.95239	99.62989	99.82779	99.89385	97.6169	99.90399
-0.9333333	99.38024	99.53866	96.34155	98.48815	100.0249	100.3244	100.9468	99.23058	98.97203	100.9942	99.79961	100.3467	99.91932	99.63591	99.91651	99.62942	99.83552	99.84988	97.62212	99.84613
-0.925	99.48835	99.49715	96.48967	98.56057	100.0369	100.3143	100.9493	99.24875	98.9769	100.9647	99.80652	100.3731	99.92146	99.65723	99.87638	99.62882	99.84148	99.80535	97.62831	99.78601
-0.9166667	99.59579	99.45927	96.63848	98.64471	100.0501	100.303	100.9504	99.26989	98.98346	100.93	99.81784	100.3995	99.91983	99.68157	99.83233	99.62836	99.8456	99.76118	97.63559	99.72507
-0.9083333	99.69806	99.4262	96.78705	98.73819	100.0644	100.291	100.9498	99.29326	98.99186	100.8902	99.83379	100.4256	99.91497	99.70846	99.78477	99.62832	99.84785	99.71818	97.64403	99.66467
-0.9	99.79115	99.39892	96.93464	98.83839	100.0796	100.2783	100.947	99.31817	99.00219	100.8459	99.85442	100.4511	99.90751	99.73734	99.73416	99.62893	99.84829	99.67707	97.65364	99.60603
-0.8916667	99.87166	99.37817	97.08061	98.94256	100.0954	100.2652	100.942	99.34397	99.01449	100.7977	99.87963	100.476	99.89811	99.76754	99.68101	99.63033	99.84701	99.63842	97.66439	99.55021
-0.8833333	99.9369	99.36445	97.22447	99.04802	100.1116	100.2519	100.9343	99.37012	99.02875	100.7461	99.90917	100.5	99.88746	99.79836	99.62593	99.63258	99.84414	99.60262	97.67626	99.49816
-0.875	99.98495	99.35806	97.36584	99.15223	100.1279	100.2385	100.9238	99.39611	99.04492	100.6922	99.94261	100.5232	99.87625	99.8291	99.56959	99.63567	99.83987	99.56994	97.6892	99.45068
-0.8666667	100.0147	99.35908	97.50441	99.25297	100.1441	100.225	100.9104	99.4215	99.06296	100.6367	99.97933	100.5454	99.86518	99.8591	99.51273	99.63951	99.83438	99.54055	97.70326	99.40846
-0.8583333	100.0259	99.36741	97.63993	99.34839	100.1598	100.2118	100.8938	99.44585	99.08285	100.5804	100.0185	100.5664	99.85491	99.88775	99.4562	99.64397	99.82791	99.51454	97.71854	99.3721
-0.85	100.0189	99.3828	97.77221	99.4371	100.1747	100.1988	100.8738	99.46878	99.1046	100.5243	100.0591	100.5862	99.84604	99.91457	99.40091	99.6489	99.82067	99.492	97.73525	99.3421
-0.8416667	99.99508	99.40488	97.90109	99.51815	100.1886	100.1862	100.8505	99.48991	99.12824	100.4689	100.0999	100.6045	99.83909	99.93916	99.34786	99.65416	99.81288	99.47296	97.75372	99.31896
-0.8333333	99.95627	99.43319	98.02646	99.59107	100.2012	100.174	100.8238	99.50889	99.15384	100.4151	100.1392	100.621	99.83443	99.96125	99.29811	99.65963	99.80474	99.45747	97.7744	99.30311
-0.825	99.90497	99.46722	98.14827	99.65576	100.2123	100.1622	100.7939	99.52541	99.18148	100.3632	100.1752	100.6355	99.83228	99.98066	99.25279	99.66526	99.79641	99.44554	97.79785	99.29498
-0.8166667	99.84414	99.50635	98.26651	99.71249	100.2217	100.151	100.7609	99.53916	99.21125	100.3136	100.2059	100.6474	99.83268	99.9973	99.21301	99.67105	99.78805	99.43716	97.82478	99.29492
-0.8083333	99.7771	99.54993	98.38117	99.7618	100.229	100.1402	100.7253	99.5499	99.24318	100.2667	100.2288	100.6566	99.83549	100.0111	99.17991	99.67711	99.77973	99.43232	97.85595	99.30323
-0.8	99.70739	99.59725	98.4923	99.80438	100.2342	100.13	100.6874	99.55742	99.27725	100.2225	100.2415	100.6624	99.84044	100.0222	99.15455	99.68359	99.77151	99.43095	97.89217	99.32007
-0.7916667	99.63864	99.64752	98.59996	99.84102	100.2371	100.1204	100.6474	99.56157	99.31333	100.1812	100.2412	100.6647	99.84712	100.0305	99.13785	99.69064	99.7634	99.43297	97.93423	99.34547
-0.7833333	99.57438	99.69992	98.70421	99.87253	100.2375	100.1112	100.6058	99.56233	99.3512	100.1428	100.2253	100.6631	99.85504	100.0361	99.13052	99.69847	99.75537	99.43827	97.98286	99.37924
-0.775	99.51782	99.7536	98.80516	99.8997	100.2355	100.1027	100.5628	99.55977	99.39056	100.1071	100.1909	100.6574	99.8637	100.0391	99.13301	99.70728	99.74736	99.44672	98.03866	99.42101
-0.7666667	99.47176	99.80766	98.90293	99.92323	100.231	100.0947	100.5186	99.55407	99.43105	100.074	100.1355	100.6475	99.87258	100.0396	99.14543	99.71723	99.73928	99.45817	98.10209	99.47018
-0.7583333	99.43832	99.86123	98.99771	99.94378	100.2241	100.0873	100.4734	99.54552	99.47228	100.0434	100.057	100.6335	99.88124	100.0377	99.16753	99.72848	99.73103	99.47248	98.17347	99.52595
-0.75	99.41886	99.91347	99.0897	99.96192	100.2149	100.0806	100.4274	99.53449	99.51384	100.015	99.95351	100.6154	99.88932	100.0335	99.19866	99.74111	99.72256	99.4895	98.25292	99.58733
-0.7416667	99.41385	99.96357	99.17915	99.97814	100.2037	100.0745	100.3808	99.52144	99.55532	99.98872	99.82371	100.5937	99.89661	100.0273	99.23788	99.75511	99.71388	99.50909	98.34043	99.65319
-0.7333333	99.42285	100.0108	99.26634	99.99287	100.1909	100.0692	100.3338	99.50688	99.5963	99.96426	99.66695	100.5685	99.90303	100.0192	99.28396	99.77041	99.70501	99.53112	98.43578	99.72226
-0.725	99.44457	100.0547	99.35154	100.0064	100.1766	100.0647	100.2868	99.49136	99.63642	99.94138	99.48333	100.5403	99.90867	100.0095	99.33551	99.78679	99.69602	99.55549	98.53859	99.79319
-0.7166667	99.47702	100.0946	99.43503	100.019	100.1614	100.0611	100.2402	99.47548	99.67533	99.91982	99.27371	100.5096	99.91373	99.99852	99.3911	99.80395	99.68702	99.58208	98.64834	99.86454
-0.7083333	99.51774	100.1304	99.51709	100.0309	100.1455	100.0584	100.1945	99.45988	99.71269	99.89934	99.03982	100.4768	99.91853	99.9866	99.44937	99.82148	99.67806	99.61084	98.76439	99.93482
-0.7	99.5641	100.1618	99.59797	100.042	100.1294	100.0567	100.1504	99.44522	99.74821	99.87971	98.78429	100.4423	99.92341	99.9741	99.50908	99.83895	99.66922	99.64174	98.886	100.0025
-0.6916667	99.61351	100.1889	99.6779	100.0524	100.1134	100.056	100.1086	99.43221	99.78161	99.86077	98.51061	100.4065	99.92874	99.96141	99.56925	99.85589	99.66053	99.67477	99.01238	100.0662
-0.6833333	99.66361	100.2117	99.75709	100.0619	100.0977	100.0564	100.0697	99.42153	99.81269	99.84238	98.2231	100.3696	99.9348	99.9489	99.62909	99.87192	99.65201	99.70998	99.14265	100.1243
-0.675	99.71241	100.2305	99.83574	100.0706	100.0826	100.0576	100.0345	99.41392	99.84135	99.82449	97.92689	100.332	99.94182	99.93694	99.68803	99.8867	99.64366	99.74738	99.2759	100.1756
-0.6666667	99.7583	100.2455	99.91399	100.0783	100.0682	100.0596	100.0036	99.41006	99.86758	99.80711	97.62779	100.2942	99.9499	99.92588	99.74571	99.89998	99.63547	99.78699	99.41112	100.2189
-0.6583333	99.80011	100.2572	99.99196	100.0849	100.0546	100.0621	99.97779	99.41056	99.89144	99.79036	97.33216	100.2563	99.95905	99.91604	99.80189	99.91162	99.62741	99.82872	99.54727	100.2535
-0.65	99.83709	100.266	100.0698	100.0903	100.0417	100.065	99.9574	99.41592	99.91307	99.77445	97.04684	100.219	99.96921	99.9077	99.85645	99.92154	99.61945	99.87244	99.68324	100.2788
-0.6416667	99.86885	100.2723	100.1474	100.0947	100.0295	100.0677	99.94279	99.42646	99.93266	99.75969	96.77888	100.1825	99.98026	99.90109	99.90927	99.92974	99.61158	99.91785	99.81788	100.2946
-0.6333333	99.89531	100.2765	100.2249	100.0981	100.0178	100.07	99.93402	99.44231	99.95042	99.74645	96.53541	100.1474	99.99203	99.89639	99.96025	99.93628	99.60385	99.96456	99.95003	100.3009
-0.625	99.91664	100.279	100.3023	100.1006	100.0066	100.0714	99.93089	99.46336	99.96656	99.73516	96.32339	100.1141	100.0043	99.89369	100.0092	99.94128	99.59637	100.0121	100.0785	100.2983
-0.6166667	99.93316	100.2802	100.3796	100.1026	99.99581	100.0715	99.93293	99.48927	99.98131	99.72622	96.14934	100.0831	100.0169	99.89302	100.056	99.94491	99.58933	100.0599	100.2022	100.2875
-0.6083333	99.94528	100.2802	100.4567	100.1043	99.98536	100.0701	99.93941	99.51949	99.99487	99.71999	96.01911	100.0548	100.0296	99.89434	100.1004	99.94737	99.58296	100.1076	100.3201	100.2694
-0.6	99.95352	100.2795	100.5337	100.1058	99.97523	100.0669	99.94937	99.55328	100.0074	99.71675	95.93755	100.0295	100.0422	99.89753	100.1419	99.94889	99.57757	100.1545	100.4313	100.2452
-0.5916667	99.95845	100.278	100.6104	100.1074	99.96547	100.0616	99.96173	99.58976	100.0191	99.71666	95.90827	100.0076	100.0544	99.90239	100.1803	99.94971	99.57352	100.2004	100.5349	100.2162
-0.5833333	99.96067	100.2761	100.6868	100.1093	99.95614	100.054	99.97534	99.62796	100.0299	99.71978	95.93336	99.98915	100.0662	99.90872	100.2154	99.9501	99.57119	100.245	100.6303	100.1837
-0.575	99.96084	100.2735	100.7629	100.1114	99.94731	100.0441	99.98905	99.66691	100.04	99.726	96.0132	99.97424	100.0774	99.91625	100.2468	99.95036	99.57094	100.288	100.717	100.1493
-0.5666667	99.95959	100.2706	100.8386	100.1138	99.93908	100.0318	100.0018	99.70569	100.0493	99.73508	96.14633	99.96276	100.0881	99.92473	100.2745	99.95081	99.57309	100.3293	100.795	100.1143
-0.5583333	99.95755	100.267	100.9137	100.1165	99.93153	100.0171	100.0127	99.74348	100.0578	99.74664	96.32948	99.95446	100.0981	99.93389	100.2984	99.95178	99.57787	100.369	100.8641	100.0802
-0.55	99.9553	100.2629	100.9881	100.1193	99.9247	100.0001	100.0208	99.77959	100.0655	99.76012	96.55764	99.94896	100.1075	99.94345	100.3186	99.95356	99.58539	100.4068	100.9246	100.0481
-0.5416667	99.9533	100.2582	101.0612	100.1221	99.9186	99.98093	100.0256	99.81351	100.0725	99.77488	96.82436	99.94573	100.1164	99.95313	100.3352	99.95642	99.59563	100.443	100.9769	100.0194
-0.5333333	99.95196	100.2527	101.1329	100.1248	99.9132	99.95992	100.0265	99.84483	100.0786	99.79017	97.12206	99.94415	100.1247	99.96263	100.3485	99.96052	99.60846	100.4775	101.0214	99.99477
-0.525	99.95159	100.2462	101.2025	100.1272	99.90844	99.93739	100.0232	99.87331	100.084	99.80523	97.44244	99.94351	100.1326	99.97169	100.3588	99.96594	99.62363	100.5102	101.0589	99.97511
-0.5166667	99.95238	100.2388	101.2697	100.1292	99.90423	99.91373	100.0155	99.89877	100.0887	99.81925	97.77691	99.94307	100.14	99.98006	100.3665	99.97262	99.64085	100.5412	101.09	99.96083
-0.5083333	99.95447	100.2303	101.3339	100.1307	99.90047	99.88942	100.0035	99.92111	100.0927	99.8315	98.11705	99.94208	100.1471	99.98756	100.3721	99.98041	99.65975	100.5701	101.1154	99.95209
-0.5	99.95789	100.2207	101.3946	100.1318	99.89705	99.865	99.98726	99.94033	100.0961	99.84134	98.45502	99.93981	100.1537	99.99405	100.3759	99.98902	99.67996	100.5967	101.136	99.94877
-0.4916667	99.96261	100.2099	101.4513	100.1322	99.89385	99.84101	99.96717	99.95653	100.0988	99.84823	98.78394	99.93555	100.16	99.99942	100.3785	99.99813	99.70109	100.6206	101.1525	99.95048
-0.4833333	99.96851	100.198	101.5034	100.1322	99.89075	99.81802	99.94357	99.9699	100.101	99.8518	99.09812	99.92865	100.1657	100.0036	100.3804	100.0073	99.72278	100.6415	101.1656	99.95661
-0.475	99.97542	100.1851	101.5506	100.1316	99.88765	99.79658	99.91682	99.98078	100.1028	99.85184	99.39327	99.91848	100.1707	100.0065	100.382	100.0163	99.7447	100.6588	101.1759	99.96642
-0.4666667	99.98314	100.1714	101.5923	100.1308	99.88445	99.7772	99.88735	99.9896	100.1042	99.84836	99.66655	99.90445	100.1748	100.0082	100.3839	100.0246	99.76661	100.6721	101.184	99.97908
-0.4583333	99.99148	100.1572	101.6283	100.1297	99.88111	99.76028	99.85562	99.9969	100.1055	99.84156	99.91653	99.88596	100.1776	100.0085	100.3862	100.0319	99.78833	100.6813	101.1905	99.99375
-0.45	100.0003	100.1427	101.658	100.1286	99.87757	99.74617	99.82214	100.0033	100.1069	99.83185	100.143	99.86248	100.1789	100.0075	100.3894	100.038	99.80977	100.6862	101.1957	100.0096
-0.4416667	100.0093	100.1284	101.6814	100.1278	99.87383	99.73506	99.78748	100.0093	100.1087	99.81978	100.3468	99.83352	100.1782	100.0052	100.3935	100.0428	99.83094	100.6869	101.1999	100.026
-0.4333333	100.0186	100.1145	101.6982	100.1274	99.8699	99.72703	99.75227	100.0157	100.1111	99.80598	100.5293	99.79874	100.1753	100.0018	100.3989	100.0463	99.85188	100.6834	101.2035	100.0422
-0.425	100.0279	100.1015	101.7085	100.1276	99.86583	99.72204	99.71715	100.0231	100.1144	99.79112	100.6924	99.75793	100.1698	99.99749	100.4054	100.0487	99.87266	100.6764	101.2066	100.0577
-0.4166667	100.0371	100.0897	101.7124	100.1286	99.86166	99.71998	99.68281	100.032	100.1188	99.77583	100.8382	99.7111	100.1614	99.99239	100.413	100.0501	99.89338	100.6662	101.2093	100.0721
-0.4083333	100.0463	100.0795	101.7103	100.1305	99.85746	99.72063	99.64988	100.0429	100.1246	99.76072	100.9687	99.65856	100.1501	99.9868	100.4214	100.0509	99.91411	100.6535	101.2116	100.0853
-0.4	100.0552	100.0711	101.7027	100.1335	99.85331	99.72373	99.61889	100.056	100.132	99.74631	101.0859	99.6009	100.1358	99.98101	100.43	100.0515	99.93489	100.6391	101.2137	100.0971
-0.3916667	100.0638	100.0647	101.69	100.1377	99.8493	99.72898	99.59031	100.0717	100.1412	99.73307	101.1915	99.53911	100.1187	99.97527	100.4381	100.0523	99.95577	100.6236	101.2153	100.1076
-0.3833333	100.0721	100.0607	101.673	100.1429	99.84556	99.73604	99.56446	100.0898	100.1522	99.72139	101.2871	99.47454	100.0989	99.96983	100.4448	100.0538	99.97671	100.6075	101.2163	100.1168
-0.375	100.08	100.059	101.6524	100.1492	99.84222	99.74457	99.5416	100.1102	100.1651	99.7116	101.3738	99.40887	100.0768	99.96491	100.4491	100.0562	99.99766	100.5912	101.2168	100.125
-0.3666667	100.0876	100.0598	101.629	100.1564	99.83946	99.75419	99.5219	100.1328	100.1798	99.7039	101.4528	99.34407	100.0528	99.96075	100.45	100.0601	100.0185	100.5749	101.2165	100.1323
-0.3583333	100.0949	100.063	101.6035	100.1643	99.83745	99.76458	99.50552	100.1572	100.1964	99.69842	101.5247	99.28231	100.0273	99.95756	100.4464	100.0656	100.0392	100.5584	101.2154	100.139
-0.35	100.1019	100.0686	101.5767	100.1728	99.83636	99.7754	99.49258	100.1832	100.2145	99.69518	101.5901	99.22583	100.0007	99.95557	100.4373	100.0729	100.0595	100.5415	101.2135	100.1452
-0.3416667	100.109	100.0763	101.5491	100.1817	99.83635	99.78641	99.4832	100.2106	100.2341	99.69412	101.6496	99.17679	99.97366	99.955	100.422	100.0821	100.0794	100.5238	101.211	100.1513
-0.3333333	100.1163	100.086	101.5213	100.1909	99.83755	99.79739	99.47751	100.2391	100.255	99.69509	101.7034	99.13716	99.94651	99.95609	100.3998	100.0931	100.0987	100.5046	101.208	100.1575
-0.325	100.1243	100.0973	101.4938	100.2005	99.84004	99.8082	99.4756	100.2686	100.277	99.69789	101.7518	99.10853	99.91981	99.95908	100.3703	100.1056	100.1174	100.4835	101.2048	100.1638
-0.3166667	100.1333	100.1099	101.4669	100.2103	99.84387	99.81881	99.47753	100.299	100.2999	99.70228	101.7951	99.09206	99.89407	99.96419	100.3337	100.1194	100.1354	100.4601	101.2016	100.1705
-0.3083333	100.1438	100.1232	101.4409	100.2204	99.84903	99.8292	99.48317	100.3302	100.3235	99.70795	101.8332	99.08833	99.86983	99.97159	100.2903	100.1341	100.1528	100.4338	101.1987	100.1776
-0.3	100.1563	100.1369	101.416	100.2308	99.85548	99.83945	99.49227	100.3622	100.3476	99.7146	101.8662	99.09734	99.84759	99.98142	100.2407	100.1493	100.1697	100.4045	101.1965	100.1852
-0.2916667	100.171	100.1505	101.392	100.2417	99.86312	99.84966	99.50435	100.3949	100.3721	99.72192	101.8941	99.11849	99.82788	99.99377	100.186	100.1645	100.1863	100.3721	101.1952	100.1932
-0.2833333	100.1882	100.1635	101.3691	100.2529	99.87184	99.85994	99.51872	100.4284	100.3966	99.72958	101.917	99.15062	99.81117	100.0086	100.1276	100.1792	100.2028	100.3368	101.195	100.2016
-0.275	100.2079	100.1754	101.3472	100.2648	99.88149	99.87039	99.53455	100.4628	100.4212	99.7373	101.9346	99.19212	99.7979	100.0259	100.0672	100.1931	100.2197	100.299	101.1961	100.21
-0.2666667	100.2298	100.186	101.326	100.2773	99.89193	99.88106	99.55086	100.4979	100.4458	99.74477	101.947	99.24106	99.78847	100.0455	100.0066	100.2058	100.2371	100.2593	101.1984	100.2182
-0.2583333	100.2539	100.195	101.3055	100.2906	99.90298	99.89194	99.56662	100.5338	100.4704	99.7517	101.9543	99.29538	99.78321	100.0672	99.94741	100.2172	100.2553	100.2183	101.2021	100.2259
-0.25	100.2796	100.202	101.2854	100.3047	99.9145	99.90296	99.58076	100.5703	100.4952	99.75777	101.9563	99.35303	99.78236	100.0905	99.89161	100.2272	100.2746	100.1769	101.2069	100.2327
-0.2416667	100.3068	100.2069	101.2657	100.3197	99.92632	99.91399	99.59231	100.6074	100.5201	99.76266	101.9533	99.41215	99.78609	100.1152	99.84092	100.2359	100.2952	100.1358	101.2126	100.2384
-0.2333333	100.3352	100.2097	101.2462	100.3358	99.93826	99.92483	99.60048	100.6447	100.5453	99.7661	101.9454	99.47115	99.79444	100.1408	99.79701	100.2434	100.3171	100.0956	101.2191	100.2424
-0.225	100.3645	100.2103	101.2268	100.3529	99.95015	99.93529	99.60468	100.6821	100.5706	99.76786	101.9329	99.52879	99.80733	100.1668	99.76137	100.2501	100.3403	100.0569	101.226	100.2447
-0.2166667	100.3946	100.2089	101.2074	100.371	99.96181	99.94513	99.60462	100.7193	100.5959	99.7678	101.916	99.58413	99.82454	100.1927	99.73533	100.2562	100.3646	100.0198	101.233	100.2451
-0.2083333	100.4255	100.2056	101.1879	100.3901	99.97307	99.95412	99.60029	100.7559	100.6211	99.76589	101.8953	99.63654	99.84573	100.2179	99.71994	100.2622	100.39	99.9846	101.2399	100.2434
-0.2	100.457	100.2005	101.1683	100.4102	99.98373	99.96206	99.59194	100.7915	100.646	99.76223	101.8711	99.68565	99.87045	100.242	99.71602	100.2683	100.416	99.95101	101.2462	100.2399
-0.1916667	100.4889	100.1941	101.1486	100.4312	99.99362	99.96881	99.58003	100.8258	100.6703	99.75704	101.8439	99.7313	99.89814	100.2646	99.72407	100.275	100.4424	99.91868	101.2517	100.2346
-0.1833333	100.521	100.1863	101.1286	100.4531	100.0026	99.97423	99.5652	100.8583	100.6938	99.75067	101.8144	99.77346	99.92817	100.2854	99.74424	100.2826	100.4688	99.88709	101.2561	100.2278
-0.175	100.5527	100.1776	101.1084	100.4759	100.0104	99.97824	99.54818	100.8886	100.7165	99.74356	101.7831	99.81219	99.95987	100.3041	99.77632	100.2912	100.4948	99.8557	101.2591	100.2199
-0.1666667	100.5836	100.1679	101.0878	100.4996	100.0169	99.98079	99.52974	100.9163	100.7383	99.73627	101.7504	99.84758	99.99257	100.3206	99.81969	100.3011	100.5199	99.82407	101.2603	100.2113
-0.1583333	100.6129	100.1575	101.0668	100.5241	100.0221	99.98186	99.51061	100.9411	100.7591	99.7294	101.7169	99.87972	100.0256	100.3348	99.8733	100.3123	100.5439	99.79194	101.2596	100.2024
-0.15	100.64	100.1464	101.0452	100.5494	100.0258	99.98143	99.49143	100.9626	100.7788	99.72353	101.6831	99.90869	100.0585	100.3466	99.9357	100.3249	100.5665	99.75932	101.2567	100.1937
-0.1416667	100.6642	100.1347	101.0229	100.5755	100.0279	99.97952	99.4727	100.9806	100.7974	99.71925	101.6492	99.93452	100.0908	100.3558	100.005	100.3386	100.5876	99.72651	101.2515	100.1857
-0.1333333	100.6848	100.1224	101	100.6024	100.0286	99.97614	99.4548	100.9948	100.8149	99.71704	101.6155	99.9572	100.1219	100.3623	100.0791	100.3532	100.6072	99.69412	101.244	100.1786
-0.125	100.7011	100.1097	100.9761	100.6303	100.0278	99.97134	99.43794	101.0049	100.831	99.71729	101.5821	99.97668	100.1517	100.366	100.1556	100.3686	100.6252	99.66305	101.2341	100.1729
-0.1166667	100.7128	100.0965	100.9515	100.659	100.0257	99.96522	99.42225	101.0109	100.8458	99.72027	101.5489	99.99288	100.1796	100.3666	100.232	100.3842	100.642	99.63435	101.2219	100.1688
-0.1083333	100.7192	100.0829	100.926	100.6887	100.0226	99.95791	99.40772	101.0126	100.8591	99.72611	101.5157	100.0057	100.2056	100.3637	100.3059	100.3998	100.6577	99.60918	101.2077	100.1665
-0.1	100.7201	100.0691	100.8998	100.7193	100.0186	99.94962	99.39431	101.0102	100.8711	99.73478	101.4825	100.0149	100.2293	100.3572	100.3753	100.415	100.6726	99.58865	101.1915	100.1662
-0.09166667	100.7151	100.055	100.8731	100.7506	100.0139	99.94062	99.38188	101.0038	100.8818	99.74614	101.449	100.0205	100.2505	100.3467	100.4382	100.4293	100.6872	99.57371	101.1738	100.1678
-0.08333333	100.7043	100.0409	100.8461	100.7828	100.0088	99.93118	99.37029	100.9938	100.8913	99.75993	101.4149	100.0224	100.269	100.332	100.4934	100.4426	100.7017	99.5651	101.1547	100.1714
-0.075	100.6877	100.0268	100.8191	100.8155	100.0035	99.92162	99.35935	100.9806	100.8998	99.77578	101.3802	100.0205	100.2847	100.3131	100.5396	100.4545	100.7166	99.5633	101.1346	100.1769
-0.06666667	100.6655	100.0129	100.7923	100.8485	99.99802	99.91224	99.34887	100.9648	100.9075	99.79326	101.3449	100.0149	100.2975	100.2899	100.5763	100.4649	100.7322	99.56849	101.1136	100.1844
-0.05833333	100.6383	99.99923	100.7661	100.8815	99.99257	99.90327	99.33873	100.9472	100.9145	99.81191	101.3088	100.0056	100.3072	100.2628	100.6033	100.4738	100.7487	99.5806	101.0921	100.1937
-0.05	100.6066	99.98595	100.7405	100.9143	99.98716	99.89489	99.32892	100.9286	100.921	99.83126	101.2722	99.99303	100.3138	100.232	100.6207	100.4811	100.7663	99.59929	101.0702	100.2048
-0.04166667	100.5709	99.97312	100.7157	100.9466	99.98178	99.88717	99.31956	100.9101	100.9271	99.85081	101.2351	99.97745	100.3174	100.1981	100.6287	100.487	100.7852	99.62407	101.0481	100.2175
-0.03333333	100.532	99.96075	100.6919	100.9779	99.97638	99.88014	99.311	100.8926	100.9327	99.87007	101.1978	99.95935	100.3179	100.1619	100.6281	100.4917	100.8053	99.65432	101.0259	100.2318
-0.025	100.4905	99.94889	100.6692	101.0082	99.97088	99.87378	99.30369	100.877	100.9377	99.88852	101.1607	99.93932	100.3156	100.1243	100.6196	100.4953	100.8267	99.68935	101.0038	100.2476
-0.01666667	100.4473	99.93758	100.6475	101.0371	99.9652	99.86804	99.2982	100.8643	100.9423	99.90564	101.124	99.918	100.3108	100.0862	100.604	100.4979	100.8492	99.72848	100.9818	100.2646
-0.008333333	100.4031	99.9269	100.627	101.0645	99.95928	99.86287	99.29514	100.8552	100.9462	99.92092	101.0882	99.89606	100.3037	100.0491	100.5822	100.4998	100.8726	99.77101	100.9604	100.283
0	100.3586	99.91698	100.6077	101.0903	99.95306	99.85823	99.29509	100.8502	100.9495	99.93392	101.0539	99.8742	100.2948	100.014	100.5552	100.5012	100.8967	99.81632	100.9395	100.3025
0.008333333	100.3147	99.90802	100.5895	101.1146	99.94654	99.85407	99.29862	100.8496	100.9521	99.94427	101.0214	99.85306	100.2844	99.98256	100.5239	100.502	100.9213	99.8638	100.9195	100.3232
0.01666667	100.2723	99.90024	100.5725	101.1373	99.9397	99.8504	99.30622	100.8537	100.954	99.9517	100.9915	99.83325	100.2731	99.95608	100.4893	100.5026	100.946	99.9129	100.9007	100.345
0.025	100.2321	99.89394	100.5566	101.1586	99.93262	99.84725	99.31831	100.8624	100.9553	99.95611	100.9646	99.81533	100.2614	99.93599	100.452	100.5028	100.9705	99.96314	100.883	100.3681
0.03333333	100.195	99.88942	100.542	101.1786	99.92537	99.8447	99.33521	100.8753	100.9561	99.95747	100.9413	99.7998	100.2497	99.92355	100.413	100.5029	100.9947	100.0141	100.8669	100.3924
0.04166667	100.1616	99.88701	100.5286	101.1976	99.91808	99.84289	99.35721	100.8921	100.9566	99.9559	100.9221	99.78712	100.2384	99.91987	100.3729	100.5028	101.0183	100.0653	100.8524	100.4181
0.05	100.1327	99.88701	100.5166	101.216	99.9109	99.84202	99.3845	100.9123	100.9568	99.95161	100.9078	99.77766	100.2281	99.92578	100.3323	100.5027	101.0413	100.1163	100.8398	100.4452
0.05833333	100.1088	99.88972	100.5061	101.234	99.90401	99.84228	99.41724	100.9353	100.9571	99.94485	100.8987	99.77172	100.2192	99.94182	100.2918	100.5027	101.0637	100.1668	100.8292	100.4737
0.06666667	100.0903	99.89538	100.4972	101.2522	99.89759	99.84392	99.45552	100.9604	100.9577	99.93596	100.8953	99.76953	100.2121	99.9682	100.2519	100.5029	101.0856	100.2165	100.8209	100.5036
0.075	100.0775	99.90415	100.4902	101.2709	99.89183	99.8472	99.49938	100.9872	100.9589	99.92527	100.8978	99.77119	100.2072	100.0047	100.2128	100.5036	101.1071	100.2651	100.8149	100.5347
0.08333333	100.0706	99.91611	100.4851	101.2904	99.88691	99.85237	99.5488	101.0152	100.9611	99.91313	100.9062	99.77671	100.2049	100.0508	100.1752	100.5051	101.1285	100.3121	100.8116	100.5671
0.09166667	100.0696	99.9312	100.4822	101.311	99.883	99.85969	99.60371	101.044	100.9646	99.89994	100.9203	99.78601	100.2055	100.1054	100.1393	100.5075	101.1503	100.3575	100.811	100.6004
0.1	100.0744	99.94921	100.4817	101.3328	99.88025	99.86932	99.66397	101.0735	100.9696	99.8861	100.9396	99.7989	100.2091	100.1673	100.1056	100.5112	101.1729	100.4007	100.8133	100.6345
0.1083333	100.0848	99.96974	100.4837	101.356	99.87878	99.88136	99.7294	101.1036	100.9765	99.87206	100.9634	99.81504	100.2156	100.2349	100.0746	100.5163	101.1967	100.4416	100.8186	100.6691
0.1166667	100.1003	99.99221	100.4885	101.3804	99.87866	99.89575	99.79967	101.1344	100.9854	99.85828	100.9905	99.83398	100.2248	100.3067	100.0466	100.523	101.2223	100.4795	100.8268	100.7038
0.125	100.1203	100.0158	100.496	101.4057	99.87994	99.9123	99.87427	101.1662	100.9967	99.84522	101.0195	99.85509	100.2362	100.381	100.0221	100.531	101.2501	100.5142	100.838	100.7381
0.1333333	100.1443	100.0395	100.5063	101.4315	99.88261	99.9306	99.95244	101.1992	101.0105	99.83329	101.0484	99.87759	100.2491	100.456	100.0014	100.5399	101.2804	100.5451	100.8519	100.7715
0.1416667	100.1714	100.0621	100.5192	101.457	99.88659	99.95004	100.0331	101.2338	101.0267	99.82283	101.0751	99.90054	100.2625	100.5304	99.98477	100.5489	101.3135	100.5717	100.8684	100.8031
0.15	100.2009	100.082	100.5346	101.4815	99.89171	99.96983	100.1146	101.2703	101.0452	99.81407	101.097	99.92285	100.2753	100.6026	99.97226	100.5567	101.3493	100.5935	100.887	100.8321
0.1583333	100.2322	100.0974	100.5519	101.5037	99.89772	99.98892	100.1953	101.3089	101.0656	99.80711	101.1114	99.94326	100.2863	100.6714	99.96383	100.5618	101.3872	100.61	100.9072	100.8573
0.1666667	100.2646	100.1065	100.5707	101.5224	99.90421	100.0061	100.2727	101.3497	101.0871	99.8019	101.1154	99.96039	100.2938	100.7355	99.9592	100.562	101.4265	100.6208	100.9282	100.8775
0.175	100.2976	100.1069	100.59	101.536	99.91067	100.0198	100.3443	101.3926	101.1087	99.7982	101.106	99.97269	100.2963	100.7939	99.95783	100.5549	101.4661	100.6252	100.9491	100.8913
0.1833333	100.3306	100.0964	100.6089	101.543	99.91642	100.0285	100.4072	101.4373	101.1294	99.79558	101.0802	99.9785	100.292	100.8455	99.9589	100.5377	101.5042	100.6228	100.9687	100.8969
0.1916667	100.3634	100.0723	100.6258	101.5415	99.92064	100.0302	100.4582	101.4829	101.1476	99.7934	101.0355	99.97604	100.2791	100.8891	99.96123	100.5071	101.539	100.6129	100.9856	100.8925
0.2	100.3956	100.032	100.6393	101.5298	99.92235	100.023	100.4943	101.5285	101.1618	99.79082	100.9695	99.96344	100.2557	100.9236	99.96333	100.4596	101.5679	100.5945	100.9981	100.8761
0.2083333	100.4267	99.97291	100.6473	101.5062	99.92046	100.0047	100.5121	101.5726	101.1706	99.78678	100.8804	99.93874	100.2203	100.9476	99.96335	100.3914	101.5882	100.5669	101.0046	100.8457
0.2166667	100.4566	99.89242	100.6474	101.4688	99.91372	99.97307	100.5083	101.6133	101.1722	99.78006	100.7667	99.89998	100.171	100.9597	99.9591	100.2986	101.5969	100.5289	101.003	100.799
0.225	100.4848	99.78808	100.637	101.4158	99.90085	99.92576	100.48	101.6485	101.1649	99.7693	100.6275	99.84513	100.1063	100.9584	99.94809	100.1774	101.5905	100.4793	100.9912	100.7339
0.2333333	100.5108	99.65767	100.6131	101.3458	99.88045	99.86051	100.4239	101.6757	101.1474	99.75305	100.4625	99.77224	100.0249	100.9419	99.9275	100.0242	101.5654	100.4168	100.967	100.648
0.2416667	100.534	99.4993	100.5725	101.2571	99.85114	99.77509	100.3372	101.6922	101.1179	99.72986	100.2714	99.67943	99.92562	100.9084	99.89428	99.83576	101.5179	100.34	100.9283	100.5395
0.25	100.5536	99.31149	100.5117	101.1485	99.81153	99.66748	100.2174	101.6952	101.0754	99.69829	100.0543	99.56504	99.80749	100.8557	99.84521	99.60924	101.4445	100.2476	100.8729	100.4066
0.2583333	100.5689	99.09325	100.4271	101.0189	99.76029	99.53587	100.0624	101.6816	101.0186	99.65699	99.81139	99.42769	99.66987	100.7818	99.77696	99.34261	101.3417	100.1383	100.7988	100.2476
0.2666667	100.5788	98.84414	100.3152	100.8677	99.69618	99.37879	99.87037	101.6484	100.9466	99.60467	99.5429	99.2664	99.51246	100.6845	99.68623	99.03456	101.2062	100.0109	100.7043	100.0615
0.275	100.5824	98.56427	100.1727	100.6943	99.61812	99.19517	99.64041	101.5926	100.8588	99.54017	99.24916	99.08063	99.33526	100.5614	99.56985	98.68464	101.0354	99.86435	100.5881	99.84764
0.2833333	100.5786	98.25431	99.99638	100.4989	99.5252	98.98438	99.3721	101.5113	100.7545	99.46247	98.93071	98.87039	99.13859	100.4105	99.4249	98.29322	100.8269	99.69777	100.449	99.60573
0.2916667	100.5665	97.91553	99.78375	100.2818	99.41673	98.74634	99.06586	101.4021	100.6337	99.37069	98.5883	98.63623	98.92316	100.2298	99.24888	97.86153	100.5791	99.51061	100.2865	99.33611
0.3	100.5454	97.5497	99.53268	100.0437	99.29224	98.48151	98.72283	101.2627	100.4963	99.26417	98.22301	98.37924	98.69	100.0176	99.03974	97.39158	100.291	99.30251	100.1005	99.03968
0.3083333	100.5146	97.15911	99.24175	99.78586	99.15155	98.19092	98.34492	101.0916	100.3426	99.14245	97.83625	98.10104	98.4405	99.77267	98.79606	96.88614	99.96242	99.07339	99.89125	98.71786
0.3166667	100.4736	96.74651	98.91025	99.50975	98.99474	97.87614	97.93467	100.8874	100.1732	99.00531	97.42981	97.80368	98.17634	99.49394	98.51705	96.34867	99.59374	98.8234	99.65951	98.37263
0.325	100.4222	96.31498	98.53826	99.21723	98.82214	97.53929	97.49522	100.6493	99.9891	98.85282	97.0058	97.48959	97.89955	99.18098	98.20264	95.78326	99.18617	98.55288	99.40647	98.00641
0.3333333	100.3605	95.86794	98.12666	98.91042	98.63437	97.18288	97.03017	100.3773	99.79157	98.68528	96.56665	97.16144	97.61239	98.83385	97.85343	95.1945	98.74158	98.26238	99.13365	97.62199
0.3416667	100.2886	95.40897	97.67705	98.59163	98.43231	96.8098	96.54354	100.0716	99.58211	98.5033	96.11506	96.82208	97.31732	98.45316	97.47073	94.58742	98.26242	97.95262	98.84289	97.22243
0.35	100.2068	94.94172	97.19181	98.26331	98.21705	96.42317	96.03964	99.73309	99.36244	98.30772	95.65391	96.4744	97.01695	98.04006	97.05647	93.96731	97.75162	97.62451	98.53625	96.81097
0.3583333	100.1156	94.46984	96.67392	97.92798	97.98991	96.02629	95.52298	99.36333	99.13437	98.09961	95.18625	96.12127	96.71394	97.59626	96.61319	93.33961	97.21251	97.27914	98.21598	96.39087
0.3666667	100.0159	93.99684	96.12693	97.58808	97.75234	95.62252	94.99812	98.96424	98.89976	97.88025	94.7152	95.76546	96.41094	97.12397	96.14392	92.70977	96.6487	96.91783	97.88439	95.9654
0.375	99.90831	93.52605	95.55484	97.24594	97.50596	95.21518	94.4696	98.53824	98.66043	97.65109	94.24388	95.40951	96.11048	96.62582	95.65211	92.08304	96.06402	96.54208	97.54382	95.5377
0.3833333	99.79388	93.06052	94.96197	96.90374	97.25243	94.80751	93.94177	98.08805	98.41813	97.41372	93.77532	95.05575	95.81492	96.10484	95.1415	91.46432	95.46238	96.15355	97.1965	95.11073
0.3916667	99.67355	92.60298	94.35289	96.56339	96.99351	94.40253	93.41864	97.61667	98.1745	97.16984	93.31239	94.70619	95.52637	95.56433	94.61598	90.85806	94.84769	95.75407	96.84454	94.68722
0.4	99.54834	92.1558	93.73224	96.22657	96.73093	94.00301	92.90386	97.12724	97.93102	96.9212	92.85773	94.36256	95.24666	95.00784	94.07949	90.26813	94.22385	95.34559	96.48987	94.26961
0.4083333	99.41924	91.721	93.10464	95.89467	96.46643	93.6114	92.40057	96.62301	97.68898	96.66954	92.41372	94.02629	94.97733	94.43906	93.53589	89.69776	93.59459	94.9301	96.13419	93.86
0.4166667	99.2872	91.30022	92.47457	95.56878	96.20164	93.2298	91.91142	96.10718	97.4495	96.41652	91.98238	93.69853	94.71961	93.86176	92.98886	89.14955	92.96346	94.50965	95.77892	93.46016
0.425	99.15315	90.89477	91.84624	95.24971	95.9381	92.86001	91.43861	95.58287	97.21349	96.16364	91.56545	93.38018	94.47439	93.27968	92.4418	88.62546	92.33375	94.08627	95.42527	93.07149
0.4333333	99.01794	90.50563	91.22357	94.93797	95.67713	92.50353	90.98388	95.05301	96.98162	95.91221	91.16432	93.07191	94.24226	92.69646	91.8978	88.12681	91.70844	93.66192	95.07418	92.69506
0.4416667	98.88239	90.13347	90.61002	94.63381	95.41987	92.16153	90.54853	94.5203	96.75429	95.66329	90.78009	92.77418	94.02351	92.11559	91.35957	87.65437	91.09017	93.23848	94.72638	92.33156
0.45	98.74723	89.7787	90.00861	94.33726	95.16724	91.83492	90.1335	93.98714	96.53165	95.41768	90.4135	92.48725	93.81814	91.54031	90.82946	87.20839	90.4812	92.81763	94.38246	91.98135
0.4583333	98.61308	89.44149	89.42185	94.0481	94.91992	91.52427	89.73935	93.45562	96.31358	95.17589	90.06502	92.21125	93.62594	90.97356	90.30947	86.78862	89.88341	92.40084	94.04283	91.64445
0.4666667	98.48042	89.12178	88.85175	93.76596	94.67836	91.22987	89.36631	92.92757	96.09981	94.93817	89.73481	91.94615	93.44646	90.41794	89.80125	86.39443	89.2983	91.98934	93.70778	91.32058
0.475	98.3495	88.81933	88.29983	93.49036	94.44282	90.9517	89.01426	92.40451	95.88988	94.70449	89.42277	91.69181	93.27913	89.87566	89.30614	86.02484	88.727	91.58408	93.37753	91.00921
0.4833333	98.22035	88.53374	87.76716	93.22074	94.21339	90.68942	88.68284	91.88777	95.68326	94.47464	89.12851	91.44798	93.12323	89.34852	88.82517	85.67858	88.17032	91.18575	93.05214	90.70959
0.4916667	98.09277	88.26448	87.25436	92.95653	93.99004	90.44245	88.3714	91.37847	95.47935	94.24825	88.85148	91.21431	92.97794	88.83792	88.35909	85.35415	87.62873	90.79476	92.73162	90.42082
0.5	97.96632	88.01094	86.76164	92.69719	93.77267	90.20998	88.07904	90.8776	95.27752	94.02487	88.59094	90.99036	92.84236	88.34483	87.90836	85.04989	87.10244	90.41128	92.41582	90.14191
0.5083333	97.84038	87.7725	86.28892	92.4422	93.56109	89.99099	87.80472	90.38606	95.07716	93.80397	88.34601	90.77563	92.7155	87.86988	87.47322	84.76399	86.59145	90.03525	92.10455	89.87182
0.5166667	97.71424	87.54848	85.83576	92.19108	93.35513	89.78442	87.54726	89.90462	94.87769	93.58505	88.11575	90.56956	92.59634	87.41334	87.05366	84.4946	86.09559	89.66648	91.79751	89.60954
0.525	97.58708	87.33826	85.40155	91.94344	93.1546	89.58912	87.30541	89.43401	94.67863	93.36766	87.89914	90.37158	92.48382	86.97518	86.64949	84.23988	85.61456	89.30463	91.49433	89.35412
0.5333333	97.45815	87.14123	84.98546	91.69896	92.9593	89.40401	87.07794	88.9749	94.47961	93.15145	87.69511	90.18113	92.37688	86.55515	86.26037	83.99807	85.14799	88.94931	91.19461	89.10472
0.5416667	97.32676	86.95683	84.58655	91.45741	92.76911	89.22807	86.86362	88.52792	94.28042	92.93615	87.50258	89.99772	92.27451	86.15281	85.88585	83.76755	84.69549	88.60009	90.89795	88.86062
0.55	97.19241	86.78458	84.20384	91.21869	92.58391	89.06036	86.66128	88.0937	94.081	92.72165	87.32049	89.82092	92.17573	85.76755	85.5254	83.5469	84.25668	88.25658	90.60392	88.62128
0.5583333	97.05478	86.62403	83.83629	90.9828	92.40365	88.90009	86.4698	87.67281	93.88145	92.50793	87.14778	89.65036	92.07966	85.39869	85.17845	83.33492	83.83121	87.91847	90.31218	88.3863
0.5666667	96.91383	86.47476	83.48291	90.74984	92.22833	88.74657	86.28814	87.2658	93.682	92.29508	86.98348	89.4858	91.98547	85.04547	84.84437	83.13064	83.41877	87.58557	90.02238	88.15542
0.575	96.7698	86.33641	83.14274	90.51998	92.05798	88.59923	86.1153	86.8731	93.48298	92.08333	86.82672	89.32707	91.89247	84.70707	84.52255	82.93333	83.01907	87.25784	89.73427	87.92853
0.5833333	96.62318	86.20864	82.8149	90.29353	91.89267	88.45764	85.95039	86.49503	93.28483	91.87295	86.67677	89.17409	91.80002	84.38265	84.21234	82.74243	82.63193	86.93537	89.44764	87.70568
0.5916667	96.47473	86.09109	82.49863	90.07087	91.73248	88.32148	85.79263	86.13179	93.08802	91.66433	86.53307	89.02685	91.70762	84.07137	83.9131	82.5576	82.25716	86.61844	89.16234	87.48701
0.6	96.3254	85.98345	82.19324	89.85248	91.57746	88.19057	85.64136	85.78336	92.89299	91.45793	86.39527	88.88538	91.61484	83.77236	83.62417	82.37862	81.89467	86.30744	88.87831	87.27283
0.6083333	96.17623	85.88534	81.89814	89.63893	91.42766	88.06484	85.49605	85.44957	92.70016	91.2543	86.26321	88.74978	91.52133	83.48479	83.34492	82.20537	81.54439	86.00288	88.59555	87.06355
0.6166667	96.02835	85.7964	81.61284	89.43086	91.28306	87.94432	85.35628	85.13005	92.50984	91.05407	86.13692	88.62019	91.42683	83.20784	83.07478	82.0378	81.20628	85.70533	88.3142	86.85971
0.625	95.88288	85.71623	81.33694	89.22892	91.14359	87.82912	85.22176	84.82424	92.32232	90.85796	86.01657	88.4968	91.3312	82.94073	82.81324	81.87592	80.88029	85.41537	88.03445	86.66192
0.6333333	95.74088	85.64439	81.07008	89.03377	91.00915	87.71938	85.09232	84.53149	92.13781	90.66673	85.90245	88.37986	91.23437	82.68275	82.55991	81.71979	80.56633	85.13358	87.75662	86.47087
0.6416667	95.60331	85.58042	80.81199	88.84598	90.87957	87.61523	84.96785	84.251	91.9565	90.48116	85.79486	88.26966	91.13639	82.4333	82.31454	81.5695	80.26425	84.86049	87.4811	86.28726
0.65	95.471	85.52384	80.56243	88.66607	90.75461	87.51682	84.84829	83.98194	91.7786	90.30193	85.69414	88.16649	91.0374	82.19186	82.07697	81.42524	79.97384	84.59662	87.20834	86.11181
0.6583333	95.34461	85.47415	80.32123	88.49441	90.63401	87.42428	84.7336	83.72344	91.60434	90.12963	85.60061	88.07067	90.93763	81.95804	81.84717	81.28724	79.69481	84.34245	86.93889	85.94522
0.6666667	95.22463	85.43083	80.08826	88.33126	90.51745	87.33771	84.62367	83.47459	91.43401	89.96473	85.51457	87.98249	90.83741	81.73156	81.62518	81.15577	79.42686	84.09845	86.67333	85.78808
0.675	95.11135	85.3934	79.86343	88.17672	90.40461	87.25723	84.51838	83.23453	91.26799	89.80748	85.43626	87.90225	90.73713	81.51225	81.4111	81.03113	79.16966	83.86506	86.41229	85.64093
0.6833333	95.00482	85.36136	79.64667	88.03081	90.29516	87.18287	84.41756	83.00242	91.10673	89.65801	85.36587	87.8302	90.63723	81.30006	81.20506	80.91355	78.92289	83.64267	86.15643	85.50419
0.6916667	94.90492	85.3343	79.43796	87.89344	90.18883	87.11463	84.32109	82.77752	90.95075	89.51627	85.30353	87.76657	90.53821	81.095	81.00717	80.80327	78.68624	83.43165	85.90642	85.37814
0.7	94.81126	85.31179	79.23728	87.76441	90.08541	87.05246	84.22887	82.5592	90.80064	89.38202	85.2493	87.71153	90.44059	80.89715	80.81757	80.70044	78.45941	83.23225	85.66294	85.26292
0.7083333	94.7233	85.29348	79.04462	87.64351	89.9848	86.99624	84.14084	82.347	90.65702	89.25491	85.20314	87.66522	90.34488	80.70665	80.63635	80.60519	78.24212	83.04463	85.42662	85.15852
0.7166667	94.64029	85.27905	78.85998	87.53043	89.88698	86.94576	84.05702	82.14062	90.52049	89.13447	85.16494	87.62771	90.25161	80.52368	80.46352	80.51761	78.03414	82.86885	85.19803	85.06479
0.725	94.56138	85.26822	78.68335	87.42487	89.79203	86.90078	83.97741	81.93992	90.39161	89.02016	85.13446	87.599	90.16128	80.34842	80.29907	80.43768	77.83525	82.70488	84.97764	84.98142
0.7333333	94.48563	85.26078	78.51468	87.32649	89.70011	86.86098	83.90203	81.74487	90.27078	88.9114	85.11137	87.57904	90.07436	80.18109	80.14288	80.36532	77.6453	82.55258	84.76578	84.90801
0.7416667	94.41213	85.25658	78.3539	87.23495	89.61143	86.82597	83.83079	81.55552	90.15828	88.80763	85.09521	87.56769	89.99128	80.02192	79.9948	80.30028	77.46412	82.41177	84.56265	84.84403
0.75	94.34001	85.25557	78.20086	87.14991	89.52629	86.79535	83.76357	81.372	90.05421	88.70831	85.08541	87.56472	89.91245	79.87115	79.85461	80.2422	77.29157	82.2822	84.3683	84.78891
0.7583333	94.26856	85.25775	78.05539	87.07103	89.44499	86.76866	83.70016	81.19438	89.95851	88.61297	85.08133	87.56984	89.83827	79.72902	79.7221	80.19061	77.1275	82.1636	84.18267	84.74197
0.7666667	94.19722	85.26324	77.91727	86.99793	89.36785	86.74541	83.64031	81.02275	89.87099	88.52119	85.08227	87.58264	89.76908	79.59573	79.59709	80.14491	76.97177	82.05563	84.00557	84.70255
0.775	94.12567	85.27215	77.78625	86.93026	89.29518	86.72508	83.58379	80.85709	89.79129	88.43268	85.0875	87.60264	89.70522	79.47148	79.47939	80.1045	76.82426	81.95795	83.83671	84.66999
0.7833333	94.05378	85.28469	77.66206	86.86766	89.22725	86.70712	83.53034	80.69735	89.71895	88.3472	85.09631	87.62926	89.64701	79.35639	79.36884	80.06877	76.68485	81.87016	83.67575	84.64366
0.7916667	93.98162	85.30103	77.54444	86.80979	89.16426	86.69096	83.47973	80.54334	89.65341	88.26464	85.10804	87.66186	89.59473	79.25056	79.26525	80.03716	76.55345	81.79182	83.52231	84.62299
0.8	93.90945	85.32135	77.43311	86.75632	89.10637	86.67602	83.43171	80.39479	89.59401	88.18496	85.12211	87.69973	89.54862	79.15401	79.16843	80.00921	76.42997	81.72239	83.37598	84.60744
0.8083333	93.83765	85.34578	77.32785	86.70696	89.05363	86.66172	83.38601	80.25137	89.54005	88.10826	85.13806	87.7421	89.50882	79.06669	79.07811	79.98458	76.31434	81.66129	83.23631	84.59655
0.8166667	93.76673	85.37439	77.22844	86.66143	89.006	86.64757	83.34235	80.11269	89.49083	88.03466	85.15558	87.7882	89.47539	78.98851	78.99397	79.96299	76.20642	81.60785	83.10287	84.58991
0.825	93.69725	85.40716	77.13471	86.61955	88.96338	86.63316	83.30044	79.97839	89.44569	87.96439	85.17451	87.83724	89.44825	78.91931	78.91561	79.94424	76.10606	81.56139	82.97519	84.58719
0.8333333	93.62976	85.44399	77.04651	86.58116	88.92556	86.61819	83.25999	79.84814	89.40406	87.89767	85.19486	87.8885	89.42721	78.85884	78.84251	79.92823	76.01299	81.52118	82.85282	84.58813
0.8416667	93.56472	85.48468	76.96371	86.54618	88.89228	86.60249	83.22078	79.72172	89.36548	87.8347	85.21674	87.94128	89.412	78.80678	78.77406	79.9149	75.92687	81.48651	82.73535	84.59256
0.85	93.50253	85.52896	76.88624	86.51455	88.86324	86.58596	83.18266	79.59896	89.32963	87.77564	85.24038	87.99499	89.40227	78.76268	78.70957	79.90424	75.84729	81.45672	82.62241	84.60036
0.8583333	93.44342	85.57645	76.81402	86.48628	88.83809	86.56863	83.14557	79.47981	89.29629	87.72057	85.26604	88.04917	89.39763	78.72602	78.64827	79.89621	75.7738	81.43117	82.51369	84.61149
0.8666667	93.38754	85.62674	76.74701	86.46137	88.81646	86.55055	83.10956	79.36424	89.26537	87.66942	85.29401	88.10347	89.39763	78.69621	78.58939	79.89078	75.70592	81.40933	82.409	84.62593
0.875	93.33491	85.67936	76.68514	86.43986	88.79796	86.53187	83.07482	79.25231	89.23689	87.62204	85.32452	88.15769	89.4018	78.67259	78.53217	79.88785	75.64319	81.39077	82.30825	84.64371
0.8833333	93.28548	85.73382	76.62837	86.42176	88.7822	86.51278	83.0416	79.14409	89.21098	87.57814	85.35778	88.21173	89.40966	78.65453	78.47588	79.88726	75.58517	81.37516	82.21143	84.66484
0.8916667	93.23915	85.78964	76.57663	86.40707	88.76879	86.49353	83.01025	79.03968	89.18788	87.53731	85.39386	88.26562	89.42073	78.64141	78.41993	79.88878	75.53151	81.3623	82.11862	84.68932
0.9	93.19575	85.84638	76.52984	86.39575	88.75735	86.47445	82.98115	78.93922	89.16795	87.49908	85.43274	88.31945	89.43452	78.63268	78.36384	79.89208	75.48188	81.35206	82.02997	84.71713
0.9083333	93.15505	85.90363	76.48792	86.38775	88.74755	86.45592	82.95471	78.84286	89.15165	87.46294	85.47432	88.37341	89.45058	78.62787	78.3073	79.89681	75.43607	81.34442	81.94567	84.74824
0.9166667	93.11675	85.96107	76.45077	86.38297	88.73911	86.43836	82.93135	78.75074	89.13949	87.42843	85.51837	88.42772	89.46845	78.62657	78.25019	79.90256	75.39389	81.33944	81.86593	84.78258
0.925	93.08047	86.01844	76.4183	86.38127	88.73177	86.42218	82.91141	78.66302	89.13208	87.39514	85.56462	88.48265	89.48771	78.62847	78.19251	79.90893	75.35522	81.33721	81.79093	84.82009
0.9333333	93.04575	86.07553	76.39043	86.38249	88.72535	86.40778	82.89519	78.57984	89.12998	87.3628	85.61272	88.5385	89.50794	78.63335	78.13441	79.91555	75.31996	81.33789	81.72082	84.86069
0.9416667	93.01204	86.13219	76.36711	86.38641	88.71974	86.39552	82.88287	78.50132	89.1337	87.33122	85.66229	88.59558	89.52876	78.64107	78.07614	79.9221	75.28801	81.34162	81.65565	84.90432
0.95	92.97878	86.18829	76.34832	86.39276	88.71486	86.38571	82.87453	78.42758	89.14364	87.30037	85.7129	88.65424	89.54983	78.65158	78.01804	79.92836	75.25924	81.34854	81.59536	84.95092
0.9583333	92.9454	86.24374	76.33408	86.40123	88.71072	86.37858	82.87014	78.35866	89.16004	87.27028	85.76413	88.71482	89.57085	78.66493	77.96052	79.9342	75.23351	81.35876	81.53978	85.00045
0.9666667	92.91141	86.29849	76.32442	86.41143	88.70738	86.37429	82.8696	78.29453	89.18297	87.24109	85.81553	88.77764	89.59158	78.68126	77.90407	79.93963	75.21062	81.37236	81.4886	85.0529
0.975	92.87645	86.35249	76.3194	86.42299	88.70497	86.37295	82.87279	78.2351	89.21234	87.21296	85.86666	88.84299	89.61185	78.7008	77.84921	79.94476	75.19036	81.38931	81.44144	85.10824
0.9833333	92.84031	86.4057	76.3191	86.43547	88.70365	86.37457	82.87963	78.18021	89.24792	87.18609	85.91706	88.91114	89.63156	78.72384	77.79651	79.9498	75.17247	81.40957	81.39785	85.16646
0.9916667	92.80293	86.45809	76.3236	86.44849	88.70359	86.37912	82.89008	78.12964	89.28934	87.16063	85.96629	88.98231	89.65075	78.75069	77.74655	79.95504	75.15673	81.43298	81.35731	85.22753
1	92.76446	86.50964	76.33299	86.46166	88.70496	86.38653	82.90418	78.08317	89.33611	87.13675	86.01394	89.05664	89.66952	78.78168	77.69991	79.9608	75.14293	81.45931	81.31932	85.29139
1.008333	92.7252	86.56032	76.34731	86.47465	88.7079	86.39671	82.92206	78.04061	89.38765	87.11455	86.05963	89.13421	89.68808	78.81707	77.65717	79.96742	75.13096	81.48828	81.28342	85.35796
1.016667	92.68563	86.61009	76.36656	86.48719	88.71251	86.40955	82.94393	78.00184	89.44332	87.09408	86.10306	89.21501	89.7067	78.85704	77.61883	79.97523	75.12079	81.51957	81.24921	85.4271
1.025	92.64633	86.65891	76.39071	86.49908	88.71883	86.42492	82.97007	77.96685	89.50243	87.07532	86.14405	89.29893	89.72563	78.90164	77.58532	79.98455	75.11247	81.5528	81.21639	85.49867
1.033333	92.60793	86.70675	76.41965	86.51022	88.72684	86.44267	83.00077	77.93575	89.56438	87.05813	86.18249	89.38574	89.74513	78.95082	77.55694	79.99567	75.10615	81.58757	81.18482	85.57246
1.041667	92.57107	86.75355	76.45325	86.52061	88.73646	86.46264	83.03635	77.90876	89.6286	87.04235	86.21843	89.47513	89.76544	79.00435	77.53383	80.0089	75.10203	81.62347	81.15444	85.64827
1.05	92.5363	86.79926	76.49132	86.5303	88.74755	86.48463	83.07709	77.88618	89.69467	87.02777	86.25201	89.56664	89.78673	79.06191	77.51602	80.02451	75.10039	81.66008	81.12535	85.72589
1.058333	92.50405	86.84383	76.53365	86.53949	88.75991	86.50843	83.12322	77.86839	89.7623	87.01422	86.28348	89.65978	89.80912	79.12305	77.50337	80.04278	75.10153	81.69703	81.09775	85.80511
1.066667	92.47458	86.88722	76.57998	86.54845	88.77331	86.53383	83.17482	77.8558	89.83131	87.00161	86.31317	89.75396	89.83268	79.18722	77.49563	80.06402	75.10572	81.73403	81.07191	85.88569
1.075	92.44802	86.92942	76.63007	86.55753	88.78749	86.56058	83.23185	77.8488	89.90164	86.98993	86.34149	89.84859	89.85745	79.25384	77.49241	80.0885	75.11322	81.77087	81.04817	85.96741
1.083333	92.42433	86.97041	76.68365	86.56715	88.80221	86.5884	83.2941	77.84766	89.97331	86.9793	86.36891	89.94306	89.88342	79.32228	77.49324	80.11653	75.1242	81.80746	81.0269	86.05
1.091667	92.40335	87.01023	76.74045	86.57777	88.81721	86.61701	83.36114	77.85257	90.0464	86.96989	86.39593	90.03679	89.91049	79.39193	77.49759	80.14837	75.13872	81.84382	81.00849	86.13321
1.1	92.38483	87.0489	76.8002	86.58983	88.83229	86.64611	83.43238	77.86354	90.12101	86.96196	86.42315	90.12924	89.93857	79.46219	77.50484	80.18425	75.15668	81.88006	80.99327	86.21678
1.108333	92.36841	87.08646	76.86262	86.60375	88.84728	86.67546	83.50703	77.88043	90.19726	86.95578	86.45118	90.2199	89.9675	79.53254	77.5144	80.22436	75.17785	81.9164	80.98156	86.30044
1.116667	92.35374	87.12294	76.92746	86.61987	88.86208	86.7048	83.58416	77.90295	90.27524	86.95167	86.48064	90.30835	89.99709	79.60251	77.52566	80.26879	75.2018	81.95313	80.97358	86.38397
1.125	92.34046	87.15836	76.99451	86.63848	88.87661	86.73393	83.66275	77.93065	90.35505	86.94994	86.51215	90.39426	90.02716	79.67171	77.53805	80.31753	75.22803	81.9906	80.96947	86.4672
1.133333	92.32827	87.19274	77.06355	86.65972	88.89087	86.76272	83.74175	77.96291	90.43677	86.95085	86.54628	90.47739	90.0575	79.7398	77.55108	80.37048	75.25595	82.02922	80.9693	86.55001
1.141667	92.31691	87.22609	77.13441	86.68368	88.9049	86.79109	83.82016	77.99899	90.52044	86.95462	86.58352	90.5576	90.08792	79.80655	77.56431	80.42741	75.28496	82.0694	80.97303	86.63239
1.15	92.3062	87.25841	77.20693	86.71031	88.91876	86.81905	83.89707	78.03799	90.60607	86.96136	86.62421	90.63485	90.11828	79.87176	77.57741	80.48795	75.31451	82.11152	80.98054	86.71442
1.158333	92.29605	87.2897	77.28098	86.73949	88.93255	86.84671	83.97171	78.07893	90.69365	86.9711	86.6686	90.7092	90.14846	79.93535	77.59012	80.55164	75.34415	82.15586	80.99169	86.79625
1.166667	92.28643	87.31995	77.35641	86.77101	88.94635	86.87425	84.04351	78.12074	90.78306	86.98369	86.71677	90.78078	90.1784	79.99726	77.60226	80.61794	75.3735	82.20264	81.00627	86.8781
1.175	92.27743	87.34918	77.43312	86.80462	88.96027	86.90195	84.11209	78.16233	90.87413	86.99887	86.76863	90.84977	90.20809	80.05751	77.61377	80.6862	75.40236	82.25192	81.02406	86.96023
1.183333	92.26921	87.37741	77.51102	86.84001	88.97438	86.9301	84.17724	78.20257	90.96658	87.01621	86.82396	90.91643	90.23757	80.11613	77.62461	80.75579	75.43062	82.30368	81.04483	87.04293
1.191667	92.26205	87.40469	77.59003	86.87689	88.98877	86.95904	84.23895	78.24042	91.06004	87.03515	86.88237	90.98105	90.26686	80.17317	77.63482	80.82602	75.45835	82.35775	81.06833	87.12648
1.2	92.2563	87.43112	77.67011	86.91494	89.00346	86.98908	84.29736	78.27493	91.15401	87.05505	86.94338	91.04394	90.296	80.22871	77.64447	80.8963	75.48574	82.41386	81.09437	87.21112
1.208333	92.25242	87.45677	77.75121	86.95386	89.01847	87.0205	84.3528	78.30531	91.24794	87.07523	87.00641	91.10545	90.325	80.28284	77.65363	80.96606	75.51314	82.47161	81.12271	87.29707
1.216667	92.25094	87.48179	77.83336	86.99331	89.03379	87.05349	84.4057	78.331	91.34121	87.09504	87.07083	91.16588	90.35383	80.33573	77.66238	81.03484	75.54097	82.53053	81.15318	87.38446
1.225	92.25253	87.5063	77.91659	87.03295	89.04937	87.08813	84.45658	78.35171	91.43316	87.11393	87.136	91.22554	90.38241	80.38758	77.67075	81.10224	75.56976	82.59008	81.18562	87.47331
1.233333	92.25789	87.53046	78.00096	87.07243	89.06515	87.12443	84.50601	78.36741	91.52316	87.13143	87.20128	91.28468	90.41066	80.43868	77.67878	81.16801	75.6001	82.6497	81.21991	87.56357
1.241667	92.26775	87.55447	78.08658	87.11147	89.08103	87.16225	84.55455	78.37836	91.61058	87.14722	87.2661	91.34354	90.43846	80.48938	77.68649	81.23199	75.6326	82.70881	81.25598	87.65507
1.25	92.28276	87.5785	78.17359	87.14981	89.09691	87.20143	84.60271	78.38508	91.69487	87.16114	87.32995	91.40231	90.46572	80.54006	77.69387	81.29411	75.66787	82.76687	81.29381	87.74754
1.258333	92.30341	87.60275	78.26212	87.18731	89.11266	87.24177	84.65097	78.38829	91.77562	87.17313	87.39244	91.4612	90.49237	80.59118	77.70094	81.35441	75.7065	82.82336	81.33341	87.84065
1.266667	92.33002	87.62737	78.35234	87.22393	89.12815	87.28311	84.69972	78.38891	91.85254	87.18323	87.45328	91.52034	90.51841	80.64319	77.70776	81.41298	75.74896	82.87784	81.37487	87.93398
1.275	92.3627	87.65245	78.44438	87.25972	89.14329	87.32529	84.74931	78.38797	91.92555	87.19157	87.5123	91.57984	90.54388	80.69654	77.71444	81.46994	75.79566	82.92996	81.41824	88.02712
1.283333	92.4013	87.67803	78.53837	87.2948	89.15799	87.36823	84.80006	78.38654	91.99476	87.19836	87.56948	91.63977	90.5689	80.7516	77.72117	81.52539	75.84683	82.97951	81.46364	88.11965
1.291667	92.44547	87.70405	78.6344	87.32934	89.17223	87.41185	84.8522	78.38566	92.0605	87.20382	87.6249	91.7001	90.59368	80.80868	77.72815	81.57942	75.9026	83.02639	81.51113	88.21119
1.3	92.49461	87.73038	78.73254	87.3635	89.18603	87.45609	84.90592	78.38626	92.1233	87.20825	87.67877	91.76075	90.61845	80.86795	77.73562	81.6321	75.96294	83.07059	81.56075	88.30139
1.308333	92.54792	87.75682	78.83278	87.39742	89.19944	87.50095	84.96137	78.38916	92.18386	87.21196	87.73135	91.82158	90.64353	80.92947	77.74381	81.68345	76.02772	83.11224	81.61244	88.38998
1.316667	92.60441	87.78316	78.93509	87.43118	89.21257	87.5464	85.01864	78.39504	92.24297	87.21529	87.78301	91.88241	90.66926	80.9931	77.75293	81.73351	76.0967	83.15151	81.66607	88.47675
1.325	92.66297	87.80914	79.03937	87.46477	89.22554	87.59245	85.07783	78.40441	92.30149	87.21862	87.83413	91.943	90.69595	81.05861	77.76321	81.78227	76.16953	83.18864	81.7214	88.56161
1.333333	92.72241	87.83455	79.14545	87.4981	89.23852	87.63911	85.13905	78.41765	92.36025	87.22231	87.8851	92.00315	90.72392	81.12561	77.77482	81.82978	76.24577	83.22391	81.77812	88.64449
1.341667	92.78155	87.85919	79.25315	87.53104	89.25166	87.68636	85.20242	78.43502	92.42	87.22674	87.93634	92.0626	90.75341	81.19366	77.78795	81.87612	76.3249	83.25766	81.83586	88.72545
1.35	92.8392	87.88291	79.36222	87.5634	89.26509	87.73417	85.26808	78.45665	92.48133	87.23223	87.98821	92.12116	90.78462	81.26229	77.80276	81.92141	76.40634	83.29024	81.89425	88.80456
1.358333	92.8943	87.9056	79.47241	87.59496	89.27894	87.78245	85.33617	78.48253	92.54464	87.23904	88.04104	92.17861	90.8177	81.33101	77.81939	81.96581	76.48948	83.32206	81.95293	88.88196
1.366667	92.94589	87.92719	79.58343	87.62552	89.29331	87.83108	85.4068	78.51256	92.61011	87.24739	88.09506	92.23478	90.85269	81.39938	77.83794	82.00957	76.5737	83.35356	82.01162	88.95781
1.375	92.99316	87.94764	79.69498	87.65487	89.30823	87.87994	85.48	78.54655	92.67768	87.25738	88.1504	92.28952	90.88958	81.46704	77.85848	82.05297	76.6584	83.38523	82.07007	89.03228
1.383333	93.03545	87.96696	79.80677	87.68286	89.32372	87.92888	85.55578	78.58421	92.74707	87.26907	88.20708	92.34269	90.92824	81.53367	77.88104	82.09633	76.74302	83.41758	82.12816	89.10555
1.391667	93.07227	87.98517	79.9185	87.70942	89.33972	87.97773	85.63403	78.62516	92.81786	87.28239	88.26498	92.39419	90.96846	81.59906	77.9056	82.14003	76.82707	83.45112	82.18583	89.17777
1.4	93.1033	88.00234	80.02985	87.73452	89.35613	88.02637	85.71462	78.66898	92.88953	87.29716	88.32386	92.44393	91.00991	81.66304	77.93211	82.18441	76.91017	83.48633	82.24313	89.24907
1.408333	93.12835	88.01858	80.14055	87.75823	89.3728	88.07464	85.79736	78.7152	92.96148	87.31306	88.38337	92.49188	91.05223	81.72551	77.9605	82.22981	76.99199	83.52362	82.3002	89.31955
1.416667	93.14741	88.03404	80.25031	87.78068	89.38953	88.12244	85.88196	78.76334	93.03309	87.32964	88.44305	92.53797	91.09495	81.78637	77.99067	82.27654	77.07233	83.56336	82.35722	89.38926
1.425	93.16065	88.0489	80.35887	87.80204	89.40612	88.1697	85.96802	78.8129	93.10371	87.34634	88.50235	92.58219	91.13764	81.84553	78.02253	82.32481	77.1511	83.6058	82.41441	89.45821
1.433333	93.16843	88.06343	80.46601	87.82254	89.42234	88.2164	86.055	78.86337	93.17269	87.36256	88.5607	92.62446	91.17982	81.90287	78.05595	82.3747	77.22828	83.65105	82.47199	89.52639
1.441667	93.17131	88.07788	80.57156	87.84242	89.43799	88.26255	86.14223	78.91428	93.23937	87.37772	88.61746	92.66473	91.22107	81.95831	78.09082	82.42617	77.30395	83.69911	82.53014	89.59376
1.45	93.17009	88.09258	80.67536	87.86196	89.45288	88.30824	86.22894	78.96519	93.30311	87.39129	88.67201	92.70291	91.26105	82.01172	78.12701	82.47905	77.37826	83.74976	82.58899	89.66027
1.458333	93.16575	88.10781	80.77733	87.8814	89.46688	88.35359	86.3143	79.0157	93.36336	87.40284	88.72377	92.73892	91.29945	82.06303	78.16435	82.53303	77.45146	83.80266	82.64863	89.7259
1.466667	93.15943	88.1239	80.87745	87.90096	89.47987	88.39877	86.39743	79.06554	93.41966	87.41205	88.77223	92.77265	91.33608	82.11219	78.20266	82.58772	77.52383	83.8573	82.70911	89.79066
1.475	93.15233	88.14113	80.97575	87.92084	89.49182	88.44396	86.47743	79.11449	93.47175	87.41877	88.81698	92.804	91.37087	82.1592	78.24172	82.64265	77.59569	83.91311	82.77044	89.85456
1.483333	93.14561	88.15972	81.07231	87.94119	89.50273	88.48937	86.55342	79.16245	93.5195	87.42294	88.85778	92.83288	91.4038	82.20414	78.28131	82.69731	77.66734	83.96945	82.83265	89.9177
1.491667	93.14035	88.17989	81.16724	87.96213	89.51267	88.5352	86.62449	79.20939	93.56301	87.42467	88.8945	92.85925	91.435	82.24714	78.32118	82.75116	77.7391	84.02567	82.89571	89.98021
1.5	93.13743	88.20176	81.26068	87.98372	89.52175	88.58165	86.6898	79.25529	93.60259	87.4242	88.92719	92.88306	91.46463	82.28838	78.36106	82.80369	77.81122	84.08118	82.9596	90.04225
1.508333	93.13752	88.22542	81.35273	88.00603	89.53014	88.62887	86.74852	79.30015	93.63874	87.42189	88.95607	92.90433	91.4929	82.32806	78.40069	82.85446	77.88394	84.13542	83.02426	90.10404
1.516667	93.14104	88.25089	81.44343	88.02906	89.538	88.67698	86.79992	79.34392	93.67211	87.41822	88.98149	92.92311	91.52006	82.36644	78.4398	82.90313	77.9575	84.1879	83.08958	90.16583
1.525	93.14818	88.27814	81.5328	88.0528	89.54556	88.72602	86.84338	79.38649	93.70348	87.41374	89.00395	92.93955	91.54636	82.40377	78.47816	82.9495	78.03208	84.23823	83.15541	90.22788
1.533333	93.1589	88.30709	81.62077	88.07719	89.55302	88.77598	86.87845	79.42769	93.73367	87.4091	89.02403	92.95381	91.57202	82.44033	78.51559	82.9935	78.10784	84.2861	83.22158	90.29045
1.541667	93.17297	88.33761	81.70721	88.10216	89.56058	88.82675	86.90486	79.46731	93.76351	87.40493	89.04236	92.96616	91.59725	82.47638	78.55197	83.0352	78.18489	84.33132	83.28788	90.35379
1.55	93.19003	88.36951	81.79196	88.12762	89.56839	88.87816	86.92255	79.50515	93.79375	87.40187	89.05955	92.9769	91.6222	82.51216	78.58722	83.07475	78.26327	84.37384	83.35408	90.41807
1.558333	93.20965	88.40256	81.87479	88.15347	89.57656	88.93002	86.93173	79.54102	93.82501	87.40054	89.07618	92.98638	91.64701	82.54786	78.62131	83.11235	78.34301	84.41374	83.42	90.48346
1.566667	93.23136	88.43649	81.95549	88.17961	89.58514	88.98209	86.93282	79.57483	93.85776	87.40148	89.0927	92.995	91.67175	82.58368	78.65426	83.14825	78.42404	84.45125	83.48545	90.55004
1.575	93.25475	88.47103	82.03382	88.20593	89.5941	89.0341	86.92655	79.60658	93.89227	87.40516	89.10946	93.00316	91.69648	82.61975	78.68611	83.1827	78.50623	84.48669	83.55025	90.61789
1.583333	93.27953	88.50586	82.10957	88.23233	89.60338	89.08578	86.9139	79.63641	93.92865	87.4119	89.1267	93.01127	91.72121	82.65621	78.71695	83.21595	78.58938	84.52047	83.61424	90.68704
1.591667	93.30553	88.54069	82.18259	88.25867	89.61287	89.13682	86.89609	79.6646	93.96683	87.42187	89.14456	93.01973	91.74589	82.69316	78.74688	83.24828	78.67318	84.55302	83.67727	90.75753
1.6	93.33272	88.57522	82.25276	88.28485	89.62244	89.18691	86.87451	79.69158	94.00662	87.43506	89.16306	93.0289	91.77046	82.73068	78.776	83.27996	78.75729	84.58475	83.73916	90.82937
1.608333	93.36121	88.60915	82.32004	88.31075	89.63196	89.23573	86.85058	79.71788	94.04776	87.45128	89.18217	93.03909	91.7948	82.76882	78.80441	83.31125	78.8413	84.616	83.79972	90.90254
1.616667	93.39114	88.64225	82.38447	88.33625	89.6413	89.28296	86.8257	79.74414	94.08991	87.4702	89.20181	93.05055	91.81876	82.80759	78.83218	83.34237	78.92481	84.64701	83.85878	90.97704
1.625	93.42265	88.67433	82.44614	88.36126	89.65036	89.32832	86.80113	79.77102	94.13276	87.49133	89.22185	93.06346	91.8422	82.84698	78.85939	83.37349	79.00742	84.67795	83.91616	91.05282
1.633333	93.45585	88.70527	82.50523	88.38568	89.65905	89.37151	86.77797	79.79913	94.176	87.51408	89.24219	93.07792	91.86493	82.88693	78.8861	83.40473	79.08873	84.70887	83.97173	91.12986
1.641667	93.49075	88.73504	82.56197	88.40946	89.66731	89.41226	86.75711	79.82902	94.21935	87.53778	89.26272	93.09397	91.88681	82.92734	78.91237	83.4361	79.1684	84.73974	84.02539	91.20815
1.65	93.52726	88.76366	82.61667	88.43256	89.67514	89.45032	86.73918	79.8611	94.26257	87.56176	89.28337	93.11157	91.90767	82.96806	78.9383	83.46756	79.2461	84.77047	84.0771	91.28768
1.658333	93.56523	88.79126	82.66966	88.45498	89.68253	89.48548	86.72458	79.89564	94.30544	87.58538	89.30408	93.13062	91.92741	83.00891	78.96396	83.499	79.32152	84.80092	84.12691	91.36846
1.666667	93.60437	88.81799	82.72133	88.47674	89.68954	89.51753	86.71347	79.93279	94.34775	87.60806	89.32482	93.15102	91.94597	83.04965	78.98942	83.53025	79.3944	84.83092	84.17491	91.4505
1.675	93.64437	88.84408	82.77209	88.49788	89.69627	89.5463	86.70587	79.97253	94.38937	87.62938	89.34557	93.17264	91.96332	83.09001	79.01474	83.56115	79.46445	84.86035	84.22126	91.5338
1.683333	93.68483	88.86979	82.82235	88.51844	89.70285	89.57167	86.70164	80.01473	94.43015	87.64902	89.36634	93.19537	91.97953	83.12969	79.03999	83.59157	79.53148	84.88909	84.26615	91.61837
1.691667	93.72531	88.8954	82.8725	88.53848	89.70945	89.59357	86.7006	80.05909	94.47	87.66682	89.38713	93.2191	91.99467	83.16845	79.06521	83.62141	79.59531	84.9171	84.30984	91.70419
1.7	93.76534	88.92117	82.92289	88.55807	89.71628	89.61201	86.70255	80.10525	94.50883	87.68266	89.40801	93.24373	92.00889	83.20606	79.09048	83.65059	79.65583	84.94436	84.35256	91.79123
1.708333	93.8045	88.9474	82.97382	88.57725	89.72357	89.62712	86.70731	80.15272	94.54657	87.69651	89.42906	93.26917	92.02238	83.24236	79.11586	83.67915	79.71303	84.97095	84.39455	91.87942
1.716667	93.84242	88.97432	83.02555	88.59609	89.73154	89.63912	86.71472	80.20099	94.58316	87.70834	89.4504	93.29532	92.0354	83.27727	79.14146	83.70716	79.76702	84.99701	84.43601	91.96869
1.725	93.87884	89.00216	83.07823	88.61464	89.74041	89.64837	86.72459	80.24952	94.61857	87.71811	89.4722	93.32202	92.04824	83.31078	79.16738	83.73481	79.81797	85.02272	84.47708	92.05889
1.733333	93.91364	89.03108	83.13198	88.63296	89.75038	89.65535	86.73674	80.2978	94.65277	87.72581	89.49462	93.3491	92.06126	83.34296	79.19374	83.76233	79.86614	85.0483	84.51783	92.14984
1.741667	93.94686	89.06122	83.18681	88.65107	89.76158	89.66064	86.75092	80.34535	94.68578	87.73142	89.51785	93.37631	92.07484	83.37393	79.22066	83.78997	79.91187	85.074	84.55824	92.24129
1.75	93.97874	89.09267	83.24273	88.66902	89.77409	89.66488	86.76684	80.39174	94.71767	87.73494	89.54208	93.40335	92.08937	83.40389	79.2482	83.81797	79.95552	85.10005	84.59822	92.33295
1.758333	94.00964	89.12548	83.29969	88.68683	89.7879	89.66876	86.78422	80.43664	94.74852	87.73646	89.56746	93.42989	92.10521	83.43304	79.27643	83.8465	79.99744	85.12664	84.63758	92.4245
1.766667	94.04007	89.15962	83.35763	88.70456	89.80294	89.67302	86.80281	80.47976	94.77847	87.73609	89.59406	93.45553	92.12262	83.46157	79.30533	83.87568	80.03803	85.15394	84.6761	92.5156
1.775	94.07059	89.19502	83.4165	88.72227	89.81904	89.67838	86.82242	80.52091	94.80768	87.73404	89.62192	93.47991	92.14177	83.4897	79.33487	83.90558	80.07764	85.18205	84.71349	92.60595
1.783333	94.10175	89.23151	83.47624	88.74009	89.83597	89.68551	86.84295	80.55995	94.83626	87.73053	89.65093	93.50261	92.16269	83.51759	79.36494	83.93622	80.1166	85.211	84.74946	92.69526
1.791667	94.13405	89.26889	83.53681	88.75815	89.85346	89.695	86.86437	80.59684	94.8643	87.72585	89.68089	93.52324	92.18528	83.54542	79.39542	83.96758	80.15523	85.24074	84.78369	92.78327
1.8	94.16785	89.3069	83.59815	88.77659	89.87122	89.7073	86.88669	80.63159	94.89178	87.72034	89.71149	93.54144	92.20928	83.57333	79.42616	83.99961	80.19377	85.27113	84.81597	92.86975
1.808333	94.20338	89.34527	83.66024	88.79551	89.88893	89.72273	86.90991	80.66429	94.91857	87.71438	89.74233	93.55687	92.2343	83.60145	79.45701	84.03226	80.2324	85.302	84.84612	92.95448
1.816667	94.24067	89.38372	83.72302	88.81501	89.90631	89.7414	86.93399	80.69514	94.94443	87.70839	89.77298	93.56931	92.25987	83.6299	79.48783	84.06547	80.27125	85.33311	84.87408	93.03726
1.825	94.27958	89.422	83.78647	88.83513	89.92307	89.76325	86.95886	80.7244	94.96905	87.70285	89.80296	93.57858	92.28541	83.65879	79.51852	84.09911	80.31035	85.36422	84.89985	93.11794
1.833333	94.31981	89.4599	83.85054	88.85588	89.939	89.78804	86.98441	80.75238	94.99208	87.69826	89.83183	93.58463	92.31031	83.68822	79.54901	84.13303	80.34972	85.39509	84.92355	93.19639
1.841667	94.36097	89.49723	83.91518	88.87726	89.95391	89.81536	87.01051	80.77947	95.01315	87.69515	89.85921	93.58752	92.33396	83.71828	79.57924	84.16699	80.38931	85.42547	84.94532	93.27259
1.85	94.40258	89.53387	83.98033	88.89926	89.96769	89.84474	87.03704	80.80605	95.032	87.694	89.88476	93.58741	92.35579	83.74908	79.60919	84.20073	80.42903	85.45517	84.96537	93.34658
1.858333	94.44415	89.56974	84.0459	88.92189	89.98027	89.87562	87.06385	80.83254	95.04844	87.69527	89.9083	93.58463	92.37533	83.78074	79.63885	84.23395	80.46874	85.48399	84.98391	93.41849
1.866667	94.48521	89.60482	84.11178	88.94517	89.99164	89.90741	87.09083	80.85934	95.06246	87.69928	89.92974	93.57956	92.3922	83.81337	79.6682	84.26641	80.50828	85.5118	85.00118	93.48853
1.875	94.52528	89.63911	84.17785	88.96913	90.00183	89.93954	87.11785	80.88684	95.07414	87.7062	89.94913	93.57273	92.4062	83.84709	79.69725	84.29796	80.54745	85.53852	85.01736	93.55695
1.883333	94.5639	89.67264	84.24396	88.99381	90.01091	89.9715	87.14476	80.91541	95.08376	87.71603	89.96661	93.56469	92.41727	83.882	79.726	84.32852	80.58609	85.56412	85.03265	93.62405
1.891667	94.60062	89.70545	84.30995	89.01922	90.01896	90.00283	87.17134	80.94537	95.09168	87.72856	89.98246	93.55605	92.42549	83.91817	79.75444	84.35818	80.62404	85.58868	85.04722	93.69011
1.9	94.635	89.73759	84.37562	89.04535	90.02609	90.03322	87.1973	80.97697	95.09836	87.74344	89.997	93.54741	92.43105	83.95565	79.7826	84.38708	80.66119	85.61236	85.06122	93.75539
1.908333	94.66662	89.7691	84.4408	89.07215	90.03241	90.06248	87.2223	81.01034	95.10425	87.76019	90.01059	93.53936	92.4342	83.99448	79.8105	84.41543	80.6975	85.63545	85.07482	93.82013
1.916667	94.69512	89.80001	84.50528	89.09954	90.03804	90.09056	87.24598	81.04555	95.10981	87.77833	90.02361	93.53245	92.43527	84.03463	79.8382	84.44345	80.73299	85.65828	85.08813	93.88444
1.925	94.72018	89.83036	84.56884	89.12737	90.04312	90.11755	87.26797	81.08252	95.11538	87.79736	90.03642	93.52713	92.4346	84.07604	79.86576	84.47133	80.76771	85.68128	85.10128	93.9484
1.933333	94.74161	89.86014	84.63127	89.1555	90.04782	90.14361	87.28796	81.1211	95.12117	87.81687	90.04936	93.52384	92.4326	84.1186	79.89328	84.49918	80.80178	85.70489	85.11438	94.01195
1.941667	94.75929	89.88931	84.69233	89.18374	90.05231	90.16896	87.30577	81.16108	95.1273	87.83656	90.06271	93.5229	92.4297	84.16216	79.92083	84.5271	80.83529	85.72954	85.12755	94.07493
1.95	94.77316	89.91783	84.75182	89.21191	90.0568	90.19385	87.3213	81.20219	95.13381	87.85625	90.0767	93.52462	92.42632	84.2065	79.94849	84.55512	80.86835	85.75559	85.14089	94.13711
1.958333	94.78328	89.94562	84.80959	89.23981	90.0615	90.21852	87.3346	81.24418	95.14068	87.87588	90.0915	93.52928	92.4229	84.25139	79.97632	84.58325	80.90102	85.78334	85.1545	94.19818
1.966667	94.78975	89.97259	84.86554	89.26723	90.06663	90.24323	87.34587	81.28677	95.14795	87.89553	90.1072	93.53718	92.41983	84.29652	80.00433	84.61155	80.93334	85.81298	85.16845	94.25776
1.975	94.7928	89.99863	84.91967	89.29398	90.0724	90.2682	87.35542	81.32975	95.15569	87.9153	90.12384	93.54861	92.41746	84.3416	80.03254	84.64013	80.96529	85.84457	85.18276	94.31544
1.983333	94.79277	90.02361	84.97206	89.3199	90.07902	90.29366	87.36368	81.37291	95.1641	87.93534	90.14135	93.56392	92.41604	84.38628	80.06089	84.6692	80.99685	85.87804	85.1974	94.3708
1.991667	94.79009	90.04742	85.02289	89.34489	90.08667	90.31979	87.37117	81.41613	95.17345	87.95581	90.15961	93.58342	92.41575	84.43025	80.08933	84.69909	81.02797	85.91323	85.21224	94.42339
2	94.78528	90.06994	85.07241	89.36889	90.09549	90.34672	87.37848	81.45931	95.18408	87.97678	90.17845	93.60739	92.41668	84.47318	80.11778	84.73018	81.0586	85.94986	85.22709	94.47278
2.008333	94.77894	90.09109	85.12091	89.39195	90.10561	90.37453	87.38622	81.50238	95.19638	87.99835	90.19766	93.63602	92.41886	84.51481	80.14618	84.76296	81.08869	85.9876	85.24171	94.51862
2.016667	94.77172	90.11087	85.1687	89.41418	90.1171	90.40314	87.39498	81.54532	95.21068	88.02052	90.21706	93.66937	92.42226	84.55491	80.17446	84.79791	81.11822	86.02604	85.25576	94.56061
2.025	94.76429	90.12928	85.21614	89.43572	90.12999	90.43238	87.40533	81.58809	95.22729	88.04332	90.23649	93.70729	92.42686	84.59331	80.20257	84.83551	81.14718	86.06477	85.2689	94.59857
2.033333	94.75729	90.14645	85.26354	89.45679	90.14426	90.46196	87.41775	81.63064	95.2464	88.06673	90.25582	93.74947	92.43262	84.62992	80.23049	84.87618	81.17563	86.10339	85.28077	94.63244
2.041667	94.75132	90.16251	85.31125	89.47761	90.15981	90.49146	87.43261	81.67292	95.26812	88.09079	90.275	93.79541	92.43954	84.66471	80.25826	84.92018	81.20364	86.14156	85.29106	94.66228
2.05	94.7469	90.1777	85.35958	89.4984	90.17655	90.52042	87.45014	81.7149	95.29244	88.11552	90.29401	93.84444	92.44764	84.69772	80.28595	84.96763	81.23131	86.179	85.29947	94.68825
2.058333	94.74443	90.19224	85.40882	89.51934	90.19429	90.54836	87.47042	81.75658	95.31923	88.14097	90.31284	93.89581	92.45696	84.72903	80.31371	85.01842	81.25875	86.21552	85.30578	94.71061
2.066667	94.7442	90.2064	85.45921	89.54058	90.21286	90.57479	87.49339	81.79798	95.34823	88.16719	90.33152	93.94871	92.46755	84.75881	80.34175	85.07222	81.28603	86.25102	85.30984	94.72969
2.075	94.74638	90.22042	85.51091	89.56219	90.23206	90.59932	87.51886	81.83922	95.37906	88.19426	90.35002	94.00235	92.47939	84.78723	80.37031	85.12848	81.31321	86.2855	85.31157	94.74583
2.083333	94.75094	90.2345	85.56402	89.58418	90.25167	90.62159	87.54651	81.88043	95.41125	88.22225	90.36833	94.05595	92.49243	84.8145	80.39965	85.18646	81.34032	86.319	85.31095	94.75939
2.091667	94.75769	90.24881	85.61856	89.60647	90.27149	90.64135	87.57593	81.92182	95.44425	88.2512	90.38639	94.10882	92.50651	84.84086	80.43002	85.24531	81.36733	86.35167	85.30804	94.77073
2.1	94.76627	90.26346	85.67446	89.62896	90.29135	90.65848	87.60663	81.9636	95.47749	88.28112	90.40412	94.16039	92.52144	84.86651	80.46162	85.3041	81.39419	86.38368	85.30297	94.78017
2.108333	94.77617	90.27851	85.73158	89.65151	90.31113	90.67293	87.6381	82.00601	95.51035	88.31195	90.42143	94.21022	92.53691	84.89166	80.4946	85.36189	81.42076	86.41528	85.29595	94.78798
2.116667	94.78676	90.29402	85.78975	89.67396	90.33072	90.6848	87.66983	82.04927	95.54226	88.34356	90.43823	94.25799	92.55262	84.91648	80.52902	85.41777	81.44684	86.44681	85.28729	94.79439
2.125	94.79732	90.30998	85.84871	89.69618	90.35009	90.69422	87.70133	82.09353	95.57268	88.37574	90.45446	94.30351	92.56823	84.94111	80.56488	85.47094	81.4722	86.47866	85.27739	94.79957
2.133333	94.80712	90.3264	85.90817	89.71806	90.36922	90.70142	87.73217	82.13888	95.60117	88.40819	90.47005	94.34671	92.58344	84.96563	80.60208	85.52069	81.49658	86.51126	85.26672	94.80364
2.141667	94.81541	90.34325	85.96783	89.73954	90.38814	90.70662	87.76195	82.18528	95.62746	88.44059	90.48495	94.38758	92.598	84.99005	80.64047	85.56646	81.51968	86.54506	85.25584	94.80665
2.15	94.82146	90.36047	86.02733	89.76059	90.40688	90.71007	87.79034	82.23258	95.65141	88.47257	90.4991	94.42617	92.61176	85.01432	80.67984	85.60785	81.54125	86.58048	85.24534	94.80863
2.158333	94.82464	90.378	86.08633	89.78126	90.42552	90.71206	87.81706	82.28052	95.67309	88.5038	90.51242	94.46256	92.62467	85.0384	80.71993	85.64465	81.56107	86.61783	85.23585	94.80958
2.166667	94.82438	90.39576	86.14444	89.80162	90.4441	90.71295	87.8419	82.32874	95.69266	88.53401	90.52482	94.49685	92.63677	85.06222	80.76051	85.67682	81.57897	86.65733	85.22792	94.80952
2.175	94.82023	90.41366	86.20129	89.82181	90.46271	90.71314	87.86467	82.37685	95.7104	88.56297	90.53614	94.52917	92.64822	85.08577	80.80137	85.70454	81.59486	86.69908	85.22205	94.8085
2.183333	94.81188	90.43165	86.2565	89.84197	90.48141	90.71313	87.88521	82.42444	95.72661	88.59058	90.54621	94.55961	92.65926	85.10906	80.84231	85.72811	81.60875	86.743	85.21865	94.8066
2.191667	94.79918	90.44966	86.30969	89.86228	90.50024	90.71348	87.90335	82.47108	95.74161	88.6168	90.55484	94.58826	92.67014	85.13216	80.8832	85.74793	81.62076	86.78886	85.21803	94.80397
2.2	94.78215	90.4677	86.36051	89.88293	90.51922	90.71475	87.91892	82.51641	95.75569	88.64164	90.56188	94.61518	92.68113	85.15515	80.92392	85.76442	81.63108	86.83623	85.22038	94.80079
2.208333	94.761	90.48578	86.40866	89.90409	90.53832	90.7175	87.93176	82.56008	95.76911	88.66516	90.5672	94.64043	92.69245	85.17814	80.96441	85.77797	81.63999	86.88454	85.22578	94.7973
2.216667	94.73618	90.50397	86.45387	89.92594	90.55749	90.72227	87.94169	82.60183	95.78206	88.68745	90.57078	94.66403	92.70428	85.20123	81.00461	85.78891	81.6478	86.93304	85.23417	94.79373
2.225	94.70833	90.52237	86.49594	89.94859	90.57668	90.72951	87.94865	82.6415	95.79466	88.70856	90.57266	94.68599	92.71673	85.22448	81.04452	85.79747	81.65487	86.98091	85.2454	94.79036
2.233333	94.6783	90.5411	86.53478	89.97213	90.5958	90.73962	87.95262	82.679	95.80698	88.72854	90.57301	94.70632	92.72986	85.24791	81.08414	85.80382	81.66153	87.02727	85.25918	94.78742
2.241667	94.6471	90.5603	86.57036	89.99662	90.6148	90.75294	87.95375	82.71438	95.81896	88.74738	90.57208	94.72501	92.74363	85.2715	81.12349	85.80809	81.6681	87.07126	85.27513	94.78513
2.25	94.61589	90.58011	86.60279	90.02211	90.63362	90.76972	87.95231	82.74778	95.83052	88.76506	90.57016	94.74212	92.75798	85.29516	81.16259	85.81039	81.67489	87.11204	85.2928	94.78364
2.258333	94.58587	90.60063	86.63223	90.04862	90.65225	90.79008	87.94872	82.77943	95.84148	88.78152	90.5676	94.75772	92.77277	85.31881	81.20144	85.81088	81.68215	87.14891	85.31171	94.78307
2.266667	94.55828	90.62197	86.65895	90.07618	90.67068	90.81409	87.94354	82.80966	95.85164	88.79669	90.56471	94.77198	92.78788	85.34235	81.24001	85.80974	81.69008	87.18125	85.33134	94.78345
2.275	94.53432	90.64417	86.68328	90.1048	90.68889	90.84166	87.93745	82.83885	95.86075	88.81053	90.56178	94.78509	92.80311	85.36568	81.27819	85.80725	81.69883	87.20862	85.35123	94.7848
2.283333	94.51508	90.66725	86.7056	90.13445	90.70687	90.87259	87.93124	82.8674	95.86854	88.82302	90.559	94.79731	92.8183	85.38869	81.31582	85.80368	81.70847	87.23076	85.37093	94.78705
2.291667	94.50153	90.69118	86.72632	90.16504	90.72457	90.90661	87.92571	82.8957	95.87476	88.83422	90.5565	94.80895	92.83321	85.4113	81.35261	85.79932	81.71904	87.24755	85.39006	94.79014
2.3	94.49442	90.71592	86.74587	90.19639	90.7419	90.94331	87.92167	82.92407	95.87921	88.84424	90.55436	94.82033	92.84762	85.43343	81.38814	85.79445	81.73051	87.25905	85.40833	94.79396
2.308333	94.49427	90.74138	86.76465	90.22829	90.75874	90.98225	87.91985	82.95281	95.88179	88.85328	90.55256	94.83179	92.86126	85.45503	81.42187	85.78928	81.74285	87.26547	85.4255	94.79839
2.316667	94.50134	90.76742	86.78308	90.26042	90.77497	91.0229	87.92085	82.98217	95.8825	88.86159	90.55108	94.84366	92.87387	85.47606	81.45313	85.78397	81.75601	87.26717	85.44142	94.80331
2.325	94.51565	90.79389	86.80152	90.29243	90.79044	91.06473	87.92513	83.01233	95.88143	88.86946	90.54987	94.85625	92.88517	85.49652	81.48116	85.77863	81.76995	87.26468	85.45599	94.8086
2.333333	94.53692	90.82063	86.82032	90.32396	90.80502	91.10718	87.93295	83.04346	95.87875	88.87718	90.54891	94.86984	92.89492	85.51643	81.50514	85.77326	81.78469	87.25862	85.46919	94.81416
2.341667	94.56467	90.84746	86.83974	90.35464	90.8186	91.14968	87.94432	83.07569	95.87469	88.88501	90.54816	94.88469	92.90287	85.53584	81.52423	85.76784	81.80028	87.24971	85.48103	94.8199
2.35	94.59821	90.87422	86.86002	90.38415	90.83112	91.19169	87.95903	83.10913	95.86949	88.89318	90.54763	94.90102	92.90884	85.55481	81.53763	85.7623	81.81683	87.23874	85.49155	94.82579
2.358333	94.63671	90.90079	86.88132	90.41222	90.84256	91.23265	87.9766	83.14385	95.86341	88.90184	90.54735	94.91904	92.91273	85.5734	81.54464	85.75659	81.8345	87.22647	85.50084	94.83179
2.366667	94.67926	90.92709	86.90376	90.4387	90.85293	91.27203	87.99631	83.17991	95.85671	88.9111	90.54738	94.93895	92.91449	85.59171	81.54469	85.75073	81.85349	87.21367	85.509	94.83793
2.375	94.72495	90.95305	86.92741	90.4635	90.86232	91.30932	88.01725	83.21728	95.84962	88.92101	90.54783	94.96088	92.9142	85.60981	81.53743	85.7448	81.87401	87.20103	85.51613	94.84429
2.383333	94.77293	90.97867	86.95235	90.48664	90.87082	91.34408	88.03835	83.25592	95.84231	88.93163	90.54883	94.98489	92.912	85.62778	81.52276	85.739	81.89626	87.18915	85.52237	94.85097
2.391667	94.82242	91.00396	86.97862	90.50818	90.87857	91.37592	88.05855	83.29572	95.83493	88.94304	90.55052	95.01098	92.90817	85.64575	81.50085	85.73362	81.92043	87.17854	85.52786	94.85813
2.4	94.87267	91.02895	87.00626	90.52827	90.88572	91.40453	88.0768	83.33656	95.82758	88.95535	90.55305	95.03901	92.90308	85.66381	81.47218	85.72901	81.94666	87.16956	85.5328	94.86595
2.408333	94.92303	91.05369	87.03533	90.54709	90.89241	91.42971	88.09222	83.37831	95.82037	88.96871	90.55655	95.06878	92.89716	85.6821	81.43757	85.72555	81.97498	87.16248	85.53741	94.87464
2.416667	94.97287	91.07822	87.0659	90.56485	90.89883	91.45137	88.10418	83.42081	95.81339	88.98329	90.56113	95.09999	92.89091	85.70074	81.39814	85.72365	82.00539	87.15745	85.54192	94.88442
2.425	95.02158	91.10257	87.09804	90.5818	90.90514	91.46952	88.1123	83.46392	95.80673	88.99924	90.56686	95.13225	92.88482	85.71985	81.35531	85.72371	82.03775	87.15453	85.5466	94.89551
2.433333	95.06858	91.12678	87.13185	90.59819	90.91154	91.48429	88.11649	83.5075	95.80049	89.0167	90.57373	95.16509	92.8794	85.73952	81.31075	85.7261	82.07185	87.1537	85.55169	94.90816
2.441667	95.11333	91.15083	87.16742	90.61425	90.91824	91.49593	88.11691	83.55137	95.79476	89.03576	90.58171	95.19799	92.8751	85.75983	81.26632	85.73112	82.10739	87.15487	85.55742	94.9226
2.45	95.15535	91.1747	87.20482	90.6302	90.92542	91.50477	88.11391	83.59535	95.78963	89.05646	90.59068	95.23038	92.87233	85.7808	81.22395	85.73905	82.14399	87.15792	85.56399	94.9391
2.458333	95.19424	91.19834	87.24412	90.64623	90.93326	91.51119	88.10793	83.6392	95.78516	89.07876	90.60048	95.26161	92.87137	85.80238	81.18563	85.75009	82.18121	87.16266	85.57156	94.95792
2.466667	95.2297	91.22165	87.28534	90.66251	90.94193	91.51562	88.09941	83.68266	95.7814	89.10256	90.61092	95.29103	92.87243	85.82446	81.15321	85.76444	82.21856	87.16889	85.58028	94.97931
2.475	95.26154	91.24456	87.32846	90.67921	90.95154	91.51852	88.08876	83.72546	95.7784	89.12767	90.62178	95.31792	92.87556	85.84687	81.12846	85.78224	82.25551	87.17638	85.59027	95.00355
2.483333	95.2897	91.26696	87.37339	90.6965	90.96215	91.52035	88.07632	83.76729	95.77622	89.15383	90.63288	95.3416	92.88067	85.86942	81.1129	85.8036	82.29152	87.18482	85.60163	95.03087
2.491667	95.31428	91.28877	87.42	90.71452	90.97382	91.52158	88.06239	83.80785	95.77493	89.1807	90.64404	95.36136	92.88758	85.89189	81.10785	85.82857	82.32606	87.1939	85.61447	95.06146
2.5	95.33551	91.30989	87.4681	90.73337	90.98652	91.52265	88.04722	83.84681	95.77461	89.2079	90.65513	95.37652	92.896	85.91406	81.11428	85.85711	82.35868	87.20326	85.62888	95.09543
2.508333	95.35379	91.33026	87.51745	90.75313	91.00022	91.524	88.031	83.88386	95.77534	89.23501	90.66606	95.38647	92.90558	85.93571	81.13283	85.88908	82.38895	87.21257	85.64493	95.13284
2.516667	95.36961	91.34978	87.56777	90.77384	91.01483	91.52601	88.01391	83.9187	95.77719	89.26167	90.67676	95.39066	92.91597	85.95664	81.16372	85.92424	82.41656	87.22152	85.66268	95.17363
2.525	95.38357	91.36841	87.61872	90.79548	91.03025	91.52903	87.99603	83.95107	95.78022	89.28754	90.68721	95.38863	92.92678	85.97666	81.20676	85.96223	82.44123	87.22986	85.68216	95.21764
2.533333	95.39635	91.38608	87.66998	90.81799	91.04636	91.53333	87.9774	83.98079	95.78448	89.31236	90.69741	95.38009	92.93763	85.9956	81.26132	86.0026	82.46282	87.2375	85.70336	95.26465
2.541667	95.40861	91.40274	87.7212	90.84123	91.063	91.53915	87.95795	84.00777	95.78995	89.33596	90.70738	95.36491	92.94816	86.01334	81.32636	86.04483	82.48125	87.24444	85.72627	95.31432
2.55	95.421	91.41834	87.77206	90.86503	91.08002	91.54663	87.93755	84.03212	95.79662	89.35822	90.71718	95.3432	92.95803	86.0298	81.40049	86.08838	82.49659	87.25087	85.75082	95.3663
2.558333	95.43403	91.43287	87.82225	90.88917	91.09724	91.55586	87.91597	84.05409	95.80441	89.37906	90.72685	95.3153	92.96696	86.04501	81.48205	86.13269	82.509	87.2571	85.77689	95.42018
2.566667	95.44811	91.44631	87.87153	90.91342	91.1145	91.56684	87.893	84.07412	95.81316	89.39848	90.73647	95.28181	92.97474	86.05904	81.56922	86.17726	82.51875	87.26357	85.80434	95.47557
2.575	95.46344	91.45867	87.91966	90.93754	91.13162	91.57954	87.86838	84.09273	95.82272	89.4165	90.7461	95.24356	92.98122	86.07207	81.66007	86.22166	82.52616	87.2708	85.83296	95.53208
2.583333	95.48004	91.46998	87.96646	90.96135	91.14848	91.59391	87.84192	84.11051	95.83282	89.43319	90.75578	95.20161	92.98637	86.08433	81.75277	86.26554	82.53162	87.27935	85.86252	95.58937
2.591667	95.49776	91.48031	88.01176	90.9847	91.16496	91.60988	87.81341	84.12804	95.8432	89.44865	90.76557	95.1572	92.99025	86.09611	81.84558	86.30866	82.53549	87.28973	85.89277	95.64713
2.6	95.51631	91.48973	88.05545	91.00752	91.18097	91.62737	87.78275	84.1458	95.85353	89.46302	90.77547	95.11172	92.993	86.10767	81.93696	86.35087	82.53818	87.30236	85.92347	95.70514
2.608333	95.53532	91.4983	88.09742	91.0298	91.19648	91.6463	87.7499	84.16417	95.86351	89.47647	90.78547	95.06662	92.99482	86.1193	82.02561	86.39208	82.54003	87.31755	85.95437	95.76318
2.616667	95.55441	91.50613	88.13762	91.0516	91.21149	91.66659	87.71497	84.18339	95.87282	89.48917	90.7955	95.02332	92.99589	86.13123	82.11048	86.43224	82.54138	87.33546	85.98524	95.8211
2.625	95.57322	91.5133	88.17601	91.07297	91.226	91.68818	87.67826	84.20359	95.88119	89.50135	90.80547	94.98319	92.99641	86.14367	82.19079	86.47137	82.54254	87.35611	86.01588	95.87875
2.633333	95.59145	91.51993	88.21262	91.094	91.24005	91.711	87.64027	84.22477	95.88839	89.51327	90.81527	94.94745	92.99654	86.15679	82.26602	86.50947	82.54377	87.37941	86.04607	95.93599
2.641667	95.60896	91.52612	88.24748	91.11475	91.25371	91.73501	87.60173	84.2469	95.8942	89.52515	90.82479	94.91716	92.99643	86.17072	82.33586	86.54655	82.54534	87.40514	86.07566	95.99266
2.65	95.6257	91.53198	88.28068	91.13527	91.26704	91.76016	87.5635	84.26988	95.89843	89.53721	90.83392	94.89318	92.9962	86.18555	82.40024	86.58261	82.54746	87.43301	86.10447	96.04862
2.658333	95.64182	91.53764	88.31235	91.1556	91.28013	91.78639	87.52658	84.29366	95.90092	89.54957	90.8426	94.87615	92.99599	86.20131	82.45928	86.61763	82.55038	87.46264	86.13237	96.10375
2.666667	95.65758	91.5432	88.34262	91.17578	91.29305	91.81367	87.49197	84.3182	95.90154	89.5623	90.85079	94.86656	92.99593	86.21801	82.51323	86.65154	82.55428	87.49367	86.15927	96.15794
2.675	95.67339	91.54873	88.37164	91.19589	91.30586	91.84196	87.4606	84.34354	95.90018	89.57535	90.85847	94.86465	92.99619	86.23562	82.56247	86.6842	82.55936	87.52574	86.18509	96.21111
2.683333	95.68967	91.55429	88.39957	91.21602	91.31859	91.87122	87.43327	84.36978	95.89678	89.58855	90.86563	94.87049	92.99694	86.25409	82.60747	86.71541	82.56574	87.55848	86.20984	96.2632
2.691667	95.70685	91.5599	88.42655	91.23635	91.33124	91.9014	87.41057	84.3971	95.89129	89.60163	90.87229	94.88394	92.99841	86.27337	82.64873	86.74487	82.57354	87.5916	86.23357	96.31417
2.7	95.72528	91.56553	88.45273	91.25706	91.34376	91.93244	87.39284	84.42574	95.88374	89.61418	90.87843	94.90469	93.00087	86.2934	82.6868	86.77225	82.58285	87.62481	86.25641	96.36398
2.708333	95.74515	91.57113	88.4782	91.27839	91.35609	91.96428	87.38021	84.45596	95.87424	89.62573	90.88402	94.93224	93.00459	86.31412	82.72225	86.79725	82.59373	87.65785	86.27854	96.41264
2.716667	95.76655	91.57661	88.50304	91.30056	91.36814	91.99683	87.37259	84.48797	95.86295	89.63581	90.88902	94.966	93.00989	86.33547	82.75562	86.81965	82.60625	87.69046	86.30018	96.46016
2.725	95.78938	91.58187	88.52731	91.32377	91.37983	92.02996	87.36981	84.52192	95.8501	89.64402	90.89334	95.00523	93.01707	86.35738	82.78746	86.83932	82.6204	87.72238	86.32156	96.50656
2.733333	95.8134	91.58678	88.55105	91.3482	91.39108	92.06354	87.37169	84.55785	95.83598	89.65011	90.89692	95.04912	93.02643	86.37972	82.81828	86.85624	82.63617	87.75332	86.34287	96.55188
2.741667	95.83825	91.59125	88.57428	91.37393	91.40181	92.09742	87.37802	84.59568	95.82094	89.65397	90.89966	95.09683	93.03815	86.40236	82.84851	86.87049	82.65345	87.78303	86.36426	96.59616
2.75	95.86344	91.59519	88.59704	91.40098	91.41199	92.13141	87.38864	84.63523	95.80538	89.65568	90.90151	95.14748	93.05237	86.42507	82.87853	86.88214	82.67207	87.81126	86.38581	96.63942
2.758333	95.88839	91.59855	88.61933	91.42926	91.42156	92.16532	87.40337	84.67619	95.78971	89.65542	90.90241	95.20019	93.06904	86.44763	82.90866	86.89129	82.6918	87.8378	86.40757	96.6817
2.766667	95.91247	91.60134	88.64119	91.45862	91.43054	92.19894	87.422	84.71819	95.77433	89.65351	90.90235	95.25411	93.08803	86.46978	82.93909	86.89799	82.71236	87.86253	86.4295	96.72301
2.775	95.93509	91.60359	88.66263	91.4888	91.43892	92.2321	87.4443	84.76084	95.75965	89.65032	90.90134	95.30841	93.10905	86.49127	82.96992	86.90226	82.73342	87.88542	86.45155	96.76337
2.783333	95.95569	91.60538	88.68368	91.51946	91.44674	92.26468	87.47002	84.8037	95.74607	89.64624	90.89942	95.36233	93.13172	86.5119	83.00117	86.90412	82.7546	87.90658	86.47361	96.8028
2.791667	95.97383	91.60683	88.70437	91.5502	91.45403	92.29659	87.49888	84.84635	95.73394	89.64168	90.89666	95.41522	93.15559	86.53156	83.03278	86.90359	82.77554	87.92626	86.49556	96.84135
2.8	95.98924	91.60805	88.72474	91.58057	91.46085	92.32783	87.53067	84.88837	95.7236	89.637	90.89314	95.46653	93.18012	86.55017	83.0646	86.90079	82.79589	87.94479	86.51727	96.87903
2.808333	96.00183	91.60919	88.74483	91.6101	91.46725	92.35844	87.56524	84.92936	95.71539	89.6326	90.88897	95.51588	93.20478	86.56774	83.09647	86.89591	82.81534	87.96263	86.53868	96.91589
2.816667	96.01171	91.61042	88.76469	91.63833	91.47328	92.38847	87.60249	84.96893	95.70966	89.62885	90.88427	95.56305	93.22901	86.58433	83.12819	86.88924	82.83363	87.98023	86.55975	96.95194
2.825	96.01914	91.61189	88.78434	91.66486	91.47901	92.41802	87.64237	85.00674	95.70676	89.62612	90.87921	95.60796	93.25229	86.60002	83.15956	86.88116	82.85058	87.99805	86.58053	96.9872
2.833333	96.02461	91.61374	88.8038	91.68933	91.4845	92.44716	87.68487	85.04252	95.70704	89.62476	90.87395	95.65069	93.27421	86.61492	83.19041	86.87216	82.86602	88.01643	86.60112	97.02166
2.841667	96.02874	91.6161	88.82306	91.71146	91.48981	92.47595	87.72997	85.07605	95.71084	89.62508	90.86867	95.69143	93.29444	86.62911	83.22058	86.86274	82.87985	88.03561	86.62166	97.05534
2.85	96.03226	91.61902	88.84205	91.73108	91.49501	92.50441	87.77759	85.1072	95.71844	89.62734	90.86357	95.73044	93.31278	86.6427	83.24996	86.85344	82.89201	88.05572	86.64232	97.08826
2.858333	96.03596	91.62257	88.86068	91.74809	91.50016	92.53255	87.8275	85.13588	95.73012	89.63172	90.85885	95.76807	93.32919	86.65574	83.27848	86.84482	82.90248	88.07677	86.66327	97.12043
2.866667	96.04064	91.62675	88.87881	91.76252	91.5053	92.56035	87.87936	85.16209	95.74608	89.63838	90.85472	95.80465	93.34373	86.66831	83.30609	86.83739	82.91132	88.09872	86.68467	97.15186
2.875	96.04702	91.63155	88.8963	91.77448	91.51045	92.58778	87.93267	85.18586	95.76644	89.64737	90.8514	95.84051	93.35653	86.68044	83.33279	86.83166	82.91865	88.12145	86.70666	97.18255
2.883333	96.05569	91.63694	88.91302	91.78422	91.51565	92.61486	87.98681	85.2073	95.79123	89.65873	90.84908	95.87595	93.36781	86.69216	83.35858	86.82809	82.92471	88.1448	86.72934	97.21246
2.891667	96.06713	91.64291	88.92884	91.79203	91.52093	92.6416	88.04109	85.22654	95.8203	89.67241	90.84794	95.9112	93.37784	86.70347	83.38348	86.82709	82.92977	88.1686	86.75275	97.24151
2.9	96.08161	91.64942	88.94366	91.79829	91.52631	92.66813	88.09477	85.24375	95.85337	89.68829	90.84813	95.94648	93.38692	86.71437	83.40756	86.82904	82.93417	88.19264	86.77692	97.26962
2.908333	96.09922	91.65643	88.95744	91.80339	91.53182	92.69464	88.14706	85.2591	95.88994	89.7062	90.8498	95.98193	93.39537	86.7249	83.43086	86.83422	82.93831	88.21672	86.80186	97.29667
2.916667	96.1198	91.6639	88.97016	91.80772	91.5375	92.72146	88.19721	85.27278	95.92939	89.72584	90.85305	96.01766	93.40355	86.73506	83.45342	86.84284	82.94257	88.24064	86.82755	97.32257
2.925	96.14298	91.6718	88.98186	91.81163	91.54338	92.74896	88.24442	85.28498	95.97091	89.74683	90.85796	96.05373	93.4118	86.74491	83.47525	86.85497	82.94739	88.26422	86.85398	97.34724
2.933333	96.16818	91.68008	88.99262	91.81547	91.54948	92.77758	88.28799	85.29586	96.01364	89.76866	90.86452	96.09011	93.42047	86.75447	83.49638	86.87055	82.95314	88.28732	86.88117	97.37065
2.941667	96.19464	91.68867	89.00258	91.81951	91.55582	92.80775	88.32726	85.30557	96.05671	89.79076	90.8727	96.12669	93.42991	86.76379	83.51681	86.88933	82.96021	88.30984	86.9091	97.39281
2.95	96.22154	91.69749	89.01187	91.82399	91.56244	92.83986	88.36171	85.31423	96.09925	89.81248	90.88243	96.16324	93.44047	86.77292	83.53657	86.91093	82.96891	88.33171	86.93777	97.41377
2.958333	96.24801	91.70646	89.02068	91.82909	91.56938	92.8742	88.39097	85.32195	96.14053	89.8332	90.89361	96.19943	93.45247	86.78195	83.55575	86.93488	82.97949	88.35289	86.9672	97.43357
2.966667	96.27324	91.71544	89.02918	91.83494	91.57667	92.91097	88.41482	85.32883	96.17993	89.85229	90.90614	96.23485	93.46621	86.79095	83.57445	86.96063	82.99213	88.37334	86.99738	97.45231
2.975	96.29648	91.7243	89.03757	91.84164	91.58437	92.95025	88.43318	85.33502	96.21699	89.86919	90.91991	96.26905	93.48193	86.80006	83.5928	86.98765	83.00689	88.39305	87.02835	97.47006
2.983333	96.31716	91.73291	89.04605	91.84922	91.5925	92.99202	88.4461	85.34071	96.25131	89.88343	90.93479	96.30155	93.49981	86.8094	83.61097	87.01546	83.02376	88.41202	87.06011	97.48688
2.991667	96.3349	91.74114	89.05484	91.85768	91.60109	93.03613	88.45376	85.34616	96.28264	89.89462	90.95061	96.33193	93.5199	86.81917	83.62913	87.04364	83.04269	88.43027	87.09268	97.50283
3	96.34954	91.74886	89.06414	91.86696	91.61014	93.08231	88.45647	85.35166	96.31081	89.90249	90.96722	96.35981	93.54215	86.82956	83.64745	87.07182	83.06352	88.44783	87.12609	97.51793
3.008333	96.36116	91.75598	89.07416	91.877	91.61962	93.13021	88.45464	85.35758	96.33572	89.90693	90.98441	96.38492	93.5664	86.84082	83.66611	87.09967	83.08604	88.46476	87.16037	97.53222
3.016667	96.37	91.76239	89.08509	91.88769	91.62949	93.17941	88.44879	85.36429	96.35738	89.90794	91.00198	96.40707	93.59238	86.85322	83.68527	87.12692	83.10997	88.48109	87.19556	97.54566
3.025	96.37647	91.76804	89.0971	91.8989	91.63965	93.22945	88.43956	85.37218	96.37589	89.9057	91.01967	96.42616	93.61969	86.86701	83.70505	87.1533	83.13497	88.49688	87.2317	97.55825
3.033333	96.38106	91.77288	89.11032	91.9105	91.65	93.27986	88.42764	85.38164	96.39141	89.90052	91.03722	96.44223	93.64788	86.88245	83.72555	87.17859	83.16063	88.51219	87.26878	97.56993
3.041667	96.38437	91.77692	89.12482	91.92235	91.66039	93.33021	88.41372	85.39299	96.40421	89.89286	91.05436	96.45536	93.67642	86.89973	83.74682	87.20258	83.18654	88.52705	87.30676	97.58068
3.05	96.38702	91.78017	89.1406	91.93426	91.67064	93.38011	88.39847	85.4065	96.4146	89.88324	91.07078	96.46574	93.70472	86.91901	83.7689	87.22517	83.21226	88.54151	87.34557	97.59045
3.058333	96.38963	91.7827	89.15758	91.94608	91.68056	93.4292	88.38249	85.42232	96.42298	89.87225	91.08622	96.47358	93.73217	86.94035	83.79174	87.24631	83.23733	88.55559	87.38506	97.59921
3.066667	96.39278	91.78461	89.17563	91.95762	91.68994	93.47719	88.3663	85.44047	96.42977	89.86052	91.10041	96.47915	93.75813	86.96374	83.81528	87.26604	83.2613	88.56926	87.42507	97.60698
3.075	96.39699	91.78601	89.19457	91.96871	91.69857	93.5238	88.35038	85.46086	96.43541	89.84867	91.11313	96.4827	93.78197	86.98904	83.83938	87.28451	83.28376	88.5825	87.46539	97.61374
3.083333	96.40273	91.78703	89.21421	91.9792	91.70626	93.5688	88.33513	85.48329	96.44034	89.83733	91.12419	96.48454	93.80308	87.01601	83.86386	87.30191	83.30436	88.59524	87.5058	97.61951
3.091667	96.41034	91.7878	89.23432	91.98894	91.71287	93.61194	88.32091	85.50751	96.44499	89.82707	91.13349	96.48494	93.82093	87.04432	83.88848	87.31845	83.32283	88.60738	87.54607	97.62431
3.1	96.42008	91.78845	89.2547	91.99783	91.71827	93.65301	88.30803	85.53322	96.44974	89.81841	91.14097	96.4842	93.83509	87.07355	83.91299	87.33436	83.33902	88.61882	87.58597	97.62816
3.108333	96.4321	91.78908	89.27515	92.00578	91.72238	93.69179	88.29674	85.56014	96.45493	89.81178	91.14666	96.48262	93.84526	87.10325	83.93713	87.34987	83.35293	88.62946	87.62528	97.63108
3.116667	96.44644	91.78978	89.29548	92.01272	91.72513	93.72811	88.28726	85.58797	96.46084	89.80749	91.15063	96.48047	93.85131	87.13292	83.96066	87.36515	83.36473	88.6392	87.66383	97.63309
3.125	96.46309	91.79063	89.31551	92.01859	91.72652	93.76184	88.27973	85.61648	96.46771	89.80572	91.15303	96.47793	93.8533	87.16207	83.98336	87.38037	83.37475	88.64799	87.70146	97.63417
3.133333	96.48201	91.79169	89.33508	92.02335	91.72655	93.79293	88.27419	85.6454	96.4757	89.80653	91.15407	96.47516	93.85144	87.19021	84.00506	87.39564	83.38347	88.65582	87.73802	97.63429
3.141667	96.50315	91.793	89.35402	92.02701	91.72527	93.82138	88.27058	85.67453	96.48495	89.80982	91.15399	96.47218	93.84616	87.21687	84.02563	87.41104	83.39151	88.66271	87.77338	97.63335
3.15	96.52647	91.79459	89.37217	92.0296	91.72279	93.84724	88.26875	85.70362	96.49552	89.81539	91.15309	96.46896	93.838	87.24161	84.04501	87.42659	83.39954	88.6687	87.80742	97.63124
3.158333	96.55195	91.79646	89.38941	92.03118	91.71927	93.87059	88.26845	85.73242	96.50743	89.82296	91.15166	96.46539	93.8276	87.2641	84.06316	87.44229	83.40826	88.67384	87.84001	97.62778
3.166667	96.57958	91.79864	89.40559	92.03188	91.71491	93.89155	88.26941	85.76069	96.52063	89.8322	91.15003	96.46129	93.81566	87.28411	84.08012	87.45811	83.41832	88.67818	87.871	97.62281
3.175	96.6094	91.80111	89.42065	92.03186	91.70998	93.91025	88.27137	85.78817	96.53499	89.8428	91.14848	96.45644	93.80292	87.30149	84.09596	87.47398	83.4303	88.68176	87.90024	97.61617
3.183333	96.64145	91.80389	89.43452	92.03128	91.70474	93.92683	88.2741	85.81464	96.55037	89.85442	91.14729	96.45062	93.79004	87.31624	84.1108	87.48987	83.44467	88.68461	87.9276	97.60775
3.191667	96.67578	91.80695	89.44719	92.03033	91.69951	93.94146	88.27743	85.83988	96.56657	89.86674	91.14672	96.44361	93.77765	87.32837	84.12482	87.50577	83.46172	88.68675	87.95297	97.59748
3.2	96.71242	91.81028	89.45865	92.02923	91.69459	93.95426	88.28124	85.8638	96.58336	89.87946	91.14701	96.43524	93.76624	87.338	84.13822	87.52168	83.48162	88.68822	87.97627	97.58535
3.208333	96.75134	91.81384	89.46897	92.02815	91.69028	93.96538	88.28546	85.88635	96.60052	89.89224	91.14835	96.42537	93.75619	87.34524	84.15129	87.53761	83.50434	88.68902	87.99741	97.57141
3.216667	96.79246	91.81761	89.47819	92.02728	91.68687	93.97489	88.29011	85.90759	96.61781	89.90476	91.15088	96.41396	93.74777	87.3503	84.16435	87.55364	83.52973	88.6892	88.01636	97.55572
3.225	96.83561	91.82155	89.48638	92.02675	91.68459	93.98289	88.29522	85.92765	96.63501	89.91677	91.15469	96.40106	93.74112	87.35341	84.17778	87.56985	83.55748	88.6888	88.03306	97.53838
3.233333	96.88052	91.82568	89.49364	92.02665	91.68368	93.98942	88.30086	85.94675	96.65195	89.9281	91.1598	96.38682	93.73631	87.35487	84.19196	87.58637	83.58718	88.68792	88.04746	97.51953
3.241667	96.92675	91.83005	89.50005	92.02702	91.6843	93.99456	88.30711	85.9651	96.66847	89.93871	91.16613	96.3715	93.73335	87.35502	84.20732	87.60335	83.61833	88.68673	88.05952	97.4993
3.25	96.9737	91.83474	89.5057	92.02789	91.68656	93.9984	88.31406	85.98294	96.68446	89.94874	91.17356	96.35544	93.7322	87.35426	84.22427	87.62091	83.65041	88.68545	88.06918	97.47789
3.258333	97.02063	91.8399	89.5107	92.02927	91.69051	94.00107	88.32181	86.00047	96.69986	89.95845	91.18191	96.33902	93.73281	87.35299	84.2432	87.63916	83.68287	88.68435	88.0764	97.45547
3.266667	97.06666	91.8457	89.51518	92.03121	91.69612	94.00276	88.33045	86.01782	96.71467	89.96821	91.19091	96.32265	93.73513	87.35161	84.26451	87.65816	83.7152	88.68381	88.08117	97.43225
3.275	97.11084	91.85236	89.51928	92.03381	91.7033	94.00371	88.34004	86.03508	96.72899	89.97845	91.20027	96.30671	93.73912	87.35049	84.28858	87.67793	83.74693	88.68418	88.08351	97.40843
3.283333	97.15222	91.86011	89.52315	92.03723	91.71186	94.0042	88.35061	86.05229	96.74298	89.98962	91.20962	96.29151	93.74476	87.34999	84.31576	87.69845	83.77764	88.68587	88.08351	97.38419
3.291667	97.18994	91.86924	89.52695	92.04169	91.72152	94.00451	88.36217	86.06943	96.75691	90.00215	91.21859	96.27731	93.75203	87.35039	84.34633	87.71972	83.80701	88.68928	88.08132	97.35972
3.3	97.22327	91.88	89.53087	92.04747	91.73195	94.00498	88.37471	86.08648	96.77105	90.01642	91.22682	96.26428	93.7609	87.35194	84.38053	87.74176	83.83483	88.69479	88.07716	97.33521
3.308333	97.25173	91.8927	89.53506	92.05488	91.74277	94.00592	88.38814	86.10336	96.78573	90.03276	91.23397	96.25254	93.77133	87.35486	84.41847	87.76464	83.86095	88.7028	88.07134	97.31083
3.316667	97.27508	91.90759	89.53967	92.0642	91.75355	94.00766	88.40234	86.11998	96.80126	90.05144	91.23976	96.24213	93.78323	87.35935	84.46014	87.78852	83.88536	88.71368	88.06426	97.28679
3.325	97.29334	91.92493	89.54483	92.0757	91.76388	94.01052	88.41706	86.13622	96.81797	90.07259	91.24399	96.23309	93.7965	87.36556	84.50541	87.81365	83.90812	88.72776	88.05638	97.26327
3.333333	97.30678	91.94494	89.55064	92.08958	91.77331	94.01482	88.43201	86.1519	96.83621	90.09629	91.24655	96.22539	93.811	87.37365	84.55402	87.84039	83.92938	88.7453	88.04822	97.24048
3.341667	97.31586	91.96779	89.55718	92.10594	91.78146	94.02088	88.44681	86.16683	96.85636	90.12244	91.24737	96.21905	93.82658	87.38376	84.6056	87.8692	83.94937	88.76649	88.04034	97.21863
3.35	97.32119	91.99364	89.56447	92.12482	91.78796	94.02904	88.46108	86.18079	96.87883	90.15084	91.2465	96.21407	93.84308	87.39602	84.65968	87.90066	83.96837	88.79139	88.03328	97.19794
3.358333	97.32346	92.02256	89.57255	92.14612	91.7925	94.03961	88.47442	86.19352	96.90404	90.18113	91.24402	96.2105	93.86037	87.41053	84.71576	87.93539	83.98668	88.81999	88.02755	97.17861
3.366667	97.32337	92.05459	89.58141	92.16961	91.79481	94.05291	88.48646	86.20475	96.9324	90.21288	91.24004	96.20842	93.87832	87.42741	84.77332	87.97404	84.00461	88.85215	88.0236	97.16081
3.375	97.3216	92.08973	89.59103	92.19496	91.7947	94.06924	88.49685	86.2142	96.9643	90.24554	91.23473	96.208	93.89683	87.44674	84.83184	88.01724	84.02241	88.88766	88.02181	97.14469
3.383333	97.31872	92.12791	89.60136	92.2217	91.79202	94.08889	88.50533	86.22156	97.00014	90.27857	91.22829	96.20943	93.91575	87.46866	84.89089	88.06552	84.04027	88.92618	88.02245	97.13033
3.391667	97.31522	92.16902	89.61231	92.24928	91.78668	94.11211	88.5117	86.22653	97.04028	90.31144	91.22097	96.21296	93.93494	87.4933	84.95012	88.11935	84.05829	88.96729	88.02572	97.11775
3.4	97.31146	92.21286	89.62377	92.27707	91.77862	94.13912	88.5159	86.22884	97.08505	90.34372	91.21303	96.21887	93.95422	87.52082	85.00933	88.17907	84.0765	89.01046	88.03179	97.10689
3.408333	97.30774	92.25923	89.63563	92.30443	91.76784	94.1701	88.51797	86.22825	97.1347	90.3751	91.20477	96.22748	93.97345	87.5514	85.06845	88.24494	84.09485	89.05508	88.04077	97.09763
3.416667	97.30428	92.30787	89.64775	92.33072	91.75435	94.20518	88.51802	86.22459	97.18942	90.40541	91.19651	96.23906	93.99247	87.58522	85.12761	88.3171	84.11327	89.10048	88.05276	97.08976
3.425	97.30133	92.35849	89.66001	92.35531	91.73823	94.24443	88.51623	86.21776	97.24927	90.43464	91.18856	96.25392	94.0112	87.62244	85.18705	88.39565	84.13171	89.14595	88.06785	97.08304
3.433333	97.29917	92.41084	89.67233	92.37763	91.71957	94.28785	88.51276	86.2077	97.31414	90.46289	91.18124	96.2723	94.02955	87.66318	85.24716	88.48061	84.15011	89.19077	88.08611	97.07717
3.441667	97.2981	92.46465	89.68467	92.39719	91.69853	94.33531	88.50776	86.19445	97.38378	90.4904	91.17489	96.29443	94.04752	87.70755	85.30838	88.57199	84.16847	89.23426	88.1076	97.0718
3.45	97.29844	92.51967	89.69706	92.41358	91.67529	94.38663	88.50132	86.17811	97.45774	90.51748	91.16984	96.32051	94.0651	87.75558	85.3712	88.66978	84.18684	89.2758	88.13236	97.06652
3.458333	97.30053	92.57569	89.70958	92.42649	91.65009	94.4415	88.49348	86.15884	97.53543	90.54455	91.16644	96.35067	94.0823	87.80729	85.43612	88.77396	84.20531	89.31491	88.16044	97.06093
3.466667	97.30463	92.6325	89.7224	92.43576	91.62322	94.49956	88.48418	86.13686	97.61618	90.57209	91.16507	96.38502	94.09913	87.86263	85.50362	88.8845	84.22402	89.35124	88.19186	97.0546
3.475	97.311	92.68992	89.73579	92.44133	91.59499	94.56038	88.4733	86.11242	97.69925	90.60058	91.16612	96.42361	94.11555	87.92149	85.57418	89.00134	84.24313	89.38459	88.22664	97.04711
3.483333	97.31979	92.74778	89.75007	92.44326	91.56575	94.62351	88.46061	86.08586	97.78394	90.63047	91.17003	96.4664	94.13154	87.98371	85.64826	89.12436	84.26282	89.41492	88.26478	97.03806
3.491667	97.33109	92.80593	89.76568	92.44173	91.53584	94.68844	88.44582	86.05755	97.86958	90.66214	91.17719	96.51329	94.14705	88.04906	85.72629	89.25337	84.28324	89.44235	88.30626	97.02706
3.5	97.34493	92.86421	89.78311	92.43705	91.50566	94.75467	88.42856	86.02791	97.95555	90.69586	91.188	96.56412	94.16208	88.11726	85.80865	89.38812	84.30453	89.46709	88.35102	97.01379
3.508333	97.36124	92.92245	89.80291	92.42959	91.47556	94.82173	88.40843	85.99741	98.04128	90.73179	91.20281	96.6186	94.17669	88.18802	85.8957	89.52827	84.32679	89.48944	88.39898	96.99793
3.516667	97.37988	92.98047	89.82569	92.4198	91.44592	94.88915	88.38498	85.96652	98.12626	90.76998	91.22192	96.67641	94.19099	88.26101	85.98769	89.67344	84.35006	89.50974	88.44997	96.97926
3.525	97.40059	93.03806	89.85204	92.40815	91.41709	94.95651	88.35782	85.93572	98.20999	90.81037	91.24558	96.73716	94.20512	88.33588	86.08482	89.82319	84.37435	89.52832	88.50379	96.95759
3.533333	97.42302	93.09497	89.88256	92.39516	91.38939	95.02342	88.3266	85.90549	98.29198	90.85281	91.27393	96.80045	94.21926	88.41227	86.18715	89.97702	84.39965	89.54547	88.56015	96.93275
3.541667	97.44667	93.15096	89.91776	92.38132	91.36313	95.0896	88.29112	85.87629	98.37181	90.89705	91.30703	96.86582	94.23356	88.48983	86.29462	90.1344	84.42595	89.56145	88.61871	96.90465
3.55	97.47095	93.20575	89.95811	92.36715	91.33855	95.15479	88.25137	85.84854	98.44906	90.94277	91.34477	96.93282	94.24817	88.56822	86.40705	90.29481	84.45321	89.57643	88.67906	96.87322
3.558333	97.49517	93.25908	90.0039	92.3531	91.31584	95.21885	88.20755	85.82268	98.52335	90.98957	91.38689	97.00098	94.26318	88.64717	86.52413	90.45766	84.48145	89.59051	88.74072	96.83845
3.566667	97.51857	93.31073	90.05534	92.33964	91.29514	95.2817	88.16016	85.7991	98.59436	91.037	91.43297	97.06979	94.27868	88.72646	86.64546	90.62236	84.51072	89.60376	88.80311	96.80039
3.575	97.5404	93.3605	90.11246	92.32714	91.27654	95.34335	88.11003	85.77817	98.66179	91.08454	91.48243	97.13875	94.29474	88.80595	86.77053	90.78826	84.54112	89.61618	88.86563	96.75915
3.583333	97.55992	93.40827	90.17516	92.31596	91.26009	95.40386	88.0583	85.7602	98.72537	91.13164	91.53454	97.2073	94.31141	88.88562	86.89881	90.95465	84.57283	89.62779	88.9276	96.7149
3.591667	97.57642	93.45397	90.24316	92.30638	91.24577	95.46334	88.00647	85.74543	98.78486	91.17772	91.58848	97.27488	94.32876	88.96552	87.02972	91.12079	84.60607	89.63863	88.98831	96.66789
3.6	97.5893	93.49762	90.31608	92.29865	91.23355	95.52192	87.95643	85.73403	98.84007	91.22216	91.64339	97.3409	94.34686	89.04576	87.16266	91.28585	84.64113	89.64877	89.04705	96.61844
3.608333	97.59806	93.53926	90.39336	92.29296	91.22333	95.57971	87.91036	85.72609	98.89079	91.26436	91.69839	97.4048	94.36572	89.1265	87.29707	91.44896	84.67832	89.65835	89.1031	96.56692
3.616667	97.60235	93.57903	90.47436	92.28945	91.21502	95.63679	87.87075	85.72165	98.93688	91.3037	91.75268	97.46602	94.3853	89.20786	87.43241	91.60919	84.71801	89.66752	89.15582	96.51376
3.625	97.60201	93.61705	90.55831	92.2882	91.20845	95.69324	87.84034	85.72068	98.97816	91.3396	91.80552	97.52404	94.40555	89.28997	87.56821	91.76562	84.76059	89.67648	89.20461	96.4594
3.633333	97.59702	93.65351	90.64434	92.28923	91.20346	95.74911	87.82202	85.72308	99.01451	91.37152	91.8563	97.57838	94.42634	89.37291	87.70406	91.91733	84.8064	89.6854	89.24902	96.40431
3.641667	97.58759	93.68857	90.73152	92.29248	91.19987	95.80443	87.81872	85.72869	99.04581	91.39896	91.90451	97.62868	94.44751	89.4567	87.83961	92.06351	84.85576	89.69451	89.28875	96.34894
3.65	97.57407	93.72241	90.81889	92.29787	91.19751	95.85922	87.83337	85.7373	99.07201	91.42151	91.9498	97.67468	94.46885	89.54135	87.97462	92.20342	84.90886	89.70401	89.32365	96.29369
3.658333	97.55696	93.75521	90.90545	92.30524	91.19618	95.91351	87.86878	85.74864	99.09309	91.43891	91.99195	97.71623	94.4901	89.62686	88.10888	92.33646	84.96579	89.71414	89.35378	96.23888
3.666667	97.53684	93.78712	90.99023	92.31441	91.19573	95.96731	87.9275	85.76242	99.10916	91.45099	92.03084	97.75337	94.511	89.71322	88.24225	92.46219	85.02651	89.72521	89.37935	96.1848
3.675	97.51436	93.81833	91.07231	92.32518	91.196	96.02064	88.01176	85.77834	99.12039	91.45775	92.06651	97.78624	94.53127	89.80047	88.37463	92.58033	85.09087	89.73752	89.40071	96.13163
3.683333	97.49013	93.849	91.15082	92.33737	91.19685	96.07347	88.12333	85.7961	99.12711	91.4593	92.0991	97.81513	94.55069	89.88864	88.50589	92.69079	85.15861	89.75147	89.41836	96.07949
3.691667	97.46468	93.87931	91.22496	92.35084	91.19816	96.12579	88.26333	85.81541	99.12971	91.45586	92.12882	97.84047	94.5691	89.9778	88.63593	92.79362	85.22935	89.76749	89.43288	96.02842
3.7	97.43842	93.90945	91.29407	92.36549	91.19983	96.1776	88.43212	85.83599	99.12864	91.44775	92.156	97.86278	94.58644	90.06803	88.7646	92.88904	85.30267	89.78604	89.44491	95.97845
3.708333	97.41163	93.93961	91.35756	92.38131	91.20179	96.22892	88.62913	85.85753	99.12441	91.4353	92.18101	97.88266	94.6027	90.15941	88.89173	92.97739	85.37809	89.80759	89.45512	95.92954
3.716667	97.38437	93.96994	91.41502	92.39837	91.20397	96.27981	88.85271	85.87969	99.11753	91.4189	92.20426	97.90075	94.61796	90.25202	89.01718	93.05907	85.45511	89.83262	89.46417	95.88165
3.725	97.35662	94.00058	91.46612	92.41679	91.20635	96.33041	89.10012	85.90209	99.10848	91.39893	92.22624	97.91774	94.63231	90.34594	89.14078	93.13455	85.53326	89.86158	89.47268	95.83473
3.733333	97.3282	94.03159	91.51072	92.43677	91.20892	96.38087	89.36745	85.92429	99.09778	91.37582	92.24746	97.93426	94.64587	90.44127	89.26236	93.20428	85.61211	89.89484	89.48117	95.78871
3.741667	97.29887	94.063	91.54877	92.4585	91.2117	96.43141	89.64977	85.94583	99.08589	91.34999	92.26851	97.95094	94.65872	90.53813	89.38176	93.26869	85.69125	89.93271	89.49006	95.74349
3.75	97.26838	94.09476	91.58036	92.48218	91.21471	96.4823	89.94124	85.96619	99.07325	91.3219	92.28998	97.96835	94.67097	90.63666	89.49882	93.32814	85.77033	89.97542	89.49966	95.69897
3.758333	97.23654	94.12676	91.60571	92.50803	91.21798	96.5338	90.23537	85.98488	99.06022	91.29201	92.31251	97.98701	94.68267	90.73699	89.61332	93.38297	85.84906	90.02308	89.51022	95.65501
3.766667	97.20324	94.15886	91.62513	92.53622	91.22153	96.58622	90.52531	86.00147	99.04706	91.26079	92.33672	98.00739	94.69386	90.8393	89.72508	93.43346	85.92722	90.07572	89.52189	95.61148
3.775	97.16849	94.19086	91.63905	92.56693	91.22539	96.63985	90.80425	86.01557	99.03392	91.22867	92.36323	98.02988	94.70458	90.94373	89.83389	93.47993	86.00464	90.13329	89.53483	95.56824
3.783333	97.13241	94.22254	91.648	92.60034	91.22957	96.69497	91.06577	86.02694	99.02084	91.1961	92.39263	98.05483	94.71481	91.05046	89.93957	93.52273	86.08126	90.19568	89.54921	95.52516
3.791667	97.09523	94.25367	91.65261	92.63659	91.2341	96.75185	91.30432	86.03544	99.0078	91.16348	92.42542	98.08252	94.72452	91.15961	90.04198	93.56232	86.15711	90.26273	89.5652	95.48216
3.8	97.05722	94.28403	91.6536	92.67582	91.23899	96.81075	91.51551	86.0411	98.99472	91.13116	92.46202	98.11314	94.73363	91.27133	90.14102	93.59927	86.23229	90.3342	89.58304	95.43918
3.808333	97.01871	94.31343	91.65174	92.71815	91.24425	96.87192	91.69629	86.04406	98.98158	91.09951	92.50277	98.14679	94.742	91.38572	90.23661	93.63427	86.30698	90.40984	89.60297	95.39621
3.816667	96.98007	94.34171	91.64788	92.7637	91.24985	96.93556	91.84506	86.04461	98.96836	91.06885	92.54789	98.18348	94.74947	91.50282	90.32874	93.66817	86.38144	90.48934	89.62528	95.3533
3.825	96.94169	94.36873	91.6429	92.81259	91.25576	97.00183	91.9616	86.04316	98.95511	91.03951	92.59746	98.22308	94.75584	91.62265	90.41741	93.70187	86.45593	90.57232	89.65023	95.31051
3.833333	96.90402	94.39443	91.63769	92.86492	91.26189	97.07083	92.04693	86.04023	98.94196	91.01182	92.65146	98.26537	94.76094	91.74515	90.50269	93.73637	86.53077	90.65838	89.67807	95.26797
3.841667	96.86751	94.41881	91.63307	92.92076	91.26816	97.14259	92.10314	86.03645	98.92914	90.98613	92.70968	98.31001	94.76464	91.87019	90.58467	93.77268	86.60629	90.74702	89.70899	95.2258
3.85	96.83266	94.44191	91.62981	92.98014	91.27442	97.21703	92.13321	86.03249	98.91697	90.96279	92.77178	98.35656	94.76689	91.99757	90.66347	93.8118	86.68278	90.83769	89.74313	95.18416
3.858333	96.8	94.46382	91.62859	93.04301	91.28055	97.294	92.14067	86.02903	98.90582	90.94213	92.83722	98.40449	94.76775	92.12701	90.73924	93.85461	86.76055	90.92976	89.78054	95.14322
3.866667	96.77009	94.48468	91.62997	93.10924	91.28637	97.37324	92.12943	86.02678	98.89614	90.92445	92.90534	98.45319	94.76738	92.25812	90.81215	93.9019	86.83985	91.02251	89.82117	95.10316
3.875	96.74346	94.50462	91.63441	93.17864	91.29173	97.45442	92.10351	86.02637	98.88832	90.91	92.97537	98.50203	94.766	92.39045	90.88238	93.95424	86.92089	91.11513	89.86487	95.06416
3.883333	96.72063	94.52377	91.64222	93.25092	91.29651	97.53713	92.06681	86.0284	98.88278	90.89895	93.04652	98.55032	94.76395	92.52346	90.95012	94.01205	87.00383	91.20675	89.91135	95.02644
3.891667	96.70203	94.54225	91.65363	93.32573	91.30059	97.62091	92.02295	86.03337	98.87991	90.89135	93.11798	98.59738	94.76161	92.65656	91.01554	94.07553	87.08877	91.29643	89.9602	94.9902
3.9	96.68801	94.56017	91.66873	93.40271	91.30394	97.70527	91.97508	86.04171	98.88007	90.88718	93.18903	98.64255	94.75937	92.78913	91.07884	94.14466	87.17572	91.38323	90.01097	94.95564
3.908333	96.67881	94.57764	91.6875	93.48146	91.30657	97.78971	91.92576	86.05375	98.88363	90.88628	93.25907	98.68526	94.75763	92.92056	91.14018	94.21925	87.26463	91.46628	90.06314	94.92298
3.916667	96.67454	94.59474	91.70984	93.56157	91.30853	97.87374	91.87686	86.06971	98.89088	90.88845	93.32767	98.72506	94.75674	93.05028	91.19972	94.29889	87.35537	91.54482	90.11616	94.8924
3.925	96.67524	94.61158	91.73557	93.64264	91.30995	97.95689	91.82955	86.08975	98.9021	90.8934	93.39457	98.76164	94.75697	93.17778	91.25759	94.38303	87.44775	91.61825	90.16951	94.86406
3.933333	96.68086	94.62824	91.76444	93.72428	91.31099	98.0387	91.78428	86.11389	98.91745	90.90082	93.45966	98.79487	94.75853	93.30262	91.3139	94.47101	87.54156	91.68618	90.2227	94.83809
3.941667	96.69131	94.6448	91.79616	93.8061	91.31183	98.11878	91.74088	86.14207	98.93704	90.91041	93.52297	98.8248	94.76154	93.42444	91.36874	94.56206	87.63655	91.74839	90.27535	94.81459
3.95	96.70645	94.66136	91.8304	93.88775	91.31269	98.19679	91.69869	86.17407	98.96088	90.92187	93.58459	98.85162	94.76605	93.54299	91.42216	94.6554	87.73247	91.8049	90.32711	94.79362
3.958333	96.7261	94.67798	91.8668	93.96896	91.31378	98.27243	91.6567	86.20957	98.98889	90.93487	93.6447	98.87566	94.77204	93.65815	91.47418	94.75026	87.82913	91.8559	90.37776	94.77526
3.966667	96.75008	94.69473	91.90501	94.04952	91.31531	98.34549	91.61366	86.24812	99.02091	90.94909	93.70349	98.89736	94.77941	93.76988	91.52481	94.84589	87.92636	91.90177	90.42719	94.75953
3.975	96.77812	94.71167	91.94467	94.12932	91.31747	98.41581	91.56826	86.28917	99.0567	90.96418	93.76116	98.91718	94.788	93.87823	91.57401	94.9416	88.02409	91.94307	90.47536	94.74648
3.983333	96.80992	94.72887	91.98545	94.20831	91.32042	98.4833	91.51917	86.3321	99.09595	90.97981	93.81786	98.93564	94.79756	93.98334	91.62178	95.03677	88.12226	91.9805	90.5223	94.73615
3.991667	96.84515	94.74638	92.02709	94.28652	91.32426	98.54791	91.46518	86.37625	99.13837	90.99565	93.87375	98.95323	94.8078	94.08538	91.66809	95.13082	88.22089	92.01481	90.56808	94.72858
4	96.88344	94.76425	92.06935	94.36403	91.32908	98.60964	91.4053	86.42097	99.1836	91.01144	93.9289	98.9704	94.81838	94.18458	91.71294	95.22321	88.32003	92.04679	90.61283	94.72385
4.008333	96.92443	94.78253	92.11203	94.44095	91.33491	98.66856	91.33893	86.46567	99.23129	91.02701	93.98339	98.98755	94.82893	94.28116	91.75637	95.3135	88.41971	92.07719	90.65666	94.72199
4.016667	96.96771	94.80123	92.15498	94.51741	91.34174	98.72479	91.26597	86.50984	99.28104	91.04226	94.03721	99.00504	94.83911	94.37535	91.79844	95.40131	88.52	92.10664	90.69974	94.72307
4.025	97.01287	94.82037	92.19809	94.59356	91.34951	98.77851	91.18696	86.55314	99.33245	91.05726	94.09038	99.02315	94.84861	94.46737	91.83922	95.4864	88.6209	92.13569	90.74223	94.72712
4.033333	97.05951	94.83994	92.24127	94.6695	91.35816	98.82999	91.10324	86.59538	99.38511	91.07214	94.14287	99.04212	94.85718	94.55738	91.87883	95.56861	88.72242	92.16472	90.78435	94.73416
4.041667	97.10726	94.85995	92.28447	94.74527	91.36757	98.87956	91.01686	86.63653	99.43867	91.08713	94.19468	99.06216	94.86469	94.64554	91.91744	95.64794	88.82452	92.19402	90.82631	94.7442
4.05	97.15583	94.8804	92.32767	94.82085	91.37762	98.92762	90.93042	86.67668	99.49279	91.10251	94.24578	99.08338	94.87107	94.73195	91.95522	95.72442	88.92714	92.22375	90.86834	94.75724
4.058333	97.20501	94.9013	92.37089	94.8961	91.38818	98.97461	90.84678	86.71604	99.54714	91.11855	94.29616	99.10585	94.87637	94.81666	91.99239	95.7982	89.03019	92.25401	90.91072	94.77325
4.066667	97.25465	94.92268	92.41416	94.97082	91.39907	99.02099	90.76877	86.7549	99.60144	91.13547	94.34585	99.12954	94.88069	94.89965	92.02919	95.86946	89.13356	92.28486	90.95373	94.79218
4.075	97.30468	94.94458	92.45755	95.04472	91.41014	99.06719	90.69892	86.79358	99.65541	91.15345	94.39488	99.15435	94.8842	94.98079	92.06587	95.93839	89.23709	92.31633	90.9977	94.81396
4.083333	97.35505	94.96706	92.50114	95.11748	91.4212	99.11359	90.63934	86.83239	99.70875	91.17255	94.44337	99.18009	94.88707	95.0599	92.10268	96.00523	89.34061	92.34847	91.04298	94.83848
4.091667	97.40572	94.99018	92.54501	95.18872	91.43213	99.16051	90.59168	86.87166	99.76117	91.19279	94.49151	99.20649	94.88945	95.13668	92.1399	96.07021	89.44392	92.38134	91.08989	94.86559
4.1	97.45663	95.01402	92.58924	95.2581	91.44279	99.20819	90.55703	86.91168	99.81236	91.21407	94.53952	99.2332	94.89148	95.21083	92.17775	96.13355	89.54687	92.415	91.13876	94.89512
4.108333	97.50772	95.03865	92.63391	95.32528	91.4531	99.25676	90.53604	86.95272	99.86205	91.23624	94.58772	99.25978	94.89322	95.282	92.21646	96.19547	89.64933	92.44952	91.18987	94.92683
4.116667	97.55888	95.06415	92.67906	95.39001	91.46304	99.30624	90.52895	86.99503	99.90998	91.25913	94.63642	99.28578	94.89472	95.34993	92.25614	96.25613	89.75119	92.48493	91.24343	94.96045
4.125	97.61001	95.0906	92.72475	95.4521	91.4726	99.35658	90.53566	87.03885	99.95594	91.2825	94.68595	99.31072	94.896	95.41441	92.29689	96.31567	89.85244	92.52125	91.29956	94.99569
4.133333	97.66101	95.11808	92.77098	95.51148	91.48183	99.40761	90.55581	87.08437	99.99976	91.30615	94.7366	99.33416	94.8971	95.47537	92.33869	96.37423	89.95309	92.55845	91.35832	95.0322
4.141667	97.71178	95.14662	92.81777	95.56818	91.49082	99.4591	90.58884	87.13181	100.0413	91.32994	94.7886	99.35569	94.89808	95.53286	92.38145	96.4319	90.05321	92.5965	91.41964	95.06963
4.15	97.76225	95.17623	92.86509	95.62237	91.49972	99.51079	90.63397	87.18135	100.0807	91.35375	94.84211	99.37501	94.8991	95.58708	92.42499	96.48877	90.1529	92.6354	91.48334	95.10762
4.158333	97.81239	95.20687	92.91286	95.67428	91.50871	99.56238	90.69029	87.23321	100.1177	91.37761	94.89714	99.39192	94.90035	95.6383	92.46907	96.54494	90.25228	92.6752	91.54916	95.14583
4.166667	97.86218	95.23842	92.96101	95.72426	91.51799	99.61361	90.75676	87.28755	100.1527	91.40158	94.95361	99.40632	94.90208	95.68688	92.51337	96.6005	90.3515	92.71609	91.61674	95.18389
4.175	97.91159	95.27074	93.00942	95.7727	91.52779	99.66425	90.83226	87.34454	100.1857	91.42581	95.01133	99.41819	94.90455	95.7332	92.55758	96.65557	90.45068	92.75833	91.68567	95.22147
4.183333	97.96057	95.30363	93.05794	95.81999	91.5383	99.71415	90.91551	87.40433	100.2168	91.45046	95.06998	99.4276	94.908	95.77763	92.60141	96.71029	90.54991	92.80233	91.75553	95.25824
4.191667	98.00897	95.33688	93.10644	95.86649	91.54971	99.76319	91.00521	87.467	100.2462	91.47571	95.12914	99.43468	94.91266	95.82053	92.6446	96.76484	90.64928	92.84862	91.82593	95.29391
4.2	98.05661	95.37026	93.15477	95.91248	91.56215	99.81132	91.09998	87.53261	100.274	91.50169	95.18829	99.43961	94.91869	95.86217	92.68698	96.81944	90.74882	92.89778	91.89651	95.32819
4.208333	98.10324	95.40352	93.2028	95.95816	91.57571	99.85853	91.19852	87.60117	100.3002	91.52853	95.24686	99.44258	94.92616	95.90278	92.72843	96.87431	90.84855	92.95047	91.96696	95.36087
4.216667	98.14857	95.43644	93.25039	96.00357	91.59044	99.90478	91.29967	87.67263	100.3249	91.55632	95.30424	99.44379	94.93508	95.9425	92.76892	96.92975	90.94845	93.00734	92.03708	95.39174
4.225	98.1923	95.46879	93.29743	96.04866	91.60637	99.95002	91.40255	87.74688	100.3483	91.58511	95.35983	99.44344	94.94533	95.98137	92.80849	96.98605	91.0485	93.06897	92.10674	95.42065
4.233333	98.23416	95.5004	93.34384	96.09324	91.62346	99.99419	91.50664	87.82373	100.3703	91.61491	95.41304	99.44167	94.95672	96.01939	92.8472	97.0435	91.14863	93.13582	92.1759	95.44749
4.241667	98.27391	95.53111	93.38952	96.13706	91.64167	100.0372	91.61187	87.9029	100.3912	91.64568	95.46339	99.43854	94.96892	96.05645	92.88513	97.10239	91.24874	93.20816	92.24455	95.4722
4.25	98.31141	95.56083	93.43441	96.17981	91.66093	100.0788	91.71859	87.98404	100.4112	91.67736	95.51047	99.43401	94.98159	96.0924	92.92235	97.16292	91.34871	93.28605	92.31272	95.49478
4.258333	98.34661	95.5895	93.47848	96.22117	91.68113	100.1189	91.8275	88.06669	100.4303	91.70983	95.55401	99.42789	94.99431	96.12707	92.95894	97.22518	91.44844	93.36926	92.38047	95.51529
4.266667	98.37958	95.61714	93.52169	96.26085	91.70217	100.1574	91.9395	88.15032	100.4491	91.74296	95.59388	99.41981	95.00668	96.16029	92.99493	97.28917	91.54779	93.45726	92.44785	95.53389
4.275	98.41051	95.64379	93.56405	96.29864	91.7239	100.1941	92.05554	88.23432	100.4678	91.77664	95.63009	99.40926	95.01831	96.19192	93.03033	97.35479	91.64667	93.54921	92.51487	95.55078
4.283333	98.43963	95.66958	93.60556	96.3344	91.74618	100.2288	92.17638	88.31804	100.487	91.81076	95.66278	99.39556	95.02888	96.22189	93.06511	97.42185	91.74495	93.64396	92.58157	95.56625
4.291667	98.46726	95.69463	93.6462	96.3681	91.76883	100.2616	92.30243	88.40079	100.5074	91.84525	95.69221	99.37794	95.03814	96.25018	93.09924	97.49009	91.84256	93.74007	92.64794	95.58063
4.3	98.49369	95.71911	93.68597	96.39982	91.7917	100.2922	92.43357	88.48188	100.5295	91.88004	95.71873	99.35554	95.04592	96.27684	93.13267	97.55915	91.93941	93.83592	92.71394	95.59426
4.308333	98.51927	95.74319	93.72486	96.4297	91.81459	100.3206	92.56902	88.56062	100.554	91.91506	95.74277	99.32752	95.05215	96.30198	93.16537	97.62865	92.03547	93.92977	92.77951	95.6075
4.316667	98.54433	95.76701	93.76286	96.45794	91.83733	100.3467	92.70737	88.63639	100.5813	91.95021	95.76482	99.29309	95.05687	96.32572	93.19735	97.69812	92.1307	94.01991	92.84458	95.62065
4.325	98.56923	95.79071	93.79997	96.48481	91.85975	100.3708	92.84661	88.70865	100.6117	91.98536	95.78543	99.2516	95.06021	96.34823	93.22862	97.76705	92.22515	94.10477	92.90908	95.63395
4.333333	98.59435	95.81435	93.83617	96.51058	91.88171	100.3927	92.98431	88.77693	100.6455	92.02037	95.80517	99.20265	95.06245	96.36963	93.25925	97.83491	92.31887	94.18303	92.97296	95.64757
4.341667	98.62005	95.838	93.87143	96.53555	91.90307	100.4126	93.11784	88.84091	100.6826	92.05505	95.82461	99.14617	95.06398	96.39007	93.28931	97.90117	92.41195	94.25372	93.03624	95.66158
4.35	98.64667	95.86169	93.90569	96.56004	91.92375	100.4308	93.24455	88.90038	100.7228	92.08921	95.84428	99.0825	95.0653	96.40964	93.31887	97.96528	92.50446	94.31626	93.099	95.676
4.358333	98.67449	95.88542	93.9389	96.58436	91.94372	100.4474	93.36203	88.95532	100.7657	92.12264	95.86464	99.01244	95.06704	96.42841	93.34802	98.02671	92.59649	94.37045	93.16139	95.69074
4.366667	98.70375	95.90919	93.97095	96.60877	91.96298	100.4628	93.4683	89.00583	100.8109	92.1552	95.88603	98.93729	95.06987	96.44644	93.37686	98.08493	92.68809	94.41645	93.22362	95.70572
4.375	98.73463	95.933	94.00172	96.63351	91.98159	100.4771	93.56193	89.05219	100.8575	92.18676	95.90867	98.85886	95.07453	96.46374	93.40547	98.13951	92.77929	94.45472	93.28594	95.72081
4.383333	98.76726	95.95684	94.03104	96.65872	91.99967	100.4908	93.64221	89.09477	100.9051	92.2173	95.93262	98.77939	95.08172	96.48031	93.43398	98.19006	92.8701	94.48604	93.34859	95.73588
4.391667	98.80169	95.98069	94.05872	96.68448	92.01737	100.5039	93.70908	89.13406	100.9526	92.24687	95.95776	98.70142	95.0921	96.49613	93.46251	98.23632	92.9605	94.51142	93.41182	95.75083
4.4	98.83792	96.00447	94.08455	96.71078	92.03492	100.517	93.76316	89.17061	100.9995	92.27558	95.98382	98.62769	95.10621	96.51112	93.4912	98.27812	93.05047	94.53203	93.4758	95.76556
4.408333	98.87589	96.02809	94.10829	96.73755	92.05255	100.53	93.80561	89.20502	101.0449	92.30366	96.01039	98.56086	95.12439	96.52521	93.52018	98.31541	93.13999	94.54913	93.54064	95.77998
4.416667	98.91544	96.05137	94.12974	96.76462	92.07052	100.5434	93.83806	89.23788	101.0882	92.33132	96.03702	98.50337	95.14678	96.5383	93.5496	98.34825	93.22897	94.56394	93.60637	95.79403
4.425	98.95638	96.07411	94.14869	96.79176	92.08907	100.5572	93.86251	89.26978	101.1288	92.35883	96.06319	98.45731	95.17322	96.55027	93.57959	98.37683	93.31732	94.57758	93.67293	95.80766
4.433333	98.99844	96.09603	94.16496	96.81873	92.10842	100.5714	93.88129	89.30132	101.1663	92.38644	96.08843	98.4243	95.20333	96.56101	93.61027	98.40141	93.40489	94.59098	93.74017	95.82085
4.441667	99.04127	96.11685	94.17843	96.84526	92.12873	100.5863	93.8969	89.33306	101.2002	92.41433	96.11229	98.4055	95.23649	96.57043	93.64176	98.42231	93.49151	94.60486	93.80788	95.83358
4.45	99.08447	96.13626	94.18903	96.87114	92.15011	100.6019	93.91189	89.36551	101.2304	92.44262	96.13445	98.4016	95.2719	96.57848	93.67416	98.43991	93.57698	94.6197	93.87578	95.84589
4.458333	99.12758	96.15398	94.19672	96.89618	92.17262	100.618	93.92866	89.39914	101.2566	92.47134	96.15465	98.41288	95.30863	96.58513	93.70756	98.45458	93.66109	94.63571	93.94358	95.85783
4.466667	99.17009	96.16977	94.20154	96.92029	92.19625	100.6349	93.94919	89.43426	101.279	92.50047	96.17277	98.43923	95.3457	96.59042	93.74207	98.46668	93.74365	94.65288	94.01093	95.86945
4.475	99.21145	96.18344	94.20359	96.94341	92.22091	100.6525	93.97483	89.47113	101.2977	92.52992	96.1888	98.48019	95.38216	96.59444	93.77775	98.47655	93.82448	94.67096	94.07748	95.88083
4.483333	99.25118	96.19487	94.203	96.96558	92.24649	100.6708	94.00612	89.50984	101.3132	92.5596	96.20282	98.53497	95.41714	96.59732	93.81469	98.48455	93.90343	94.68953	94.1429	95.89205
4.491667	99.2888	96.20399	94.19994	96.98688	92.27282	100.6897	94.04267	89.55041	101.3257	92.58934	96.21499	98.60253	95.44993	96.59928	93.85293	98.49103	93.98039	94.70803	94.20687	95.90319
4.5	99.32396	96.21083	94.19463	97.00749	92.2997	100.7093	94.08327	89.59276	101.3361	92.61895	96.22555	98.68158	95.48003	96.60059	93.89254	98.49635	94.0553	94.72586	94.26911	95.91434
4.508333	99.35639	96.21547	94.18729	97.02761	92.32694	100.7296	94.12595	89.63669	101.3447	92.64821	96.23475	98.77068	95.50716	96.60155	93.93356	98.50085	94.12808	94.74244	94.32941	95.9256
4.516667	99.38598	96.21805	94.1782	97.04751	92.35431	100.7505	94.16827	89.68192	101.3523	92.67685	96.24287	98.86822	95.53122	96.60248	93.97603	98.50483	94.19872	94.75734	94.38762	95.93706
4.525	99.41273	96.21875	94.16763	97.06749	92.38165	100.7719	94.20752	89.72809	101.3594	92.70462	96.25014	98.97248	95.55226	96.60367	94.01997	98.50853	94.26717	94.77032	94.44363	95.94886
4.533333	99.43676	96.21777	94.15588	97.08786	92.40877	100.7939	94.24099	89.77477	101.3664	92.73128	96.25676	99.08156	95.57045	96.60541	94.06538	98.51217	94.3334	94.78138	94.49737	95.96112
4.541667	99.45832	96.21531	94.14325	97.10891	92.43556	100.8165	94.26625	89.82155	101.3736	92.75658	96.26282	99.19341	95.58601	96.60796	94.11227	98.5159	94.3974	94.79073	94.54878	95.97396
4.55	99.47775	96.21157	94.13003	97.13087	92.46191	100.8395	94.28143	89.86801	101.3811	92.78034	96.26835	99.30575	95.59912	96.61155	94.1606	98.51991	94.45916	94.79875	94.59783	95.98748
4.558333	99.49547	96.20673	94.11652	97.15395	92.48781	100.8629	94.28544	89.91379	101.3892	92.80234	96.27333	99.41616	95.60995	96.61637	94.21032	98.52437	94.51866	94.80591	94.64453	96.00173
4.566667	99.51192	96.20096	94.10296	97.17825	92.51327	100.8867	94.27812	89.95863	101.3977	92.8224	96.27772	99.52212	95.6186	96.62258	94.26133	98.52954	94.5759	94.81269	94.68889	96.01672
4.575	99.52756	96.19442	94.08957	97.20381	92.53837	100.9108	94.26029	90.00235	101.4068	92.8404	96.28148	99.62109	95.6251	96.63029	94.31351	98.53569	94.63088	94.81954	94.73094	96.03241
4.583333	99.5428	96.18727	94.07655	97.23059	92.56323	100.9349	94.23373	90.04487	101.4163	92.85627	96.2846	99.71066	95.62941	96.63957	94.36664	98.5432	94.68356	94.82689	94.77075	96.0487
4.591667	99.55795	96.17969	94.064	97.2585	92.58801	100.9587	94.20096	90.08618	101.4264	92.87008	96.28708	99.78869	95.63151	96.65041	94.4205	98.55245	94.73391	94.83511	94.80839	96.06544
4.6	99.57326	96.17187	94.05203	97.28735	92.61285	100.9819	94.16511	90.12637	101.4371	92.88197	96.28897	99.85339	95.63135	96.66275	94.47482	98.56385	94.78188	94.84451	94.84399	96.0825
4.608333	99.58887	96.16404	94.04069	97.31694	92.63791	101.0042	94.12953	90.16558	101.4487	92.89223	96.29034	99.90336	95.6289	96.67645	94.52929	98.57779	94.82743	94.85539	94.87767	96.09975
4.616667	99.60484	96.15643	94.03001	97.34702	92.66331	101.025	94.09751	90.20398	101.4612	92.90119	96.2913	99.93773	95.6242	96.69139	94.5836	98.59459	94.87055	94.86807	94.90958	96.11708
4.625	99.62115	96.14927	94.01998	97.3773	92.68914	101.0441	94.0719	90.24183	101.475	92.90925	96.29199	99.95613	95.61734	96.7074	94.63748	98.61451	94.91124	94.88286	94.93992	96.13444
4.633333	99.63771	96.1428	94.01057	97.40753	92.71544	101.0612	94.05486	90.27937	101.4902	92.91684	96.29257	99.95874	95.6085	96.72433	94.69065	98.63767	94.94953	94.90013	94.9689	96.15185
4.641667	99.65436	96.13722	94.00172	97.43747	92.74221	101.076	94.04762	90.3169	101.5069	92.92436	96.29321	99.94631	95.59794	96.74209	94.74288	98.66411	94.98548	94.92025	94.99675	96.16934
4.65	99.67086	96.13274	93.99333	97.46693	92.76937	101.0887	94.05039	90.3547	101.5251	92.93219	96.29405	99.92009	95.58603	96.76058	94.794	98.69374	95.01916	94.94357	95.02376	96.187
4.658333	99.68693	96.12952	93.98527	97.4958	92.79684	101.0994	94.06244	90.39307	101.5447	92.94067	96.29526	99.8817	95.57322	96.77977	94.84391	98.72639	95.05069	94.97039	95.05025	96.2049
4.666667	99.70228	96.1277	93.97734	97.52404	92.82447	101.1083	94.08223	90.43225	101.5656	92.95009	96.29697	99.83308	95.56003	96.79963	94.89257	98.76183	95.08019	95.00093	95.07656	96.22313
4.675	99.71657	96.12737	93.96937	97.55169	92.85215	101.1159	94.10768	90.47249	101.5873	92.96062	96.29933	99.77626	95.54702	96.8202	94.94001	98.79978	95.10783	95.03532	95.10309	96.24172
4.683333	99.72949	96.12857	93.96112	97.57886	92.87975	101.1228	94.13647	90.51398	101.6095	92.97231	96.30254	99.71329	95.53473	96.84153	94.98628	98.83997	95.13379	95.07358	95.13024	96.26064
4.691667	99.74073	96.13129	93.95239	97.60573	92.90719	101.1294	94.16633	90.55685	101.6318	92.98512	96.30677	99.64611	95.52366	96.86373	95.03147	98.88211	95.15827	95.1156	95.15838	96.2798
4.7	99.75004	96.13543	93.94299	97.63248	92.9344	101.1364	94.19521	90.6012	101.6537	92.99887	96.31223	99.57651	95.51419	96.88689	95.07571	98.92596	95.18147	95.16115	95.18787	96.29907
4.708333	99.75725	96.14085	93.93277	97.65932	92.96134	101.1444	94.22143	90.64705	101.6748	93.01336	96.31909	99.5061	95.50658	96.91115	95.11909	98.97133	95.20362	95.20987	95.21899	96.31826
4.716667	99.76228	96.14735	93.92161	97.6864	92.988	101.1537	94.24371	90.69438	101.6947	93.02831	96.32747	99.43625	95.50092	96.93661	95.16174	99.01812	95.22493	95.26124	95.25194	96.33712
4.725	99.76513	96.1547	93.90945	97.71388	93.01438	101.1648	94.26116	90.7431	101.7134	93.04349	96.33745	99.36819	95.49714	96.96337	95.20373	99.06626	95.24562	95.31464	95.28679	96.35542
4.733333	99.76594	96.16264	93.89627	97.74182	93.04045	101.1778	94.27319	90.79309	101.7304	93.05868	96.34907	99.30299	95.49498	96.99148	95.24515	99.11571	95.26588	95.36935	95.32351	96.37288
4.741667	99.76488	96.17093	93.88206	97.77026	93.06622	101.1932	94.27943	90.84417	101.7456	93.07371	96.36232	99.24161	95.49403	97.02099	95.28605	99.16644	95.28588	95.42458	95.36192	96.38928
4.75	99.76221	96.1793	93.86684	97.79915	93.09163	101.2111	94.27956	90.89615	101.759	93.0885	96.37715	99.18494	95.49371	97.05188	95.32646	99.21837	95.30576	95.47946	95.40172	96.40438
4.758333	99.75819	96.18754	93.85063	97.82841	93.11665	101.2315	94.27324	90.94882	101.7705	93.10303	96.39349	99.13386	95.49336	97.08411	95.36643	99.27136	95.32564	95.53313	95.44252	96.41798
4.766667	99.75306	96.19547	93.83347	97.85787	93.1412	101.2545	94.25998	91.00199	101.78	93.11735	96.41128	99.08923	95.49227	97.1176	95.40596	99.32522	95.34561	95.5847	95.48379	96.42993
4.775	99.74704	96.20293	93.81536	97.88735	93.1652	101.2801	94.23915	91.05551	101.7875	93.13154	96.43047	99.05194	95.4898	97.15221	95.44505	99.37968	95.36574	95.63335	95.52498	96.4401
4.783333	99.74031	96.20986	93.7963	97.91663	93.18859	101.3082	94.20993	91.10926	101.793	93.14566	96.45105	99.02283	95.48535	97.18775	95.48368	99.43442	95.38606	95.67832	95.56549	96.44843
4.791667	99.73302	96.21622	93.7763	97.94549	93.2113	101.3386	94.17137	91.16311	101.7965	93.15981	96.47303	99.00275	95.47849	97.22404	95.52181	99.48914	95.4066	95.71898	95.60475	96.45494
4.8	99.7253	96.22203	93.7553	97.97372	93.23331	101.3711	94.12249	91.21693	101.7976	93.17405	96.49643	98.99243	95.46894	97.26082	95.55939	99.54348	95.42733	95.7548	95.64222	96.45965
4.808333	99.71728	96.22737	93.73328	98.00112	93.25458	101.4055	94.0624	91.27059	101.7963	93.18844	96.52128	98.99249	95.45656	97.29783	95.59638	99.59716	95.44827	95.78541	95.67741	96.46268
4.816667	99.7091	96.23233	93.71019	98.02754	93.27513	101.4413	93.99054	91.32388	101.7925	93.20304	96.54761	99.00337	95.44139	97.33476	95.63276	99.64991	95.46939	95.81056	95.70996	96.46419
4.825	99.70095	96.2371	93.68603	98.05287	93.29498	101.4784	93.90689	91.37659	101.786	93.21786	96.5754	99.02524	95.42362	97.3713	95.66854	99.70152	95.49068	95.83019	95.73961	96.46438
4.833333	99.69306	96.24186	93.66081	98.07707	93.31418	101.5163	93.81215	91.42851	101.7769	93.23287	96.60463	99.05792	95.40359	97.4071	95.70378	99.75179	95.51215	95.84433	95.76624	96.46353
4.841667	99.6857	96.24685	93.63458	98.10018	93.33278	101.5545	93.70791	91.47942	101.7653	93.24801	96.63526	99.10085	95.38178	97.4418	95.73856	99.80054	95.5338	95.85315	95.78984	96.46195
4.85	99.67919	96.25235	93.60739	98.12229	93.35085	101.5927	93.59665	91.52918	101.7517	93.2631	96.6672	99.15299	95.35881	97.47506	95.77297	99.84758	95.55563	95.85693	95.81054	96.45998
4.858333	99.67385	96.25863	93.57932	98.14355	93.36843	101.6303	93.48168	91.57765	101.7364	93.27793	96.70032	99.21287	95.3354	97.50652	95.80709	99.89273	95.57767	95.85604	95.82855	96.45798
4.866667	99.67004	96.26597	93.55045	98.16409	93.38556	101.6669	93.36687	91.62474	101.7201	93.29218	96.73445	99.27852	95.31235	97.53587	95.841	99.93576	95.59993	95.85093	95.8442	96.45626
4.875	99.66805	96.27465	93.52085	98.18408	93.40226	101.702	93.25638	91.67035	101.7034	93.30553	96.76933	99.34766	95.2905	97.56283	95.87475	99.97644	95.62242	95.84214	95.85786	96.45511
4.883333	99.66814	96.28489	93.49057	98.20362	93.41856	101.7354	93.15433	91.71445	101.6867	93.31766	96.80463	99.41767	95.27069	97.58716	95.90837	100.0145	95.64515	95.83025	95.86996	96.45476
4.891667	99.67045	96.29689	93.45966	98.22281	93.43443	101.7667	93.06444	91.757	101.6708	93.32833	96.83995	99.48583	95.25369	97.60872	95.94183	100.0496	95.66815	95.81594	95.88094	96.45535
4.9	99.67503	96.31078	93.4282	98.24173	93.44987	101.7958	92.9898	91.798	101.6558	93.33746	96.87478	99.54935	95.2402	97.62744	95.97508	100.0816	95.69146	95.79992	95.8912	96.45694
4.908333	99.68179	96.32669	93.39624	98.2604	93.46484	101.8225	92.93265	91.83752	101.6421	93.34509	96.90855	99.60551	95.23076	97.64336	96.00802	100.11	95.71519	95.78293	95.90109	96.45954
4.916667	99.69048	96.34466	93.36388	98.27881	93.47929	101.8467	92.89426	91.87565	101.6298	93.35146	96.94059	99.65176	95.22575	97.65662	96.04051	100.1347	95.73946	95.76574	95.91089	96.4631
4.925	99.70074	96.36469	93.33122	98.29688	93.49319	101.8684	92.87496	91.91251	101.6187	93.3569	96.9702	99.68576	95.22538	97.6674	96.07239	100.1554	95.76441	95.74908	95.92079	96.46755
4.933333	99.71203	96.38671	93.29838	98.31453	93.50647	101.8877	92.87414	91.94827	101.6086	93.36185	96.99667	99.70546	95.22967	97.67598	96.10349	100.1723	95.79017	95.73367	95.9309	96.47279
4.941667	99.72375	96.41061	93.26552	98.33164	93.51908	101.9047	92.89043	91.98309	101.5991	93.36674	97.01936	99.70914	95.23845	97.68267	96.1337	100.1852	95.81688	95.72011	95.94124	96.47871
4.95	99.73524	96.43621	93.23286	98.34808	93.53093	101.9193	92.92182	92.01719	101.5898	93.37202	97.03773	99.69543	95.25145	97.68782	96.16292	100.1946	95.84462	95.70889	95.95175	96.4852
4.958333	99.74586	96.4633	93.20062	98.36377	93.54193	101.9318	92.96578	92.05079	101.5803	93.37806	97.05137	99.66334	95.26828	97.69181	96.19109	100.2006	95.87349	95.70029	95.96234	96.49216
4.966667	99.75504	96.49161	93.16906	98.37863	93.55195	101.9424	93.01946	92.08411	101.5699	93.38517	97.06002	99.6123	95.28848	97.69502	96.21821	100.2039	95.90354	95.69442	95.97285	96.49945
4.975	99.76233	96.52085	93.13846	98.39267	93.56086	101.9512	93.07981	92.11739	101.5584	93.39351	97.06355	99.54221	95.31161	97.69778	96.24433	100.2051	95.93483	95.69121	95.9831	96.50696
4.983333	99.76743	96.55069	93.10909	98.4059	93.56855	101.9585	93.14374	92.15084	101.5453	93.40312	97.06195	99.45346	95.3372	97.70041	96.26952	100.2049	95.9674	95.69037	95.99292	96.51453
4.991667	99.77024	96.58078	93.08122	98.41841	93.57489	101.9647	93.20825	92.18462	101.5303	93.41387	97.05532	99.34698	95.3648	97.70312	96.29391	100.2041	96.00129	95.69148	96.00212	96.52202
5	99.77078	96.61074	93.05512	98.43032	93.57981	101.9699	93.27059	92.21882	101.5133	93.42548	97.04388	99.22425	95.39399	97.70606	96.31763	100.2036	96.03646	95.69402	96.01054	96.52929
5.008333	99.76927	96.64022	93.03099	98.44178	93.58326	101.9746	93.32833	92.25347	101.4942	93.43753	97.02793	99.08727	95.42433	97.70926	96.3408	100.2044	96.07289	95.69735	96.01804	96.5362
5.016667	99.76605	96.66886	93.00901	98.45298	93.58524	101.979	93.37945	92.2885	101.473	93.44955	97.0079	98.93859	95.45531	97.71263	96.36357	100.2072	96.11046	95.70084	96.02454	96.54267
5.025	99.76161	96.69636	92.98932	98.46411	93.58579	101.9834	93.42238	92.32378	101.4499	93.46101	96.98433	98.7812	95.48637	97.716	96.38605	100.213	96.14903	95.70388	96.02999	96.54862
5.033333	99.75652	96.72246	92.97199	98.47536	93.58498	101.988	93.45597	92.3591	101.4249	93.47141	96.95784	98.61844	95.51685	97.7191	96.40837	100.2226	96.18842	95.70595	96.03441	96.55402
5.041667	99.75145	96.74697	92.95703	98.48692	93.58296	101.9927	93.47949	92.39422	101.3983	93.4803	96.92916	98.45391	95.54597	97.72162	96.43062	100.2366	96.22841	95.70664	96.03783	96.55887
5.05	99.74712	96.76975	92.94438	98.49892	93.5799	101.9978	93.4926	92.42889	101.3703	93.48734	96.89904	98.29132	95.57288	97.72323	96.45286	100.2556	96.26877	95.70569	96.04031	96.5632
5.058333	99.74424	96.7907	92.93394	98.51148	93.57599	102.003	93.4953	92.46285	101.3413	93.49234	96.86828	98.13434	95.59676	97.7236	96.47512	100.2798	96.30928	95.70297	96.04188	96.56708
5.066667	99.74352	96.80978	92.92556	98.52461	93.57148	102.0085	93.48791	92.49587	101.3115	93.49526	96.83768	97.98642	95.61684	97.72242	96.4974	100.3095	96.34977	95.69851	96.0426	96.57062
5.075	99.7456	96.82699	92.91908	98.53827	93.56663	102.0141	93.471	92.52774	101.2811	93.49628	96.80798	97.85069	95.63255	97.71948	96.51964	100.3445	96.39002	95.69248	96.0425	96.574
5.083333	99.75103	96.84241	92.91427	98.5523	93.56173	102.0198	93.44536	92.55827	101.2507	93.49575	96.77991	97.72981	95.64355	97.71464	96.54175	100.3844	96.42988	95.68515	96.04159	96.5774
5.091667	99.76023	96.85612	92.91091	98.56647	93.55707	102.0257	93.41201	92.58733	101.2205	93.49413	96.75411	97.62588	95.64983	97.70788	96.56358	100.4286	96.46918	95.6769	96.03991	96.58106
5.1	99.77347	96.86826	92.90873	98.58049	93.55291	102.032	93.37213	92.61482	101.1908	93.49199	96.73112	97.54043	95.65164	97.69926	96.58495	100.4763	96.50778	95.6682	96.03746	96.58521
5.108333	99.79082	96.87901	92.90745	98.59398	93.54952	102.0387	93.32698	92.64071	101.1621	93.48988	96.71139	97.47433	95.64954	97.68895	96.60567	100.5267	96.54557	95.65957	96.03425	96.59007
5.116667	99.81214	96.88859	92.90674	98.60655	93.54713	102.0461	93.27791	92.66503	101.1346	93.48829	96.69524	97.42783	95.64428	97.67718	96.62553	100.5785	96.58247	95.65155	96.03028	96.59583
5.125	99.83705	96.89724	92.90628	98.61782	93.54591	102.0545	93.22623	92.68789	101.1085	93.48753	96.68282	97.40059	95.63675	97.66426	96.64435	100.6307	96.61845	95.64469	96.0255	96.60263
5.133333	99.86491	96.90523	92.90574	98.62741	93.54599	102.0642	93.17326	92.70946	101.084	93.48774	96.67418	97.39165	95.62793	97.65055	96.66194	100.6822	96.6535	95.63945	96.01988	96.61054
5.141667	99.89481	96.91281	92.90482	98.63501	93.54741	102.0752	93.1203	92.72991	101.0614	93.48888	96.66924	97.39957	95.61879	97.63643	96.67818	100.7318	96.68765	95.63628	96.01335	96.61958
5.15	99.92562	96.92023	92.90328	98.64042	93.55016	102.0879	93.0686	92.74945	101.0407	93.49068	96.66781	97.42249	95.61024	97.62229	96.69298	100.7786	96.72095	95.6355	96.00584	96.62969
5.158333	99.95598	96.92769	92.90092	98.64355	93.55417	102.1022	93.01936	92.76828	101.0223	93.49272	96.66964	97.45821	95.60306	97.60852	96.7063	100.8217	96.75346	95.63734	95.99731	96.64077
5.166667	99.98436	96.93534	92.89763	98.64447	93.55932	102.1183	92.97371	92.78657	101.0062	93.49442	96.67438	97.50435	95.59787	97.59547	96.7182	100.8603	96.78525	95.64192	95.98779	96.65272
5.175	100.0091	96.94331	92.89339	98.64336	93.56545	102.1359	92.93266	92.80446	100.9926	93.49511	96.68166	97.55842	95.59505	97.58342	96.72881	100.8941	96.81641	95.64923	95.97732	96.66542
5.183333	100.0284	96.95163	92.88823	98.64056	93.57238	102.155	92.89708	92.82205	100.9817	93.4941	96.6911	97.618	95.59481	97.5726	96.73831	100.9227	96.84702	95.65916	95.96604	96.67879
5.191667	100.0405	96.96033	92.88225	98.63651	93.57991	102.1754	92.86779	92.8394	100.9733	93.49075	96.7023	97.68074	95.59717	97.56313	96.74697	100.9462	96.87717	95.6715	95.95414	96.69278
5.2	100.0438	96.96939	92.87561	98.63171	93.58781	102.1967	92.84551	92.85655	100.9675	93.48454	96.71491	97.74448	95.60199	97.55508	96.75507	100.9647	96.90695	95.68599	95.94187	96.70734
5.208333	100.0366	96.97877	92.86845	98.62672	93.59585	102.2186	92.83096	92.87351	100.9638	93.47516	96.72862	97.80729	95.60904	97.54846	96.76293	100.9785	96.93641	95.70231	95.9295	96.72244
5.216667	100.0178	96.98844	92.86097	98.62209	93.60379	102.2407	92.82485	92.89028	100.962	93.46246	96.74318	97.86749	95.61802	97.54321	96.7709	100.9879	96.9656	95.72015	95.91732	96.73804
5.225	99.98625	96.99834	92.85329	98.61832	93.61139	102.2627	92.82786	92.90685	100.9616	93.44655	96.75838	97.92367	95.62859	97.53924	96.77935	100.9934	96.99454	95.73917	95.90561	96.75403
5.233333	99.94148	97.00843	92.84557	98.61581	93.61843	102.2843	92.84059	92.9232	100.9619	93.42773	96.77408	97.97475	95.64044	97.53639	96.78866	100.9954	97.02321	95.75903	95.89465	96.77031
5.241667	99.88331	97.01864	92.8379	98.61485	93.6247	102.3052	92.8635	92.93932	100.9624	93.40652	96.79013	98.01995	95.65322	97.53448	96.79917	100.9942	97.0516	95.7794	95.88469	96.78673
5.25	99.8121	97.02888	92.83037	98.61561	93.63003	102.3255	92.89682	92.95518	100.9624	93.3836	96.80644	98.0588	95.66666	97.53327	96.81122	100.9902	97.07966	95.79996	95.87594	96.8031
5.258333	99.72875	97.03904	92.82306	98.61816	93.63429	102.3449	92.94043	92.97075	100.9611	93.3598	96.82289	98.09112	95.68048	97.53252	96.82503	100.9836	97.10735	95.82043	95.86861	96.81926
5.266667	99.6347	97.04902	92.81602	98.62243	93.6374	102.3637	92.99384	92.98603	100.9579	93.33603	96.83939	98.11702	95.69451	97.53195	96.84076	100.9747	97.13463	95.84059	95.86286	96.83506
5.275	99.53193	97.05868	92.80929	98.62831	93.63932	102.3819	93.05615	93.001	100.9521	93.31318	96.85585	98.13685	95.70862	97.53134	96.85844	100.9635	97.16145	95.86029	95.85882	96.85036
5.283333	99.42292	97.06789	92.80292	98.63561	93.64007	102.3997	93.1261	93.01568	100.9431	93.2921	96.8722	98.15115	95.72276	97.5305	96.87802	100.9501	97.18779	95.87943	95.8566	96.86508
5.291667	99.31059	97.07653	92.79696	98.6441	93.63973	102.4173	93.20209	93.03005	100.9307	93.27344	96.88839	98.16061	95.73693	97.52931	96.89933	100.9347	97.21362	95.89799	95.85628	96.87915
5.3	99.1982	97.08448	92.79144	98.65353	93.63841	102.4349	93.2823	93.04412	100.9147	93.2577	96.90443	98.16605	95.75112	97.52773	96.92215	100.9174	97.23891	95.91595	95.85794	96.89258
5.308333	99.08916	97.09165	92.78643	98.66358	93.63624	102.4529	93.3648	93.0579	100.8952	93.24513	96.92034	98.16833	95.76533	97.52581	96.9462	100.8982	97.26367	95.93331	95.8616	96.9054
5.316667	98.9869	97.09798	92.78197	98.67395	93.63338	102.4713	93.4476	93.07134	100.8723	93.23585	96.93622	98.16842	95.77956	97.52367	96.9712	100.8774	97.28788	95.95005	95.86726	96.91769
5.325	98.8947	97.10343	92.77813	98.68434	93.63001	102.4905	93.52881	93.08442	100.8464	93.22976	96.95216	98.16727	95.79372	97.5215	96.99682	100.8553	97.31156	95.96611	95.87487	96.92955
5.333333	98.81547	97.10799	92.77497	98.69446	93.62628	102.5108	93.60669	93.09703	100.8181	93.22671	96.96827	98.16591	95.80772	97.51953	97.02275	100.8322	97.3347	95.98138	95.88432	96.94112
5.341667	98.75165	97.11169	92.77253	98.70405	93.62237	102.5324	93.67977	93.10905	100.7881	93.22644	96.98461	98.1654	95.82135	97.518	97.04865	100.8084	97.3573	95.99571	95.89552	96.95252
5.35	98.70511	97.11464	92.77082	98.7129	93.61842	102.5554	93.74686	93.12036	100.757	93.22872	97.00119	98.16681	95.83438	97.51716	97.07423	100.7844	97.37937	96.00893	95.90831	96.96391
5.358333	98.67704	97.11694	92.76982	98.72086	93.61459	102.5802	93.8071	93.13081	100.7255	93.23331	97.01796	98.17123	95.84648	97.51722	97.0992	100.7605	97.40087	96.02083	95.92253	96.97537
5.366667	98.66798	97.11877	92.76946	98.72782	93.611	102.6067	93.85991	93.14023	100.6944	93.24	97.03482	98.17971	95.85733	97.51835	97.12333	100.7373	97.42179	96.03127	95.93797	96.98698
5.375	98.67776	97.12031	92.76963	98.73374	93.60776	102.6352	93.90492	93.14852	100.6644	93.24858	97.05159	98.19319	95.86661	97.52071	97.14648	100.715	97.44205	96.04009	95.95439	96.99873
5.383333	98.70559	97.12175	92.77018	98.73861	93.60495	102.6655	93.94191	93.15557	100.6358	93.25881	97.06802	98.2125	95.87405	97.52444	97.16855	100.6939	97.4616	96.0472	95.97152	97.01056
5.391667	98.75012	97.12325	92.77092	98.74249	93.60263	102.6975	93.9708	93.16134	100.609	93.27043	97.08383	98.23828	95.87943	97.52967	97.18955	100.6742	97.48036	96.05256	95.98905	97.02236
5.4	98.80951	97.12499	92.77164	98.74546	93.60087	102.7311	93.99163	93.16586	100.5844	93.28312	97.09867	98.27096	95.88267	97.53653	97.20956	100.6561	97.49826	96.05619	96.00672	97.03396
5.408333	98.88156	97.12708	92.77213	98.74771	93.59969	102.766	94.00458	93.16922	100.562	93.29655	97.1122	98.3107	95.8838	97.5451	97.22873	100.6398	97.51525	96.05817	96.02424	97.04515
5.416667	98.96384	97.12962	92.77217	98.74945	93.59913	102.8021	94.01	93.17159	100.5418	93.31035	97.12408	98.35738	95.88298	97.55547	97.24723	100.6251	97.5313	96.05863	96.04136	97.05573
5.425	99.05377	97.13268	92.77153	98.75097	93.59919	102.8389	94.0084	93.17314	100.5238	93.32419	97.13399	98.41055	95.88051	97.56767	97.2653	100.6122	97.54639	96.05778	96.05783	97.06547
5.433333	99.14875	97.1363	92.77003	98.75261	93.59985	102.8764	94.00049	93.17411	100.5079	93.33776	97.1417	98.46941	95.87673	97.58171	97.28316	100.6012	97.56051	96.05585	96.07343	97.07415
5.441667	99.24627	97.14049	92.76746	98.75472	93.60107	102.9143	93.98713	93.17476	100.4941	93.35078	97.14705	98.53283	95.87209	97.59753	97.30105	100.5919	97.57367	96.0531	96.08794	97.08161
5.45	99.34392	97.14524	92.76368	98.75765	93.6028	102.9525	93.96933	93.17533	100.4823	93.36309	97.15	98.59934	95.86704	97.61506	97.31921	100.5844	97.5859	96.04983	96.10114	97.0877
5.458333	99.43955	97.15049	92.75858	98.76172	93.60496	102.9909	93.94821	93.1761	100.4724	93.37456	97.15061	98.66723	95.86204	97.63415	97.33786	100.5787	97.59725	96.0463	96.11281	97.0923
5.466667	99.53123	97.15617	92.75213	98.76717	93.60751	103.0294	93.92496	93.17733	100.4643	93.38517	97.14904	98.73457	95.85753	97.65466	97.35719	100.5746	97.60779	96.04272	96.12276	97.09536
5.475	99.61737	97.16216	92.74438	98.77416	93.61039	103.068	93.9008	93.17926	100.4581	93.39497	97.14556	98.79936	95.85388	97.6764	97.37738	100.572	97.61764	96.03927	96.13079	97.09685
5.483333	99.69671	97.16831	92.73545	98.78276	93.61357	103.1065	93.87698	93.18214	100.4535	93.40406	97.14052	98.85962	95.85137	97.69914	97.39855	100.5707	97.62697	96.03604	96.13674	97.09677
5.491667	99.76829	97.17449	92.72556	98.79294	93.61703	103.145	93.85477	93.1862	100.4505	93.41263	97.13432	98.91348	95.85022	97.72264	97.42076	100.5703	97.63601	96.03306	96.14049	97.09513
5.5	99.83153	97.18054	92.71499	98.80458	93.62075	103.1832	93.83537	93.19166	100.4487	93.42094	97.1274	98.9593	95.85056	97.74663	97.44404	100.5708	97.64502	96.03029	96.14197	97.09197
5.508333	99.88609	97.18634	92.70401	98.81747	93.62468	103.2212	93.81993	93.19871	100.448	93.42929	97.12024	98.99573	95.85245	97.77087	97.46834	100.5718	97.6543	96.02764	96.14117	97.08733
5.516667	99.93197	97.19176	92.69295	98.83135	93.62881	103.2589	93.80946	93.20751	100.4481	93.43806	97.1133	99.02182	95.85596	97.79512	97.4936	100.573	97.66414	96.025	96.13817	97.08127
5.525	99.96936	97.19675	92.68209	98.84586	93.63312	103.296	93.80479	93.21821	100.4489	93.44764	97.10704	99.03701	95.86107	97.81917	97.51967	100.5742	97.67478	96.02222	96.13311	97.07385
5.533333	99.99868	97.20123	92.67169	98.86062	93.6376	103.3325	93.80648	93.23091	100.45	93.45842	97.10186	99.04123	95.86772	97.84283	97.54643	100.5752	97.6864	96.01922	96.1262	97.06511
5.541667	100.0205	97.20518	92.662	98.87521	93.64228	103.3682	93.81479	93.24563	100.4513	93.47075	97.09805	99.03486	95.87577	97.86596	97.57373	100.5759	97.69909	96.01596	96.11772	97.05516
5.55	100.0357	97.20858	92.65324	98.88924	93.64719	103.403	93.82956	93.26237	100.4524	93.48488	97.09581	99.01875	95.885	97.88843	97.6014	100.576	97.71284	96.01247	96.10799	97.04408
5.558333	100.045	97.21142	92.64559	98.90238	93.65237	103.4366	93.85022	93.28099	100.453	93.50099	97.09522	98.99412	95.8951	97.91014	97.62932	100.5756	97.72758	96.00889	96.09736	97.032
5.566667	100.0496	97.21369	92.63918	98.91441	93.65788	103.4691	93.87575	93.30132	100.4529	93.51916	97.09623	98.96259	95.90571	97.93101	97.65733	100.5744	97.74318	96.00539	96.08621	97.01908
5.575	100.0504	97.21537	92.63415	98.92522	93.66378	103.5004	93.90476	93.32308	100.4516	93.53931	97.09867	98.92602	95.91646	97.95099	97.68532	100.5725	97.75946	96.00226	96.07494	97.00549
5.583333	100.0485	97.21644	92.63058	98.93485	93.67015	103.5306	93.93559	93.34597	100.4491	93.56129	97.10226	98.88647	95.92696	97.97006	97.71317	100.57	97.77623	95.99977	96.06393	96.99145
5.591667	100.0449	97.21682	92.62849	98.94346	93.6771	103.56	93.96645	93.36966	100.4449	93.58482	97.10661	98.84604	95.93682	97.98823	97.74076	100.567	97.7933	95.99822	96.05353	96.97721
5.6	100.0407	97.21646	92.62791	98.95131	93.68476	103.5888	93.99552	93.39387	100.439	93.60958	97.1113	98.80677	95.9457	98.00556	97.76797	100.5635	97.81043	95.99788	96.04405	96.96305
5.608333	100.0366	97.21527	92.62879	98.95873	93.69323	103.6173	94.02104	93.41835	100.4314	93.6352	97.11583	98.77056	95.95332	98.02215	97.79467	100.5597	97.82742	95.99895	96.03572	96.94931
5.616667	100.0332	97.21319	92.63109	98.96607	93.70263	103.6458	94.04139	93.44293	100.4219	93.66123	97.11972	98.73899	95.9595	98.0381	97.82073	100.5559	97.84403	96.00151	96.02873	96.93629
5.625	100.031	97.21015	92.63476	98.97366	93.71304	103.6748	94.05506	93.46749	100.4109	93.68722	97.12249	98.71328	95.96421	98.05353	97.84598	100.5524	97.86005	96.00554	96.02317	96.92432
5.633333	100.0302	97.20612	92.63971	98.9818	93.72448	103.7046	94.0607	93.492	100.3986	93.71267	97.1237	98.69421	95.96753	98.06851	97.8703	100.5494	97.87529	96.01089	96.01911	96.91365
5.641667	100.0312	97.2011	92.64586	98.99072	93.73691	103.7353	94.05713	93.51645	100.3855	93.73705	97.12298	98.6821	95.96968	98.08309	97.8936	100.5471	97.88961	96.01728	96.01659	96.90451
5.65	100.0337	97.1951	92.65316	99.00055	93.75025	103.7672	94.04338	93.5409	100.372	93.75986	97.12002	98.67681	95.97098	98.09725	97.9158	100.5459	97.90293	96.02439	96.01559	96.89701
5.658333	100.0376	97.18821	92.66153	99.01133	93.76432	103.8003	94.01872	93.56538	100.3587	93.78063	97.11458	98.6778	95.9718	98.1109	97.93691	100.546	97.91528	96.03185	96.01608	96.89119
5.666667	100.0429	97.18055	92.67092	99.02303	93.77895	103.8344	93.98269	93.58992	100.3459	93.79897	97.10652	98.68426	95.9725	98.12391	97.95694	100.5478	97.92674	96.03928	96.01804	96.88699
5.675	100.0492	97.17228	92.68133	99.03555	93.79392	103.8693	93.93521	93.61455	100.3339	93.81462	97.09581	98.69516	95.97342	98.13606	97.97596	100.5515	97.93747	96.04636	96.02144	96.88428
5.683333	100.0563	97.16362	92.69274	99.04876	93.80902	103.9048	93.87655	93.63924	100.323	93.82746	97.08251	98.70941	95.97485	98.14709	97.99408	100.5571	97.94766	96.05285	96.02624	96.88288
5.691667	100.064	97.15485	92.70517	99.06248	93.82404	103.9404	93.80737	93.66397	100.3131	93.8375	97.06682	98.7259	95.977	98.15672	98.01141	100.5646	97.95751	96.05862	96.03242	96.88255
5.7	100.072	97.14626	92.71866	99.07651	93.83879	103.9756	93.72871	93.68866	100.3041	93.8449	97.04899	98.74353	95.98001	98.16468	98.02809	100.574	97.96724	96.06366	96.03998	96.88302
5.708333	100.0801	97.13817	92.73322	99.09067	93.85308	104.0099	93.64187	93.7132	100.296	93.84991	97.02933	98.76127	95.98398	98.17075	98.04424	100.5851	97.97704	96.06809	96.04889	96.88403
5.716667	100.0882	97.13089	92.74884	99.10474	93.86676	104.043	93.54835	93.73739	100.2883	93.8529	97.00819	98.7782	95.98892	98.17476	98.05996	100.5976	97.98708	96.07213	96.05913	96.88532
5.725	100.0961	97.12471	92.76548	99.11853	93.87968	104.0743	93.4498	93.76093	100.2806	93.85425	96.9859	98.7935	95.99478	98.17667	98.07535	100.6112	97.99752	96.07615	96.07061	96.88665
5.733333	100.1036	97.1199	92.78304	99.13183	93.89171	104.1034	93.34795	93.78344	100.2725	93.85439	96.96282	98.80652	96.00144	98.17652	98.09047	100.6255	98.00844	96.08057	96.0832	96.8878
5.741667	100.1106	97.11665	92.80139	99.14449	93.90275	104.1302	93.24457	93.80446	100.2634	93.85374	96.93928	98.81675	96.00871	98.17446	98.10537	100.6403	98.01991	96.08591	96.09669	96.88861
5.75	100.1169	97.11515	92.82034	99.15636	93.91272	104.1544	93.14147	93.82348	100.253	93.85268	96.91558	98.82383	96.01635	98.17071	98.12007	100.6551	98.03193	96.09277	96.11079	96.88898
5.758333	100.1226	97.11549	92.83964	99.16732	93.92156	104.1759	93.0405	93.84	100.2407	93.85157	96.89204	98.82754	96.02412	98.16556	98.13456	100.6698	98.04445	96.10177	96.12517	96.88884
5.766667	100.1274	97.11773	92.85903	99.1773	93.92922	104.1947	92.94355	93.85354	100.2263	93.85073	96.86892	98.82781	96.03176	98.15932	98.14877	100.684	98.05734	96.11355	96.13945	96.8882
5.775	100.1316	97.12188	92.8782	99.18627	93.93566	104.2111	92.85255	93.86371	100.2093	93.85045	96.8465	98.82467	96.03902	98.15231	98.16262	100.6974	98.07044	96.12873	96.15322	96.88714
5.783333	100.1351	97.12793	92.89685	99.19423	93.94086	104.225	92.76943	93.87022	100.1896	93.85102	96.82504	98.81828	96.04566	98.14482	98.17601	100.71	98.08352	96.1479	96.16605	96.88579
5.791667	100.1381	97.13583	92.91467	99.20123	93.94479	104.237	92.696	93.87288	100.1669	93.85274	96.80482	98.80888	96.05147	98.13713	98.18881	100.7214	98.09628	96.17152	96.17754	96.88435
5.8	100.1409	97.14551	92.93138	99.20735	93.94745	104.2472	92.63381	93.87166	100.1412	93.85588	96.78612	98.7968	96.05619	98.12953	98.20088	100.7313	98.10845	96.19993	96.18728	96.88306
5.808333	100.1438	97.1569	92.94672	99.21269	93.94883	104.2561	92.58401	93.86662	100.1124	93.86073	96.76921	98.78247	96.0596	98.12229	98.21208	100.7397	98.11973	96.23329	96.1949	96.88221
5.816667	100.147	97.16985	92.96044	99.2174	93.94894	104.264	92.54716	93.85794	100.0805	93.86751	96.7544	98.76637	96.06147	98.1157	98.22228	100.7462	98.12988	96.27154	96.20007	96.8821
5.825	100.1509	97.1842	92.97236	99.22163	93.94779	104.2715	92.52327	93.84587	100.0458	93.87638	96.74197	98.74905	96.06163	98.11004	98.23137	100.7508	98.1387	96.31434	96.20251	96.88308
5.833333	100.1556	97.19971	92.98231	99.22553	93.94543	104.2787	92.51183	93.83074	100.0084	93.88738	96.73225	98.73119	96.05992	98.10558	98.23926	100.7535	98.1461	96.36109	96.20201	96.88544
5.841667	100.1613	97.21609	92.99019	99.22922	93.94192	104.2861	92.51193	93.81295	99.96886	93.90041	96.72551	98.71353	96.05626	98.10253	98.24592	100.7543	98.15204	96.41089	96.19844	96.88948
5.85	100.1678	97.23297	92.99593	99.23278	93.93738	104.2939	92.52244	93.79295	99.92773	93.91527	96.72198	98.69693	96.0506	98.10108	98.25135	100.7534	98.15657	96.46256	96.1918	96.89541
5.858333	100.1752	97.24995	92.99953	99.23624	93.93195	104.3024	92.54202	93.77125	99.88572	93.93162	96.72181	98.68231	96.04296	98.10132	98.25561	100.7511	98.15982	96.5147	96.18216	96.90335
5.866667	100.1831	97.2666	93.00102	99.23958	93.92583	104.3115	92.56928	93.7484	99.84364	93.94907	96.72508	98.67065	96.03342	98.10326	98.25879	100.7477	98.16196	96.5657	96.16972	96.91335
5.875	100.1913	97.28249	93.00048	99.24272	93.91926	104.3215	92.60274	93.72497	99.80238	93.96716	96.73172	98.66292	96.0221	98.10684	98.26106	100.7435	98.16321	96.61382	96.15474	96.92534
5.883333	100.1996	97.29719	92.99805	99.24557	93.91252	104.3324	92.64085	93.70153	99.7628	93.98537	96.74159	98.65998	96.00919	98.11191	98.26265	100.7389	98.16378	96.65725	96.13754	96.93913
5.891667	100.2077	97.31031	92.99388	99.24799	93.9059	104.3442	92.68205	93.67865	99.72574	94.00317	96.75443	98.66253	95.99488	98.11826	98.26385	100.7342	98.16393	96.69419	96.1185	96.95447
5.9	100.2153	97.32152	92.98819	99.24984	93.89975	104.3568	92.72466	93.65687	99.69188	94.02002	96.76986	98.67101	95.97939	98.12567	98.26499	100.7297	98.16387	96.72298	96.09801	96.97102
5.908333	100.2221	97.33056	92.9812	99.25099	93.89439	104.3701	92.76702	93.63666	99.66172	94.03536	96.78739	98.68558	95.96295	98.13386	98.26644	100.7259	98.16385	96.7422	96.07648	96.98838
5.916667	100.228	97.33726	92.97315	99.25132	93.89014	104.384	92.80741	93.61843	99.63557	94.04868	96.80644	98.70613	95.94581	98.14259	98.26859	100.7233	98.16404	96.7508	96.05432	97.00612
5.925	100.2328	97.3415	92.96428	99.25075	93.88729	104.3982	92.84412	93.60248	99.61356	94.05949	96.82633	98.73231	95.92821	98.15158	98.2718	100.7223	98.16462	96.74819	96.03191	97.02381
5.933333	100.2365	97.34328	92.95484	99.24921	93.88613	104.4126	92.87552	93.58903	99.59564	94.06745	96.84632	98.76352	95.91041	98.16059	98.27642	100.7234	98.16572	96.73428	96.00959	97.04102
5.941667	100.2391	97.34263	92.94505	99.24667	93.8869	104.4271	92.90007	93.57813	99.58166	94.0723	96.86565	98.799	95.89266	98.16937	98.28272	100.7267	98.1674	96.70953	95.98765	97.05738
5.95	100.2407	97.33969	92.93508	99.24312	93.88981	104.4414	92.91643	93.56973	99.57142	94.07392	96.88356	98.83778	95.87523	98.17766	98.29092	100.7326	98.16971	96.67486	95.96634	97.07257
5.958333	100.2414	97.33465	92.92511	99.2386	93.89506	104.4554	92.9235	93.56371	99.56466	94.07238	96.89936	98.87871	95.85843	98.18522	98.30113	100.741	98.17264	96.63164	95.94581	97.08635
5.966667	100.2412	97.32775	92.91526	99.23318	93.90278	104.4689	92.92054	93.55986	99.56112	94.06791	96.91244	98.92049	95.84258	98.19185	98.31338	100.7517	98.17613	96.58156	95.9262	97.09855
5.975	100.2403	97.31933	92.90563	99.22701	93.91307	104.4819	92.90718	93.55795	99.56051	94.06089	96.92232	98.96168	95.82803	98.19736	98.32758	100.7644	98.18008	96.52652	95.90756	97.10913
5.983333	100.2387	97.30975	92.8963	99.22023	93.92596	104.4944	92.88349	93.55775	99.56256	94.05188	96.92871	99.0008	95.81515	98.20162	98.34359	100.7785	98.18436	96.46854	95.88992	97.11813
5.991667	100.2363	97.29946	92.88736	99.21306	93.94143	104.5063	92.84995	93.55905	99.56695	94.04153	96.93144	99.03638	95.80426	98.20459	98.36118	100.7934	98.1888	96.40965	95.87327	97.12568
6	100.2332	97.28893	92.87888	99.20572	93.95939	104.5175	92.80743	93.56166	99.57336	94.03059	96.93058	99.06702	95.79567	98.20626	98.38009	100.8085	98.19319	96.35185	95.85759	97.13197
6.008333	100.2294	97.27871	92.87091	99.19848	93.97974	104.5281	92.75715	93.56542	99.5814	94.0198	96.92634	99.09152	95.78958	98.20673	98.40002	100.8231	98.19733	96.29699	95.84282	97.13717
6.016667	100.2249	97.26936	92.86352	99.19157	94.00231	104.538	92.70058	93.57021	99.59067	94.00981	96.91909	99.10889	95.78612	98.2061	98.42065	100.8366	98.20101	96.24666	95.82891	97.14146
6.025	100.22	97.26148	92.85674	99.18525	94.02689	104.5472	92.63938	93.57592	99.60073	94.0012	96.90928	99.11843	95.78534	98.20452	98.44166	100.8483	98.20402	96.20215	95.81577	97.14499
6.033333	100.2148	97.25561	92.85061	99.17969	94.05328	104.5556	92.57527	93.58248	99.61108	93.99438	96.89749	99.11976	95.78721	98.20214	98.4627	100.8578	98.20616	96.16432	95.80331	97.14786
6.041667	100.2095	97.25222	92.84513	99.17504	94.08122	104.5632	92.51002	93.58983	99.62122	93.98963	96.88428	99.11288	95.79163	98.19912	98.48344	100.8647	98.20728	96.13366	95.79138	97.15011
6.05	100.2046	97.25172	92.84032	99.17141	94.11047	104.5701	92.44533	93.59795	99.63062	93.98709	96.87022	99.09806	95.79841	98.19561	98.5035	100.8687	98.20722	96.11024	95.77986	97.15179
6.058333	100.2004	97.25439	92.83614	99.16882	94.14073	104.5762	92.38286	93.60682	99.63876	93.98683	96.85583	99.07591	95.80732	98.19176	98.5225	100.8696	98.2059	96.09382	95.76861	97.1529
6.066667	100.1973	97.26038	92.83254	99.16725	94.17171	104.5817	92.32419	93.61641	99.64512	93.98878	96.84155	99.04721	95.81809	98.18773	98.54005	100.8672	98.2033	96.0839	95.75749	97.15341
6.075	100.1957	97.26974	92.82946	99.16663	94.20311	104.5867	92.27076	93.6267	99.6492	93.99283	96.82774	99.01292	95.83048	98.18364	98.55576	100.8614	98.19949	96.07979	95.7464	97.15332
6.083333	100.1958	97.28236	92.82681	99.16683	94.2346	104.5911	92.22387	93.63766	99.65055	93.99879	96.81469	98.97405	95.84426	98.17967	98.5693	100.8523	98.19466	96.08071	95.73528	97.15259
6.091667	100.1978	97.29803	92.82448	99.16767	94.26585	104.5952	92.18458	93.64925	99.64875	94.0064	96.80259	98.93162	95.85926	98.17597	98.58035	100.84	98.18912	96.08583	95.7241	97.15122
6.1	100.2016	97.31644	92.82237	99.16891	94.29653	104.5989	92.1537	93.66141	99.64351	94.01537	96.79158	98.88655	95.87536	98.17275	98.58873	100.8248	98.18325	96.09428	95.71292	97.14921
6.108333	100.207	97.33718	92.82038	99.17028	94.32631	104.6025	92.13175	93.67408	99.63466	94.02535	96.78175	98.83962	95.89249	98.17025	98.59434	100.807	98.1775	96.10525	95.70188	97.14658
6.116667	100.2139	97.35978	92.8184	99.17145	94.35489	104.6059	92.11896	93.68718	99.62218	94.03595	96.77314	98.79139	95.91062	98.16873	98.59722	100.7869	98.17236	96.1179	95.6912	97.14335
6.125	100.2219	97.3837	92.81634	99.1721	94.38198	104.6092	92.11525	93.70063	99.60621	94.0468	96.76574	98.7422	95.92973	98.16846	98.59754	100.765	98.16832	96.13148	95.68114	97.13956
6.133333	100.2307	97.40842	92.81411	99.1719	94.40734	104.6124	92.12028	93.71434	99.58703	94.05749	96.75954	98.69219	95.9498	98.16967	98.59557	100.7418	98.16584	96.1453	95.67206	97.13525
6.141667	100.2402	97.43338	92.81162	99.17051	94.43076	104.6155	92.13343	93.72826	99.56501	94.06761	96.75449	98.6413	95.97079	98.17257	98.59167	100.7176	98.16534	96.15878	95.66432	97.13047
6.15	100.25	97.45806	92.80877	99.16762	94.45209	104.6185	92.15382	93.74234	99.54057	94.07675	96.75052	98.58936	95.99256	98.1773	98.58623	100.6928	98.16717	96.1715	95.65829	97.12528
6.158333	100.26	97.482	92.8055	99.16295	94.47127	104.6211	92.18032	93.75656	99.51415	94.08453	96.74756	98.53615	96.0149	98.18393	98.57969	100.6678	98.17157	96.18318	95.65431	97.11975
6.166667	100.2702	97.50479	92.80174	99.15623	94.48826	104.6231	92.21151	93.77093	99.48615	94.0906	96.74553	98.48149	96.03749	98.19241	98.57244	100.643	98.17864	96.1937	95.6527	97.11395
6.175	100.2805	97.52614	92.79742	99.14726	94.50312	104.6244	92.24572	93.78547	99.45692	94.09465	96.7444	98.42529	96.0599	98.20261	98.56488	100.6186	98.18839	96.20306	95.65373	97.10795
6.183333	100.2911	97.54582	92.79249	99.13593	94.51598	104.6248	92.28101	93.8002	99.42673	94.09645	96.7441	98.36767	96.08165	98.21429	98.55735	100.5949	98.20069	96.21132	95.65757	97.10178
6.191667	100.3021	97.56374	92.78693	99.12224	94.527	104.624	92.31524	93.81513	99.39581	94.09588	96.7446	98.30897	96.10224	98.22712	98.55015	100.5721	98.2153	96.21855	95.66434	97.09547
6.2	100.3137	97.57986	92.78071	99.10629	94.53639	104.6221	92.34615	93.83027	99.36441	94.09295	96.74583	98.24979	96.12119	98.24069	98.54352	100.5505	98.23191	96.22477	95.67405	97.08906
6.208333	100.3261	97.59424	92.77382	99.08831	94.54435	104.6189	92.3715	93.84559	99.33277	94.08782	96.74774	98.19102	96.13809	98.25456	98.53767	100.5303	98.25014	96.22991	95.6866	97.08255
6.216667	100.3394	97.60699	92.76632	99.0686	94.5511	104.6145	92.38927	93.86105	99.30117	94.08078	96.75022	98.13373	96.15258	98.26828	98.53274	100.5116	98.26961	96.23377	95.70178	97.07595
6.225	100.3536	97.61826	92.75825	99.04754	94.55683	104.6088	92.39782	93.87661	99.26993	94.07224	96.7532	98.07922	96.1644	98.28142	98.52882	100.4947	98.28989	96.23607	95.71926	97.06931
6.233333	100.3685	97.62822	92.74976	99.02561	94.5617	104.6022	92.39602	93.89221	99.23936	94.06272	96.75658	98.02887	96.17338	98.29357	98.52595	100.4796	98.31063	96.23645	95.7386	97.06265
6.241667	100.3838	97.63709	92.74101	99.00332	94.56583	104.5946	92.38343	93.90782	99.20979	94.05282	96.7603	97.9841	96.17942	98.30442	98.52407	100.4666	98.33148	96.23453	95.75926	97.05604
6.25	100.3992	97.64509	92.73224	98.9812	94.56934	104.5865	92.36032	93.92336	99.18149	94.04321	96.76437	97.94631	96.18254	98.3137	98.5231	100.4556	98.35214	96.22997	95.78065	97.04954
6.258333	100.4143	97.65245	92.72372	98.9598	94.57227	104.578	92.32775	93.93878	99.15472	94.03457	96.76883	97.91677	96.18284	98.32127	98.52284	100.4466	98.37236	96.22253	95.80215	97.04325
6.266667	100.4284	97.65939	92.71577	98.93965	94.57465	104.5695	92.28749	93.954	99.12968	94.02754	96.77381	97.89653	96.18055	98.32703	98.52308	100.4397	98.3919	96.21209	95.82313	97.03726
6.275	100.4411	97.66612	92.7087	98.92123	94.5765	104.5613	92.24193	93.96897	99.10653	94.0227	96.77949	97.88635	96.17599	98.33103	98.52352	100.4348	98.41056	96.19868	95.84298	97.03171
6.283333	100.4519	97.67284	92.70282	98.90495	94.5778	104.5536	92.19385	93.98362	99.08542	94.0205	96.78612	97.88662	96.16956	98.33339	98.52386	100.4319	98.42817	96.18251	95.8611	97.0267
6.291667	100.4604	97.67968	92.69839	98.8911	94.57857	104.5465	92.14629	93.99792	99.06647	94.02127	96.79396	97.89731	96.16174	98.33429	98.52378	100.4308	98.44463	96.16392	95.87691	97.02231
6.3	100.4664	97.68678	92.6956	98.87987	94.57882	104.54	92.10227	94.01185	99.04981	94.02517	96.8033	97.91794	96.15309	98.33399	98.523	100.4314	98.45991	96.14333	95.88984	97.01863
6.308333	100.4695	97.69419	92.69454	98.87133	94.57859	104.5342	92.06466	94.02539	99.03556	94.03217	96.81442	97.94765	96.14416	98.33279	98.52129	100.4337	98.47403	96.12124	95.89936	97.01565
6.316667	100.4696	97.70196	92.69522	98.86544	94.57794	104.529	92.03601	94.03852	99.02386	94.04208	96.82759	97.98517	96.13554	98.33102	98.51846	100.4374	98.48708	96.09813	95.90498	97.01335
6.325	100.4666	97.71011	92.69757	98.86205	94.57697	104.5242	92.01846	94.05124	99.01485	94.05455	96.84303	98.02896	96.12775	98.32905	98.5144	100.4422	98.49919	96.07448	95.90629	97.01166
6.333333	100.4603	97.71864	92.70141	98.86094	94.57579	104.5198	92.01355	94.06351	99.00866	94.06906	96.86091	98.07723	96.12128	98.32726	98.50903	100.448	98.51053	96.05073	95.90295	97.01047
6.341667	100.451	97.72754	92.70648	98.86181	94.57454	104.5157	92.02224	94.07533	99.00541	94.08503	96.88133	98.12804	96.11655	98.32607	98.50238	100.4542	98.52129	96.02727	95.89474	97.00962
6.35	100.4385	97.73682	92.71247	98.86435	94.57335	104.5116	92.04476	94.08669	99.00513	94.10181	96.90433	98.17943	96.11385	98.32586	98.49452	100.4606	98.53166	96.00444	95.88153	97.00899
6.358333	100.4232	97.74649	92.71901	98.8682	94.57234	104.5075	92.08072	94.0976	99.00784	94.11871	96.92986	98.22948	96.11339	98.32702	98.48556	100.4667	98.54186	95.98252	95.86329	97.00841
6.366667	100.4052	97.75656	92.72571	98.87296	94.57161	104.503	92.12907	94.10807	99.01348	94.13512	96.95782	98.27644	96.11526	98.32984	98.47572	100.4719	98.55207	95.96168	95.8401	97.00777
6.375	100.3848	97.76705	92.73215	98.87826	94.57123	104.4981	92.18819	94.11815	99.02192	94.15047	96.98799	98.31885	96.11945	98.33455	98.46524	100.476	98.56248	95.94199	95.81216	97.00693
6.383333	100.3625	97.778	92.73794	98.88374	94.57125	104.4927	92.25591	94.1279	99.03297	94.16433	97.02009	98.35555	96.1258	98.34123	98.45438	100.4784	98.57322	95.92336	95.7798	97.00582
6.391667	100.3387	97.78942	92.74272	98.88907	94.57168	104.4865	92.32959	94.13741	99.04639	94.17638	97.05373	98.38579	96.1341	98.34985	98.44347	100.4789	98.58441	95.90561	95.74345	97.00434
6.4	100.3141	97.8013	92.74613	98.89402	94.57254	104.4796	92.40612	94.1468	99.06183	94.18647	97.08844	98.4092	96.14398	98.36024	98.4328	100.4771	98.59609	95.88843	95.70368	97.00246
6.408333	100.289	97.81364	92.74789	98.89842	94.57382	104.4719	92.48209	94.15622	99.07888	94.19459	97.1237	98.42577	96.15504	98.37211	98.4227	100.4728	98.60833	95.87149	95.66118	97.00014
6.416667	100.2643	97.82636	92.74776	98.90218	94.57549	104.4633	92.55382	94.16582	99.09705	94.20089	97.15892	98.43584	96.16678	98.38508	98.41343	100.466	98.62114	95.85441	95.6167	96.99738
6.425	100.2403	97.83937	92.74559	98.90532	94.57755	104.4541	92.61753	94.17577	99.11576	94.20558	97.19346	98.44007	96.17869	98.3987	98.40523	100.4567	98.63452	95.83688	95.57111	96.99416
6.433333	100.2176	97.85257	92.74129	98.90788	94.57995	104.4444	92.66947	94.18622	99.13436	94.20896	97.22669	98.43934	96.19027	98.41248	98.39831	100.4449	98.64846	95.81867	95.52533	96.99046
6.441667	100.1964	97.86583	92.73486	98.90998	94.58264	104.4343	92.70612	94.19727	99.15217	94.21134	97.25794	98.43475	96.20109	98.42587	98.39281	100.4309	98.66292	95.79961	95.48035	96.98622
6.45	100.1771	97.87902	92.72639	98.91178	94.58557	104.4242	92.72434	94.20903	99.16846	94.21304	97.28656	98.4275	96.21078	98.43836	98.38883	100.415	98.67781	95.77965	95.43722	96.98137
6.458333	100.1596	97.89203	92.71604	98.91344	94.58866	104.4143	92.72164	94.22153	99.18253	94.21439	97.31191	98.41885	96.21906	98.44941	98.38646	100.3976	98.69305	95.75884	95.39704	96.9758
6.466667	100.1441	97.90476	92.70407	98.9151	94.59184	104.405	92.69633	94.23476	99.19371	94.21573	97.33344	98.41008	96.2257	98.45856	98.38575	100.3793	98.7085	95.73733	95.36094	96.96938
6.475	100.1305	97.91716	92.69078	98.91688	94.59505	104.3966	92.64776	94.24863	99.20141	94.21734	97.35066	98.40237	96.23056	98.46536	98.38674	100.3606	98.72402	95.71533	95.33003	96.96196
6.483333	100.1188	97.92918	92.67654	98.91886	94.59819	104.3894	92.57645	94.26298	99.20515	94.21952	97.36318	98.39684	96.23354	98.46947	98.38946	100.3421	98.73945	95.69314	95.30533	96.95338
6.491667	100.1088	97.9408	92.66171	98.92109	94.60122	104.3836	92.48421	94.27762	99.20462	94.22252	97.37074	98.39441	96.23466	98.4706	98.39391	100.3243	98.75459	95.67108	95.28774	96.94349
6.5	100.1006	97.95201	92.64671	98.92355	94.60405	104.3794	92.37417	94.29228	99.1997	94.22658	97.37321	98.39584	96.23401	98.46855	98.4001	100.3079	98.76924	95.6495	95.27798	96.93216
6.508333	100.0941	97.96281	92.63191	98.92618	94.60663	104.3767	92.25073	94.3067	99.19049	94.23188	97.3706	98.40165	96.23182	98.46317	98.40798	100.293	98.78317	95.62875	95.27659	96.91933
6.516667	100.0894	97.97319	92.61769	98.92887	94.60889	104.3755	92.11942	94.3206	99.17725	94.23858	97.36309	98.41213	96.22839	98.45441	98.41745	100.2801	98.79612	95.60913	95.28386	96.90497
6.525	100.0865	97.98313	92.60438	98.93151	94.6108	104.3757	91.98674	94.33378	99.16042	94.24679	97.35103	98.42728	96.2241	98.44224	98.42838	100.2693	98.80783	95.59097	95.29984	96.88912
6.533333	100.0855	97.99262	92.59226	98.93395	94.61235	104.377	91.8599	94.34609	99.14051	94.25656	97.33491	98.44685	96.2194	98.4267	98.44057	100.2606	98.81804	95.57453	95.3243	96.87189
6.541667	100.0866	98.00163	92.58154	98.93605	94.61356	104.3792	91.74658	94.35744	99.11806	94.2679	97.31535	98.47032	96.2147	98.40786	98.45381	100.254	98.82651	95.56011	95.35673	96.85347
6.55	100.0898	98.01014	92.57236	98.93768	94.61448	104.382	91.65459	94.36777	99.09355	94.2808	97.2931	98.49697	96.21041	98.38585	98.46789	100.2493	98.83303	95.54799	95.39639	96.83408
6.558333	100.0954	98.01814	92.56477	98.93875	94.61519	104.3853	91.59154	94.37709	99.0674	94.29515	97.26895	98.52589	96.20691	98.36079	98.48259	100.2463	98.83742	95.53848	95.44232	96.814
6.566667	100.1035	98.02559	92.55872	98.93917	94.61579	104.389	91.56444	94.3854	99.03986	94.3108	97.24372	98.55606	96.20456	98.33281	98.49771	100.2446	98.83955	95.53187	95.49343	96.79354
6.575	100.1141	98.03242	92.55412	98.93888	94.6164	104.3929	91.57921	94.39272	99.01108	94.32751	97.21822	98.58644	96.20366	98.30208	98.5131	100.2441	98.83934	95.52848	95.54855	96.77302
6.583333	100.1272	98.03858	92.55079	98.93781	94.61714	104.3971	91.64019	94.39908	98.98105	94.34491	97.19322	98.61601	96.20449	98.2688	98.52861	100.2444	98.83677	95.52865	95.60648	96.75276
6.591667	100.1428	98.04398	92.54852	98.93593	94.61813	104.4016	91.74981	94.4045	98.9497	94.36251	97.16942	98.64387	96.20724	98.23319	98.54413	100.2451	98.83191	95.53271	95.66607	96.7331
6.6	100.1607	98.04855	92.54704	98.93319	94.61951	104.4066	91.90836	94.40903	98.91687	94.37975	97.14741	98.66925	96.21208	98.19558	98.55956	100.2462	98.82485	95.54098	95.72624	96.71435
6.608333	100.1806	98.05226	92.5461	98.92954	94.62137	104.412	92.11394	94.41272	98.88244	94.39598	97.12769	98.69161	96.21912	98.15631	98.57482	100.2475	98.81579	95.55378	95.78601	96.69684
6.616667	100.2021	98.0551	92.54542	98.92498	94.62381	104.418	92.36269	94.41569	98.84633	94.41052	97.11064	98.71057	96.2284	98.11579	98.58983	100.2488	98.80494	95.57136	95.84447	96.68089
6.625	100.2249	98.05712	92.54476	98.9195	94.6269	104.4246	92.64908	94.41807	98.80852	94.42273	97.09651	98.72597	96.23987	98.07448	98.60452	100.2502	98.79257	95.59389	95.90082	96.66679
6.633333	100.2485	98.05844	92.54388	98.91314	94.63065	104.4317	92.96639	94.42001	98.7691	94.43204	97.08547	98.73775	96.25339	98.03281	98.61879	100.2517	98.77893	95.62143	95.95433	96.6548
6.641667	100.2722	98.05923	92.54259	98.906	94.63505	104.4395	93.30703	94.42166	98.72829	94.43802	97.0776	98.74596	96.26874	97.99125	98.63256	100.2533	98.76431	95.65391	96.00438	96.64512
6.65	100.2955	98.05972	92.54075	98.8982	94.64002	104.4477	93.66302	94.42318	98.68645	94.44039	97.07294	98.75069	96.2856	97.95019	98.64572	100.2551	98.74898	95.69107	96.05042	96.6379
6.658333	100.318	98.06016	92.53826	98.88996	94.64547	104.4565	94.02627	94.42468	98.64407	94.43908	97.07149	98.75204	96.30359	97.91001	98.65813	100.2572	98.73321	95.7325	96.09204	96.63322
6.666667	100.3392	98.06083	92.5351	98.8815	94.6513	104.4657	94.38905	94.42628	98.60179	94.43421	97.07321	98.75007	96.32231	97.87102	98.66966	100.2597	98.71724	95.77762	96.12893	96.63111
6.675	100.3586	98.06201	92.53129	98.87312	94.65738	104.4751	94.74431	94.4281	98.5603	94.4261	97.07802	98.74477	96.34136	97.83345	98.68016	100.2626	98.70133	95.82574	96.1609	96.63153
6.683333	100.3759	98.06397	92.52691	98.8651	94.66362	104.4847	95.08597	94.43028	98.52039	94.41524	97.08584	98.73607	96.36036	97.79747	98.68951	100.2661	98.6857	95.87602	96.1879	96.63443
6.691667	100.3909	98.06697	92.52209	98.85775	94.66996	104.4942	95.40913	94.43294	98.48283	94.40221	97.09657	98.7238	96.37905	97.76317	98.69761	100.27	98.67056	95.92756	96.21003	96.63975
6.7	100.4035	98.07123	92.51699	98.85131	94.67634	104.5034	95.71016	94.43622	98.44839	94.38766	97.11012	98.70766	96.39721	97.73062	98.70443	100.2745	98.65608	95.97936	96.22752	96.6474
6.708333	100.4137	98.07696	92.51177	98.84602	94.68273	104.512	95.98661	94.44025	98.41778	94.37225	97.12637	98.68729	96.41474	97.69983	98.70998	100.2795	98.6424	96.03038	96.24071	96.65732
6.716667	100.4214	98.08428	92.50663	98.84205	94.68913	104.5196	96.23717	94.44513	98.39157	94.35658	97.14521	98.66226	96.4316	97.67083	98.71429	100.285	98.62957	96.07956	96.25006	96.66942
6.725	100.4269	98.09332	92.50175	98.8395	94.69553	104.5259	96.46144	94.45095	98.37024	94.34119	97.1665	98.63211	96.44779	97.64367	98.71747	100.2909	98.61756	96.12584	96.25608	96.68364
6.733333	100.4305	98.10412	92.4973	98.83839	94.70194	104.5304	96.65979	94.45774	98.35407	94.32651	97.19007	98.5964	96.46338	97.61841	98.71964	100.297	98.60624	96.16827	96.25937	96.69991
6.741667	100.4323	98.11668	92.49345	98.83865	94.70833	104.5329	96.83311	94.46551	98.34313	94.31287	97.21569	98.55474	96.47841	97.59511	98.72094	100.3033	98.59538	96.20598	96.26052	96.71812
6.75	100.4329	98.13093	92.49034	98.84011	94.71468	104.5331	96.98269	94.47426	98.33727	94.3005	97.24309	98.50686	96.49296	97.57386	98.72152	100.3096	98.58469	96.23826	96.26014	96.73817
6.758333	100.4325	98.14677	92.4881	98.84253	94.72092	104.5308	97.11006	94.48392	98.33612	94.28958	97.27193	98.45266	96.5071	97.5547	98.72156	100.3158	98.57381	96.26456	96.25883	96.75991
6.766667	100.4315	98.16403	92.48684	98.84558	94.72695	104.5261	97.21689	94.49441	98.33911	94.28027	97.30178	98.39218	96.52091	97.5377	98.72123	100.3217	98.56238	96.28447	96.25711	96.78319
6.775	100.4303	98.18252	92.48664	98.84888	94.73265	104.5189	97.30498	94.50558	98.34556	94.27271	97.33215	98.32567	96.53447	97.5229	98.72073	100.3273	98.55004	96.29774	96.25546	96.8078
6.783333	100.4293	98.20201	92.48758	98.85203	94.73784	104.5095	97.37623	94.51722	98.35473	94.26701	97.36247	98.25355	96.54791	97.51035	98.72025	100.3326	98.5365	96.30427	96.25426	96.83351
6.791667	100.4288	98.22228	92.4897	98.8546	94.74234	104.4982	97.43271	94.52904	98.36585	94.26325	97.39217	98.17642	96.56132	97.50004	98.72001	100.3377	98.52154	96.30409	96.25383	96.86006
6.8	100.4291	98.2431	92.49303	98.85617	94.74593	104.4853	97.4766	94.5407	98.3782	94.26146	97.42064	98.09504	96.57484	97.49193	98.72022	100.3428	98.50504	96.29734	96.25439	96.88718
6.808333	100.4306	98.26427	92.49755	98.85635	94.74842	104.4713	97.51019	94.55183	98.39109	94.26159	97.44729	98.01034	96.58856	97.48591	98.7211	100.3482	98.487	96.2843	96.25607	96.91456
6.816667	100.4334	98.2856	92.50322	98.85481	94.74965	104.4566	97.53575	94.56208	98.40387	94.26355	97.47156	97.92336	96.60261	97.48178	98.72284	100.3541	98.46754	96.26535	96.25893	96.9419
6.825	100.4379	98.30691	92.50996	98.85132	94.74948	104.4418	97.55546	94.5711	98.41596	94.26717	97.49298	97.83528	96.61702	97.4793	98.72563	100.3607	98.44686	96.24101	96.26293	96.96889
6.833333	100.4441	98.32801	92.51771	98.84572	94.74783	104.4274	97.5712	94.57857	98.42679	94.27223	97.51114	97.74733	96.63182	97.4782	98.72959	100.3683	98.42525	96.21191	96.26794	96.99522
6.841667	100.4521	98.34874	92.52639	98.83798	94.74469	104.4139	97.58447	94.58421	98.43589	94.27846	97.52573	97.66078	96.6469	97.47821	98.73485	100.3769	98.403	96.17879	96.27377	97.02061
6.85	100.4619	98.3689	92.53592	98.82818	94.74009	104.4018	97.59623	94.58775	98.44283	94.28562	97.53655	97.57688	96.66208	97.47906	98.74144	100.3864	98.38044	96.14245	96.28015	97.04479
6.858333	100.4735	98.38831	92.54623	98.81653	94.73411	104.3916	97.60681	94.58894	98.4473	94.29349	97.54351	97.49681	96.67709	97.48054	98.74935	100.3965	98.35785	96.1037	96.28679	97.06751
6.866667	100.4868	98.40677	92.55727	98.8033	94.72688	104.3836	97.61586	94.58755	98.44903	94.30191	97.54663	97.42168	96.69165	97.48248	98.75849	100.4068	98.33546	96.06337	96.29337	97.08853
6.875	100.5018	98.4241	92.56899	98.78888	94.71857	104.3782	97.62228	94.58339	98.44785	94.31079	97.54602	97.35243	96.70545	97.48475	98.76872	100.4171	98.31347	96.02222	96.29958	97.10766
6.883333	100.5182	98.44016	92.58135	98.77366	94.70937	104.3755	97.62437	94.57631	98.44367	94.32005	97.54189	97.28984	96.71826	97.48727	98.77987	100.4267	98.29199	95.98097	96.30512	97.12475
6.891667	100.536	98.45482	92.59431	98.75811	94.69946	104.3758	97.61994	94.56624	98.4365	94.32964	97.53452	97.23445	96.72995	97.49001	98.79177	100.435	98.2711	95.9403	96.30979	97.1397
6.9	100.5549	98.46805	92.60783	98.74265	94.68905	104.3793	97.60654	94.55318	98.42645	94.33948	97.52427	97.18656	96.74048	97.49297	98.80425	100.4415	98.25082	95.90082	96.31342	97.15247
6.908333	100.5748	98.47984	92.62188	98.72773	94.67834	104.3859	97.58176	94.5372	98.41374	94.34945	97.51153	97.14621	96.74994	97.49613	98.81714	100.4456	98.23114	95.86313	96.31596	97.16307
6.916667	100.5954	98.49025	92.63643	98.71371	94.66751	104.3958	97.54352	94.51843	98.39867	94.35942	97.49675	97.11315	96.75854	97.49948	98.83032	100.4468	98.212	95.82782	96.31744	97.1716
6.925	100.6164	98.49937	92.65146	98.70094	94.65674	104.4088	97.49048	94.497	98.38167	94.36917	97.48037	97.08692	96.76658	97.50298	98.84365	100.4448	98.1933	95.79548	96.31794	97.17817
6.933333	100.6376	98.5073	92.66698	98.68968	94.64619	104.4247	97.42242	94.47309	98.36322	94.3785	97.46283	97.06682	96.77439	97.50653	98.85702	100.4394	98.17493	95.7667	96.31763	97.18292
6.941667	100.6586	98.51417	92.68301	98.68014	94.636	104.4433	97.34057	94.44691	98.3439	94.38717	97.44455	97.05199	96.78231	97.50998	98.87028	100.4305	98.15673	95.74202	96.31667	97.186
6.95	100.6791	98.52008	92.69959	98.6725	94.62627	104.4644	97.24776	94.41866	98.32431	94.39495	97.42592	97.04149	96.79057	97.51313	98.8833	100.4182	98.13856	95.72194	96.31528	97.18756
6.958333	100.6989	98.5251	92.71677	98.66684	94.61708	104.4876	97.14831	94.38863	98.30507	94.40167	97.4073	97.03433	96.79933	97.51577	98.89592	100.4028	98.12024	95.70687	96.31368	97.18775
6.966667	100.7173	98.5293	92.73464	98.6632	94.60851	104.5126	97.04762	94.3571	98.2868	94.40719	97.38898	97.02962	96.80858	97.51762	98.90799	100.3846	98.10165	95.69709	96.31212	97.18673
6.975	100.7341	98.53269	92.75328	98.66155	94.60058	104.5389	96.95154	94.32443	98.27007	94.41145	97.37122	97.0266	96.81818	97.51843	98.9193	100.364	98.08267	95.69279	96.31087	97.18464
6.983333	100.7488	98.53524	92.77278	98.66178	94.59331	104.5661	96.86559	94.29103	98.25533	94.41445	97.35421	97.02468	96.82788	97.51791	98.92968	100.3416	98.06322	95.69399	96.31024	97.18166
6.991667	100.7609	98.53691	92.79323	98.66369	94.58669	104.5939	96.79426	94.25735	98.24295	94.41622	97.33811	97.0235	96.83735	97.5158	98.9389	100.3178	98.04326	95.7006	96.31052	97.17794
7	100.7702	98.53762	92.8147	98.66701	94.5807	104.622	96.74039	94.22384	98.23317	94.41687	97.32308	97.02286	96.84625	97.51186	98.94676	100.2934	98.02285	95.71236	96.31199	97.1736
7.008333	100.7763	98.53729	92.83725	98.67141	94.57526	104.6498	96.70487	94.19097	98.22607	94.41652	97.30925	97.02277	96.8542	97.50588	98.95304	100.2689	98.00208	95.72889	96.31487	97.16876
7.016667	100.7792	98.53582	92.86089	98.67649	94.5703	104.6772	96.68663	94.15918	98.22164	94.41538	97.2968	97.02337	96.86082	97.49771	98.95756	100.2449	97.98113	95.74964	96.31928	97.16348
7.025	100.7788	98.53316	92.88561	98.68183	94.56575	104.704	96.68285	94.12883	98.21972	94.41362	97.28592	97.02501	96.86575	97.48727	98.9602	100.2221	97.96025	95.77398	96.32527	97.15784
7.033333	100.7753	98.52925	92.91134	98.68702	94.56153	104.7299	96.68944	94.10026	98.22003	94.41147	97.27682	97.02818	96.86861	97.47455	98.96086	100.2009	97.93969	95.80116	96.33283	97.15183
7.041667	100.769	98.5241	92.93794	98.69166	94.55761	104.7551	96.70156	94.07368	98.22218	94.40915	97.2697	97.03352	96.86909	97.45962	98.95954	100.1818	97.91972	95.83044	96.34189	97.14545
7.05	100.7601	98.51772	92.96524	98.69542	94.55398	104.7794	96.71432	94.04922	98.22562	94.40685	97.26472	97.04174	96.86691	97.44261	98.95624	100.1651	97.90054	95.86105	96.35233	97.13867
7.058333	100.7493	98.51022	92.99302	98.69804	94.5507	104.803	96.7233	94.02688	98.22972	94.40475	97.26198	97.05364	96.86184	97.4237	98.95104	100.151	97.8823	95.89229	96.36402	97.13143
7.066667	100.7369	98.50172	93.02102	98.69935	94.54782	104.8259	96.72509	94.00657	98.23369	94.40302	97.26149	97.06997	96.85375	97.40318	98.94401	100.1397	97.86505	95.92347	96.37686	97.12366
7.075	100.7236	98.49238	93.04898	98.69927	94.54544	104.8481	96.71758	93.98808	98.23668	94.40176	97.26313	97.09134	96.84261	97.38136	98.93529	100.131	97.84876	95.954	96.39073	97.1153
7.083333	100.7099	98.48243	93.07665	98.69778	94.54362	104.8695	96.70011	93.97117	98.2378	94.40107	97.26667	97.11818	96.82851	97.35864	98.925	100.1248	97.83329	95.98333	96.40553	97.10629
7.091667	100.6963	98.47206	93.10377	98.69491	94.54245	104.8902	96.67334	93.95551	98.23617	94.40104	97.27178	97.15061	96.81166	97.33547	98.91333	100.1208	97.81846	96.01101	96.4212	97.09656
7.1	100.6833	98.46151	93.13012	98.69077	94.54199	104.91	96.63898	93.94077	98.23102	94.40174	97.27801	97.18843	96.79244	97.31232	98.90047	100.1189	97.804	96.03664	96.43766	97.08608
7.108333	100.6712	98.45097	93.15548	98.68548	94.54226	104.9289	96.59936	93.92658	98.22172	94.40323	97.28486	97.2311	96.77129	97.2897	98.88667	100.1187	97.78962	96.0599	96.45482	97.07479
7.116667	100.6603	98.44058	93.17964	98.67921	94.54328	104.9466	96.55701	93.91258	98.20788	94.40558	97.2918	97.27774	96.74875	97.26809	98.87218	100.12	97.77503	96.08052	96.47261	97.06265
7.125	100.6507	98.43047	93.20243	98.67214	94.54502	104.9631	96.51432	93.8984	98.18934	94.40882	97.29832	97.32724	96.72538	97.24795	98.8573	100.1224	97.76001	96.09829	96.49089	97.04965
7.133333	100.6426	98.42072	93.2237	98.66445	94.54743	104.9783	96.47333	93.88371	98.16615	94.41294	97.30396	97.37831	96.70175	97.22969	98.84234	100.1258	97.74437	96.11301	96.50952	97.03577
7.141667	100.636	98.41138	93.24332	98.65632	94.55042	104.9923	96.43552	93.86821	98.13863	94.41786	97.30835	97.42964	96.6784	97.2137	98.82762	100.1298	97.72805	96.12451	96.52833	97.02108
7.15	100.6308	98.40246	93.26122	98.64794	94.55387	105.0052	96.40175	93.85167	98.10728	94.42344	97.31119	97.47994	96.65584	97.20024	98.81347	100.134	97.71107	96.13268	96.54714	97.00564
7.158333	100.627	98.39394	93.27732	98.63948	94.55762	105.0169	96.37229	93.83388	98.07284	94.42945	97.31232	97.52805	96.63453	97.18953	98.80022	100.1382	97.69354	96.13741	96.56574	96.98957
7.166667	100.6244	98.38579	93.29161	98.63109	94.56151	105.0278	96.34675	93.81474	98.03617	94.43558	97.31165	97.57304	96.61491	97.18167	98.78818	100.142	97.67565	96.13867	96.58391	96.97303
7.175	100.6229	98.37796	93.30408	98.62289	94.56536	105.038	96.32417	93.79419	97.99829	94.4415	97.30917	97.6142	96.59739	97.17664	98.77763	100.1451	97.65762	96.13645	96.60139	96.95622
7.183333	100.6223	98.37041	93.31474	98.61494	94.56904	105.0479	96.30295	93.77229	97.9603	94.44687	97.30494	97.6511	96.58236	97.17431	98.76882	100.1471	97.63969	96.13083	96.61792	96.93936
7.191667	100.6225	98.3631	93.32365	98.60722	94.57241	105.0576	96.28093	93.74915	97.92334	94.45139	97.29903	97.68352	96.57018	97.17449	98.76195	100.1477	97.62208	96.12195	96.63316	96.9227
7.2	100.623	98.35602	93.33084	98.59966	94.57541	105.0675	96.25542	93.72502	97.88851	94.45479	97.29153	97.71147	96.56117	97.1769	98.75711	100.1469	97.60496	96.11002	96.64678	96.90647
7.208333	100.6237	98.34918	93.3364	98.59212	94.57803	105.0778	96.22328	93.70018	97.85683	94.45694	97.28254	97.7351	96.55555	97.18124	98.75434	100.1446	97.58845	96.09531	96.65844	96.89093
7.216667	100.6241	98.34263	93.34045	98.5844	94.58028	105.0891	96.18109	93.67499	97.82918	94.45773	97.27218	97.75471	96.55344	97.18721	98.75357	100.1409	97.57261	96.07818	96.6678	96.87631
7.225	100.6239	98.33648	93.34314	98.57631	94.58224	105.1013	96.1254	93.6498	97.80627	94.45719	97.26058	97.77064	96.55483	97.1945	98.75465	100.1358	97.55748	96.05901	96.67459	96.86284
7.233333	100.6229	98.33084	93.34468	98.56761	94.584	105.1149	96.05299	93.62495	97.78853	94.45536	97.24787	97.78331	96.55957	97.20284	98.75735	100.1296	97.54303	96.03822	96.67863	96.85075
7.241667	100.621	98.32583	93.34527	98.55811	94.58571	105.1297	95.96122	93.60076	97.77613	94.45233	97.23421	97.79315	96.56739	97.21194	98.76137	100.1226	97.52923	96.01626	96.67986	96.84028
7.25	100.618	98.32159	93.34519	98.54761	94.58748	105.1459	95.84835	93.57749	97.76892	94.44822	97.21976	97.80064	96.57786	97.22151	98.76639	100.1149	97.51602	95.99355	96.67837	96.83164
7.258333	100.614	98.31823	93.34469	98.53596	94.58946	105.1633	95.71383	93.55537	97.76648	94.44316	97.20468	97.80625	96.59048	97.23125	98.77206	100.1069	97.50337	95.97048	96.67439	96.82502
7.266667	100.6092	98.31587	93.34402	98.52308	94.59177	105.1815	95.55852	93.53461	97.76817	94.43728	97.18913	97.81047	96.60468	97.24083	98.77805	100.0988	97.49124	95.94741	96.66829	96.8206
7.275	100.604	98.31463	93.34341	98.50887	94.59455	105.2002	95.38486	93.5154	97.77317	94.43077	97.17329	97.81378	96.6198	97.25	98.78408	100.091	97.47961	95.9246	96.66055	96.81849
7.283333	100.5986	98.31467	93.34306	98.49333	94.59789	105.2191	95.1967	93.49788	97.78058	94.4238	97.15726	97.81665	96.63519	97.25854	98.78992	100.0837	97.46852	95.90222	96.65173	96.81877
7.291667	100.5936	98.31614	93.34309	98.47647	94.6019	105.2376	94.999	93.48216	97.78939	94.41659	97.14116	97.81951	96.65021	97.26632	98.79542	100.0775	97.45798	95.88034	96.64241	96.82146
7.3	100.5891	98.3192	93.3436	98.45835	94.60667	105.2552	94.79741	93.46829	97.79862	94.40934	97.12507	97.82277	96.66429	97.27328	98.80048	100.0726	97.44804	95.85893	96.63316	96.82649
7.308333	100.5855	98.32401	93.34459	98.43909	94.61224	105.2717	94.59783	93.45633	97.8073	94.40231	97.10908	97.82677	96.67692	97.2795	98.80505	100.0694	97.43873	95.83787	96.62452	96.83371
7.316667	100.5826	98.33066	93.34601	98.41885	94.61866	105.2867	94.40606	93.44629	97.81453	94.39571	97.09333	97.83183	96.68777	97.28509	98.80912	100.0682	97.43007	95.81699	96.61694	96.84285
7.325	100.5805	98.33922	93.34775	98.39787	94.62595	105.2999	94.22752	93.43815	97.81953	94.38978	97.07797	97.83818	96.69661	97.29028	98.81274	100.0692	97.42203	95.79612	96.61079	96.85358
7.333333	100.5789	98.34967	93.34963	98.3764	94.63412	105.3113	94.06699	93.43185	97.82165	94.38472	97.06315	97.84599	96.70341	97.29533	98.81595	100.0725	97.41455	95.77511	96.60633	96.86546
7.341667	100.5773	98.36192	93.35145	98.35473	94.64313	105.3207	93.92848	93.42728	97.82044	94.38071	97.04907	97.85538	96.7083	97.30055	98.81884	100.0779	97.40758	95.7539	96.60372	96.87804
7.35	100.5753	98.37579	93.35299	98.33317	94.65299	105.3282	93.81512	93.42425	97.8156	94.37786	97.0359	97.86639	96.71148	97.30622	98.82151	100.0852	97.40104	95.73257	96.60303	96.8909
7.358333	100.5724	98.39104	93.35403	98.31203	94.66366	105.3339	93.72909	93.42257	97.80705	94.37622	97.0238	97.87897	96.7133	97.31261	98.82408	100.094	97.39491	95.71134	96.60422	96.90361
7.366667	100.5682	98.4074	93.35433	98.29161	94.67514	105.3379	93.67159	93.422	97.79483	94.3757	97.01291	97.89306	96.71409	97.31991	98.82664	100.1039	97.38916	95.69052	96.60719	96.91587
7.375	100.5623	98.42455	93.35369	98.27215	94.68741	105.3405	93.64285	93.42234	97.77918	94.37608	97.00334	97.9085	96.71423	97.32828	98.82931	100.1144	97.38383	95.67054	96.61175	96.92745
7.383333	100.5545	98.44216	93.35188	98.25384	94.7004	105.3419	93.64213	93.42341	97.76046	94.37699	96.99515	97.9251	96.71407	97.33784	98.83216	100.1251	97.37901	95.65186	96.6177	96.9382
7.391667	100.5449	98.45991	93.34871	98.23681	94.71405	105.3422	93.66781	93.42511	97.73922	94.37799	96.98839	97.94262	96.71392	97.34864	98.83524	100.1355	97.37479	95.63493	96.62481	96.94805
7.4	100.5335	98.47747	93.34399	98.2211	94.72823	105.3419	93.71741	93.42739	97.7161	94.37856	96.98308	97.96077	96.714	97.36068	98.83858	100.1451	97.37127	95.62019	96.63284	96.95698
7.408333	100.5207	98.49457	93.33759	98.20668	94.74277	105.3411	93.78774	93.4303	97.69185	94.37821	96.97921	97.97923	96.71448	97.3739	98.84216	100.1536	97.36851	95.60807	96.64157	96.96501
7.416667	100.5067	98.51095	93.32939	98.19345	94.75744	105.3402	93.875	93.43396	97.66724	94.37649	96.97675	97.99764	96.71548	97.38819	98.84591	100.1605	97.36656	95.59894	96.65076	96.97214
7.425	100.4918	98.52641	93.31938	98.18127	94.77201	105.3394	93.97494	93.43857	97.64301	94.37308	96.97566	98.01558	96.71704	97.4034	98.84972	100.1654	97.36538	95.59315	96.66024	96.97836
7.433333	100.4763	98.54079	93.30756	98.16998	94.78617	105.3391	94.08308	93.44436	97.61983	94.36777	96.97587	98.03264	96.71922	97.41935	98.85341	100.1682	97.36492	95.59096	96.66983	96.98365
7.441667	100.4604	98.55398	93.29403	98.15939	94.79962	105.3397	94.19488	93.45158	97.59827	94.36051	96.97732	98.0483	96.72201	97.43585	98.85682	100.1685	97.36507	95.59261	96.67943	96.98794
7.45	100.4443	98.56592	93.27892	98.1493	94.81205	105.3415	94.30606	93.46049	97.57876	94.3514	96.97991	98.06205	96.72545	97.4527	98.85976	100.1661	97.36572	95.5982	96.68901	96.99117
7.458333	100.428	98.5766	93.26244	98.13951	94.82317	105.3448	94.41276	93.47129	97.56161	94.34069	96.98353	98.0733	96.72958	97.4697	98.86211	100.161	97.36672	95.60772	96.69856	96.99325
7.466667	100.4118	98.58603	93.2448	98.12983	94.83271	105.3499	94.51181	93.48415	97.54697	94.32877	96.98806	98.08151	96.73446	97.48668	98.86375	100.1532	97.36796	95.62101	96.70816	96.9941
7.475	100.3955	98.59429	93.22629	98.12007	94.84049	105.3569	94.60086	93.49916	97.53483	94.31616	96.99334	98.08617	96.74016	97.50346	98.86465	100.1427	97.36933	95.6377	96.71789	96.99367
7.483333	100.3791	98.60149	93.20718	98.11006	94.84635	105.366	94.67859	93.51632	97.52507	94.30348	96.99918	98.08686	96.74675	97.51988	98.86482	100.1299	97.37076	95.65724	96.72783	96.99192
7.491667	100.3626	98.60776	93.18778	98.09965	94.85026	105.3772	94.74469	93.53556	97.51743	94.29138	97.00541	98.08329	96.75431	97.5358	98.86433	100.1149	97.3722	95.67891	96.73809	96.9889
7.5	100.3459	98.61329	93.16839	98.08869	94.85221	105.3904	94.79988	93.55675	97.51159	94.28053	97.01182	98.07531	96.76289	97.55114	98.86327	100.0982	97.37366	95.70187	96.74875	96.98472
7.508333	100.3292	98.61823	93.14929	98.07704	94.8523	105.4054	94.84587	93.57969	97.50713	94.27154	97.01826	98.06292	96.77252	97.56584	98.8618	100.08	97.37518	95.7252	96.75989	96.97954
7.516667	100.3127	98.62277	93.13075	98.06465	94.85066	105.422	94.88512	93.60419	97.50365	94.26489	97.02459	98.04626	96.78314	97.57989	98.86006	100.0608	97.37681	95.74793	96.77155	96.97362
7.525	100.2966	98.62709	93.11298	98.0515	94.84748	105.4399	94.92071	93.63005	97.50074	94.26092	97.03074	98.02565	96.79468	97.59331	98.85822	100.041	97.37859	95.76914	96.78369	96.96726
7.533333	100.2814	98.63133	93.09618	98.03762	94.84297	105.4589	94.95601	93.65711	97.49804	94.25985	97.03671	98.00153	96.80694	97.60618	98.85643	100.0208	97.38055	95.78804	96.79625	96.96083
7.541667	100.2673	98.63563	93.08046	98.0231	94.83736	105.4786	94.99443	93.68528	97.49524	94.26176	97.04262	97.97453	96.8197	97.61865	98.85484	100.0005	97.38273	95.80397	96.80911	96.95471
7.55	100.2547	98.64012	93.06591	98.0081	94.83086	105.4987	95.03912	93.71462	97.49209	94.26662	97.04863	97.9454	96.83266	97.63091	98.85358	99.98058	97.3851	95.81648	96.82214	96.94933
7.558333	100.244	98.64485	93.05259	97.99277	94.82371	105.5189	95.09284	93.74532	97.48838	94.2743	97.05501	97.915	96.84549	97.64318	98.85276	99.96109	97.38764	95.82531	96.83519	96.94507
7.566667	100.2356	98.64989	93.04051	97.97733	94.81614	105.5389	95.15772	93.77768	97.484	94.28461	97.062	97.88423	96.85786	97.65576	98.85248	99.94226	97.3903	95.83045	96.84813	96.9423
7.575	100.2296	98.65526	93.02967	97.96197	94.80835	105.5584	95.23528	93.81216	97.47893	94.29725	97.06985	97.85394	96.86946	97.66895	98.85276	99.92423	97.393	95.83206	96.86083	96.94135
7.583333	100.2265	98.66095	93.02004	97.94689	94.80056	105.5773	95.32646	93.84918	97.47333	94.31184	97.07877	97.82488	96.88001	97.68308	98.85362	99.90703	97.39568	95.83046	96.87321	96.94247
7.591667	100.2263	98.66694	93.01157	97.93229	94.79297	105.5952	95.43167	93.88909	97.46748	94.32795	97.08888	97.79765	96.88929	97.69845	98.85501	99.89065	97.39828	95.82608	96.88517	96.94586
7.6	100.229	98.67316	93.00417	97.9183	94.78573	105.6123	95.55094	93.93205	97.4618	94.34506	97.10027	97.77269	96.89713	97.71535	98.85687	99.87498	97.40081	95.81943	96.89666	96.95165
7.608333	100.2348	98.67952	92.99771	97.90506	94.77902	105.6283	95.68405	93.978	97.45678	94.36266	97.11294	97.75031	96.9034	97.73404	98.85911	99.85986	97.40331	95.81098	96.90761	96.95991
7.616667	100.2434	98.68591	92.99205	97.89267	94.77294	105.6432	95.83056	94.02655	97.45294	94.38021	97.12681	97.73073	96.90799	97.75471	98.86166	99.84509	97.40588	95.80122	96.91794	96.97064
7.625	100.2544	98.69221	92.98698	97.88118	94.76762	105.6571	95.98982	94.07707	97.45072	94.39728	97.14176	97.7141	96.91083	97.77745	98.86441	99.83044	97.4087	95.79056	96.92756	96.98379
7.633333	100.2674	98.69832	92.98231	97.87065	94.76315	105.6699	96.1609	94.12867	97.45052	94.41348	97.15756	97.7006	96.91187	97.80225	98.86728	99.8157	97.41197	95.77938	96.93636	96.99924
7.641667	100.2819	98.70415	92.9778	97.86112	94.7596	105.6816	96.34248	94.18025	97.45257	94.42853	97.17393	97.69047	96.91113	97.82896	98.87021	99.80071	97.41595	95.76801	96.94423	97.01679
7.65	100.2972	98.70964	92.97323	97.85263	94.75704	105.6921	96.53278	94.23055	97.45697	94.44225	97.19052	97.68406	96.90865	97.8573	98.87309	99.78536	97.4209	95.75669	96.95104	97.03622
7.658333	100.3127	98.71478	92.96839	97.84525	94.75553	105.7013	96.72954	94.27824	97.46367	94.4545	97.2069	97.68187	96.90456	97.88689	98.87585	99.76962	97.42704	95.74564	96.95668	97.05724
7.666667	100.3278	98.71958	92.96309	97.83904	94.75509	105.7091	96.93	94.32197	97.47249	94.46525	97.22261	97.68454	96.89902	97.91727	98.8784	99.75355	97.43455	95.73502	96.96106	97.07956
7.675	100.342	98.72405	92.95716	97.83412	94.75574	105.7156	97.13099	94.36047	97.48316	94.47448	97.23716	97.69282	96.89227	97.94794	98.88063	99.73729	97.44352	95.72492	96.96411	97.10287
7.683333	100.3548	98.72825	92.95052	97.83062	94.75747	105.7206	97.32898	94.39262	97.49535	94.48223	97.25009	97.70755	96.88455	97.97838	98.88248	99.72105	97.45393	95.7154	96.96576	97.12685
7.691667	100.3657	98.73221	92.9431	97.82867	94.76026	105.7242	97.52017	94.41758	97.50869	94.48861	97.26103	97.72956	96.87615	98.00811	98.88387	99.70506	97.46568	95.70646	96.966	97.1512
7.7	100.3745	98.73597	92.93486	97.82839	94.76407	105.7262	97.70055	94.43474	97.52282	94.49373	97.26971	97.75955	96.86737	98.0367	98.88475	99.68953	97.47854	95.69806	96.96483	97.17565
7.708333	100.381	98.73956	92.92583	97.82986	94.76882	105.7267	97.86601	94.44383	97.5374	94.49776	97.276	97.79798	96.85855	98.0638	98.88512	99.67462	97.49218	95.69015	96.96227	97.19994
7.716667	100.3852	98.743	92.91603	97.83309	94.77445	105.7258	98.01239	94.44485	97.55213	94.50085	97.27993	97.84495	96.85004	98.0891	98.88498	99.66044	97.50622	95.68264	96.95838	97.22389
7.725	100.3874	98.74632	92.90552	97.838	94.78086	105.7234	98.13558	94.43807	97.56672	94.50317	97.28167	97.9001	96.84224	98.11237	98.8844	99.64701	97.52022	95.67548	96.95319	97.24734
7.733333	100.3879	98.74952	92.89439	97.84443	94.78798	105.7197	98.23158	94.42397	97.58091	94.5049	97.28151	97.9626	96.8355	98.13343	98.88344	99.63432	97.53375	95.6686	96.94677	97.27017
7.741667	100.3873	98.75258	92.88271	97.85217	94.7957	105.7148	98.29658	94.4032	97.59452	94.50622	97.27985	98.0312	96.83018	98.15215	98.88222	99.62228	97.54637	95.66199	96.93917	97.29235
7.75	100.3864	98.75548	92.87055	97.86094	94.80393	105.7087	98.32712	94.37655	97.60745	94.50737	97.27716	98.10432	96.82653	98.16845	98.88083	99.61079	97.55773	95.65573	96.93046	97.31386
7.758333	100.3856	98.75815	92.85799	97.87048	94.81256	105.7017	98.32028	94.34485	97.61974	94.50869	97.27395	98.18018	96.82475	98.18229	98.87939	99.59973	97.56753	95.64995	96.92075	97.33474
7.766667	100.3857	98.76053	92.84506	97.88055	94.82145	105.6938	98.27398	94.309	97.6315	94.51063	97.27071	98.25692	96.82491	98.19366	98.87799	99.58903	97.57557	95.64488	96.91015	97.35508
7.775	100.387	98.76253	92.83177	97.89095	94.83049	105.6853	98.18713	94.26988	97.64299	94.51375	97.26792	98.33269	96.82699	98.20261	98.87674	99.57868	97.58169	95.64085	96.89882	97.37495
7.783333	100.3898	98.76411	92.81814	97.90151	94.83955	105.6763	98.05976	94.2284	97.65449	94.5187	97.26598	98.40577	96.83082	98.2092	98.87571	99.56875	97.58579	95.63828	96.88696	97.39447
7.791667	100.3943	98.76518	92.80418	97.91216	94.84849	105.6669	97.89308	94.1854	97.66634	94.52616	97.26524	98.47461	96.83614	98.21356	98.87496	99.55936	97.58779	95.63762	96.87476	97.41372
7.8	100.4004	98.76572	92.78992	97.92287	94.85723	105.6574	97.68933	94.14173	97.67885	94.53676	97.26596	98.53785	96.8426	98.21587	98.87453	99.55071	97.58767	95.63936	96.86247	97.43282
7.808333	100.4079	98.76569	92.77543	97.93364	94.86569	105.6477	97.4518	94.09823	97.69231	94.55101	97.26831	98.59438	96.84978	98.2164	98.87447	99.54301	97.58543	95.64395	96.85039	97.45185
7.816667	100.4167	98.7651	92.76083	97.94454	94.87382	105.6378	97.18463	94.05571	97.70696	94.56924	97.27243	98.64328	96.85725	98.21546	98.87478	99.53651	97.58111	95.6518	96.83884	97.47089
7.825	100.4264	98.76397	92.74626	97.95562	94.88161	105.628	96.89276	94.01496	97.72292	94.59155	97.27838	98.68387	96.86453	98.2134	98.87544	99.53144	97.57478	95.66328	96.82817	97.49001
7.833333	100.4368	98.76234	92.73192	97.96698	94.88905	105.6181	96.5818	93.97675	97.74021	94.61778	97.28619	98.71564	96.87118	98.21055	98.87644	99.52795	97.56658	95.67865	96.81877	97.50925
7.841667	100.4477	98.76029	92.71805	97.97868	94.89618	105.6083	96.25788	93.94183	97.75868	94.64748	97.29585	98.73827	96.87672	98.20721	98.8777	99.52617	97.55669	95.69804	96.811	97.52866
7.85	100.459	98.75788	92.70489	97.99078	94.90304	105.5986	95.92755	93.91086	97.77805	94.67999	97.30732	98.75155	96.88074	98.20361	98.87916	99.52612	97.54533	95.72147	96.8052	97.54824
7.858333	100.4706	98.75521	92.69269	98.00329	94.90968	105.5891	95.59762	93.88442	97.79791	94.71437	97.32054	98.75543	96.88285	98.19994	98.88075	99.52773	97.53277	95.74876	96.80164	97.56799
7.866667	100.4825	98.75238	92.68171	98.01618	94.91616	105.5799	95.27499	93.86296	97.81775	94.74954	97.33539	98.74997	96.88274	98.19628	98.88237	99.53085	97.51933	95.77956	96.80052	97.58788
7.875	100.4948	98.74949	92.67217	98.02938	94.92256	105.5712	94.96654	93.84678	97.837	94.78426	97.35174	98.73531	96.88021	98.19271	98.88396	99.53525	97.50533	95.81329	96.80193	97.60784
7.883333	100.5077	98.74664	92.6643	98.04279	94.92893	105.5632	94.67889	93.83601	97.85508	94.81727	97.36943	98.71174	96.87516	98.18924	98.88546	99.54065	97.49108	95.84918	96.8059	97.62779
7.891667	100.5215	98.74391	92.65828	98.05625	94.93534	105.556	94.4182	93.83057	97.87142	94.84736	97.38829	98.67966	96.86762	98.18587	98.88681	99.54679	97.4769	95.88624	96.81234	97.64764
7.9	100.5365	98.7414	92.65425	98.06959	94.94188	105.55	94.19004	93.83021	97.88553	94.87345	97.40811	98.6396	96.85771	98.18259	98.88798	99.55343	97.46303	95.92334	96.82107	97.66726
7.908333	100.5529	98.73918	92.6523	98.0826	94.94862	105.5453	93.9991	93.83449	97.897	94.8947	97.4287	98.59222	96.84564	98.1794	98.88895	99.56038	97.44967	95.95924	96.83187	97.68654
7.916667	100.571	98.7373	92.65242	98.09508	94.95566	105.5424	93.84909	93.84281	97.90558	94.91051	97.44979	98.53835	96.83169	98.17626	98.8897	99.56749	97.43693	95.99273	96.84444	97.70531
7.925	100.5909	98.73583	92.65457	98.10682	94.96308	105.5416	93.74253	93.85446	97.91116	94.92056	97.47114	98.47894	96.81621	98.17313	98.89024	99.57463	97.42484	96.02267	96.85848	97.72343
7.933333	100.6126	98.73483	92.65863	98.11765	94.97098	105.543	93.68067	93.86863	97.91384	94.92482	97.49247	98.41512	96.79956	98.16993	98.89054	99.5817	97.41334	96.04807	96.87365	97.74074
7.941667	100.636	98.7344	92.66444	98.12741	94.97948	105.547	93.6633	93.88444	97.9139	94.92353	97.5135	98.34807	96.78212	98.16658	98.89059	99.58857	97.40234	96.06819	96.88968	97.7571
7.95	100.6607	98.73462	92.67183	98.13603	94.98867	105.5537	93.68879	93.90104	97.91172	94.91714	97.53394	98.27907	96.7643	98.16299	98.89035	99.59513	97.39165	96.08252	96.90628	97.77239
7.958333	100.6863	98.7356	92.68062	98.14347	94.99864	105.563	93.75405	93.91758	97.90779	94.90633	97.55351	98.20942	96.74651	98.15908	98.88977	99.60123	97.38112	96.09082	96.92324	97.7865
7.966667	100.712	98.73745	92.6906	98.14974	95.00948	105.575	93.85465	93.93335	97.90265	94.89192	97.57193	98.14036	96.72917	98.15477	98.88881	99.60668	97.37055	96.09314	96.94035	97.79939
7.975	100.7371	98.74028	92.70159	98.15488	95.02125	105.5895	93.98495	93.94775	97.89687	94.87488	97.58896	98.07303	96.7127	98.15	98.88741	99.61129	97.35978	96.08974	96.95747	97.811
7.983333	100.7607	98.7442	92.7134	98.15896	95.03398	105.6063	94.13839	93.96032	97.89099	94.85625	97.60438	98.00843	96.69752	98.14473	98.88551	99.61485	97.34867	96.08113	96.97448	97.82135
7.991667	100.7821	98.74934	92.72588	98.16206	95.04769	105.6249	94.30778	93.97072	97.88556	94.83711	97.61801	97.94736	96.68397	98.13895	98.88307	99.61713	97.33707	96.06796	96.99131	97.83044
8	100.8004	98.75578	92.73886	98.16428	95.06236	105.6451	94.48566	93.97875	97.88103	94.81852	97.62971	97.89037	96.67237	98.13265	98.88006	99.61797	97.32489	96.05099	97.00796	97.83827
8.008333	100.8148	98.76361	92.75223	98.16577	95.07796	105.6664	94.66472	93.98427	97.87778	94.80144	97.63937	97.83781	96.66295	98.12586	98.87648	99.61722	97.31205	96.03103	97.02445	97.84487
8.016667	100.8249	98.77288	92.76586	98.1667	95.09441	105.6885	94.8382	93.98718	97.87608	94.78671	97.64696	97.78974	96.65593	98.11859	98.87232	99.61479	97.29853	96.00883	97.04086	97.8502
8.025	100.8305	98.78361	92.77969	98.16726	95.11165	105.7108	95.00021	93.98745	97.8761	94.77496	97.65254	97.74602	96.65144	98.11088	98.86764	99.61063	97.28431	95.98508	97.05725	97.85424
8.033333	100.8313	98.79579	92.79364	98.16768	95.12957	105.7332	95.14596	93.98508	97.87787	94.76657	97.65623	97.70634	96.64961	98.10273	98.86247	99.60475	97.26941	95.96032	97.07372	97.85697
8.041667	100.8276	98.8094	92.8077	98.16817	95.14808	105.7552	95.2719	93.98013	97.88132	94.76165	97.65823	97.67026	96.65051	98.09414	98.8569	99.59721	97.25389	95.93496	97.09034	97.85836
8.05	100.8198	98.82435	92.82185	98.16891	95.16709	105.7767	95.37581	93.97273	97.88623	94.76001	97.65882	97.63729	96.65419	98.08511	98.85097	99.58809	97.2378	95.90926	97.10719	97.85841
8.058333	100.8084	98.84055	92.83614	98.17004	95.18648	105.7976	95.4568	93.96305	97.89221	94.76115	97.65833	97.60696	96.66068	98.07564	98.84475	99.57751	97.22124	95.88333	97.12433	97.85716
8.066667	100.7942	98.85786	92.85061	98.17165	95.20616	105.8178	95.51523	93.95134	97.89878	94.76428	97.65712	97.57888	96.66992	98.06572	98.83827	99.56558	97.20431	95.85717	97.14182	97.85472
8.075	100.778	98.87611	92.86533	98.17378	95.22602	105.8371	95.55265	93.93791	97.90539	94.76843	97.65554	97.55279	96.68178	98.05538	98.83155	99.55246	97.18714	95.83069	97.15969	97.85123
8.083333	100.7607	98.89511	92.88036	98.17641	95.24597	105.8558	95.57159	93.92312	97.91147	94.77248	97.65392	97.52857	96.69603	98.04464	98.82457	99.53836	97.16987	95.80375	97.17791	97.84686
8.091667	100.7433	98.91466	92.89578	98.17947	95.2659	105.8737	95.57541	93.9074	97.91648	94.77529	97.65252	97.50624	96.71229	98.03352	98.81732	99.52353	97.15264	95.77624	97.1964	97.84179
8.1	100.7266	98.93455	92.91163	98.18288	95.28574	105.891	95.56802	93.89119	97.91995	94.7758	97.65153	97.48598	96.73009	98.02203	98.80975	99.50827	97.13557	95.74815	97.21502	97.83621
8.108333	100.7114	98.95456	92.92794	98.18652	95.30544	105.9077	95.55364	93.87493	97.92145	94.7731	97.65103	97.46809	96.74881	98.01012	98.8018	99.49292	97.11879	95.71955	97.23354	97.83029
8.116667	100.6983	98.97447	92.94475	98.19028	95.32498	105.9239	95.53656	93.85904	97.92061	94.7665	97.65103	97.45291	96.76778	97.99769	98.79341	99.47782	97.10242	95.69065	97.2517	97.82418
8.125	100.6878	98.99409	92.96207	98.19407	95.34434	105.9396	95.5209	93.8439	97.9171	94.75558	97.65144	97.44078	96.78626	97.98463	98.78453	99.46333	97.08656	95.66177	97.26923	97.818
8.133333	100.68	99.01324	92.97991	98.19784	95.36358	105.9548	95.51037	93.82986	97.9107	94.74017	97.65214	97.43194	96.80355	97.97081	98.77511	99.44981	97.07131	95.63327	97.28587	97.81185
8.141667	100.6749	99.03175	92.99828	98.20159	95.38275	105.9697	95.50812	93.81725	97.90126	94.72035	97.65294	97.42654	96.81898	97.9561	98.76511	99.43761	97.05679	95.60557	97.30145	97.80578
8.15	100.6722	99.0495	93.01716	98.20534	95.40194	105.9842	95.51648	93.80637	97.88875	94.69644	97.65361	97.4245	96.83203	97.94046	98.75455	99.42702	97.04314	95.57907	97.31583	97.79981
8.158333	100.6715	99.06641	93.03656	98.20912	95.42126	105.9982	95.53691	93.79749	97.87324	94.66891	97.65395	97.42557	96.84231	97.92389	98.74346	99.41832	97.03053	95.55414	97.32897	97.79392
8.166667	100.6725	99.08241	93.05644	98.213	95.44078	106.0117	95.56987	93.79088	97.85488	94.63839	97.65374	97.4293	96.84961	97.90647	98.73195	99.41173	97.01918	95.53111	97.34088	97.78805
8.175	100.6746	99.09745	93.07681	98.21701	95.46058	106.0246	95.61487	93.78674	97.83386	94.60561	97.65281	97.4351	96.85391	97.88836	98.72015	99.40737	97.00931	95.51028	97.3516	97.7821
8.183333	100.6774	99.11151	93.09762	98.22118	95.48069	106.0369	95.67052	93.78519	97.81042	94.57136	97.65104	97.44223	96.85538	97.86979	98.70822	99.40526	97.0012	95.4919	97.36121	97.77596
8.191667	100.6802	99.12458	93.11884	98.22551	95.50114	106.0483	95.73465	93.78632	97.78481	94.5365	97.64837	97.44992	96.85436	97.85103	98.69636	99.40529	96.99507	95.47614	97.36975	97.76949
8.2	100.6826	99.13664	93.14039	98.23	95.52191	106.0589	95.80449	93.79012	97.75728	94.50188	97.6448	97.45743	96.85131	97.83243	98.68479	99.40718	96.99116	95.46308	97.37727	97.76253
8.208333	100.6842	99.14767	93.16216	98.23467	95.54295	106.0683	95.87681	93.79654	97.72809	94.46831	97.64037	97.46406	96.84677	97.81432	98.67376	99.41049	96.98963	95.45272	97.38378	97.75494
8.216667	100.6845	99.15764	93.18402	98.23951	95.56422	106.0765	95.94814	93.80544	97.69755	94.43652	97.63521	97.46926	96.8413	97.79706	98.66353	99.41461	96.9906	95.44489	97.38925	97.74657
8.225	100.6832	99.16652	93.20581	98.24451	95.58565	106.0833	96.01502	93.81663	97.666	94.40711	97.62945	97.47261	96.83541	97.78096	98.65433	99.41881	96.99409	95.43928	97.39368	97.73729
8.233333	100.6801	99.17425	93.22737	98.24968	95.60719	106.0886	96.07415	93.82983	97.63382	94.38055	97.62324	97.47391	96.82957	97.76628	98.64638	99.42231	97.00009	95.43544	97.39705	97.72696
8.241667	100.6751	99.18077	93.2485	98.25499	95.62877	106.0924	96.12263	93.84469	97.60145	94.35711	97.61677	97.47314	96.82414	97.75324	98.63986	99.42434	97.00851	95.43276	97.3994	97.71548
8.25	100.6681	99.186	93.26904	98.26039	95.65033	106.0946	96.15803	93.86078	97.56932	94.33691	97.61021	97.47054	96.81942	97.74204	98.63488	99.42424	97.01925	95.4305	97.4008	97.70273
8.258333	100.6592	99.1899	93.28879	98.26581	95.67182	106.0953	96.17856	93.87759	97.53783	94.31988	97.60372	97.46659	96.81561	97.73281	98.63152	99.42151	97.03218	95.42784	97.40142	97.68867
8.266667	100.6485	99.1924	93.30761	98.27113	95.69317	106.0945	96.18308	93.89461	97.50731	94.30579	97.59746	97.462	96.81283	97.72573	98.62977	99.41588	97.04715	95.42391	97.40148	97.67328
8.275	100.6364	99.1935	93.32532	98.27622	95.71433	106.0924	96.17116	93.91129	97.47802	94.29422	97.5916	97.45772	96.8111	97.72092	98.62962	99.40739	97.06399	95.41796	97.40129	97.65659
8.283333	100.623	99.19322	93.34178	98.28092	95.73525	106.0892	96.14297	93.92711	97.45015	94.28462	97.58628	97.45489	96.81039	97.71851	98.63095	99.39638	97.08251	95.40937	97.4012	97.63867
8.291667	100.6088	99.19164	93.35683	98.28508	95.75585	106.0851	96.09912	93.94163	97.42387	94.27635	97.58166	97.45475	96.81058	97.71861	98.63361	99.38353	97.10244	95.39775	97.40153	97.61964
8.3	100.5941	99.1889	93.37033	98.28856	95.77605	106.0805	96.04045	93.95448	97.39936	94.26874	97.57793	97.45858	96.81147	97.72128	98.63736	99.36975	97.1235	95.38292	97.40261	97.59968
8.308333	100.5797	99.18521	93.38211	98.29129	95.79578	106.0756	95.96787	93.96537	97.37687	94.26117	97.57528	97.46764	96.81282	97.72651	98.64191	99.35612	97.14535	95.36493	97.40466	97.57898
8.316667	100.5661	99.18082	93.39206	98.29323	95.81497	106.0708	95.88224	93.97408	97.35674	94.25314	97.57389	97.48301	96.81433	97.73423	98.64691	99.34381	97.16762	95.34404	97.40783	97.55779
8.325	100.5541	99.17602	93.40005	98.29441	95.83354	106.0664	95.78425	93.98041	97.33935	94.24433	97.57397	97.50561	96.81573	97.74431	98.65195	99.33389	97.18997	95.3207	97.41216	97.53641
8.333333	100.5442	99.17114	93.40599	98.29492	95.85145	106.0627	95.67445	93.98425	97.32513	94.23465	97.57568	97.53605	96.81674	97.75653	98.65664	99.32731	97.21207	95.29552	97.41754	97.5151
8.341667	100.5373	99.16649	93.40982	98.29491	95.86866	106.06	95.55323	93.98551	97.3145	94.2242	97.57911	97.57469	96.81712	97.77062	98.66056	99.32476	97.23362	95.26923	97.42382	97.49417
8.35	100.5337	99.16236	93.41155	98.29454	95.88517	106.0586	95.42087	93.98418	97.30783	94.21331	97.58427	97.62155	96.81672	97.78626	98.66334	99.32665	97.25436	95.24268	97.43074	97.47386
8.358333	100.5339	99.15901	93.41118	98.29396	95.90098	106.0585	95.27759	93.98032	97.30537	94.20244	97.59105	97.67634	96.8154	97.8031	98.6647	99.33314	97.27409	95.21668	97.43805	97.4544
8.366667	100.538	99.15662	93.4088	98.29331	95.91615	106.0602	95.12365	93.97405	97.30727	94.19216	97.59926	97.73853	96.81311	97.82079	98.66442	99.34408	97.2926	95.192	97.44549	97.436
8.375	100.546	99.15533	93.40454	98.29269	95.93073	106.0636	94.95941	93.96556	97.31345	94.18307	97.60864	97.80731	96.80985	97.83896	98.66239	99.35911	97.30971	95.16928	97.45282	97.4188
8.383333	100.5577	99.15516	93.39853	98.29215	95.94482	106.069	94.78545	93.95506	97.32366	94.17577	97.61887	97.88166	96.80562	97.85728	98.65856	99.37768	97.32524	95.14896	97.45989	97.40297
8.391667	100.5727	99.15607	93.39099	98.2917	95.9585	106.0765	94.60265	93.9428	97.33742	94.17083	97.62963	97.9604	96.80044	97.87544	98.65299	99.39912	97.33904	95.1313	97.46657	97.38863
8.4	100.5905	99.15793	93.38212	98.2913	95.97189	106.086	94.41225	93.92907	97.35409	94.16874	97.64065	98.04218	96.79434	97.89321	98.64577	99.42262	97.35095	95.11634	97.47283	97.37591
8.408333	100.6104	99.16058	93.37216	98.29087	95.98508	106.0978	94.21594	93.91415	97.37284	94.16989	97.65171	98.12555	96.78735	97.91044	98.63707	99.44736	97.36084	95.10395	97.47868	97.36495
8.416667	100.6316	99.16378	93.36135	98.29027	95.99815	106.1119	94.01585	93.89833	97.39272	94.17454	97.66273	98.20906	96.77956	97.92701	98.62706	99.47249	97.36863	95.09394	97.4842	97.35584
8.425	100.6533	99.16727	93.34991	98.28938	96.01118	106.1282	93.81456	93.88191	97.41271	94.18277	97.67371	98.29124	96.77108	97.9429	98.61598	99.49713	97.3743	95.08604	97.48948	97.34865
8.433333	100.6746	99.17077	93.33804	98.28804	96.02425	106.1468	93.61504	93.86521	97.43175	94.19453	97.6848	98.37075	96.76211	97.9581	98.60403	99.52045	97.37792	95.08006	97.49457	97.34341
8.441667	100.6945	99.17401	93.3259	98.28612	96.03742	106.1677	93.42053	93.84856	97.44881	94.20962	97.69623	98.44635	96.75287	97.97264	98.59143	99.54163	97.37964	95.07586	97.49953	97.34008
8.45	100.7122	99.17671	93.31361	98.28353	96.05075	106.1908	93.23431	93.83231	97.4629	94.22772	97.70835	98.51704	96.74361	97.98657	98.57837	99.55992	97.37967	95.07338	97.50436	97.33856
8.458333	100.727	99.17864	93.30125	98.2802	96.06431	106.2159	93.05946	93.81685	97.47317	94.24839	97.72153	98.58203	96.73464	97.9999	98.56501	99.57469	97.37832	95.0726	97.509	97.3387
8.466667	100.7384	99.17958	93.28885	98.27612	96.07813	106.2431	92.89865	93.80255	97.47889	94.27111	97.73616	98.64083	96.72623	98.0126	98.55153	99.58542	97.37593	95.07342	97.51339	97.34035
8.475	100.7458	99.1794	93.2764	98.27133	96.09228	106.2719	92.75396	93.78982	97.47952	94.29525	97.75263	98.69327	96.7187	98.0246	98.53808	99.59172	97.37292	95.07568	97.51744	97.34334
8.483333	100.749	99.17801	93.26387	98.26586	96.10677	106.3022	92.62684	93.77901	97.47473	94.3201	97.7712	98.73951	96.71233	98.03574	98.52483	99.59338	97.36969	95.07909	97.52104	97.34748
8.491667	100.748	99.17537	93.25116	98.25977	96.12158	106.3337	92.51812	93.77041	97.46441	94.34488	97.79205	98.78001	96.70743	98.04584	98.512	99.59032	97.36664	95.08322	97.52403	97.35261
8.5	100.7428	99.17152	93.23819	98.25311	96.13667	106.3661	92.42804	93.76429	97.44868	94.36879	97.81524	98.81545	96.70431	98.05468	98.49982	99.5826	97.36413	95.08757	97.5263	97.35856
8.508333	100.7336	99.16653	93.22482	98.24591	96.15194	106.399	92.35639	93.7608	97.42792	94.39105	97.84069	98.84669	96.70322	98.06201	98.48855	99.57042	97.36247	95.09158	97.52773	97.36518
8.516667	100.7207	99.16054	93.21091	98.23817	96.16725	106.4321	92.30256	93.76008	97.40272	94.41095	97.86817	98.87465	96.70442	98.06764	98.47845	99.55409	97.3619	95.09473	97.52827	97.3723
8.525	100.7047	99.15371	93.19634	98.22991	96.18244	106.465	92.2656	93.76218	97.37381	94.42789	97.89732	98.90024	96.70807	98.07136	98.46974	99.53403	97.36259	95.09651	97.52796	97.37975
8.533333	100.6861	99.14624	93.18098	98.22112	96.19733	106.4974	92.24434	93.76712	97.34209	94.44144	97.92764	98.92432	96.71427	98.07306	98.46261	99.51072	97.36462	95.09651	97.5269	97.38734
8.541667	100.6658	99.13833	93.16471	98.21182	96.21175	106.529	92.23742	93.77491	97.30847	94.45135	97.95848	98.94763	96.72299	98.07267	98.45718	99.48471	97.36802	95.09445	97.52527	97.39486
8.55	100.6445	99.13022	93.14745	98.20206	96.22552	106.5594	92.24337	93.78552	97.27388	94.45759	97.98913	98.97078	96.73415	98.07023	98.45356	99.45657	97.37276	95.09018	97.52329	97.40209
8.558333	100.623	99.12213	93.12917	98.1919	96.23853	106.5882	92.26071	93.79889	97.23923	94.46033	98.01881	98.9942	96.74756	98.06588	98.4518	99.42692	97.37875	95.08368	97.5212	97.4088
8.566667	100.6023	99.1143	93.10982	98.18146	96.2507	106.6152	92.28796	93.81494	97.20536	94.45996	98.04671	99.01817	96.76295	98.05987	98.45191	99.39635	97.38586	95.07509	97.51922	97.41476
8.575	100.583	99.10693	93.08941	98.17085	96.26199	106.64	92.32372	93.83358	97.17307	94.457	98.07208	99.0428	96.78001	98.05257	98.45389	99.36548	97.39389	95.06469	97.51756	97.41974
8.583333	100.5658	99.10022	93.06795	98.16023	96.27243	106.6622	92.36672	93.85463	97.14312	94.45213	98.09426	99.06803	96.79831	98.04443	98.4577	99.33489	97.40261	95.05286	97.51637	97.42355
8.591667	100.5513	99.0943	93.04548	98.14974	96.2821	106.6816	92.41581	93.87788	97.11619	94.44607	98.11268	99.09366	96.81738	98.03595	98.46328	99.30509	97.41174	95.0401	97.51572	97.426
8.6	100.5397	99.08929	93.02204	98.13954	96.29109	106.6981	92.47004	93.90304	97.09292	94.43959	98.12695	99.11932	96.83667	98.02768	98.47055	99.27652	97.42097	95.02699	97.51562	97.427
8.608333	100.5312	99.08524	92.9977	98.12976	96.29953	106.7113	92.52862	93.92977	97.07388	94.43346	98.1368	99.14449	96.85558	98.02011	98.47942	99.24947	97.42999	95.01413	97.51598	97.42647
8.616667	100.5256	99.08215	92.97257	98.12048	96.30755	106.7214	92.59089	93.95763	97.05953	94.42843	98.14212	99.16851	96.87347	98.01372	98.48975	99.22414	97.43852	95.00211	97.51666	97.42439
8.625	100.5229	99.07997	92.94677	98.1118	96.31526	106.7281	92.65633	93.98613	97.05019	94.4252	98.14292	99.19061	96.88971	98.00889	98.50134	99.20061	97.44629	94.99154	97.51742	97.4208
8.633333	100.5225	99.07859	92.92042	98.10376	96.32276	106.7316	92.72441	94.01472	97.04606	94.42443	98.13935	99.20991	96.9037	98.00591	98.51395	99.17888	97.45307	94.98294	97.51798	97.41576
8.641667	100.5239	99.07787	92.8937	98.0964	96.33013	106.732	92.7946	94.04282	97.04718	94.42673	98.13168	99.22547	96.9149	98.00494	98.52729	99.15883	97.45863	94.97678	97.51798	97.4094
8.65	100.5264	99.07764	92.86679	98.08974	96.33745	106.7294	92.86623	94.06987	97.05341	94.4326	98.12026	99.23635	96.92285	98.00604	98.54102	99.1403	97.46277	94.97346	97.51702	97.40184
8.658333	100.5294	99.07773	92.8399	98.08383	96.34479	106.7242	92.9385	94.09536	97.06445	94.44243	98.10558	99.24164	96.9272	98.00916	98.55475	99.12306	97.4653	94.97329	97.51468	97.39322
8.666667	100.5322	99.07798	92.81324	98.0787	96.35221	106.7167	93.01048	94.11882	97.07983	94.45642	98.08816	99.24055	96.92772	98.01416	98.56809	99.10687	97.46606	94.97651	97.51052	97.38371
8.675	100.534	99.07827	92.78705	98.0744	96.35978	106.7071	93.08112	94.13986	97.09892	94.47457	98.06859	99.23242	96.92434	98.02078	98.58068	99.09148	97.46487	94.98329	97.50417	97.37346
8.683333	100.5344	99.07848	92.7616	98.07095	96.36756	106.696	93.14935	94.15819	97.12097	94.49665	98.0475	99.21682	96.91712	98.02874	98.5922	99.07669	97.46158	94.99374	97.49533	97.36263
8.691667	100.5329	99.07852	92.73715	98.06838	96.37562	106.6837	93.2141	94.17358	97.14516	94.5222	98.02551	99.19356	96.90629	98.03769	98.60239	99.06235	97.45607	95.00784	97.4838	97.35139
8.7	100.5292	99.07837	92.71395	98.06665	96.384	106.6708	93.27447	94.18592	97.17063	94.55054	98.00323	99.16276	96.89223	98.04726	98.6111	99.04839	97.44821	95.02551	97.46952	97.33992
8.708333	100.5233	99.078	92.69225	98.06569	96.39273	106.6577	93.32979	94.19519	97.19655	94.58085	97.9812	99.12487	96.87542	98.05707	98.61824	99.03482	97.43788	95.04654	97.45259	97.3284
8.716667	100.5151	99.07746	92.67226	98.06541	96.40181	106.645	93.37967	94.20147	97.22219	94.61218	97.95988	99.08067	96.85646	98.06679	98.62382	99.02171	97.42499	95.07059	97.43322	97.31698
8.725	100.5048	99.07681	92.65416	98.06569	96.41122	106.6329	93.42408	94.20493	97.2469	94.64352	97.93963	99.03124	96.836	98.07612	98.62792	99.00915	97.40944	95.09729	97.41178	97.30584
8.733333	100.4927	99.07616	92.6381	98.06639	96.42094	106.622	93.46333	94.20581	97.27011	94.67389	97.92071	98.97795	96.81473	98.08481	98.63068	98.99724	97.39116	95.12617	97.38875	97.29511
8.741667	100.4791	99.07564	92.62418	98.06743	96.43091	106.6126	93.49807	94.20439	97.29138	94.70236	97.90327	98.92232	96.79329	98.09271	98.63227	98.98609	97.37014	95.15673	97.36472	97.28491
8.75	100.4643	99.07541	92.61245	98.06873	96.44108	106.6048	93.52934	94.20095	97.31038	94.72817	97.88734	98.86605	96.7723	98.09973	98.6329	98.97578	97.34641	95.18841	97.3403	97.27536
8.758333	100.4487	99.07563	92.60292	98.07028	96.4514	106.5988	93.55851	94.19577	97.32688	94.75076	97.87292	98.81083	96.75225	98.10582	98.63278	98.96636	97.32011	95.2206	97.31613	97.26657
8.766667	100.4326	99.0765	92.59558	98.0721	96.46181	106.5946	93.58724	94.18914	97.34075	94.7698	97.85993	98.75836	96.73357	98.11102	98.63209	98.95788	97.29143	95.25261	97.2928	97.25863
8.775	100.4164	99.07819	92.59036	98.07426	96.47224	106.5922	93.61737	94.18131	97.352	94.7852	97.84825	98.7102	96.71658	98.11539	98.63103	98.95037	97.26067	95.28372	97.27089	97.25167
8.783333	100.4004	99.08082	92.58712	98.07685	96.48263	106.5916	93.65076	94.17259	97.36074	94.79706	97.83775	98.66774	96.70153	98.11902	98.62972	98.94386	97.22814	95.31316	97.25085	97.24579
8.791667	100.3847	99.08448	92.58573	98.07996	96.49289	106.5927	93.68914	94.1633	97.36717	94.80561	97.82824	98.63209	96.68858	98.12204	98.62823	98.93832	97.19422	95.34018	97.23306	97.24108
8.8	100.3697	99.08918	92.58597	98.08375	96.50292	106.5955	93.73394	94.15379	97.3716	94.81127	97.81952	98.604	96.67788	98.12456	98.62657	98.93375	97.15928	95.36403	97.21776	97.23765
8.808333	100.3556	99.09486	92.58765	98.08836	96.51263	106.6	93.78623	94.14446	97.37444	94.81455	97.81132	98.58386	96.66949	98.1267	98.62467	98.93005	97.12367	95.38405	97.20507	97.23555
8.816667	100.3427	99.10139	92.59051	98.09398	96.5219	106.606	93.84662	94.13574	97.37614	94.81608	97.80333	98.57165	96.66345	98.12853	98.62241	98.92711	97.08777	95.39965	97.19496	97.23482
8.825	100.3312	99.10857	92.59433	98.1008	96.53061	106.6136	93.91525	94.12807	97.37719	94.81655	97.79522	98.56694	96.65974	98.13013	98.61962	98.92479	97.05195	95.41037	97.18729	97.23544
8.833333	100.3215	99.11617	92.59887	98.10901	96.53867	106.6227	93.99178	94.1219	97.37804	94.81669	97.78662	98.56899	96.6583	98.13151	98.61613	98.92292	97.01656	95.41584	97.18181	97.23743
8.841667	100.3139	99.12395	92.60395	98.11878	96.546	106.6332	94.07535	94.11768	97.37911	94.81722	97.77721	98.57676	96.65901	98.13267	98.61178	98.92134	96.98198	95.41583	97.17824	97.24077
8.85	100.3088	99.13164	92.60941	98.13022	96.55254	106.6451	94.16469	94.11581	97.38072	94.81881	97.76666	98.58898	96.66174	98.13353	98.60641	98.9199	96.94856	95.41025	97.17624	97.24544
8.858333	100.3065	99.13899	92.61514	98.14341	96.55827	106.6583	94.25805	94.1166	97.38313	94.82207	97.75473	98.60426	96.66632	98.13398	98.59994	98.91846	96.91667	95.39914	97.17547	97.25147
8.866667	100.307	99.14576	92.62109	98.15835	96.5632	106.6726	94.35325	94.12024	97.38647	94.82748	97.74124	98.62113	96.67257	98.13385	98.5923	98.91685	96.88665	95.38266	97.17558	97.25886
8.875	100.3106	99.15176	92.62727	98.17501	96.56737	106.6878	94.44774	94.12678	97.39083	94.83539	97.72611	98.63808	96.6803	98.13296	98.58347	98.91488	96.8588	95.36109	97.17622	97.2676
8.883333	100.3171	99.15682	92.63371	98.19329	96.57082	106.7036	94.5386	94.13616	97.39624	94.84601	97.70934	98.65362	96.68937	98.13113	98.57347	98.91229	96.83339	95.33485	97.17705	97.2777
8.891667	100.3262	99.16083	92.64047	98.21306	96.57362	106.7198	94.62259	94.14812	97.4027	94.85934	97.69104	98.66626	96.6996	98.12819	98.56234	98.90877	96.81064	95.3044	97.17777	97.28911
8.9	100.3377	99.16371	92.64763	98.23413	96.57583	106.736	94.69634	94.16229	97.41017	94.87524	97.6714	98.67455	96.71084	98.12402	98.55015	98.90401	96.79068	95.27033	97.17811	97.30177
8.908333	100.3508	99.16544	92.65527	98.25626	96.57752	106.7519	94.75647	94.17818	97.41861	94.8934	97.65074	98.67712	96.72296	98.11849	98.53705	98.89769	96.7736	95.23327	97.17785	97.31555
8.916667	100.3651	99.16607	92.66345	98.27919	96.57874	106.7671	94.79989	94.1952	97.42791	94.91336	97.62946	98.6727	96.73583	98.11152	98.52322	98.88954	96.75943	95.19394	97.17688	97.33025
8.925	100.3796	99.1657	92.67223	98.30262	96.57955	106.7813	94.82403	94.21273	97.43796	94.9346	97.60805	98.66022	96.74933	98.10305	98.50886	98.8794	96.74813	95.15312	97.17512	97.34561
8.933333	100.3937	99.16447	92.68166	98.32627	96.58002	106.7942	94.82708	94.23018	97.44858	94.95648	97.58703	98.63896	96.76338	98.09304	98.49425	98.86725	96.73961	95.11171	97.17254	97.36125
8.941667	100.4066	99.16258	92.69176	98.34983	96.58022	106.8055	94.80812	94.24698	97.45956	94.97837	97.56691	98.6086	96.77788	98.08147	98.47962	98.85322	96.73375	95.0707	97.1692	97.37676
8.95	100.4177	99.16029	92.70255	98.37302	96.58022	106.815	94.76721	94.2627	97.4707	94.99963	97.54818	98.56936	96.79272	98.06832	98.46527	98.83763	96.73037	95.03116	97.16516	97.39166
8.958333	100.4265	99.15785	92.71399	98.39558	96.58011	106.8226	94.70544	94.27698	97.48178	95.01963	97.53125	98.52198	96.80776	98.05359	98.45142	98.82097	96.72924	94.99422	97.16055	97.40543
8.966667	100.4328	99.15554	92.72605	98.41728	96.57998	106.8283	94.62483	94.28959	97.49256	95.03785	97.51638	98.4677	96.82283	98.03726	98.43834	98.8039	96.73013	94.96097	97.15548	97.41763
8.975	100.4364	99.15362	92.73865	98.43793	96.57996	106.832	94.52819	94.30041	97.50277	95.05385	97.5037	98.40812	96.83772	98.01932	98.42623	98.78722	96.73278	94.93245	97.1501	97.42782
8.983333	100.4374	99.1523	92.75168	98.45735	96.58022	106.834	94.41894	94.30939	97.51218	95.06733	97.49321	98.34514	96.85217	97.99976	98.41528	98.77181	96.73694	94.90957	97.14451	97.43571
8.991667	100.4361	99.15176	92.76499	98.47545	96.58092	106.8343	94.30088	94.31659	97.52056	95.0781	97.48476	98.28069	96.86587	97.9786	98.40562	98.75858	96.74241	94.89307	97.13877	97.44109
9	100.4328	99.15212	92.77847	98.49213	96.58228	106.8332	94.17796	94.32216	97.52777	95.08607	97.47809	98.21666	96.8785	97.95588	98.39731	98.74839	96.74901	94.88353	97.13288	97.44389
9.008333	100.4281	99.15342	92.79197	98.50733	96.58451	106.831	94.05408	94.32629	97.5337	95.09126	97.47291	98.15465	96.88975	97.9317	98.39034	98.74201	96.7566	94.88131	97.12676	97.44419
9.016667	100.4224	99.15563	92.80538	98.521	96.58779	106.8281	93.93284	94.32929	97.53831	95.09377	97.46888	98.09591	96.89929	97.9062	98.38461	98.74004	96.76506	94.8866	97.12025	97.44221
9.025	100.4165	99.15867	92.81858	98.53307	96.5923	106.8248	93.81735	94.33148	97.54151	95.09378	97.4657	98.04122	96.90687	97.87962	98.37994	98.74285	96.77426	94.89937	97.11316	97.43825
9.033333	100.4109	99.1624	92.83148	98.54351	96.59817	106.8216	93.71012	94.33321	97.54321	95.09151	97.46313	97.99085	96.9123	97.85225	98.3761	98.75054	96.78405	94.91945	97.10526	97.43274
9.041667	100.4062	99.16665	92.84397	98.55226	96.60547	106.819	93.6129	94.33483	97.54324	95.08729	97.46097	97.94458	96.91543	97.82445	98.37283	98.76292	96.79428	94.94645	97.09634	97.4261
9.05	100.4028	99.1712	92.85598	98.5593	96.61426	106.8173	93.52663	94.33659	97.54139	95.08145	97.45911	97.90176	96.91622	97.79661	98.36987	98.77946	96.80481	94.97985	97.08624	97.41878
9.058333	100.4011	99.17583	92.86742	98.56461	96.62453	106.8168	93.45145	94.33866	97.53744	95.0744	97.4575	97.86138	96.91467	97.76918	98.36697	98.79939	96.8155	95.01896	97.07486	97.41119
9.066667	100.4013	99.18032	92.87821	98.56821	96.63624	106.8178	93.38671	94.34104	97.53118	95.06657	97.45617	97.82222	96.9109	97.74257	98.36393	98.82171	96.82623	95.06294	97.06215	97.40366
9.075	100.4037	99.18445	92.88829	98.57012	96.64931	106.8204	93.33118	94.34359	97.52249	95.05844	97.45519	97.78298	96.90508	97.7172	98.36053	98.84533	96.8369	95.11081	97.04815	97.39648
9.083333	100.408	99.18802	92.89763	98.57036	96.66363	106.8245	93.28326	94.34607	97.51132	95.05048	97.45467	97.7424	96.89747	97.69345	98.35663	98.86907	96.84739	95.16149	97.03289	97.38986
9.091667	100.4143	99.19083	92.90621	98.56898	96.67902	106.8301	93.24119	94.34814	97.49772	95.04322	97.45475	97.69938	96.88842	97.67166	98.35206	98.89182	96.85757	95.21381	97.01649	97.38394
9.1	100.4221	99.19274	92.91404	98.56602	96.6953	106.8369	93.20334	94.34942	97.48188	95.03715	97.45559	97.65314	96.87836	97.65216	98.34672	98.91257	96.86729	95.26659	96.99904	97.3788
9.108333	100.4312	99.19363	92.92116	98.56151	96.71223	106.8446	93.16835	94.34956	97.46411	95.03281	97.45732	97.60323	96.86778	97.63521	98.34052	98.93047	96.87639	95.31863	96.98068	97.37445
9.116667	100.441	99.19342	92.92762	98.55553	96.72957	106.8529	93.13528	94.34829	97.44487	95.03068	97.46009	97.54964	96.85723	97.62101	98.33341	98.94485	96.88471	95.36879	96.96152	97.37084
9.125	100.4511	99.19209	92.93354	98.54812	96.74705	106.8615	93.10357	94.34543	97.42475	95.03118	97.464	97.4928	96.84731	97.60968	98.32539	98.95525	96.89215	95.416	96.94167	97.36789
9.133333	100.4608	99.18971	92.93905	98.5394	96.76442	106.8698	93.07301	94.34094	97.40446	95.03469	97.46911	97.43361	96.83865	97.60124	98.31648	98.96142	96.89861	95.45933	96.92123	97.36548
9.141667	100.4696	99.18635	92.94431	98.52949	96.78141	106.8777	93.04354	94.3349	97.38477	95.04142	97.47546	97.37335	96.83187	97.59563	98.30675	98.96331	96.90406	95.49796	96.90028	97.3635
9.15	100.4768	99.18217	92.94951	98.51857	96.79781	106.8846	93.01512	94.32748	97.36649	95.05142	97.48301	97.31361	96.82758	97.5927	98.29631	98.96105	96.90851	95.53126	96.87891	97.36182
9.158333	100.4819	99.17733	92.95484	98.50685	96.81345	106.8904	92.98762	94.3189	97.3504	95.0646	97.49164	97.25619	96.82631	97.59222	98.2853	98.95499	96.91199	95.55877	96.85719	97.36034
9.166667	100.4845	99.17202	92.96047	98.4946	96.82821	106.8948	92.96073	94.30942	97.33723	95.08068	97.50122	97.20294	96.82845	97.59391	98.27392	98.94564	96.9146	95.58022	96.8352	97.35896
9.175	100.4845	99.16641	92.96657	98.48215	96.84204	106.8976	92.93398	94.29928	97.32762	95.09926	97.51156	97.15567	96.83428	97.59744	98.2624	98.93368	96.91644	95.5955	96.81304	97.35763
9.183333	100.4818	99.16068	92.97324	98.46984	96.85495	106.8989	92.90675	94.28868	97.32214	95.11986	97.52249	97.11602	96.84386	97.60244	98.25097	98.91987	96.91766	95.6047	96.79076	97.35629
9.191667	100.4765	99.15495	92.98054	98.45804	96.86704	106.8984	92.87827	94.27777	97.32125	95.14193	97.53386	97.08533	96.85708	97.60856	98.23986	98.90503	96.9184	95.60807	96.76843	97.35494
9.2	100.469	99.14929	92.98845	98.44712	96.87845	106.8963	92.84772	94.26666	97.32525	95.16488	97.54557	97.06453	96.87358	97.61541	98.22931	98.88999	96.91876	95.60609	96.74607	97.35356
9.208333	100.4598	99.14377	92.9969	98.43741	96.88938	106.8926	92.81428	94.25538	97.33426	95.18814	97.55758	97.05416	96.89285	97.6226	98.21949	98.8755	96.91882	95.59937	96.72371	97.35218
9.216667	100.4492	99.13837	93.00572	98.42923	96.90005	106.8873	92.77728	94.24392	97.34819	95.2112	97.56992	97.05425	96.91417	97.62978	98.21059	98.86222	96.91864	95.58864	96.70136	97.35082
9.225	100.4379	99.13306	93.01471	98.42282	96.91068	106.8805	92.73621	94.23219	97.36676	95.23357	97.58266	97.06437	96.93672	97.63655	98.20273	98.85066	96.91826	95.57472	96.67903	97.34947
9.233333	100.4263	99.12777	93.02366	98.41837	96.9215	106.8724	92.69081	94.22005	97.38951	95.25483	97.59595	97.08368	96.95955	97.64255	98.19605	98.84121	96.91774	95.55846	96.65674	97.34816
9.241667	100.4147	99.12241	93.03235	98.41599	96.93265	106.863	92.6411	94.20733	97.41589	95.27466	97.60993	97.11097	96.9817	97.64742	98.19063	98.83413	96.91718	95.54071	96.63451	97.3469
9.25	100.4035	99.11687	93.04059	98.4157	96.94426	106.8526	92.58734	94.19388	97.44524	95.29274	97.62473	97.14481	97.00223	97.6508	98.18656	98.82957	96.9167	95.52235	96.61239	97.34569
9.258333	100.3928	99.11107	93.04822	98.41745	96.95637	106.8415	92.53009	94.17961	97.47683	95.30876	97.64045	97.18359	97.02026	97.65241	98.1839	98.8276	96.91649	95.50417	96.59048	97.34456
9.266667	100.3826	99.10492	93.05509	98.42109	96.96899	106.8298	92.47015	94.1645	97.50988	95.32241	97.65711	97.22567	97.03499	97.65198	98.18264	98.82822	96.91673	95.48693	96.56889	97.34354
9.275	100.373	99.09836	93.0611	98.42636	96.98209	106.8179	92.40862	94.14859	97.54356	95.33329	97.67469	97.26944	97.04574	97.64934	98.18275	98.8314	96.91764	95.47122	96.54777	97.3427
9.283333	100.3638	99.09136	93.06617	98.43292	96.99561	106.8061	92.34685	94.13206	97.57702	95.34099	97.69309	97.31348	97.05193	97.6444	98.18409	98.83708	96.91942	95.45755	96.52726	97.34207
9.291667	100.3549	99.08389	93.07026	98.44034	97.00948	106.7947	92.28648	94.11513	97.60946	95.34512	97.71219	97.35662	97.05312	97.63716	98.18649	98.84517	96.92223	95.44626	96.50756	97.34172
9.3	100.3461	99.07595	93.07335	98.44814	97.02365	106.7838	92.22941	94.09808	97.64011	95.34534	97.73178	97.39804	97.04908	97.62773	98.18971	98.85557	96.92619	95.43754	96.48884	97.34167
9.308333	100.3372	99.06754	93.07546	98.4558	97.03808	106.7739	92.1777	94.08121	97.66834	95.34145	97.75165	97.43732	97.03977	97.6163	98.19348	98.86812	96.93136	95.4315	96.47127	97.34195
9.316667	100.328	99.05867	93.07662	98.46284	97.05272	106.7651	92.13358	94.0648	97.69356	95.33343	97.77157	97.4745	97.02538	97.60314	98.19754	98.88259	96.93772	95.42814	96.45503	97.34251
9.325	100.3182	99.04937	93.07689	98.46876	97.06756	106.7577	92.0993	94.04903	97.71534	95.32147	97.79126	97.51001	97.00634	97.58862	98.2016	98.89871	96.94523	95.42739	96.4403	97.34326
9.333333	100.3077	99.03969	93.07633	98.47316	97.08258	106.752	92.07706	94.03399	97.73333	95.30597	97.81048	97.54469	96.98331	97.57315	98.20543	98.91607	96.95376	95.42913	96.42723	97.34406
9.341667	100.2962	99.0297	93.075	98.47566	97.09774	106.7484	92.06887	94.01966	97.74731	95.28757	97.82893	97.57962	96.95716	97.55721	98.20879	98.93423	96.96318	95.4332	96.416	97.34473
9.35	100.2838	99.01949	93.07295	98.47599	97.11298	106.7472	92.07647	94.0059	97.75718	95.26704	97.84633	97.61607	96.92888	97.54127	98.21151	98.95268	96.97331	95.4394	96.40674	97.34505
9.358333	100.2702	99.00918	93.07019	98.47395	97.1282	106.7488	92.10116	93.99251	97.76296	95.24525	97.8624	97.65534	96.89956	97.5258	98.21343	98.97088	96.98398	95.4475	96.39961	97.34482
9.366667	100.2556	98.99889	93.06677	98.46943	97.1433	106.7535	92.14376	93.97921	97.76479	95.22312	97.8769	97.69861	96.87029	97.51121	98.21447	98.98829	96.995	95.45721	96.39474	97.34388
9.375	100.24	98.98875	93.06271	98.46246	97.1582	106.7618	92.20455	93.96574	97.76294	95.2015	97.88962	97.74682	96.84209	97.49782	98.21458	99.0044	97.00618	95.4682	96.39222	97.3421
9.383333	100.2235	98.97889	93.05804	98.45315	97.17281	106.7737	92.28314	93.95183	97.7578	95.18118	97.90044	97.80053	96.81584	97.48586	98.21375	99.01876	97.01732	95.48007	96.39213	97.33947
9.391667	100.2063	98.96941	93.05279	98.44173	97.18705	106.7894	92.37852	93.93728	97.74985	95.16283	97.90935	97.85982	96.79226	97.47542	98.21202	99.03097	97.02821	95.49237	96.3945	97.33607
9.4	100.1886	98.9604	93.04703	98.42852	97.2009	106.8088	92.48893	93.92194	97.73964	95.14699	97.91645	97.92431	96.7719	97.46651	98.20946	99.04074	97.03863	95.50464	96.39928	97.33205
9.408333	100.1704	98.95193	93.04082	98.41393	97.21431	106.8318	92.61198	93.90578	97.72778	95.13411	97.92197	97.9932	96.75513	97.45902	98.20619	99.04782	97.04833	95.51637	96.40637	97.32768
9.416667	100.1521	98.94404	93.03426	98.39841	97.22728	106.8581	92.74468	93.88882	97.71487	95.12446	97.92625	98.06535	96.74214	97.45274	98.20233	99.05206	97.05704	95.52708	96.41564	97.32322
9.425	100.1337	98.93675	93.02745	98.38246	97.23981	106.8874	92.88366	93.87117	97.70154	95.11822	97.92971	98.13943	96.73299	97.44743	98.19801	99.05331	97.06445	95.53636	96.42687	97.31898
9.433333	100.1154	98.93009	93.02052	98.36657	97.25189	106.9193	93.02529	93.85299	97.68834	95.11545	97.93284	98.21407	96.72762	97.44278	98.19338	99.05152	97.07026	95.54385	96.43985	97.31525
9.441667	100.0973	98.92406	93.0136	98.35122	97.26353	106.9531	93.16591	93.83443	97.67575	95.11611	97.93615	98.28796	96.72587	97.43849	98.18852	99.04664	97.07417	95.54933	96.45433	97.31226
9.45	100.0795	98.91871	93.00684	98.33686	97.27471	106.9883	93.30203	93.81559	97.66419	95.12009	97.94015	98.35991	96.72753	97.43428	98.18349	99.0387	97.0759	95.55269	96.47006	97.31019
9.458333	100.062	98.91408	93.00036	98.32392	97.2854	107.0242	93.43048	93.79654	97.65397	95.12722	97.9453	98.42894	96.73235	97.42993	98.1783	99.02778	97.07523	95.55395	96.48682	97.30914
9.466667	100.045	98.9102	92.99431	98.3128	97.29557	107.0603	93.54856	93.77724	97.64537	95.13726	97.95197	98.49424	96.7401	97.42533	98.1729	99.01401	97.07201	95.55325	96.50438	97.30914
9.475	100.0282	98.90713	92.98882	98.30385	97.30514	107.096	93.65412	93.75764	97.63862	95.1499	97.96051	98.55519	96.7505	97.42042	98.16721	98.99761	97.06618	95.5508	96.52254	97.3101
9.483333	100.0119	98.90488	92.984	98.29733	97.31408	107.1307	93.74564	93.73765	97.63394	95.16479	97.97114	98.61135	96.76331	97.41523	98.16112	98.97889	97.05777	95.54689	96.54112	97.31187
9.491667	99.99591	98.90344	92.97997	98.29347	97.32235	107.164	93.82213	93.71721	97.63157	95.1815	97.98407	98.66244	96.77829	97.40982	98.15452	98.95823	97.0469	95.54182	96.55999	97.31427
9.5	99.98033	98.90274	92.97682	98.29236	97.32995	107.1955	93.88309	93.6963	97.6317	95.19959	97.99942	98.70827	96.79523	97.40433	98.14733	98.93613	97.03379	95.5359	96.57902	97.31708
9.508333	99.96521	98.90265	92.97462	98.29404	97.33691	107.2249	93.92836	93.67493	97.63451	95.21856	98.0173	98.74882	96.81396	97.39888	98.13948	98.91318	97.01872	95.52946	96.59813	97.32007
9.516667	99.95065	98.90301	92.97339	98.29844	97.34326	107.2521	93.958	93.65319	97.64012	95.23792	98.03777	98.78408	96.83429	97.39363	98.13098	98.88998	97.00204	95.52286	96.61727	97.32307
9.525	99.93674	98.90362	92.97314	98.30543	97.3491	107.2769	93.97218	93.63127	97.64856	95.25718	98.0609	98.81414	96.85609	97.38875	98.12188	98.86716	96.98413	95.51647	96.63637	97.32594
9.533333	99.92359	98.90425	92.97385	98.31483	97.3545	107.2992	93.97107	93.60943	97.65981	95.27588	98.08669	98.83907	96.87918	97.38433	98.11224	98.84531	96.96542	95.51073	96.65537	97.3286
9.541667	99.9113	98.90467	92.9755	98.3264	97.35958	107.319	93.95486	93.58805	97.67373	95.29365	98.11516	98.85899	96.90341	97.38047	98.10219	98.82501	96.94637	95.5061	96.67421	97.33107
9.55	99.89995	98.90467	92.97805	98.33987	97.36441	107.3362	93.92377	93.56757	97.69005	95.3102	98.14623	98.87404	96.92859	97.37717	98.09181	98.80683	96.92747	95.50309	96.69281	97.33341
9.558333	99.88959	98.90405	92.98146	98.35494	97.36909	107.3509	93.878	93.54845	97.70841	95.32539	98.17973	98.88437	96.95453	97.3744	98.08119	98.79128	96.9092	95.50224	96.71108	97.33575
9.566667	99.88022	98.90265	92.98567	98.37126	97.37366	107.3632	93.81787	93.53115	97.72823	95.33919	98.21542	98.89015	96.981	97.37206	98.0704	98.77883	96.89203	95.50413	96.72893	97.33826
9.575	99.87184	98.90034	92.99058	98.38846	97.37818	107.373	93.74378	93.51604	97.74879	95.35171	98.25291	98.89158	97.00774	97.36999	98.05949	98.76986	96.87636	95.50928	96.74626	97.34113
9.583333	99.86443	98.89703	92.9961	98.40616	97.38268	107.3806	93.65637	93.5034	97.76917	95.36314	98.29179	98.88885	97.03442	97.36797	98.0485	98.76464	96.86253	95.51823	96.76295	97.34454
9.591667	99.85798	98.8927	93.00207	98.42397	97.38715	107.3861	93.55648	93.49339	97.78834	95.37377	98.33153	98.88214	97.06062	97.36575	98.03745	98.76327	96.85078	95.53145	96.77884	97.34866
9.6	99.85245	98.88733	93.00833	98.44152	97.39159	107.3896	93.44527	93.48606	97.80518	95.38387	98.3716	98.87157	97.08586	97.36308	98.02638	98.76571	96.84124	95.54932	96.79374	97.35362
9.608333	99.84779	98.881	93.01471	98.45845	97.39597	107.3913	93.32422	93.48132	97.81858	95.39371	98.41145	98.85724	97.1096	97.35972	98.01529	98.77175	96.83397	95.57218	96.80744	97.35952
9.616667	99.8439	98.8738	93.02104	98.4745	97.40024	107.3916	93.19515	93.47899	97.82749	95.4035	98.45052	98.8392	97.13123	97.35551	98.00419	98.78103	96.82892	95.60023	96.81967	97.3664
9.625	99.8407	98.86591	93.02714	98.48945	97.40434	107.3907	93.06023	93.47884	97.83106	95.41336	98.48827	98.81747	97.15019	97.35037	97.99306	98.79313	96.82599	95.63353	96.83016	97.3742
9.633333	99.83806	98.85754	93.03289	98.50318	97.4082	107.3887	92.92196	93.48054	97.82868	95.42336	98.52416	98.79202	97.16592	97.34433	97.98188	98.80751	96.82499	95.67197	96.83863	97.38276
9.641667	99.83593	98.84891	93.03823	98.51565	97.41174	107.3861	92.78316	93.48373	97.82008	95.43348	98.55767	98.76284	97.17795	97.33753	97.97063	98.82362	96.82567	95.71526	96.84482	97.39186
9.65	99.83427	98.84031	93.04314	98.52689	97.4149	107.3829	92.64693	93.48802	97.8054	95.44365	98.58832	98.72987	97.18593	97.33021	97.95929	98.84084	96.82771	95.76287	96.84854	97.40116
9.658333	99.8331	98.832	93.04771	98.53697	97.41761	107.3795	92.51656	93.49302	97.78516	95.45376	98.61569	98.69313	97.18965	97.32274	97.94789	98.85858	96.83075	95.81399	96.84965	97.41029
9.666667	99.83249	98.82424	93.0521	98.54601	97.41983	107.3759	92.39549	93.49831	97.76025	95.46363	98.63942	98.65265	97.18904	97.31552	97.93647	98.87626	96.83443	95.86754	96.8481	97.41881
9.675	99.8325	98.81729	93.05652	98.55412	97.42154	107.3725	92.28718	93.50354	97.7319	95.47301	98.65927	98.60857	97.18424	97.30901	97.92511	98.89333	96.8384	95.92213	96.8439	97.42627
9.683333	99.83318	98.8114	93.06128	98.5614	97.42272	107.3692	92.19497	93.50835	97.70153	95.48161	98.67511	98.56115	97.17557	97.30366	97.91394	98.90932	96.84232	95.97611	96.83715	97.4322
9.691667	99.83454	98.80679	93.06668	98.56788	97.42336	107.3663	92.12196	93.51244	97.67073	95.48912	98.68694	98.51079	97.1635	97.29989	97.90313	98.92384	96.84595	96.02758	96.82801	97.43618
9.7	99.83653	98.80366	93.07305	98.57357	97.42347	107.364	92.07086	93.51554	97.64115	95.4952	98.69486	98.45804	97.14864	97.29805	97.89284	98.93661	96.84909	96.07451	96.81668	97.43778
9.708333	99.83908	98.80215	93.0807	98.57843	97.42303	107.3624	92.04387	93.51746	97.61436	95.49958	98.69908	98.40359	97.13169	97.29836	97.88326	98.94742	96.85163	96.11479	96.80338	97.43667
9.716667	99.84207	98.80236	93.0899	98.58242	97.42205	107.3617	92.04256	93.51808	97.59181	95.50199	98.69987	98.34828	97.11337	97.30095	97.87451	98.95619	96.85353	96.14641	96.78835	97.43256
9.725	99.8454	98.80433	93.10083	98.58546	97.42052	107.362	92.06781	93.51739	97.57474	95.50221	98.69753	98.293	97.09441	97.30576	97.86667	98.96293	96.85481	96.16748	96.77181	97.42527
9.733333	99.84894	98.80802	93.11363	98.58751	97.41846	107.3637	92.11964	93.51548	97.56408	95.50009	98.6924	98.23866	97.07555	97.31257	97.85974	98.96773	96.85554	96.17644	96.75395	97.41468
9.741667	99.85257	98.81337	93.12835	98.58851	97.41585	107.3668	92.1972	93.51253	97.56043	95.49556	98.68482	98.18615	97.05747	97.321	97.85366	98.97074	96.85578	96.17208	96.73493	97.4008
9.75	99.85616	98.82027	93.145	98.58842	97.41273	107.3716	92.29872	93.50882	97.56404	95.48865	98.67511	98.13621	97.04083	97.33055	97.8483	98.97212	96.85563	96.1536	96.71485	97.38371
9.758333	99.85961	98.82856	93.1635	98.58724	97.4091	107.3783	92.42156	93.50469	97.57476	95.47949	98.66357	98.08944	97.02614	97.34066	97.84355	98.97211	96.85513	96.12068	96.69381	97.36362
9.766667	99.86284	98.83808	93.18374	98.58495	97.40499	107.387	92.56224	93.50048	97.59211	95.46832	98.6505	98.04621	97.0138	97.35074	97.83926	98.9709	96.85432	96.07345	96.67185	97.34082
9.775	99.86583	98.84864	93.20557	98.58157	97.40044	107.3979	92.71664	93.49649	97.6153	95.4555	98.6362	98.00662	97.00403	97.36028	97.83533	98.96873	96.85324	96.01254	96.64902	97.31572
9.783333	99.8686	98.86003	93.22875	98.5771	97.39551	107.4112	92.88018	93.49296	97.64332	95.44147	98.62095	97.9705	96.99682	97.36881	97.83171	98.9658	96.85196	95.93901	96.62538	97.28882
9.791667	99.87123	98.87208	93.25302	98.57155	97.39024	107.4268	93.04804	93.49003	97.675	95.42677	98.60503	97.93739	96.992	97.37599	97.82837	98.96233	96.85057	95.85434	96.601	97.2607
9.8	99.87384	98.88461	93.27806	98.56499	97.38469	107.445	93.21542	93.48775	97.70914	95.41197	98.58873	97.90659	96.98921	97.38161	97.82531	98.95854	96.84924	95.7604	96.57597	97.23197
9.808333	99.8766	98.89752	93.30352	98.55749	97.37893	107.4656	93.37766	93.48606	97.74458	95.39765	98.57232	97.87717	96.98795	97.38557	97.82259	98.95464	96.84813	95.65932	96.55042	97.20325
9.816667	99.87965	98.91079	93.32902	98.54923	97.37302	107.4887	93.53039	93.48484	97.78029	95.38436	98.55607	97.84806	96.98761	97.38789	97.82031	98.95085	96.84745	95.55343	96.5245	97.1751
9.825	99.88317	98.92443	93.35418	98.5404	97.367	107.5141	93.66964	93.48396	97.81538	95.37257	98.5402	97.81819	96.98756	97.38869	97.81857	98.94734	96.84736	95.44507	96.49838	97.14803
9.833333	99.88726	98.93855	93.37863	98.53128	97.3609	107.5418	93.79184	93.48326	97.84914	95.36263	98.52492	97.78658	96.98718	97.38818	97.81749	98.94425	96.84801	95.33653	96.47223	97.12243
9.841667	99.892	98.95329	93.40202	98.52219	97.35473	107.5716	93.8939	93.48266	97.88104	95.35476	98.51043	97.7525	96.98591	97.38661	97.81715	98.94168	96.84948	95.22991	96.44625	97.09866
9.85	99.89739	98.96881	93.42404	98.51345	97.34848	107.603	93.9732	93.48213	97.91076	95.34905	98.4969	97.71559	96.98328	97.38426	97.81764	98.93965	96.85186	95.12712	96.42057	97.07699
9.858333	99.90337	98.98529	93.44441	98.50538	97.34213	107.6359	94.02765	93.48173	97.9381	95.34544	98.48455	97.67591	96.97895	97.38145	97.81897	98.93811	96.85515	95.02977	96.39536	97.05764
9.866667	99.90984	99.00288	93.46287	98.49826	97.33564	107.6698	94.05568	93.48159	97.96304	95.3437	98.47364	97.63397	96.97272	97.37847	97.82113	98.93694	96.8594	94.93918	96.37073	97.0408
9.875	99.91667	99.02166	93.47922	98.49229	97.32895	107.7044	94.0563	93.48193	97.98566	95.34347	98.46447	97.59073	96.96455	97.37558	97.82408	98.93597	96.86462	94.85641	96.34683	97.02664
9.883333	99.92368	99.04167	93.49334	98.48759	97.32198	107.7395	94.02904	93.48308	98.00614	95.34421	98.45741	97.54745	96.95455	97.37302	97.82773	98.935	96.87081	94.7822	96.32376	97.01535
9.891667	99.93071	99.06283	93.50511	98.48423	97.31465	107.7747	93.97402	93.48538	98.02467	95.34527	98.4528	97.50555	96.94298	97.37098	97.832	98.93385	96.87795	94.71708	96.30165	97.0071
9.9	99.93758	99.08496	93.51453	98.48215	97.30687	107.8098	93.89188	93.48918	98.04147	95.34596	98.45102	97.46648	96.93024	97.36959	97.83675	98.93241	96.886	94.66138	96.28059	97.00206
9.908333	99.94409	99.1078	93.52162	98.48129	97.29855	107.8447	93.78382	93.4948	98.05672	95.34558	98.45233	97.43156	96.91685	97.36896	97.84185	98.93058	96.89486	94.61521	96.26067	97.00038
9.916667	99.95002	99.13095	93.52645	98.48149	97.28963	107.8793	93.65159	93.50247	98.07051	95.3435	98.45693	97.40185	96.90341	97.3691	97.84712	98.92837	96.90438	94.57859	96.24193	97.00219
9.925	99.95514	99.15392	93.52913	98.48261	97.28003	107.9134	93.49743	93.51235	98.08288	95.33922	98.46487	97.37809	96.89055	97.37003	97.85237	98.92578	96.91437	94.55136	96.22438	97.00759
9.933333	99.95915	99.17617	93.5298	98.48446	97.26974	107.9469	93.32402	93.52448	98.0938	95.33239	98.47606	97.36069	96.87889	97.37165	97.85734	98.92286	96.92458	94.53326	96.20802	97.01666
9.941667	99.9618	99.1971	93.52864	98.48685	97.25873	107.9797	93.13439	93.53885	98.10315	95.3228	98.49023	97.3497	96.86897	97.37386	97.86178	98.91965	96.93476	94.52391	96.19276	97.02944
9.95	99.96279	99.21607	93.52584	98.48962	97.24704	108.0116	92.93188	93.55535	98.11075	95.31038	98.50699	97.34489	96.86124	97.3765	97.86539	98.91616	96.9446	94.52279	96.17849	97.04595
9.958333	99.96189	99.23251	93.52164	98.49259	97.23469	108.0425	92.72003	93.57379	98.11639	95.29516	98.52577	97.34581	96.856	97.3794	97.86784	98.91236	96.95383	94.52927	96.16503	97.06613
9.966667	99.95889	99.2459	93.51628	98.49559	97.22174	108.072	92.50263	93.59395	98.11979	95.27729	98.54591	97.35184	96.85343	97.38241	97.86884	98.90819	96.96223	94.54262	96.15214	97.08985
9.975	99.95367	99.25585	93.51004	98.49846	97.20828	108.1	92.2836	93.61552	98.12065	95.25703	98.56666	97.36231	96.85353	97.38537	97.86809	98.90356	96.96961	94.56208	96.13958	97.11691
9.983333	99.94614	99.26213	93.50317	98.50106	97.19437	108.1263	92.06702	93.63819	98.1187	95.23475	98.58723	97.3765	96.85622	97.38813	97.86539	98.89836	96.9759	94.58685	96.12708	97.14703
9.991667	99.93636	99.26471	93.49591	98.50328	97.18014	108.1505	91.85713	93.66166	98.11371	95.21096	98.60687	97.39374	96.8613	97.39056	97.86054	98.89253	96.98106	94.61613	96.11436	97.1798
10	99.92447	99.26376	93.48851	98.50505	97.16572	108.1723	91.65826	93.6856	98.10554	95.18621	98.62486	97.41342	96.8685	97.39257	97.85348	98.88604	96.98516	94.64907	96.10118	97.21475
10.00833	99.91078	99.25962	93.48115	98.50634	97.15128	108.1917	91.4748	93.70971	98.0942	95.16115	98.6406	97.43504	96.87752	97.39408	97.84418	98.87886	96.98831	94.68486	96.08732	97.2513
10.01667	99.89571	99.25279	93.474	98.50721	97.13701	108.2083	91.31111	93.73371	98.07985	95.13643	98.65365	97.45822	96.88804	97.39502	97.83269	98.87102	96.99066	94.72263	96.07257	97.28877
10.025	99.87981	99.24388	93.46719	98.50776	97.12309	108.2222	91.17146	93.75732	98.06284	95.11265	98.66374	97.48269	96.89975	97.39531	97.81912	98.86259	96.99239	94.76152	96.05675	97.32645
10.03333	99.86375	99.23357	93.4608	98.50816	97.10972	108.2334	91.0599	93.78029	98.04363	95.09038	98.67075	97.50825	96.91236	97.39488	97.80359	98.85366	96.9937	94.80067	96.03971	97.36358
10.04167	99.8483	99.22252	93.45488	98.50865	97.09706	108.2419	90.98027	93.80236	98.02281	95.07009	98.67478	97.53476	96.92563	97.39364	97.78627	98.84436	96.9948	94.83922	96.02132	97.39946
10.05	99.83422	99.21137	93.44946	98.50943	97.08522	108.248	90.93608	93.82329	98.00098	95.05215	98.67606	97.56213	96.93936	97.39147	97.76734	98.83487	96.99588	94.87634	96.00149	97.43342
10.05833	99.82228	99.20064	93.44454	98.51076	97.07429	108.252	90.93051	93.84282	97.97874	95.03687	98.67494	97.59024	96.95339	97.38825	97.74699	98.82541	96.99715	94.91122	95.98018	97.46489
10.06667	99.81317	99.19073	93.44011	98.51282	97.0643	108.2542	90.96621	93.86068	97.95658	95.02446	98.67183	97.619	96.96762	97.38386	97.72545	98.8162	96.99876	94.9431	95.95737	97.49344
10.075	99.80746	99.1819	93.43616	98.51578	97.05528	108.2549	91.04518	93.8766	97.9349	95.01508	98.66717	97.64828	96.98198	97.37823	97.70292	98.80745	97.00089	94.9713	95.93311	97.51873
10.08333	99.8056	99.17423	93.43267	98.51979	97.04721	108.2546	91.16851	93.89027	97.91399	95.00878	98.66138	97.67795	96.99644	97.37134	97.67962	98.79936	97.00365	94.99525	95.90751	97.54056
10.09167	99.80789	99.16768	93.42961	98.52492	97.04007	108.2537	91.33625	93.90143	97.89403	95.00551	98.65481	97.70784	97.01101	97.36326	97.65579	98.79209	97.00713	95.01453	95.88071	97.55882
10.1	99.81441	99.16205	93.42698	98.53123	97.03384	108.2525	91.54722	93.90982	97.87514	95.00516	98.64769	97.73781	97.0257	97.35411	97.63167	98.78575	97.01139	95.0289	95.85289	97.57347
10.10833	99.825	99.15709	93.42473	98.53872	97.02845	108.2513	91.799	93.91529	97.85739	95.00747	98.64018	97.76768	97.04057	97.34411	97.60749	98.78036	97.01641	95.03829	95.82428	97.58456
10.11667	99.83926	99.15247	93.42284	98.54739	97.02384	108.2504	92.08792	93.91775	97.84083	95.01219	98.63232	97.79729	97.05563	97.33352	97.58354	98.77587	97.02218	95.0428	95.79516	97.5922
10.125	99.85653	99.14784	93.42127	98.55717	97.01991	108.25	92.4092	93.91725	97.82545	95.019	98.62407	97.82645	97.07087	97.32266	97.56011	98.77215	97.0286	95.04265	95.76582	97.59656
10.13333	99.87599	99.14289	93.41998	98.56796	97.01656	108.2502	92.75724	93.91391	97.81124	95.02761	98.61536	97.85491	97.08622	97.31188	97.53746	98.76895	97.03557	95.03824	95.73656	97.59788
10.14167	99.8967	99.13734	93.41889	98.57965	97.0137	108.251	93.1258	93.90802	97.79813	95.03775	98.6061	97.8824	97.10152	97.30151	97.51586	98.76594	97.04292	95.03007	95.7077	97.59644
10.15	99.91771	99.131	93.41794	98.59205	97.01122	108.2523	93.50834	93.89994	97.78602	95.04924	98.59623	97.90853	97.11657	97.29186	97.49552	98.76272	97.05047	95.01878	95.67955	97.5926
10.15833	99.93814	99.12378	93.41707	98.60498	97.00903	108.2539	93.89813	93.89017	97.77478	95.06194	98.58571	97.93284	97.13106	97.28323	97.47664	98.75883	97.05804	95.00507	95.65235	97.58677
10.16667	99.95723	99.1157	93.41618	98.61824	97.00706	108.2555	94.28844	93.87921	97.7643	95.0758	98.57455	97.95477	97.14466	97.27582	97.45935	98.75378	97.06546	94.98973	95.62632	97.57942
10.175	99.97439	99.10687	93.41519	98.6316	97.00527	108.2569	94.67262	93.8676	97.75446	95.09082	98.5628	97.97363	97.15699	97.26981	97.44374	98.74713	97.07259	94.97361	95.60163	97.57103
10.18333	99.98924	99.09745	93.41403	98.64486	97.00361	108.2577	95.04414	93.85583	97.74516	95.10708	98.55052	97.98863	97.16764	97.26526	97.42985	98.73853	97.07932	94.95753	95.57838	97.5621
10.19167	100.0015	99.08763	93.41261	98.65783	97.00207	108.2576	95.39668	93.84433	97.73632	95.12469	98.53782	97.99886	97.1762	97.26216	97.4177	98.72773	97.08562	94.94233	95.55666	97.55313
10.2	100.0112	99.07763	93.41085	98.67035	97.00064	108.2562	95.72419	93.83341	97.72784	95.14375	98.52481	98.00331	97.18228	97.2604	97.4073	98.71466	97.09147	94.92872	95.53647	97.54456
10.20833	100.0183	99.06762	93.40873	98.68225	96.99933	108.2532	96.02096	93.8233	97.71964	95.16431	98.51159	98.00089	97.18559	97.2598	97.39863	98.69941	97.0969	94.91733	95.51779	97.53677
10.21667	100.0229	99.05775	93.40623	98.69339	96.99813	108.2485	96.28172	93.81411	97.71161	95.18637	98.49824	97.99049	97.18594	97.26011	97.39168	98.68226	97.10196	94.9086	95.50054	97.53005
10.225	100.0252	99.04812	93.40338	98.70365	96.99706	108.2419	96.50175	93.80584	97.70363	95.20985	98.48481	97.97099	97.18332	97.26103	97.38644	98.66362	97.10673	94.90274	95.48454	97.52463
10.23333	100.0256	99.03877	93.40022	98.71293	96.99615	108.2333	96.67704	93.79839	97.69556	95.23456	98.4713	97.94132	97.17788	97.26224	97.38288	98.64408	97.11128	94.89975	95.46961	97.52062
10.24167	100.0244	99.02969	93.39682	98.72118	96.99545	108.2228	96.80433	93.79155	97.68732	95.26025	98.45771	97.90051	97.16993	97.26343	97.38095	98.62428	97.11567	94.89941	95.45551	97.51806
10.25	100.0219	99.0208	93.39328	98.72836	96.995	108.2105	96.88128	93.78504	97.67886	95.28651	98.44399	97.84773	97.1599	97.26429	97.3806	98.60496	97.11996	94.90129	95.44201	97.5169
10.25833	100.0183	99.012	93.38973	98.7345	96.99487	108.1964	96.90654	93.77856	97.67021	95.31286	98.43009	97.78237	97.14831	97.26461	97.38172	98.58687	97.12418	94.9048	95.42891	97.51703
10.26667	100.0141	99.00317	93.38629	98.73959	96.9951	108.1807	96.87983	93.77177	97.66142	95.33867	98.41596	97.70406	97.13568	97.26423	97.38417	98.57077	97.12834	94.90923	95.41604	97.51828
10.275	100.0095	98.99418	93.38314	98.74367	96.99576	108.1637	96.80202	93.76438	97.65259	95.36322	98.40157	97.61276	97.12254	97.26309	97.38774	98.5574	97.13242	94.91383	95.40325	97.52044
10.28333	100.0048	98.98491	93.38043	98.7468	96.99688	108.1455	96.67517	93.75614	97.64382	95.38576	98.38692	97.50879	97.10939	97.26117	97.39219	98.54742	97.13635	94.91782	95.39047	97.52325
10.29167	100.0002	98.97523	93.37829	98.74905	96.99848	108.1263	96.50243	93.74682	97.63516	95.40549	98.37205	97.39291	97.09665	97.2585	97.39725	98.54135	97.14011	94.92045	95.37765	97.52641
10.3	99.99588	98.96505	93.37685	98.75053	97.00052	108.1061	96.28798	93.73624	97.62668	95.42172	98.35706	97.26628	97.08471	97.25511	97.40266	98.53955	97.14366	94.9211	95.36482	97.5296
10.30833	99.99193	98.9543	93.37618	98.75136	97.00292	108.0851	96.03684	93.72424	97.61841	95.43387	98.3421	97.1305	97.07385	97.25107	97.40819	98.54215	97.14699	94.91925	95.35206	97.53251
10.31667	99.98842	98.94296	93.37635	98.75167	97.00555	108.0634	95.75473	93.71066	97.61036	95.44154	98.32733	96.98749	97.06432	97.24646	97.4137	98.54902	97.1501	94.91456	95.33953	97.53482
10.325	99.98533	98.93102	93.37734	98.75162	97.00821	108.041	95.44783	93.6954	97.60252	95.44458	98.31299	96.83947	97.05629	97.24137	97.41911	98.55982	97.15305	94.90689	95.32741	97.53624
10.33333	99.98263	98.91852	93.3791	98.75133	97.0107	108.0179	95.12259	93.67833	97.59483	95.44311	98.29931	96.68881	97.04985	97.23589	97.42445	98.57396	97.15589	94.89624	95.31594	97.53651
10.34167	99.98023	98.90552	93.38152	98.75094	97.01277	107.9943	94.78558	93.65938	97.58725	95.43747	98.28656	96.53796	97.04508	97.23013	97.42977	98.59071	97.15866	94.88282	95.30533	97.53543
10.35	99.97806	98.89207	93.38444	98.75058	97.01421	107.9703	94.44327	93.63849	97.57965	95.4282	98.27496	96.38935	97.04197	97.2242	97.43519	98.60922	97.16142	94.86697	95.29576	97.53288
10.35833	99.97605	98.87823	93.38763	98.75033	97.01482	107.9461	94.10187	93.61565	97.57191	95.41604	98.26474	96.24528	97.04051	97.21821	97.44078	98.62859	97.16419	94.84917	95.28735	97.52877
10.36667	99.97414	98.86405	93.39088	98.75026	97.01445	107.922	93.76722	93.59091	97.56384	95.40184	98.25608	96.10789	97.04067	97.21228	97.44662	98.64794	97.167	94.82999	95.28012	97.52311
10.375	99.9723	98.84955	93.39394	98.75038	97.01301	107.8982	93.44465	93.56434	97.55523	95.38651	98.24911	95.97907	97.04244	97.20652	97.45273	98.66645	97.16986	94.81007	95.274	97.51594
10.38333	99.97051	98.83472	93.39658	98.75067	97.01048	107.8751	93.13891	93.53611	97.54584	95.37096	98.24392	95.8604	97.04579	97.20107	97.45911	98.68339	97.17279	94.79009	95.26882	97.50738
10.39167	99.96874	98.81959	93.39858	98.75103	97.00688	107.8529	92.85412	93.50646	97.53541	95.35608	98.24058	95.75317	97.05071	97.19606	97.46568	98.6982	97.17582	94.77076	95.26427	97.49759
10.4	99.96696	98.80415	93.39976	98.75134	97.00228	107.8319	92.59374	93.47573	97.52371	95.34265	98.23913	95.65839	97.05722	97.1916	97.47235	98.71044	97.17898	94.7528	95.25993	97.48675
10.40833	99.96509	98.78846	93.39996	98.75142	96.99681	107.8122	92.36051	93.44438	97.5105	95.33138	98.23964	95.57678	97.06533	97.18784	97.47897	98.71982	97.18227	94.73693	95.25525	97.47509
10.41667	99.96305	98.77257	93.39907	98.75105	96.99062	107.7941	92.15647	93.41294	97.49564	95.32284	98.24219	95.50882	97.07501	97.18488	97.48535	98.72621	97.18571	94.72381	95.24964	97.46284
10.425	99.96069	98.75659	93.39703	98.75005	96.9839	107.7775	91.98282	93.38199	97.47909	95.31748	98.24689	95.45476	97.08625	97.18282	97.49124	98.72966	97.18925	94.7141	95.24243	97.45026
10.43333	99.95784	98.74063	93.39381	98.7482	96.97685	107.7623	91.83998	93.35209	97.46094	95.31559	98.25385	95.41467	97.09899	97.18177	97.49639	98.7303	97.19283	94.70831	95.23299	97.43761
10.44167	99.95428	98.72484	93.38944	98.74535	96.9697	107.7483	91.7275	93.32376	97.44141	95.31729	98.26319	95.38848	97.11313	97.18176	97.50054	98.72842	97.19634	94.70689	95.22079	97.42516
10.45	99.94976	98.70932	93.38394	98.74134	96.96266	107.7351	91.64413	93.29741	97.42082	95.32252	98.27496	95.37598	97.12852	97.18278	97.50341	98.72435	97.19965	94.7101	95.20537	97.41317
10.45833	99.94401	98.6942	93.3774	98.73609	96.9559	107.7223	91.58792	93.27329	97.39958	95.33103	98.28919	95.37688	97.14492	97.18479	97.50478	98.7185	97.20263	94.71802	95.18645	97.4019
10.46667	99.93678	98.67955	93.36993	98.72956	96.94961	107.7091	91.55628	93.25152	97.37814	95.34238	98.3058	95.39084	97.16208	97.18767	97.50442	98.7113	97.20514	94.73051	95.16389	97.39163
10.475	99.92785	98.66543	93.36165	98.7218	96.94391	107.6951	91.54615	93.23203	97.35693	95.35597	98.3246	95.41749	97.17968	97.19124	97.50217	98.70316	97.20703	94.74718	95.1377	97.38259
10.48333	99.9171	98.65186	93.35274	98.71292	96.93889	107.6795	91.55412	93.2146	97.33641	95.37105	98.34528	95.45646	97.19741	97.19531	97.49792	98.69445	97.20818	94.76743	95.10805	97.37502
10.49167	99.90452	98.63885	93.34339	98.70311	96.93457	107.6616	91.57661	93.19891	97.31696	95.38677	98.36736	95.50735	97.21494	97.19965	97.49161	98.6855	97.20847	94.79047	95.07526	97.36913
10.5	99.89021	98.6264	93.33379	98.6926	96.93096	107.641	91.61001	93.18453	97.2989	95.40227	98.39025	95.56971	97.23195	97.20402	97.48328	98.67656	97.2078	94.81538	95.03975	97.36507
10.50833	99.87434	98.61451	93.32416	98.68168	96.92797	107.6169	91.65086	93.171	97.28247	95.41671	98.41321	95.64301	97.24814	97.20816	97.47304	98.66782	97.20608	94.84116	95.00209	97.36294
10.51667	99.85719	98.60315	93.31469	98.67062	96.92551	107.589	91.69593	93.15786	97.26782	95.42937	98.4354	95.72659	97.26321	97.21182	97.46108	98.65942	97.20325	94.86675	94.96292	97.36277
10.525	99.83908	98.59234	93.30556	98.65971	96.92344	107.5567	91.74235	93.14472	97.25501	95.43969	98.45591	95.81965	97.27686	97.21477	97.44769	98.6514	97.1993	94.89112	94.92294	97.36456
10.53333	99.82037	98.58212	93.29692	98.64918	96.9216	107.5198	91.78765	93.13128	97.24406	95.4473	98.47379	95.92128	97.28882	97.21682	97.43318	98.64376	97.1942	94.91332	94.88286	97.36824
10.54167	99.80141	98.57254	93.28892	98.63921	96.91985	107.4779	91.82973	93.11736	97.23492	95.45206	98.48809	96.03045	97.29882	97.21781	97.41796	98.63636	97.18795	94.93252	94.84337	97.3737
10.55	99.78259	98.56369	93.28168	98.6299	96.91801	107.431	91.86698	93.10291	97.22751	95.454	98.49788	96.146	97.30665	97.21765	97.40244	98.62903	97.18058	94.94811	94.80513	97.38081
10.55833	99.76427	98.55572	93.27535	98.62128	96.91596	107.3791	91.8982	93.08802	97.22169	95.4533	98.50235	96.26667	97.31213	97.21628	97.38704	98.62152	97.17213	94.95974	94.76873	97.38943
10.56667	99.74684	98.5488	93.2701	98.61328	96.91357	107.3221	91.92267	93.07287	97.21734	95.45024	98.50078	96.39104	97.31513	97.21373	97.37219	98.61357	97.16268	94.96737	94.73471	97.39935
10.575	99.73063	98.54312	93.26612	98.60579	96.91077	107.2605	91.94004	93.05772	97.21431	95.44514	98.49261	96.51765	97.3156	97.21004	97.35827	98.60491	97.15236	94.97122	94.70349	97.41038
10.58333	99.71598	98.53889	93.26361	98.59867	96.90748	107.1945	91.95027	93.04286	97.21243	95.43832	98.47749	96.6449	97.31355	97.2053	97.3456	98.59531	97.14134	94.97173	94.67541	97.42229
10.59167	99.7031	98.53631	93.26279	98.59176	96.90371	107.1248	91.95353	93.02855	97.21151	95.43012	98.45525	96.77121	97.30909	97.19959	97.33446	98.5846	97.12985	94.96951	94.65071	97.43485
10.6	99.69215	98.53554	93.26384	98.5849	96.89945	107.0519	91.95008	93.01497	97.21134	95.42088	98.42597	96.89496	97.30238	97.19301	97.32504	98.57267	97.11818	94.9652	94.62956	97.44781
10.60833	99.68315	98.53668	93.26695	98.57796	96.89479	106.977	91.94029	93.00222	97.21163	95.41095	98.38999	97.01457	97.29363	97.18564	97.31748	98.55948	97.10667	94.95946	94.61205	97.46093
10.61667	99.67599	98.53978	93.27226	98.57084	96.8898	106.9011	91.92459	92.99031	97.21207	95.40073	98.34792	97.12854	97.28306	97.17759	97.31183	98.54507	97.09564	94.95284	94.59823	97.47398
10.625	99.67043	98.54482	93.27987	98.56349	96.88461	106.8256	91.90345	92.97914	97.21232	95.39062	98.30069	97.23547	97.2709	97.16891	97.30812	98.52957	97.08547	94.94582	94.58812	97.48671
10.63333	99.66611	98.55168	93.2898	98.5559	96.8794	106.752	91.87744	92.96856	97.2121	95.38104	98.24958	97.33408	97.25737	97.1597	97.3063	98.5132	97.07648	94.93874	94.58171	97.49892
10.64167	99.66259	98.56018	93.30206	98.54813	96.87435	106.6819	91.8472	92.95835	97.21116	95.37243	98.19624	97.42331	97.24273	97.15003	97.30632	98.49624	97.06897	94.93179	94.57898	97.51037
10.65	99.65937	98.57004	93.31657	98.54027	96.86964	106.6169	91.81343	92.94826	97.20935	95.36517	98.14266	97.50233	97.22722	97.13995	97.30809	98.47901	97.06323	94.92505	94.57985	97.52088
10.65833	99.65595	98.58093	93.33318	98.53248	96.86549	106.5586	91.77686	92.938	97.20662	95.35961	98.09108	97.57059	97.21109	97.12954	97.3115	98.46186	97.05946	94.91855	94.58421	97.53026
10.66667	99.65186	98.59243	93.3517	98.52495	96.86212	106.5085	91.73817	92.92727	97.20299	95.35601	98.04386	97.62778	97.19461	97.11883	97.31644	98.4451	97.05783	94.91228	94.59188	97.53833
10.675	99.64671	98.60407	93.37185	98.5179	96.85977	106.4679	91.69794	92.91576	97.19854	95.3545	98.00331	97.67387	97.17802	97.10784	97.32276	98.42907	97.05843	94.90631	94.60267	97.54496
10.68333	99.64025	98.6154	93.39332	98.51159	96.85864	106.4381	91.65658	92.90323	97.19338	95.35508	97.97137	97.709	97.16157	97.09657	97.33032	98.41405	97.06127	94.90076	94.61631	97.55008
10.69167	99.63236	98.62596	93.41572	98.50624	96.85892	106.4203	91.61434	92.88947	97.18762	95.35763	97.94942	97.73351	97.14545	97.085	97.33896	98.40032	97.06627	94.89584	94.63249	97.55363
10.7	99.62309	98.63536	93.43863	98.50207	96.86076	106.4151	91.57129	92.87437	97.18132	95.36187	97.9381	97.74785	97.12986	97.07307	97.34851	98.38807	97.07327	94.89183	94.65084	97.55565
10.70833	99.61261	98.64324	93.46162	98.49923	96.86424	106.4232	91.52739	92.85792	97.17446	95.36743	97.93722	97.75261	97.11493	97.0607	97.35878	98.37742	97.08202	94.88903	94.67097	97.5562
10.71667	99.60124	98.64935	93.48424	98.49783	96.86941	106.4449	91.4825	92.8402	97.16698	95.37385	97.94585	97.74846	97.10078	97.04782	97.36953	98.3684	97.09218	94.88775	94.69243	97.55543
10.725	99.58933	98.65348	93.5061	98.49791	96.87625	106.4798	91.4365	92.82136	97.15869	95.38062	97.96249	97.73618	97.08754	97.03439	97.38052	98.36094	97.10336	94.88828	94.71478	97.55351
10.73333	99.57731	98.65548	93.52681	98.49944	96.88472	106.5275	91.38935	92.80164	97.14941	95.38721	97.98528	97.71659	97.07527	97.02037	97.39146	98.35489	97.11514	94.89084	94.73755	97.55067
10.74167	99.56563	98.6553	93.54609	98.50233	96.89472	106.5869	91.34119	92.78131	97.1389	95.39306	98.01224	97.69056	97.06405	97.00576	97.40203	98.35005	97.1271	94.89563	94.76026	97.5471
10.75	99.55474	98.65293	93.56372	98.50645	96.9061	106.6564	91.29234	92.7607	97.12695	95.39764	98.04142	97.659	97.0539	96.99059	97.41185	98.34625	97.13882	94.90277	94.78242	97.54304
10.75833	99.54515	98.64845	93.57954	98.51164	96.9187	106.734	91.24337	92.74018	97.1134	95.40042	98.07108	97.62282	97.04484	96.97491	97.42046	98.34329	97.14997	94.91228	94.80359	97.53865
10.76667	99.53734	98.642	93.59347	98.5177	96.93234	106.8174	91.195	92.7201	97.09814	95.40091	98.09981	97.58292	97.03686	96.95878	97.4273	98.34107	97.16024	94.92414	94.82341	97.53412
10.775	99.5318	98.63379	93.60548	98.52446	96.94679	106.9041	91.14812	92.70086	97.08116	95.39874	98.12657	97.54022	97.02998	96.94229	97.43171	98.3395	97.16944	94.93817	94.84158	97.52959
10.78333	99.52896	98.62406	93.61559	98.53171	96.96183	106.9914	91.10369	92.68282	97.06254	95.39359	98.15073	97.49557	97.0242	96.92554	97.43286	98.33856	97.17744	94.95416	94.85794	97.52516
10.79167	99.52914	98.61307	93.6239	98.53925	96.97724	107.0767	91.06272	92.66634	97.04248	95.38534	98.17206	97.44977	97.0195	96.90865	97.42982	98.33824	97.1842	94.97176	94.87245	97.52092
10.8	99.5325	98.60106	93.63049	98.54683	96.99277	107.1578	91.02617	92.65172	97.02127	95.37398	98.19069	97.4035	97.0159	96.89178	97.42152	98.33857	97.18973	94.9906	94.88517	97.51692
10.80833	99.53904	98.58823	93.6355	98.55422	97.00819	107.2327	90.99489	92.6392	96.99927	95.35967	98.20701	97.35731	97.01337	96.87508	97.40684	98.33953	97.19411	95.01029	94.89624	97.51316
10.81667	99.54852	98.57473	93.63907	98.56111	97.02327	107.3003	90.96957	92.62896	96.9769	95.3427	98.22161	97.31151	97.01193	96.85872	97.38461	98.34106	97.19743	95.03046	94.90587	97.50962
10.825	99.56054	98.56065	93.64132	98.5672	97.03779	107.3596	90.95064	92.62111	96.95456	95.32351	98.23521	97.26617	97.01161	96.84284	97.35372	98.34305	97.19977	95.05078	94.91428	97.50626
10.83333	99.57453	98.54604	93.64241	98.57216	97.05156	107.4104	90.93823	92.61566	96.93267	95.3027	98.24851	97.22108	97.01242	96.82754	97.31318	98.34535	97.20124	95.07097	94.92173	97.503
10.84167	99.5898	98.53088	93.64248	98.57569	97.06443	107.4526	90.93215	92.61257	96.91162	95.28094	98.26218	97.17577	97.01443	96.81288	97.26218	98.34776	97.2019	95.09084	94.92845	97.49975
10.85	99.6056	98.51516	93.6417	98.5775	97.07629	107.4864	90.93189	92.61168	96.89178	95.25899	98.27674	97.12952	97.01767	96.79879	97.20015	98.35007	97.20183	95.11027	94.93465	97.49646
10.85833	99.62113	98.49881	93.64027	98.5774	97.08706	107.512	90.93666	92.61276	96.87353	95.23759	98.29259	97.0815	97.0222	96.78515	97.12685	98.3521	97.20105	95.12919	94.94048	97.49306
10.86667	99.63563	98.48183	93.63839	98.57525	97.09671	107.5298	90.9455	92.61555	96.85716	95.21743	98.30992	97.03079	97.02802	96.77174	97.04241	98.3537	97.19961	95.1476	94.946	97.48953
10.875	99.64838	98.4642	93.63631	98.57104	97.10524	107.5401	90.95732	92.61971	96.84293	95.19907	98.32873	96.97653	97.03512	96.75826	96.94737	98.35479	97.19752	95.16557	94.95122	97.48588
10.88333	99.65878	98.44595	93.63427	98.56487	97.11266	107.5434	90.97108	92.62491	96.83099	95.18293	98.34879	96.91804	97.04339	96.74439	96.84271	98.35536	97.19481	95.18319	94.95603	97.48214
10.89167	99.6663	98.42717	93.63255	98.5569	97.11902	107.5401	90.98583	92.63085	96.82135	95.16925	98.36968	96.85486	97.05268	96.72978	96.72987	98.35544	97.19153	95.20057	94.96026	97.47838
10.9	99.6706	98.408	93.63137	98.54741	97.12439	107.5307	91.0007	92.63722	96.81389	95.15814	98.39078	96.78693	97.06276	96.71408	96.61068	98.35513	97.18776	95.21783	94.9637	97.47467
10.90833	99.67145	98.38862	93.631	98.53672	97.12887	107.516	91.01497	92.64377	96.80836	95.14957	98.41126	96.7146	97.07333	96.69704	96.48734	98.35448	97.18366	95.2351	94.96614	97.4711
10.91667	99.66878	98.36928	93.63165	98.52524	97.13257	107.4967	91.02804	92.65027	96.80436	95.14341	98.43013	96.63873	97.08407	96.67846	96.3623	98.35356	97.1794	95.25247	94.96739	97.46777
10.925	99.66266	98.35023	93.63354	98.51338	97.13564	107.4735	91.03948	92.65652	96.80136	95.13946	98.44624	96.56074	97.09465	96.65824	96.2381	98.35237	97.17521	95.27005	94.96732	97.46476
10.93333	99.65328	98.33175	93.63684	98.50161	97.1382	107.4475	91.04904	92.66231	96.79881	95.13751	98.45829	96.48256	97.10473	96.63641	96.11719	98.35088	97.17131	95.28793	94.96586	97.46215
10.94167	99.64095	98.31411	93.64169	98.49036	97.1404	107.4194	91.05667	92.66741	96.79612	95.13736	98.4649	96.4066	97.114	96.61307	96.00179	98.34902	97.16791	95.3062	94.96301	97.46003
10.95	99.62605	98.29754	93.64816	98.48006	97.14236	107.3902	91.0625	92.6716	96.79272	95.13888	98.46466	96.3356	97.12218	96.58848	95.89377	98.34666	97.16523	95.32494	94.95881	97.45841
10.95833	99.60903	98.28225	93.65628	98.47108	97.14419	107.361	91.06681	92.67465	96.78815	95.14196	98.45617	96.27244	97.12898	96.56292	95.79457	98.34365	97.16344	95.34423	94.9534	97.45728
10.96667	99.59037	98.2684	93.66596	98.46373	97.14599	107.3327	91.06995	92.67635	96.78208	95.14653	98.43813	96.21995	97.13415	96.53679	95.70518	98.33984	97.16269	95.36418	94.94695	97.45657
10.975	99.5705	98.25611	93.67708	98.45827	97.14781	107.3062	91.07229	92.67656	96.77433	95.15253	98.40942	96.18062	97.13748	96.51049	95.62617	98.33507	97.1631	95.38488	94.93966	97.45616
10.98333	99.54984	98.24542	93.68944	98.4549	97.14971	107.2824	91.07417	92.67519	96.76487	95.15982	98.36919	96.15635	97.13881	96.48447	95.55769	98.3292	97.16475	95.40648	94.93177	97.4559
10.99167	99.52874	98.23636	93.70276	98.45375	97.15172	107.2622	91.07586	92.67222	96.75384	95.16825	98.31692	96.1483	97.13803	96.45914	95.49956	98.32217	97.16768	95.42911	94.92354	97.45563
11	99.50747	98.22887	93.71675	98.45488	97.15389	107.2461	91.07755	92.66773	96.74141	95.1776	98.25252	96.15673	97.13511	96.43491	95.45132	98.31396	97.17191	95.45293	94.91524	97.45519
11.00833	99.48626	98.22287	93.73108	98.45832	97.15625	107.2348	91.07933	92.66188	96.72785	95.18766	98.17641	96.18102	97.13008	96.41216	95.41229	98.3047	97.17746	95.47802	94.90716	97.45444
11.01667	99.46531	98.21823	93.74544	98.46399	97.15886	107.2286	91.08124	92.65493	96.7134	95.19817	98.08952	96.21973	97.12301	96.39122	95.38163	98.29461	97.18432	95.50444	94.89961	97.45323
11.025	99.44478	98.2148	93.75949	98.47177	97.16178	107.2277	91.08329	92.64725	96.6983	95.20888	97.99332	96.2707	97.11403	96.37234	95.35845	98.28407	97.19246	95.53219	94.8929	97.45148
11.03333	99.42477	98.21243	93.77296	98.48149	97.16512	107.2321	91.0855	92.63932	96.68276	95.21954	97.88981	96.33124	97.10327	96.35574	95.34183	98.27356	97.20184	95.56116	94.88734	97.4491
11.04167	99.40538	98.21095	93.78559	98.49292	97.169	107.2416	91.08792	92.63174	96.66696	95.22989	97.78144	96.39834	97.09089	96.34156	95.33093	98.26363	97.21239	95.59115	94.88321	97.44605
11.05	99.38667	98.21021	93.7972	98.5058	97.17353	107.2557	91.09065	92.6252	96.65106	95.23972	97.67103	96.46884	97.07709	96.32987	95.32503	98.25488	97.224	95.62191	94.88074	97.44236
11.05833	99.36869	98.21008	93.80761	98.51982	97.17883	107.274	91.09382	92.62038	96.63525	95.24884	97.56165	96.53972	97.06208	96.3207	95.32355	98.24786	97.23658	95.65306	94.88011	97.43808
11.06667	99.35148	98.21042	93.81674	98.5346	97.18501	107.2954	91.09759	92.61798	96.61968	95.25707	97.45641	96.60822	97.04612	96.31399	95.32613	98.24308	97.25001	95.68417	94.88141	97.43334
11.075	99.33516	98.21115	93.82449	98.54974	97.19217	107.3189	91.10211	92.61862	96.60454	95.26427	97.35832	96.67206	97.02949	96.30965	95.3326	98.24097	97.26419	95.71469	94.88465	97.42831
11.08333	99.31986	98.21217	93.83081	98.56481	97.20036	107.3434	91.10757	92.62279	96.59001	95.27038	97.27009	96.72953	97.01249	96.30754	95.34297	98.24185	97.279	95.74396	94.88975	97.4232
11.09167	99.30578	98.21342	93.83566	98.57942	97.20964	107.3675	91.11419	92.63078	96.57627	95.2754	97.19398	96.77959	96.9954	96.30749	95.35746	98.2459	97.29432	95.77124	94.89657	97.41824
11.1	99.29318	98.21481	93.83898	98.59319	97.22	107.3896	91.12223	92.64268	96.56355	95.27946	97.13176	96.82185	96.97847	96.30927	95.37644	98.25319	97.31002	95.79574	94.90492	97.41369
11.10833	99.28231	98.21629	93.84077	98.60586	97.23142	107.4083	91.13198	92.65833	96.55205	95.28285	97.08465	96.85658	96.96187	96.31267	95.4004	98.26365	97.32591	95.81662	94.91454	97.40977
11.11667	99.27342	98.21781	93.84102	98.61723	97.2438	107.4223	91.14378	92.67729	96.54203	95.28594	97.05327	96.8846	96.94574	96.31742	95.42991	98.27709	97.34181	95.83312	94.92517	97.40672
11.125	99.26667	98.21933	93.83977	98.62719	97.25705	107.4303	91.15797	92.69894	96.53371	95.28917	97.03778	96.90715	96.93012	96.32327	95.46556	98.29319	97.35748	95.84458	94.9365	97.4047
11.13333	99.26213	98.2208	93.83707	98.63574	97.27099	107.4313	91.17489	92.72241	96.52733	95.29298	97.0378	96.92573	96.91502	96.32991	95.50785	98.31151	97.37268	95.85049	94.94825	97.40385
11.14167	99.25978	98.22223	93.83304	98.64295	97.28542	107.4246	91.19486	92.74673	96.52307	95.29774	97.05261	96.94196	96.9004	96.33705	95.55714	98.33154	97.38715	95.85061	94.96013	97.40421
11.15	99.25945	98.22361	93.82779	98.64897	97.3001	107.4101	91.21811	92.77083	96.5211	95.30372	97.08112	96.95731	96.88625	96.34433	95.61359	98.35271	97.40064	95.84493	94.97192	97.40576
11.15833	99.2609	98.22496	93.82149	98.65402	97.31477	107.3877	91.24477	92.79366	96.52156	95.31108	97.12205	96.97303	96.87255	96.35139	95.67709	98.37444	97.41295	95.83375	94.9834	97.40838
11.16667	99.26377	98.22628	93.81432	98.65836	97.32916	107.358	91.27478	92.81425	96.52454	95.3198	97.17392	96.99002	96.85936	96.35783	95.74723	98.39618	97.42395	95.81766	94.99444	97.41188
11.175	99.26766	98.2276	93.8065	98.66227	97.343	107.3218	91.30788	92.83176	96.53008	95.32976	97.23512	97.00879	96.84676	96.36326	95.82333	98.41744	97.43357	95.79749	95.00489	97.41602
11.18333	99.27209	98.22891	93.79824	98.66602	97.35606	107.2804	91.34355	92.84551	96.53821	95.34069	97.30397	97.02948	96.83489	96.36729	95.90445	98.43784	97.44182	95.7743	95.01465	97.42048
11.19167	99.27656	98.2302	93.78978	98.66985	97.36816	107.2352	91.38103	92.85502	96.54885	95.3522	97.37874	97.0519	96.82385	96.36956	95.98944	98.45709	97.44875	95.74923	95.02359	97.42495
11.2	99.28056	98.23146	93.7813	98.67396	97.37916	107.1876	91.41933	92.85995	96.56188	95.36382	97.45767	97.07555	96.81378	96.36982	96.07702	98.47496	97.45446	95.72345	95.03154	97.42911
11.20833	99.28369	98.23265	93.77295	98.6785	97.38901	107.1393	91.45726	92.86007	96.57708	95.375	97.53903	97.09975	96.8048	96.36791	96.16581	98.49134	97.45907	95.69809	95.03833	97.43266
11.21667	99.28564	98.23372	93.76482	98.68353	97.39772	107.0917	91.49353	92.85531	96.59416	95.38516	97.62115	97.12365	96.79702	96.36381	96.25441	98.50614	97.46269	95.67412	95.04375	97.43531
11.225	99.28626	98.2346	93.75693	98.68909	97.40536	107.046	91.5268	92.84569	96.61277	95.39365	97.7025	97.14635	96.79057	96.35769	96.34145	98.51934	97.46542	95.65235	95.04759	97.43685
11.23333	99.28559	98.23522	93.74927	98.69514	97.41206	107.0036	91.55578	92.83137	96.63246	95.39987	97.78166	97.1669	96.78553	96.34984	96.42561	98.53094	97.46735	95.63338	95.04967	97.43712
11.24167	99.28384	98.23548	93.74177	98.70157	97.41794	106.9651	91.57936	92.81269	96.65278	95.40322	97.85742	97.18444	96.78197	96.3407	96.50568	98.54097	97.46854	95.61759	95.04983	97.43602
11.25	99.28136	98.23531	93.73435	98.70824	97.42317	106.9312	91.59665	92.79009	96.67322	95.40314	97.92877	97.19817	96.7799	96.33084	96.58056	98.54946	97.46909	95.60513	95.04796	97.43354
11.25833	99.27856	98.23461	93.72691	98.71496	97.42788	106.9023	91.60711	92.76416	96.69326	95.39919	97.99492	97.20745	96.77925	96.32093	96.64927	98.55643	97.46904	95.59597	95.04399	97.42973
11.26667	99.27593	98.23336	93.71936	98.72152	97.4322	106.8785	91.6105	92.73555	96.71238	95.39106	98.05531	97.21181	96.77986	96.31172	96.71103	98.56189	97.46846	95.58991	95.03788	97.42474
11.275	99.27389	98.23151	93.7116	98.72773	97.43622	106.8597	91.6069	92.70496	96.73006	95.37856	98.10956	97.21095	96.78149	96.30405	96.76523	98.56578	97.46737	95.58664	95.02964	97.41874
11.28333	99.27284	98.22907	93.70355	98.7334	97.44004	106.8457	91.5967	92.67309	96.74585	95.36171	98.15743	97.20474	96.78384	96.29877	96.81148	98.56796	97.46583	95.58573	95.01929	97.41199
11.29167	99.27304	98.22605	93.69516	98.73836	97.44372	106.8363	91.58048	92.64061	96.7593	95.34069	98.19884	97.19326	96.78657	96.29674	96.84959	98.56828	97.46385	95.58671	95.00693	97.40474
11.3	99.27463	98.22245	93.68641	98.7425	97.44731	106.8311	91.55898	92.60813	96.77007	95.31588	98.23378	97.17678	96.78933	96.2988	96.87959	98.5665	97.46147	95.58904	94.99268	97.39727
11.30833	99.27762	98.21828	93.67728	98.74576	97.45088	106.8298	91.53307	92.57623	96.77791	95.28781	98.26235	97.15577	96.79177	96.30571	96.9017	98.5624	97.45873	95.59225	94.97674	97.38985
11.31667	99.2818	98.21355	93.6678	98.74813	97.4545	106.8319	91.50366	92.54541	96.78265	95.25714	98.2847	97.13085	96.79357	96.3181	96.91633	98.55573	97.45567	95.59588	94.9593	97.38272
11.325	99.28685	98.20829	93.65799	98.74969	97.45827	106.837	91.47177	92.51614	96.7842	95.22459	98.30105	97.10282	96.7945	96.33639	96.92401	98.54628	97.45236	95.59958	94.94061	97.37607
11.33333	99.29228	98.20252	93.64789	98.75058	97.46228	106.8445	91.43844	92.48884	96.78252	95.19096	98.31167	97.07259	96.79438	96.36079	96.92541	98.5339	97.44886	95.60307	94.92091	97.37005
11.34167	99.29755	98.19625	93.63752	98.75096	97.46661	106.854	91.40477	92.46391	96.77759	95.15706	98.31691	97.04115	96.79313	96.39123	96.92125	98.51853	97.44523	95.60616	94.90041	97.36474
11.35	99.30206	98.18949	93.62692	98.75107	97.47136	106.865	91.37179	92.4417	96.76942	95.12366	98.31716	97.00949	96.79077	96.42741	96.91231	98.50023	97.44154	95.60874	94.87934	97.36018
11.35833	99.30526	98.18226	93.61612	98.75115	97.47661	106.8769	91.34039	92.42252	96.75801	95.0915	98.31287	96.97863	96.7874	96.46874	96.89939	98.47923	97.43777	95.61074	94.85791	97.35632
11.36667	99.30663	98.17455	93.60515	98.75141	97.48242	106.8891	91.31132	92.40659	96.74342	95.06122	98.30452	96.9495	96.78321	96.51447	96.88328	98.4559	97.43391	95.61215	94.83635	97.35309
11.375	99.30574	98.16639	93.59403	98.75208	97.48885	106.9012	91.28507	92.39407	96.72578	95.03341	98.29262	96.92298	96.77843	96.56372	96.86472	98.4308	97.42986	95.61296	94.81487	97.35037
11.38333	99.30226	98.15779	93.58279	98.75333	97.49595	106.9127	91.2619	92.385	96.70528	95.00854	98.27775	96.89984	96.77334	96.61553	96.84441	98.40457	97.42552	95.61318	94.79367	97.348
11.39167	99.29598	98.14881	93.57147	98.7553	97.50377	106.9232	91.24184	92.37929	96.68219	94.98697	98.26046	96.88076	96.76824	96.66898	96.82296	98.37796	97.42074	95.61282	94.77295	97.34583
11.4	99.28681	98.13951	93.5601	98.75811	97.51237	106.9321	91.22469	92.37674	96.65684	94.96901	98.24137	96.86626	96.76344	96.72317	96.80088	98.35175	97.41536	95.61187	94.75285	97.34372
11.40833	99.27475	98.12996	93.5487	98.7618	97.52181	106.9393	91.2101	92.37699	96.62964	94.95482	98.22105	96.85677	96.75925	96.77729	96.7786	98.32667	97.40923	95.61029	94.7335	97.34155
11.41667	99.25995	98.12027	93.53726	98.76638	97.53212	106.9443	91.19764	92.37957	96.60101	94.94454	98.20008	96.85254	96.75591	96.83065	96.75648	98.30333	97.40218	95.60806	94.71499	97.33931
11.425	99.24267	98.11051	93.52578	98.77183	97.54332	106.9469	91.18682	92.38387	96.57141	94.93823	98.179	96.85368	96.75364	96.88263	96.73477	98.28218	97.39407	95.60515	94.69732	97.33702
11.43333	99.22326	98.10076	93.51422	98.77806	97.55539	106.9468	91.17723	92.38919	96.54135	94.93589	98.15827	96.86011	96.75258	96.93271	96.71367	98.26347	97.38479	95.6016	94.68047	97.33476
11.44167	99.20219	98.09109	93.5025	98.78494	97.5683	106.944	91.16863	92.39481	96.51128	94.93746	98.13832	96.8716	96.75277	96.98046	96.69332	98.24732	97.37421	95.5975	94.66438	97.3327
11.45	99.17999	98.08153	93.49055	98.79231	97.58199	106.9381	91.16103	92.39999	96.48167	94.94279	98.11944	96.88773	96.75416	97.02556	96.67379	98.23366	97.36226	95.593	94.64897	97.33098
11.45833	99.15726	98.07213	93.47831	98.79995	97.59636	106.929	91.15476	92.40408	96.45295	94.95163	98.10183	96.90795	96.75664	97.06776	96.65513	98.22235	97.34889	95.58827	94.63413	97.32978
11.46667	99.13468	98.06287	93.46571	98.80763	97.61129	106.9168	91.15051	92.40659	96.42548	94.96359	98.08562	96.9316	96.76004	97.1069	96.63733	98.21319	97.3341	95.5835	94.61977	97.32923
11.475	99.11292	98.05378	93.45272	98.8151	97.62664	106.9014	91.1493	92.40713	96.39964	94.97815	98.07085	96.95794	96.7642	97.1429	96.62035	98.20593	97.31792	95.57883	94.60582	97.32944
11.48333	99.09267	98.04485	93.43935	98.82209	97.64222	106.8827	91.15246	92.40555	96.3757	94.9946	98.0575	96.98621	96.76897	97.17576	96.60409	98.20031	97.30044	95.57438	94.59221	97.33047
11.49167	99.07452	98.03605	93.42566	98.82834	97.65783	106.8609	91.16162	92.40182	96.35394	95.01213	98.04559	97.01566	96.77426	97.20558	96.58845	98.19606	97.2818	95.57023	94.57888	97.3323
11.5	99.05897	98.02736	93.41176	98.83363	97.67328	106.836	91.17861	92.39608	96.33457	95.02983	98.03513	97.04559	96.78006	97.2325	96.57329	98.19288	97.26213	95.56643	94.56583	97.33488
11.50833	99.04634	98.01876	93.3978	98.83774	97.68837	106.808	91.20539	92.3886	96.31778	95.04675	98.0262	97.07539	96.78643	97.25672	96.55846	98.19052	97.24162	95.56303	94.55305	97.33811
11.51667	99.03681	98.01023	93.38396	98.84048	97.70292	106.7773	91.24391	92.37974	96.30375	95.06201	98.01891	97.10457	96.79351	97.27846	96.5438	98.18872	97.22041	95.56008	94.54058	97.34184
11.525	99.03035	98.00175	93.37047	98.84168	97.71679	106.7439	91.29598	92.3699	96.29264	95.07485	98.01338	97.13276	96.80149	97.29792	96.52912	98.18724	97.19866	95.55761	94.52849	97.34588
11.53333	99.02677	97.99331	93.35756	98.8412	97.72988	106.7081	91.36315	92.35951	96.28458	95.08469	98.00974	97.15975	96.81062	97.31531	96.51421	98.18587	97.17649	95.55565	94.51684	97.35003
11.54167	99.02571	97.98494	93.34543	98.83892	97.74213	106.6703	91.44656	92.34893	96.27969	95.09113	98.00811	97.18545	96.8211	97.33085	96.4989	98.18442	97.154	95.55419	94.50567	97.35405
11.55	99.02672	97.97666	93.33431	98.83475	97.75349	106.6309	91.54683	92.33843	96.27797	95.09399	98.00856	97.20986	96.83314	97.34473	96.48299	98.18266	97.13126	95.55322	94.49501	97.35773
11.55833	99.02927	97.96852	93.32436	98.82866	97.76397	106.5905	91.66401	92.32816	96.27938	95.09326	98.01107	97.23307	96.84683	97.35715	96.46634	98.18043	97.10834	95.55271	94.48487	97.36081
11.56667	99.0328	97.9606	93.31571	98.82065	97.77355	106.5498	91.79746	92.31809	96.28372	95.08909	98.01555	97.2552	96.86219	97.36828	96.44882	98.17752	97.08533	95.55258	94.47519	97.36311
11.575	99.03675	97.95297	93.30845	98.81081	97.78228	106.5096	91.94586	92.30806	96.29074	95.0818	98.0218	97.27641	96.87913	97.37827	96.43042	98.17377	97.06235	95.55275	94.46591	97.36444
11.58333	99.04063	97.9457	93.30259	98.79926	97.79018	106.4708	92.10715	92.29776	96.30007	95.07179	98.02951	97.29684	96.89748	97.38727	96.41115	98.16902	97.03955	95.55307	94.45694	97.36463
11.59167	99.04401	97.93885	93.29813	98.78616	97.79732	106.4342	92.27862	92.28677	96.31126	95.05953	98.03825	97.31666	96.917	97.3954	96.39113	98.16312	97.01713	95.5534	94.44819	97.36356
11.6	99.04661	97.93249	93.295	98.77173	97.80378	106.4009	92.45707	92.27461	96.3238	95.04549	98.04747	97.33601	96.93734	97.40274	96.37051	98.15595	96.99532	95.55357	94.43953	97.36111
11.60833	99.04825	97.92664	93.29314	98.75622	97.80964	106.3718	92.6389	92.26078	96.33715	95.03012	98.05648	97.35501	96.95813	97.4094	96.34947	98.14738	96.97438	95.55341	94.43086	97.35724
11.61667	99.04893	97.92133	93.29246	98.73994	97.81499	106.3477	92.82034	92.24481	96.35068	95.01383	98.0645	97.37372	96.97895	97.41543	96.32823	98.13731	96.95453	95.55276	94.42202	97.35189
11.625	99.04872	97.91656	93.29286	98.72318	97.81993	106.3296	92.99759	92.22636	96.36377	94.99699	98.07062	97.39217	96.99936	97.42086	96.30702	98.12564	96.93601	95.55146	94.41287	97.34505
11.63333	99.0478	97.91233	93.29428	98.70627	97.82455	106.318	93.16697	92.20521	96.3758	94.97995	98.07384	97.41035	97.01891	97.42569	96.28608	98.11225	96.91898	95.54942	94.40323	97.33673
11.64167	99.0464	97.90863	93.29664	98.68952	97.82895	106.3136	93.32506	92.18129	96.3862	94.96306	98.0731	97.42819	97.03723	97.42989	96.26565	98.09706	96.90355	95.54659	94.39291	97.32697
11.65	99.04473	97.90542	93.29989	98.67322	97.83322	106.3169	93.46882	92.15467	96.39445	94.9467	98.06725	97.44565	97.05404	97.43341	96.246	98.07998	96.88975	95.54304	94.38176	97.31579
11.65833	99.04301	97.90269	93.30403	98.65765	97.83745	106.3283	93.59567	92.12552	96.40017	94.93124	98.05512	97.46271	97.06913	97.43615	96.22738	98.06096	96.87751	95.53891	94.36965	97.30328
11.66667	99.04137	97.9004	93.30906	98.64306	97.84178	106.3481	93.70358	92.0941	96.40309	94.91711	98.03552	97.47938	97.08243	97.43805	96.21006	98.03998	96.86668	95.53445	94.35648	97.28955
11.675	99.03989	97.89848	93.31505	98.62965	97.84633	106.3763	93.79113	92.06075	96.40312	94.90476	98.00729	97.49573	97.09394	97.43902	96.19431	98.01705	96.85699	95.53002	94.34223	97.27476
11.68333	99.03861	97.89686	93.32205	98.6176	97.85127	106.413	93.85745	92.02587	96.40036	94.89463	97.96937	97.51191	97.10372	97.43898	96.18042	97.99225	96.84811	95.52606	94.32694	97.25912
11.69167	99.03751	97.89546	93.33016	98.60704	97.85676	106.4579	93.90225	91.9899	96.39512	94.88716	97.92088	97.52805	97.1119	97.43786	96.16867	97.96575	96.83963	95.52307	94.31067	97.24292
11.7	99.03654	97.89419	93.33949	98.59808	97.863	106.5105	93.92575	91.95335	96.38788	94.88274	97.86116	97.54435	97.11861	97.4356	96.15937	97.93777	96.83115	95.52158	94.29354	97.22648
11.70833	99.03564	97.89294	93.35014	98.59078	97.87015	106.5701	93.92861	91.91679	96.37924	94.88166	97.78983	97.56096	97.12404	97.43216	96.1528	97.90863	96.82229	95.5221	94.27571	97.21015
11.71667	99.03471	97.89164	93.36221	98.58518	97.87838	106.6359	93.91193	91.88083	96.36995	94.88411	97.7069	97.57807	97.12838	97.42751	96.14922	97.8787	96.81271	95.52503	94.25732	97.19431
11.725	99.03368	97.89024	93.37577	98.58128	97.88782	106.7066	93.87713	91.84614	96.36077	94.89018	97.61279	97.59583	97.13183	97.42162	96.14888	97.84831	96.8022	95.53067	94.23858	97.17936
11.73333	99.03246	97.8887	93.39087	98.57903	97.89859	106.781	93.82589	91.81346	96.3525	94.89984	97.50837	97.61439	97.1346	97.41453	96.15196	97.81781	96.7906	95.53915	94.21969	97.16566
11.74167	99.03096	97.88702	93.40752	98.57836	97.91075	106.8576	93.76004	91.7835	96.34591	94.91294	97.39496	97.63387	97.13689	97.40628	96.15865	97.78747	96.77792	95.55046	94.20089	97.15356
11.75	99.02907	97.8852	93.42567	98.57914	97.92427	106.9348	93.68144	91.75696	96.34171	94.92913	97.27431	97.65436	97.13888	97.39695	96.16905	97.75753	96.76423	95.56442	94.1824	97.14337
11.75833	99.02671	97.88327	93.44522	98.5812	97.93912	107.0108	93.59189	91.73448	96.34053	94.94792	97.14855	97.67591	97.14073	97.38664	96.18326	97.72819	96.74973	95.58072	94.16449	97.13533
11.76667	99.02372	97.88124	93.46602	98.58433	97.95515	107.0843	93.49308	91.71657	96.34289	94.96865	97.02013	97.69852	97.14259	97.37547	96.20126	97.69967	96.73469	95.59893	94.1474	97.12962
11.775	99.01993	97.87914	93.48787	98.58829	97.97218	107.1537	93.3865	91.70365	96.34919	94.99058	96.89175	97.72205	97.14454	97.36353	96.22297	97.67219	96.71946	95.61851	94.13134	97.12635
11.78333	99.01515	97.87703	93.51055	98.59284	97.99	107.2179	93.27349	91.69594	96.35971	95.01292	96.76624	97.74627	97.14668	97.35086	96.2482	97.64594	96.70447	95.63887	94.11655	97.12559
11.79167	99.00912	97.87493	93.53382	98.59771	98.00834	107.276	93.15517	91.69353	96.37456	95.03493	96.64649	97.77076	97.14905	97.33747	96.27663	97.62111	96.69016	95.65938	94.10323	97.12732
11.8	99.00158	97.87288	93.55743	98.60265	98.02692	107.3273	93.03254	91.69634	96.39375	95.056	96.53538	97.79488	97.15173	97.3233	96.30786	97.59786	96.67697	95.67942	94.0916	97.13149
11.80833	98.99227	97.87092	93.58112	98.60744	98.04546	107.3717	92.90649	91.70411	96.41713	95.07566	96.43567	97.81779	97.15479	97.30822	96.34136	97.57629	96.66529	95.69841	94.08182	97.13798
11.81667	98.98098	97.86909	93.60462	98.61188	98.06369	107.4089	92.77788	91.71645	96.44443	95.09364	96.34989	97.83838	97.15833	97.29207	96.37649	97.55645	96.65545	95.7158	94.07408	97.14663
11.825	98.96755	97.86738	93.62771	98.61582	98.08135	107.4393	92.6476	91.73281	96.47528	95.10978	96.28032	97.8553	97.16247	97.27467	96.41254	97.53835	96.64772	95.73115	94.06849	97.15722
11.83333	98.95197	97.86581	93.65015	98.61919	98.09825	107.4633	92.51658	91.75253	96.50918	95.12409	96.22882	97.86701	97.16732	97.25583	96.44866	97.52203	96.64226	95.74414	94.06513	97.16951
11.84167	98.93435	97.86433	93.67179	98.62196	98.11421	107.4812	92.38583	91.77483	96.54554	95.13666	96.19683	97.87182	97.17295	97.23539	96.48396	97.5075	96.63917	95.75456	94.06405	97.18324
11.85	98.91493	97.86289	93.69252	98.62419	98.12912	107.4937	92.25641	91.79887	96.58365	95.14766	96.18527	97.86799	97.17938	97.21324	96.51743	97.4948	96.63847	95.76232	94.06519	97.19811
11.85833	98.89407	97.86142	93.71228	98.62595	98.14294	107.5012	92.12942	91.8238	96.62275	95.15729	96.1945	97.85389	97.18655	97.18932	96.54807	97.48395	96.64011	95.76748	94.06845	97.21383
11.86667	98.8722	97.85981	93.73111	98.62735	98.15564	107.5046	92.006	91.84877	96.66203	95.16579	96.22433	97.82807	97.19433	97.16364	96.57485	97.47496	96.64395	95.77023	94.07361	97.23014
11.875	98.84983	97.85796	93.74908	98.62852	98.16726	107.5042	91.88729	91.87295	96.70064	95.17343	96.27399	97.78946	97.20252	97.13629	96.59683	97.46782	96.64978	95.7708	94.08041	97.24677
11.88333	98.82744	97.85575	93.76629	98.62958	98.17787	107.5008	91.77432	91.89563	96.7377	95.18046	96.34219	97.73748	97.2109	97.10745	96.61317	97.46244	96.65732	95.76949	94.0885	97.26345
11.89167	98.80552	97.85306	93.78288	98.63062	98.18759	107.4949	91.668	91.91618	96.77233	95.18706	96.42713	97.67211	97.21921	97.07738	96.62318	97.45866	96.66621	95.76661	94.09753	97.27998
11.9	98.78448	97.8498	93.79901	98.6317	98.19656	107.487	91.56899	91.93408	96.80366	95.19339	96.52663	97.594	97.22721	97.04636	96.62639	97.45629	96.6761	95.76243	94.10713	97.29614
11.90833	98.7647	97.8459	93.81483	98.63287	98.20495	107.4776	91.47768	91.94898	96.83087	95.19951	96.63815	97.50448	97.23464	97.01473	96.62257	97.45508	96.68663	95.75724	94.11696	97.31175
11.91667	98.74643	97.84132	93.8305	98.63412	98.21295	107.4671	91.39417	91.96061	96.85321	95.20548	96.75897	97.40553	97.2413	96.98283	96.61174	97.45481	96.69746	95.75125	94.12672	97.32667
11.925	98.72988	97.83604	93.84617	98.6354	98.22076	107.4561	91.31831	91.96884	96.87011	95.21135	96.88625	97.29967	97.24699	96.95101	96.59417	97.4552	96.7083	95.74466	94.13614	97.34077
11.93333	98.71518	97.83009	93.86195	98.63667	98.22859	107.4447	91.24972	91.97364	96.88117	95.21719	97.01717	97.18984	97.2516	96.91965	96.57035	97.45603	96.71892	95.73762	94.145	97.35397
11.94167	98.70237	97.82353	93.87795	98.63784	98.23663	107.4334	91.18786	91.97506	96.88628	95.22314	97.14905	97.07918	97.25506	96.88907	96.54098	97.45704	96.72915	95.73023	94.15312	97.36624
11.95	98.69149	97.81644	93.89423	98.63883	98.24508	107.4225	91.13212	91.9732	96.88557	95.22935	97.27942	96.97085	97.25743	96.85962	96.50692	97.45801	96.73888	95.7226	94.16033	97.37761
11.95833	98.6825	97.80894	93.91082	98.63954	98.25408	107.4122	91.08189	91.96826	96.87947	95.23596	97.40613	96.86786	97.25883	96.83158	96.46912	97.45876	96.74808	95.71481	94.16651	97.38815
11.96667	98.67537	97.80117	93.9277	98.63992	98.26377	107.4028	91.03667	91.96045	96.86864	95.24311	97.52735	96.77292	97.2595	96.8052	96.4286	97.45919	96.75681	95.70699	94.17156	97.39797
11.975	98.67004	97.79331	93.94479	98.63991	98.27424	107.3945	90.99611	91.95003	96.85398	95.25087	97.64166	96.68839	97.25977	96.78067	96.38642	97.45928	96.76515	95.69928	94.17541	97.4072
11.98333	98.66644	97.78553	93.96194	98.63946	98.28556	107.3875	90.96011	91.93731	96.83653	95.25925	97.74796	96.61618	97.25999	96.7581	96.34366	97.45909	96.77326	95.69182	94.17797	97.416
11.99167	98.66446	97.77802	93.97897	98.63857	98.29771	107.382	90.92881	91.92259	96.81749	95.26818	97.84557	96.55771	97.26052	96.73757	96.30131	97.45873	96.78131	95.68474	94.17917	97.42449
12	98.66399	97.77093	93.99562	98.63727	98.31066	107.3778	90.90263	91.9062	96.79805	95.27757	97.93408	96.51384	97.26167	96.71912	96.26033	97.45833	96.78946	95.67814	94.17892	97.43277
12.00833	98.66485	97.76442	94.0116	98.63563	98.32431	107.375	90.88228	91.88845	96.77937	95.28728	98.01343	96.48493	97.2637	96.7028	96.2215	97.45799	96.79789	95.67205	94.17712	97.4409
12.01667	98.66681	97.75858	94.02663	98.63372	98.33848	107.3735	90.86878	91.86965	96.76247	95.29714	98.08381	96.47076	97.26681	96.68865	96.18551	97.45782	96.8067	95.66644	94.17363	97.44885
12.025	98.66959	97.75347	94.0404	98.63167	98.35298	107.3731	90.86341	91.85009	96.7482	95.30698	98.14565	96.47063	97.2711	96.6767	96.15285	97.45788	96.81598	95.66118	94.1683	97.45658
12.03333	98.67285	97.74909	94.05268	98.6296	98.36753	107.3736	90.86779	91.83008	96.73718	95.31667	98.19957	96.48331	97.27659	96.66702	96.12388	97.45822	96.82579	95.65613	94.16096	97.464
12.04167	98.67622	97.74543	94.06327	98.62762	98.38186	107.3749	90.88374	91.80987	96.72979	95.32606	98.24635	96.50722	97.28326	96.65963	96.09883	97.45883	96.83612	95.65105	94.15143	97.471
12.05	98.67927	97.74241	94.07199	98.62582	98.39567	107.3766	90.91333	91.78972	96.72619	95.33506	98.28688	96.54044	97.29101	96.65455	96.07782	97.45972	96.84696	95.64573	94.13951	97.47748
12.05833	98.68159	97.73995	94.07876	98.62426	98.40865	107.3788	90.95872	91.76985	96.7263	95.34356	98.32212	96.58087	97.29974	96.65172	96.06086	97.46086	96.85826	95.63993	94.12503	97.48336
12.06667	98.68277	97.73795	94.08351	98.62296	98.42055	107.3812	91.02207	91.75047	96.7299	95.35145	98.35305	96.62629	97.30937	96.65104	96.04784	97.46223	96.86993	95.63344	94.10786	97.48857
12.075	98.68244	97.7363	94.08623	98.62193	98.43114	107.3839	91.10539	91.73176	96.73662	95.3586	98.38065	96.67449	97.31984	96.65233	96.03855	97.46379	96.88188	95.62607	94.08793	97.4931
12.08333	98.68027	97.73488	94.08691	98.62114	98.44026	107.3869	91.21043	91.71387	96.74605	95.36488	98.40586	96.72331	97.33115	96.65535	96.03269	97.46558	96.89399	95.61766	94.06522	97.49694
12.09167	98.67601	97.7336	94.0856	98.62059	98.44783	107.3902	91.33845	91.69697	96.75781	95.37011	98.42951	96.77076	97.34333	96.65983	96.02991	97.46766	96.90611	95.60807	94.03985	97.50012
12.1	98.66947	97.73239	94.08234	98.62026	98.45386	107.3942	91.49012	91.68119	96.77159	95.37418	98.45234	96.81505	97.35645	96.66547	96.02979	97.47013	96.91808	95.59723	94.01201	97.50269
12.10833	98.6606	97.7312	94.07719	98.62016	98.45845	107.3987	91.66535	91.66667	96.78722	95.377	98.47491	96.85463	97.37057	96.67199	96.03189	97.47313	96.9297	95.5851	93.98205	97.50471
12.11667	98.64942	97.73001	94.07019	98.6203	98.46179	107.4042	91.86315	91.65356	96.80466	95.37856	98.49762	96.88823	97.38577	96.67914	96.03577	97.47678	96.94078	95.57174	93.9504	97.50624
12.125	98.63606	97.72882	94.06139	98.62066	98.46413	107.4105	92.08147	91.64201	96.824	95.37892	98.52069	96.91487	97.40208	96.68673	96.041	97.48118	96.95114	95.55726	93.91761	97.5074
12.13333	98.6207	97.72762	94.05084	98.62123	98.46579	107.4177	92.31718	91.63221	96.84542	95.37817	98.54417	96.93385	97.41952	96.69463	96.04713	97.48635	96.96062	95.54185	93.88428	97.50827
12.14167	98.60357	97.72642	94.03856	98.622	98.4671	107.4259	92.56607	91.62435	96.86917	95.37642	98.56798	96.94475	97.43801	96.70282	96.05377	97.49223	96.9691	95.52572	93.85105	97.50894
12.15	98.5849	97.72521	94.02459	98.62293	98.46842	107.435	92.82287	91.61866	96.89544	95.37376	98.5919	96.94739	97.45744	96.71135	96.06054	97.49865	96.97644	95.50915	93.81851	97.50946
12.15833	98.56497	97.72398	94.00897	98.62397	98.4701	107.4446	93.08153	91.61541	96.92439	95.37027	98.61566	96.94185	97.47757	96.72037	96.06707	97.50539	96.98251	95.49239	93.78716	97.50984
12.16667	98.54409	97.72268	93.99173	98.62507	98.47245	107.4548	93.33549	91.61485	96.9561	95.366	98.63895	96.92842	97.49808	96.7301	96.07304	97.51216	96.98719	95.47568	93.75741	97.51004
12.175	98.5226	97.72127	93.97294	98.62615	98.47574	107.4651	93.57807	91.61721	96.99061	95.36104	98.66141	96.90762	97.5186	96.74082	96.07816	97.51867	96.99034	95.45926	93.7295	97.51
12.18333	98.50087	97.71972	93.95266	98.62712	98.48019	107.4754	93.80294	91.62262	97.02788	95.35551	98.68269	96.88015	97.53866	96.7528	96.08216	97.52465	96.99184	95.44333	93.70354	97.50963
12.19167	98.47929	97.71796	93.93098	98.62791	98.48593	107.4854	94.00442	91.63108	97.06785	95.34958	98.70243	96.84687	97.55782	96.7663	96.08482	97.52984	96.99158	95.42809	93.67948	97.50884
12.2	98.45823	97.71593	93.90801	98.62841	98.49303	107.4947	94.17782	91.64249	97.1104	95.34349	98.72032	96.80885	97.57563	96.78151	96.08598	97.534	96.98945	95.41373	93.65721	97.50753
12.20833	98.43805	97.71358	93.88388	98.62853	98.50145	107.5032	94.31958	91.6566	97.15532	95.33752	98.7361	96.7673	97.59168	96.79858	96.08552	97.53696	96.98543	95.40045	93.6365	97.50562
12.21667	98.41911	97.71087	93.85871	98.62816	98.51111	107.5106	94.42732	91.67306	97.20228	95.33194	98.7496	96.72367	97.60568	96.81758	96.08338	97.53856	96.97953	95.38848	93.6171	97.50301
12.225	98.40176	97.70778	93.83268	98.6272	98.52182	107.5167	94.49977	91.69143	97.25088	95.32701	98.76071	96.67955	97.61743	96.83853	96.07958	97.53875	96.97187	95.37809	93.59873	97.49962
12.23333	98.38634	97.70433	93.806	98.62554	98.53338	107.5214	94.5368	91.71123	97.30063	95.3229	98.76939	96.63674	97.62682	96.86141	96.07418	97.5375	96.96266	95.36964	93.5811	97.49541
12.24167	98.3732	97.70056	93.7789	98.62312	98.5455	107.5246	94.53924	91.73191	97.35097	95.31973	98.77566	96.59712	97.63387	96.88616	96.06733	97.53487	96.95219	95.36357	93.56396	97.49033
12.25	98.36264	97.69654	93.75162	98.61991	98.55789	107.5263	94.50883	91.75295	97.40134	95.3175	98.7795	96.56258	97.63863	96.91267	96.05921	97.53093	96.9408	95.36034	93.54713	97.48442
12.25833	98.35496	97.69236	93.72441	98.61589	98.57023	107.5263	94.44808	91.77383	97.45112	95.31619	98.78085	96.53486	97.64118	96.9408	96.05001	97.52581	96.92889	95.36043	93.53046	97.47772
12.26667	98.35037	97.68811	93.69753	98.6111	98.5822	107.5248	94.36015	91.7941	97.49967	95.31571	98.77959	96.51548	97.64157	96.9704	96.03999	97.51968	96.91686	95.36429	93.5139	97.47034
12.275	98.34897	97.68389	93.67121	98.60563	98.59347	107.5218	94.24872	91.81342	97.54633	95.31597	98.77549	96.50558	97.63987	97.0013	96.02937	97.51273	96.90507	95.37227	93.49752	97.46239
12.28333	98.35073	97.67978	93.64567	98.59959	98.6037	107.5175	94.1179	91.83159	97.59042	95.31686	98.76819	96.50586	97.63609	97.03336	96.01842	97.50524	96.89382	95.38461	93.48143	97.45404
12.29167	98.35545	97.67584	93.62109	98.59315	98.6126	107.5122	93.9721	91.84849	97.63122	95.31827	98.75728	96.5166	97.63023	97.06642	96.00739	97.4975	96.88334	95.40138	93.46586	97.44546
12.3	98.36273	97.67209	93.59762	98.58653	98.61988	107.5059	93.81597	91.86413	97.66805	95.32014	98.74222	96.53764	97.62229	97.10036	95.99651	97.48985	96.87372	95.42251	93.45108	97.43684
12.30833	98.37198	97.66851	93.57536	98.57995	98.6253	107.4989	93.65432	91.87861	97.70025	95.32239	98.72242	96.56847	97.61226	97.13506	95.98598	97.48262	96.865	95.4477	93.43739	97.4284
12.31667	98.38248	97.66505	93.55439	98.57364	98.62868	107.4914	93.49212	91.89203	97.72728	95.32501	98.69722	96.60825	97.60014	97.17037	95.97596	97.47611	96.85711	95.47651	93.42513	97.42033
12.325	98.39332	97.66165	93.53471	98.56784	98.62992	107.4835	93.33441	91.90453	97.74872	95.32801	98.6659	96.65594	97.58599	97.20614	95.96657	97.47058	96.84992	95.50824	93.41462	97.41282
12.33333	98.40353	97.65824	93.51628	98.56271	98.62894	107.4754	93.18621	91.91623	97.76433	95.33141	98.62772	96.71028	97.56992	97.24218	95.95784	97.46623	96.84324	95.54203	93.40621	97.40604
12.34167	98.41206	97.65476	93.49899	98.55839	98.62577	107.4671	93.05242	91.92721	97.77411	95.3353	98.582	96.76995	97.55211	97.27833	95.94976	97.46321	96.83685	95.57685	93.40017	97.40012
12.35	98.41789	97.65118	93.48269	98.55497	98.62046	107.4585	92.93763	91.93754	97.77824	95.33974	98.52808	96.83353	97.53281	97.31439	95.94225	97.46158	96.83054	95.61153	93.39677	97.39516
12.35833	98.42006	97.64747	93.46716	98.55248	98.61312	107.4498	92.84595	91.94724	97.77712	95.34485	98.4655	96.89959	97.51237	97.35018	95.93521	97.46134	96.82411	95.64486	93.39619	97.39122
12.36667	98.41774	97.64363	93.45216	98.55093	98.60388	107.4408	92.78089	91.95635	97.77132	95.35072	98.39398	96.96674	97.49115	97.38554	95.92848	97.46238	96.81738	95.67559	93.39855	97.38828
12.375	98.4103	97.6397	93.43744	98.55034	98.59292	107.4314	92.74521	91.96489	97.76158	95.3575	98.31353	97.03361	97.4696	97.42033	95.92194	97.46447	96.81024	95.70257	93.40391	97.3863
12.38333	98.39734	97.63571	93.42273	98.55068	98.58046	107.4215	92.74076	91.97292	97.74871	95.36533	98.22448	97.09897	97.44817	97.4544	95.91544	97.46726	96.8026	95.72473	93.41228	97.38516
12.39167	98.37876	97.63173	93.40778	98.55193	98.56673	107.4109	92.76842	91.98049	97.7336	95.37441	98.12745	97.16166	97.42732	97.48764	95.90888	97.47033	96.79442	95.74118	93.42357	97.38468
12.4	98.35476	97.62782	93.39234	98.55404	98.55201	107.3994	92.82789	91.98768	97.71712	95.38493	98.02346	97.22071	97.40747	97.51993	95.90219	97.47316	96.78568	95.75125	93.43768	97.38467
12.40833	98.32584	97.62407	93.3762	98.55692	98.53659	107.3868	92.91768	91.99456	97.70009	95.3971	97.9138	97.27529	97.38895	97.55118	95.89528	97.47523	96.7764	95.75452	93.45443	97.3849
12.41667	98.2928	97.62057	93.3592	98.56046	98.52076	107.3729	93.03509	92.00118	97.68325	95.41111	97.80006	97.32478	97.37199	97.58129	95.8881	97.47604	96.76661	95.75083	93.47361	97.38512
12.425	98.25664	97.61745	93.34123	98.56452	98.50482	107.3577	93.1762	92.00755	97.66723	95.42713	97.68399	97.36876	97.35665	97.61018	95.88061	97.47513	96.75633	95.7403	93.49504	97.38513
12.43333	98.21855	97.61486	93.32227	98.56891	98.48904	107.3411	93.33598	92.01363	97.65257	95.44524	97.56747	97.40699	97.34292	97.63774	95.87279	97.47212	96.74561	95.72329	93.51853	97.38472
12.44167	98.1798	97.61299	93.30235	98.5734	98.47366	107.3233	93.50846	92.01937	97.63972	95.4655	97.45238	97.43946	97.33066	97.66384	95.86463	97.46675	96.73448	95.7004	93.54395	97.38375
12.45	98.14166	97.612	93.28157	98.57769	98.45887	107.3045	93.68692	92.02471	97.62902	95.4878	97.34048	97.4663	97.31965	97.68836	95.85616	97.45882	96.723	95.67241	93.57124	97.38207
12.45833	98.10533	97.61207	93.26009	98.58145	98.44482	107.2852	93.86425	92.0296	97.62072	95.51194	97.2334	97.48776	97.30965	97.71113	95.84744	97.44828	96.7112	95.64027	93.60038	97.37957
12.46667	98.07186	97.61336	93.23813	98.5843	98.43159	107.2658	94.03321	92.03405	97.615	95.53753	97.13259	97.50418	97.30042	97.73197	95.83854	97.43517	96.69908	95.60504	93.6314	97.37614
12.475	98.04212	97.61596	93.2159	98.58583	98.41921	107.2469	94.18689	92.03809	97.61201	95.56403	97.03925	97.51595	97.29171	97.75072	95.8296	97.41969	96.68659	95.56785	93.66435	97.37169
12.48333	98.01671	97.6199	93.19364	98.58566	98.40768	107.2291	94.319	92.04177	97.61191	95.59082	96.95439	97.52346	97.28337	97.76723	95.82075	97.40213	96.67365	95.52989	93.69923	97.36617
12.49167	97.99598	97.62513	93.17158	98.58343	98.39693	107.213	94.42416	92.04514	97.61487	95.61723	96.87878	97.52707	97.2753	97.7814	95.81217	97.38293	96.66013	95.49237	93.73596	97.35954
12.5	97.98	97.63152	93.14991	98.57885	98.38687	107.199	94.49815	92.04823	97.62104	95.64267	96.81295	97.52707	97.2675	97.79318	95.80402	97.36266	96.64586	95.4564	93.7744	97.35182
12.50833	97.96856	97.63887	93.1288	98.5717	98.37736	107.1875	94.53802	92.05099	97.63052	95.66662	96.75722	97.5237	97.26008	97.80261	95.79645	97.34201	96.63067	95.423	93.8143	97.34306
12.51667	97.96124	97.64691	93.10836	98.56188	98.36826	107.1789	94.54222	92.05329	97.64333	95.68875	96.71163	97.51707	97.25322	97.80977	95.78953	97.32176	96.61441	95.39303	93.85529	97.33335
12.525	97.95745	97.65531	93.0887	98.54939	98.35939	107.1734	94.51054	92.0549	97.65941	95.70885	96.67596	97.50716	97.24717	97.81483	95.78329	97.30272	96.59695	95.36713	93.89692	97.32282
12.53333	97.95646	97.6637	93.06988	98.53434	98.3506	107.171	94.44418	92.05548	97.67858	95.72683	96.64974	97.4938	97.24222	97.81804	95.77768	97.28564	96.57818	95.34568	93.93867	97.31158
12.54167	97.9575	97.67169	93.05197	98.51691	98.34173	107.1717	94.34563	92.05463	97.70055	95.7427	96.63223	97.47668	97.23866	97.81967	95.7726	97.27117	96.55809	95.32882	93.97997	97.29977
12.55	97.95981	97.67889	93.03503	98.49734	98.33267	107.1755	94.21863	92.05191	97.72496	95.75652	96.62243	97.45538	97.23678	97.82004	95.76788	97.25976	96.53671	95.31643	94.02027	97.28746
12.55833	97.96269	97.68495	93.01913	98.47588	98.32333	107.182	94.06796	92.04687	97.75142	95.7683	96.61909	97.42942	97.23683	97.81949	95.76334	97.25166	96.51411	95.30822	94.05905	97.2747
12.56667	97.96552	97.68953	93.00433	98.4528	98.31365	107.191	93.89915	92.03913	97.77948	95.77802	96.62071	97.39829	97.23896	97.81837	95.75876	97.24686	96.49043	95.30372	94.09591	97.26147
12.575	97.96783	97.69235	92.99072	98.42833	98.30365	107.2019	93.7182	92.02833	97.80869	95.7856	96.62553	97.36149	97.24328	97.817	95.75391	97.24514	96.46588	95.3024	94.13058	97.24772
12.58333	97.96927	97.69316	92.97838	98.40267	98.29337	107.2143	93.5313	92.0142	97.83863	95.79082	96.63157	97.31858	97.2498	97.81572	95.74858	97.24607	96.44068	95.30364	94.16292	97.23335
12.59167	97.96963	97.69178	92.9674	98.37604	98.28287	107.2276	93.34455	91.99655	97.86884	95.79338	96.63668	97.26925	97.25846	97.81481	95.74259	97.24908	96.4151	95.30687	94.19296	97.21823
12.6	97.96877	97.68811	92.95786	98.3486	98.27225	107.241	93.16384	91.97528	97.89891	95.79295	96.6386	97.21335	97.26915	97.81453	95.73578	97.25357	96.38943	95.31151	94.22082	97.20224
12.60833	97.96665	97.68213	92.94985	98.32056	98.26161	107.2541	92.99467	91.95035	97.92836	95.78917	96.63514	97.15096	97.28167	97.81506	95.72806	97.25895	96.36396	95.31708	94.24672	97.18527
12.61667	97.96327	97.67389	92.94344	98.29209	98.25107	107.2662	92.84199	91.92179	97.9567	95.78176	96.62429	97.08244	97.29581	97.81654	95.71941	97.26469	96.33898	95.32316	94.27093	97.16726
12.625	97.95868	97.66355	92.93869	98.26337	98.24078	107.2768	92.71002	91.88969	97.9834	95.77057	96.60455	97.00844	97.31128	97.81898	95.70989	97.27032	96.31475	95.32941	94.29374	97.14821
12.63333	97.95297	97.65136	92.93564	98.23461	98.23088	107.2853	92.60213	91.85423	98.00792	95.75559	96.57509	96.92997	97.32773	97.82233	95.69967	97.27545	96.29147	95.3356	94.31543	97.12819
12.64167	97.94627	97.63762	92.93429	98.20595	98.22152	107.2915	92.52074	91.81567	98.02971	95.73702	96.53602	96.84839	97.34477	97.82644	95.68899	97.2798	96.26933	95.34156	94.33625	97.1073
12.65	97.93875	97.62271	92.93464	98.17755	98.21284	107.295	92.46727	91.7744	98.04828	95.71523	96.48846	96.76538	97.36197	97.83108	95.67822	97.2832	96.24848	95.34723	94.35641	97.08575
12.65833	97.93063	97.60699	92.93665	98.14955	98.20495	107.2958	92.44217	91.73091	98.06322	95.69077	96.43464	96.68293	97.37882	97.83596	95.66778	97.28564	96.22898	95.35255	94.37604	97.06375
12.66667	97.92214	97.59086	92.94025	98.12205	98.19794	107.2938	92.44502	91.6858	98.07423	95.66429	96.37773	96.60327	97.39482	97.84072	95.6582	97.28721	96.21087	95.35749	94.39524	97.04153
12.675	97.91353	97.57467	92.94537	98.09514	98.19185	107.289	92.47464	91.63979	98.08117	95.63655	96.32166	96.52878	97.40945	97.84499	95.65002	97.28809	96.19404	95.362	94.41402	97.01934
12.68333	97.90503	97.55875	92.95193	98.06887	98.18669	107.2817	92.52929	91.59368	98.08401	95.60828	96.27078	96.46191	97.4222	97.84835	95.64383	97.28856	96.17832	95.36598	94.43235	96.99742
12.69167	97.89685	97.54336	92.95983	98.04327	98.1824	107.2721	92.60675	91.5483	98.08289	95.58024	96.22947	96.40505	97.43261	97.85038	95.64022	97.28889	96.16344	95.3693	94.45013	96.97601
12.7	97.88919	97.5287	92.96898	98.01835	98.17892	107.2603	92.70451	91.50452	98.0781	95.55311	96.20184	96.36044	97.44031	97.8507	95.63976	97.28934	96.14907	95.37182	94.46724	96.95534
12.70833	97.88217	97.5149	92.97929	97.99408	98.17612	107.2468	92.81967	91.46322	98.07002	95.52753	96.19143	96.33006	97.44501	97.84897	95.64295	97.29013	96.13485	95.37338	94.4835	96.93563
12.71667	97.87588	97.50198	92.9907	97.97048	98.17387	107.2318	92.94903	91.42521	98.05912	95.50408	96.20096	96.31544	97.44659	97.84492	95.65023	97.2914	96.12039	95.3739	94.49868	96.91712
12.725	97.87036	97.48991	93.00313	97.94754	98.17205	107.2159	93.08899	91.39125	98.04593	95.48329	96.23221	96.31765	97.44504	97.83834	95.66193	97.29322	96.10537	95.37333	94.51252	96.90002
12.73333	97.86562	97.47855	93.01654	97.92532	98.17051	107.1995	93.23552	91.362	98.031	95.46564	96.28592	96.33713	97.44048	97.82908	95.67822	97.29561	96.08949	95.37172	94.52467	96.88455
12.74167	97.86161	97.46774	93.03086	97.90389	98.16912	107.1832	93.38416	91.33799	98.01489	95.45153	96.36173	96.37374	97.43314	97.81707	95.69914	97.29855	96.07255	95.36917	94.53481	96.87091
12.75	97.85832	97.45726	93.04603	97.88336	98.16775	107.1676	93.53009	91.31961	97.99816	95.44131	96.45821	96.4267	97.42336	97.80228	95.72457	97.302	96.05443	95.36581	94.54258	96.85929
12.75833	97.85578	97.44688	93.06196	97.86386	98.16627	107.1533	93.66821	91.30709	97.98132	95.43521	96.573	96.49467	97.41149	97.78469	95.75421	97.30594	96.03509	95.36184	94.54773	96.84981
12.76667	97.85404	97.43637	93.07852	97.84547	98.16454	107.1409	93.79333	91.30053	97.9648	95.4334	96.70293	96.57579	97.39792	97.76433	95.78761	97.31042	96.01461	95.35744	94.55006	96.84256
12.775	97.85319	97.42549	93.09558	97.82828	98.16246	107.1308	93.90042	91.29983	97.94895	95.43596	96.84427	96.6678	97.38302	97.74121	95.82421	97.31555	95.99315	95.35283	94.54954	96.83755
12.78333	97.85334	97.41402	93.11299	97.81231	98.15991	107.1235	93.98488	91.30478	97.93395	95.44292	96.99295	96.76815	97.36718	97.71531	95.86334	97.32158	95.97095	95.34822	94.54625	96.83476
12.79167	97.85455	97.40179	93.13059	97.79759	98.15685	107.1192	94.04281	91.315	97.91989	95.45426	97.14483	96.8741	97.35072	97.68662	95.90432	97.32885	95.94832	95.34383	94.5404	96.83409
12.8	97.85685	97.38866	93.14827	97.78408	98.15325	107.1181	94.07133	91.32998	97.90672	95.46995	97.29594	96.98287	97.33397	97.65511	95.94647	97.33775	95.92561	95.33987	94.53229	96.8354
12.80833	97.86018	97.37459	93.1659	97.77175	98.1491	107.1201	94.06876	91.34907	97.89432	95.48993	97.44267	97.09177	97.31718	97.62079	95.98918	97.34872	95.90316	95.33653	94.52231	96.83852
12.81667	97.8644	97.3596	93.18341	97.76054	98.14446	107.1252	94.03488	91.37152	97.88252	95.51411	97.5819	97.19829	97.30058	97.58368	96.03187	97.36217	95.88132	95.33394	94.5109	96.84323
12.825	97.86932	97.34381	93.20071	97.75036	98.13941	107.1331	93.97105	91.39645	97.87113	95.54239	97.71114	97.30027	97.28434	97.54391	96.07406	97.37846	95.86034	95.33221	94.49854	96.84927
12.83333	97.87465	97.32744	93.21774	97.74112	98.13408	107.1437	93.88023	91.42295	97.85995	95.57455	97.82852	97.39591	97.26858	97.50166	96.11537	97.3979	95.84042	95.33144	94.48576	96.85637
12.84167	97.8801	97.31081	93.23447	97.73272	98.12864	107.1566	93.76699	91.45004	97.84886	95.61031	97.9328	97.48386	97.25344	97.45721	96.15552	97.42069	95.82167	95.33169	94.47309	96.86427
12.85	97.88532	97.2943	93.25087	97.72506	98.1233	107.1716	93.63729	91.47674	97.83776	95.64922	98.02334	97.56328	97.23902	97.41095	96.19432	97.44694	95.80411	95.33301	94.46102	96.87275
12.85833	97.88999	97.27839	93.26693	97.71801	98.11827	107.1884	93.49823	91.50213	97.82669	95.6907	98.09996	97.63375	97.22543	97.36332	96.23172	97.47665	95.78771	95.33544	94.45001	96.88165
12.86667	97.89385	97.26359	93.28266	97.71146	98.11377	107.2067	93.3576	91.52533	97.81577	95.734	98.16295	97.6953	97.21279	97.31482	96.26776	97.50966	95.77244	95.33897	94.44037	96.89086
12.875	97.8967	97.25045	93.29811	97.70533	98.11	107.2265	93.22338	91.54563	97.80531	95.77819	98.21289	97.74827	97.20118	97.26599	96.30259	97.54566	95.75824	95.34356	94.43232	96.9004
12.88333	97.89846	97.2395	93.31335	97.69951	98.10714	107.2476	93.10325	91.56241	97.79575	95.8222	98.25063	97.79328	97.19066	97.2174	96.33646	97.58411	95.74505	95.34914	94.42589	96.91035
12.89167	97.89913	97.23121	93.32846	97.69393	98.10531	107.2698	93.00416	91.57529	97.78771	95.86484	98.27719	97.83109	97.18124	97.16958	96.3697	97.62431	95.73283	95.35561	94.421	96.92083
12.9	97.89879	97.22598	93.34355	97.68858	98.10464	107.293	92.93186	91.58408	97.78192	95.9049	98.29367	97.8626	97.17295	97.12306	96.4027	97.66539	95.72156	95.36282	94.41746	96.93202
12.90833	97.89758	97.22414	93.35874	97.68344	98.1052	107.3171	92.89071	91.58878	97.77918	95.94121	98.30125	97.88875	97.16582	97.07832	96.43585	97.70633	95.71121	95.37066	94.41494	96.9441
12.91667	97.89566	97.22586	93.37414	97.67853	98.10701	107.3421	92.8834	91.58961	97.78024	95.97277	98.30108	97.91048	97.15989	97.03581	96.46954	97.74605	95.70176	95.37896	94.41304	96.9572
12.925	97.89317	97.23125	93.38985	97.67391	98.11006	107.3676	92.91091	91.58696	97.7857	95.99879	98.29431	97.92868	97.15522	96.99588	96.50411	97.78343	95.69322	95.38762	94.41129	96.9714
12.93333	97.89022	97.24027	93.40599	97.66964	98.11429	107.3936	92.97262	91.58135	97.79596	96.01874	98.28199	97.94412	97.15187	96.95883	96.53981	97.81736	95.68561	95.39652	94.40914	96.98669
12.94167	97.88692	97.25276	93.42267	97.66583	98.1196	107.4198	93.06652	91.57334	97.81118	96.03235	98.26512	97.95748	97.1499	96.92486	96.57681	97.84681	95.67896	95.40558	94.40606	97.00295
12.95	97.88334	97.26845	93.44002	97.66258	98.12583	107.4459	93.1895	91.56352	97.83122	96.03965	98.2446	97.9693	97.14937	96.89409	96.61518	97.87085	95.67333	95.41474	94.40152	97.01998
12.95833	97.87951	97.28697	93.45821	97.66	98.1328	107.4716	93.33777	91.55247	97.85573	96.04092	98.22122	97.97996	97.15028	96.86656	96.65493	97.88868	95.6688	95.42398	94.39508	97.03746
12.96667	97.87544	97.30785	93.4774	97.65822	98.14032	107.4966	93.50719	91.54064	97.8841	96.0367	98.19569	97.98967	97.15261	96.84223	96.69595	97.89971	95.66544	95.43326	94.38638	97.05499
12.975	97.87116	97.33058	93.49779	97.65735	98.14815	107.5208	93.69362	91.52841	97.9156	96.02774	98.16864	97.99847	97.15628	96.821	96.73811	97.90358	95.66334	95.44256	94.37516	97.07214
12.98333	97.86666	97.3546	93.51954	97.65749	98.1561	107.5439	93.89308	91.51607	97.94937	96.01492	98.14063	98.00625	97.16114	96.80272	96.78119	97.90018	95.66257	95.45185	94.3613	97.08845
12.99167	97.86195	97.37936	93.54278	97.65871	98.16395	107.5659	94.10191	91.50378	97.98453	95.99922	98.11218	98.01277	97.16698	96.78716	96.82494	97.88964	95.66318	95.46109	94.34475	97.1035
13	97.85706	97.40432	93.56759	97.66106	98.17154	107.5867	94.31683	91.49162	98.02017	95.9816	98.08372	98.01772	97.17358	96.77404	96.86904	97.87237	95.6652	95.47019	94.3256	97.11689
13.00833	97.85203	97.42899	93.59398	97.66454	98.17872	107.6063	94.53485	91.47955	98.05535	95.96295	98.05568	98.02078	97.18065	96.76305	96.91313	97.84897	95.66863	95.47905	94.30402	97.12831
13.01667	97.84688	97.45292	93.62188	97.66913	98.18536	107.6248	94.75329	91.46745	98.08914	95.94405	98.02838	98.02165	97.18791	96.75386	96.9568	97.82024	95.67343	95.48751	94.28031	97.13752
13.025	97.84163	97.47574	93.65111	97.67476	98.19138	107.6424	94.96963	91.45509	98.12065	95.92551	98.00214	98.02013	97.1951	96.74611	96.99961	97.78715	95.67954	95.49541	94.25486	97.14439
13.03333	97.83629	97.49715	93.68144	97.68131	98.19672	107.6589	95.18139	91.44217	98.1491	95.90773	97.97721	98.01619	97.20197	96.7395	97.04105	97.75078	95.68685	95.50253	94.22816	97.14885
13.04167	97.83084	97.51694	93.71251	97.68863	98.20136	107.6743	95.386	91.42834	98.17385	95.8909	97.95379	98.00997	97.20828	96.73377	97.0806	97.71227	95.6952	95.5087	94.20079	97.15089
13.05	97.82525	97.53499	93.7439	97.69656	98.20529	107.6886	95.58062	91.41323	98.19444	95.87508	97.93206	98.0019	97.21383	96.72874	97.11771	97.6728	95.70438	95.51373	94.17336	97.15059
13.05833	97.81948	97.55127	93.77509	97.70493	98.20854	107.7015	95.76212	91.3965	98.21059	95.86018	97.91209	97.99264	97.21848	96.72432	97.15184	97.63353	95.71414	95.51751	94.14654	97.14807
13.06667	97.81345	97.56577	93.80546	97.71358	98.21117	107.713	95.92696	91.37785	98.2222	95.84606	97.89392	97.98313	97.22209	96.72051	97.18246	97.59557	95.72418	95.52001	94.12094	97.14349
13.075	97.80708	97.57855	93.83429	97.72235	98.21328	107.7227	96.07128	91.35703	98.22933	95.83254	97.87749	97.97458	97.22462	96.71739	97.20906	97.55996	95.7342	95.52128	94.09716	97.13707
13.08333	97.80028	97.58969	93.86079	97.73109	98.21498	107.7307	96.19098	91.33388	98.23216	95.81947	97.8627	97.96841	97.22612	96.71511	97.23121	97.52761	95.7439	95.52148	94.07569	97.12904
13.09167	97.79299	97.59926	93.88407	97.73966	98.21644	107.7369	96.28198	91.30831	98.23102	95.8067	97.84934	97.96618	97.22678	96.71384	97.24855	97.49929	95.753	95.52083	94.05691	97.11968
13.1	97.7852	97.60736	93.90317	97.74791	98.21783	107.7414	96.34049	91.28034	98.22633	95.79412	97.8372	97.96952	97.22686	96.71377	97.26085	97.47564	95.76128	95.51965	94.04106	97.10931
13.10833	97.77697	97.61405	93.9171	97.75566	98.21929	107.7443	96.36338	91.25013	98.21866	95.78166	97.82602	97.97993	97.22675	96.71513	97.26797	97.4571	95.76862	95.51828	94.02821	97.09823
13.11667	97.76842	97.61943	93.92484	97.76273	98.22099	107.7461	96.34844	91.21791	98.20867	95.76929	97.81557	97.99869	97.22691	96.71818	97.26993	97.44391	95.77496	95.51706	94.01827	97.08676
13.125	97.75975	97.62358	93.92544	97.76896	98.22305	107.7469	96.29468	91.18405	98.19715	95.75695	97.80565	98.02668	97.22778	96.72318	97.26685	97.43614	95.78031	95.51627	94.01099	97.07518
13.13333	97.75117	97.62659	93.91802	97.77417	98.22557	107.7474	96.20244	91.14897	98.18494	95.74459	97.79614	98.06427	97.22981	96.73041	97.259	97.43365	95.78475	95.51613	94.00599	97.06373
13.14167	97.74296	97.62857	93.90183	97.77827	98.22863	107.7478	96.0735	91.11313	98.1729	95.73212	97.78701	98.11124	97.23336	96.74016	97.24676	97.43614	95.78844	95.51673	94.00285	97.0526
13.15	97.73537	97.62964	93.87634	97.78121	98.23228	107.7487	95.91105	91.07701	98.16189	95.71943	97.77826	98.1668	97.23865	96.75264	97.2306	97.44315	95.79157	95.51804	94.00112	97.04187
13.15833	97.72866	97.62994	93.84128	97.783	98.23654	107.7504	95.71958	91.04107	98.15265	95.70644	97.76995	98.22957	97.24577	96.76803	97.21108	97.45413	95.79435	95.51993	94.00037	97.03155
13.16667	97.72306	97.62963	93.79673	97.78371	98.2414	107.7533	95.50457	91.00571	98.14574	95.6931	97.76221	98.29774	97.25468	96.78639	97.18878	97.46843	95.79703	95.52218	94.00023	97.02157
13.175	97.71881	97.62886	93.74314	97.78344	98.24679	107.7577	95.27204	90.97131	98.14156	95.67948	97.75518	98.36915	97.26521	96.80771	97.16431	97.48537	95.7998	95.5245	94.00041	97.01181
13.18333	97.7161	97.62777	93.68142	97.78231	98.25262	107.7637	95.02815	90.93817	98.14033	95.66571	97.74902	98.44144	97.27708	96.83183	97.13827	97.50426	95.80287	95.52654	94.00071	97.00209
13.19167	97.71511	97.62649	93.61293	97.78045	98.25875	107.7714	94.77876	90.90658	98.14212	95.65206	97.74388	98.51227	97.28992	96.85848	97.11125	97.52442	95.80634	95.52795	94.001	96.9922
13.2	97.71598	97.62515	93.5395	97.778	98.26505	107.7807	94.52919	90.87672	98.14688	95.63887	97.73991	98.57945	97.30328	96.88727	97.08378	97.54518	95.81033	95.52838	94.00125	96.98194
13.20833	97.7188	97.62384	93.4633	97.77511	98.27136	107.7913	94.28404	90.84873	98.15452	95.62655	97.73722	98.64111	97.31663	96.91772	97.05636	97.56591	95.81486	95.52751	94.00149	96.97112
13.21667	97.72359	97.62264	93.38681	97.77192	98.27751	107.803	94.04709	90.82268	98.16488	95.61558	97.73587	98.69578	97.32939	96.94925	97.02942	97.58601	95.81997	95.52509	94.00182	96.95958
13.225	97.73035	97.62161	93.31262	97.76859	98.28337	107.8154	93.82119	90.79857	98.17778	95.60642	97.73593	98.74247	97.34095	96.98125	97.00336	97.60491	95.82567	95.52093	94.0024	96.94717
13.23333	97.739	97.6208	93.2433	97.7653	98.28882	107.8279	93.60828	90.77634	98.19301	95.59951	97.73741	98.78064	97.35077	97.01307	96.97848	97.62206	95.83199	95.51494	94.00338	96.93382
13.24167	97.74945	97.62023	93.1812	97.76222	98.29376	107.8403	93.40935	90.75592	98.2103	95.59526	97.74035	98.81019	97.35837	97.04405	96.95505	97.63695	95.83894	95.50716	94.00494	96.91949
13.25	97.76159	97.61992	93.12836	97.75952	98.29809	107.8521	93.22455	90.7372	98.22936	95.59404	97.74478	98.83131	97.36343	97.07361	96.93325	97.64916	95.84661	95.49775	94.00721	96.90419
13.25833	97.77525	97.61987	93.08641	97.75738	98.30176	107.8629	93.05332	90.7201	98.2498	95.59619	97.75074	98.84442	97.36579	97.1012	96.91322	97.65832	95.8551	95.48704	94.01035	96.88798
13.26667	97.79023	97.62005	93.05652	97.75597	98.3047	107.8722	92.89452	90.70452	98.2712	95.60199	97.75829	98.85005	97.36551	97.1264	96.89501	97.66422	95.86457	95.47546	94.01447	96.87093
13.275	97.80628	97.62041	93.03941	97.75548	98.30687	107.8797	92.74668	90.69039	98.2931	95.61165	97.76751	98.84878	97.36285	97.1489	96.87859	97.66672	95.87519	95.46353	94.01967	96.85317
13.28333	97.8231	97.62087	93.03532	97.75612	98.30824	107.8851	92.60809	90.67764	98.31497	95.6253	97.77847	98.84122	97.35827	97.16851	96.86386	97.66584	95.88716	95.4518	94.02603	96.83485
13.29167	97.84036	97.62132	93.04409	97.75807	98.30879	107.8881	92.47701	90.66621	98.33624	95.64293	97.79129	98.828	97.35241	97.18516	96.85062	97.66169	95.90066	95.44083	94.0336	96.81616
13.3	97.8577	97.62166	93.06517	97.76154	98.30855	107.8886	92.35182	90.65608	98.35626	95.6644	97.80607	98.80975	97.34603	97.19884	96.83856	97.65446	95.91584	95.43109	94.04239	96.7973
13.30833	97.87472	97.62174	93.09771	97.76667	98.30753	107.8863	92.23113	90.64722	98.37426	95.68944	97.82292	98.7871	97.33993	97.20963	96.82729	97.64442	95.93279	95.42297	94.05237	96.77849
13.31667	97.891	97.62144	93.14063	97.77356	98.30579	107.8814	92.11396	90.63964	98.3894	95.7176	97.8419	98.76071	97.33489	97.21759	96.81637	97.63188	95.95158	95.41673	94.06351	96.75996
13.325	97.90609	97.62065	93.19271	97.78223	98.30338	107.8738	91.99986	90.63332	98.40072	95.74834	97.86302	98.73124	97.33158	97.22279	96.80528	97.61719	95.97218	95.41251	94.07575	96.7419
13.33333	97.91955	97.61926	93.25263	97.79262	98.30038	107.8638	91.88898	90.62829	98.40723	95.78102	97.88617	98.69938	97.33054	97.22525	96.79348	97.60076	95.99457	95.41038	94.08901	96.72449
13.34167	97.93095	97.61716	93.31906	97.8046	98.29692	107.8516	91.78213	90.62453	98.40786	95.81497	97.91115	98.66585	97.33215	97.22496	96.78045	97.58306	96.01864	95.41031	94.10324	96.70788
13.35	97.93991	97.61427	93.3907	97.81799	98.29312	107.8374	91.6808	90.62208	98.40156	95.8495	97.93767	98.63137	97.33659	97.22189	96.76573	97.56458	96.04425	95.41224	94.11836	96.69215
13.35833	97.94618	97.61051	93.46631	97.83255	98.28912	107.8218	91.58705	90.62093	98.38729	95.88396	97.96532	98.59666	97.34386	97.21604	96.74896	97.54588	96.07117	95.41606	94.13429	96.6774
13.36667	97.94963	97.60579	93.54474	97.848	98.28506	107.8051	91.50349	90.62109	98.36402	95.91777	97.99365	98.56242	97.35378	97.20741	96.72994	97.52753	96.0991	95.42165	94.15094	96.66364
13.375	97.95032	97.60003	93.62494	97.86405	98.28108	107.7879	91.43315	90.62257	98.33075	95.95038	98.02217	98.52925	97.366	97.19608	96.70861	97.5101	96.12768	95.42888	94.16819	96.65087
13.38333	97.94844	97.59315	93.706	97.88042	98.27728	107.7707	91.37932	90.62536	98.28655	95.98133	98.0504	98.49763	97.38001	97.18217	96.68507	97.49412	96.15649	95.43757	94.18589	96.63904
13.39167	97.9443	97.58506	93.78711	97.89685	98.27375	107.7539	91.34534	90.62946	98.2306	96.01023	98.07791	98.46787	97.39516	97.16589	96.65961	97.48009	96.18507	95.44752	94.20383	96.62807
13.4	97.93832	97.5757	93.86755	97.9131	98.27054	107.7382	91.33435	90.63483	98.16221	96.0368	98.10432	98.44009	97.41075	97.14751	96.63261	97.46842	96.21292	95.45852	94.22171	96.61783
13.40833	97.93097	97.56507	93.9467	97.92897	98.26768	107.7239	91.34899	90.6414	98.08095	96.06083	98.12934	98.41416	97.42602	97.12736	96.60455	97.4594	96.23955	95.47032	94.23916	96.60815
13.41667	97.92272	97.55317	94.02398	97.94426	98.26519	107.7115	91.39102	90.64905	97.98667	96.0823	98.15274	98.38972	97.44026	97.10581	96.57594	97.45323	96.26448	95.48271	94.25568	96.59883
13.425	97.91406	97.54008	94.09883	97.95883	98.26307	107.7015	91.46115	90.65759	97.87954	96.10127	98.17436	98.36615	97.45282	97.08325	96.54725	97.44995	96.28731	95.49546	94.27068	96.58961
13.43333	97.90542	97.52594	94.17073	97.97251	98.26129	107.6944	91.55885	90.66678	97.76018	96.118	98.19408	98.3426	97.46313	97.06011	96.51892	97.44946	96.30766	95.50838	94.28349	96.58024
13.44167	97.89715	97.51087	94.23916	97.98518	98.25983	107.6904	91.68237	90.67629	97.6297	96.13282	98.21186	98.31809	97.47077	97.03683	96.4913	97.45148	96.32525	95.5213	94.29334	96.57044
13.45	97.88954	97.49506	94.3036	97.99673	98.25863	107.6899	91.82889	90.68577	97.48969	96.14622	98.22771	98.29155	97.47542	97.01386	96.46467	97.45549	96.33986	95.5341	94.29948	96.55996
13.45833	97.88276	97.47864	94.36355	98.00708	98.25766	107.6931	91.99476	90.69483	97.34217	96.15873	98.24174	98.26195	97.47696	96.99163	96.43922	97.46079	96.35133	95.54667	94.30111	96.54858
13.46667	97.87688	97.46177	94.4185	98.01622	98.25685	107.7002	92.17569	90.70306	97.18956	96.17095	98.25411	98.22849	97.4754	96.9706	96.41508	97.46653	96.35958	95.55893	94.29747	96.53616
13.475	97.87189	97.44456	94.46802	98.02415	98.25614	107.7109	92.36705	90.71007	97.03451	96.18343	98.26503	98.19067	97.47095	96.95119	96.39233	97.47173	96.36458	95.57082	94.28785	96.52262
13.48333	97.86772	97.42711	94.5117	98.03097	98.25546	107.7253	92.56407	90.71547	96.87982	96.1967	98.27478	98.14841	97.46396	96.93382	96.37101	97.47539	96.36635	95.58225	94.27165	96.50796
13.49167	97.86425	97.40952	94.54925	98.03678	98.25473	107.743	92.76202	90.71892	96.7283	96.21111	98.28363	98.10216	97.45491	96.91884	96.35116	97.47653	96.36493	95.59318	94.24841	96.49224
13.5	97.86137	97.39189	94.58049	98.04172	98.25391	107.7636	92.9563	90.7201	96.58263	96.22687	98.29182	98.05285	97.44439	96.90655	96.33281	97.4743	96.36041	95.60355	94.21785	96.47558
13.50833	97.85896	97.3743	94.60538	98.04595	98.25295	107.7867	93.14261	90.7188	96.44533	96.24397	98.29954	98.00196	97.43303	96.89713	96.31603	97.46801	96.35293	95.61336	94.1799	96.45816
13.51667	97.85693	97.35685	94.62399	98.04958	98.25184	107.8118	93.31706	90.71486	96.31858	96.26215	98.30694	97.95138	97.4215	96.89069	96.30088	97.45727	96.34267	95.6226	94.13473	96.44017
13.525	97.85524	97.33962	94.63658	98.05272	98.25057	107.8383	93.47629	90.70822	96.20421	96.28091	98.31406	97.90337	97.41042	96.88721	96.28739	97.44196	96.32985	95.63134	94.08276	96.42185
13.53333	97.85385	97.32271	94.6435	98.05544	98.24916	107.8656	93.61763	90.69892	96.1036	96.29957	98.32092	97.8604	97.40034	96.88656	96.27562	97.42226	96.31474	95.63966	94.02467	96.40344
13.54167	97.85274	97.3062	94.64525	98.05778	98.24764	107.8933	93.73918	90.68706	96.01766	96.31723	98.32748	97.825	97.3917	96.88854	96.26554	97.39866	96.29765	95.64768	93.96138	96.38518
13.55	97.8519	97.29019	94.6424	98.05972	98.24601	107.9207	93.83982	90.67281	95.94684	96.33283	98.33367	97.79953	97.38483	96.89284	96.25712	97.37188	96.27896	95.65553	93.89405	96.36733
13.55833	97.85127	97.27478	94.63565	98.06121	98.24433	107.9474	93.9192	90.65643	95.89111	96.34524	98.33942	97.786	97.37994	96.89912	96.25028	97.34284	96.25909	95.66335	93.82402	96.35009
13.56667	97.85071	97.26009	94.62573	98.06213	98.24259	107.9731	93.97774	90.63822	95.85005	96.35323	98.34465	97.7859	97.3771	96.90698	96.24486	97.3126	96.23857	95.67125	93.7528	96.33364
13.575	97.85	97.24623	94.61343	98.06236	98.24083	107.9976	94.01651	90.61859	95.82288	96.35564	98.34933	97.80006	97.3763	96.916	96.24068	97.28226	96.21797	95.67931	93.682	96.31808
13.58333	97.84883	97.23332	94.59951	98.06171	98.23903	108.0207	94.03712	90.59802	95.80856	96.35141	98.35343	97.82865	97.37745	96.92578	96.23753	97.25292	96.19793	95.68757	93.61331	96.30344
13.59167	97.84684	97.22148	94.58468	98.05998	98.23718	108.0422	94.04152	90.57703	95.80583	96.33962	98.35699	97.87115	97.38037	96.93592	96.23515	97.22564	96.17913	95.69601	93.54838	96.28971
13.6	97.84365	97.21082	94.56956	98.05695	98.23523	108.0621	94.03184	90.55614	95.81328	96.31958	98.36006	97.92645	97.38483	96.94606	96.23331	97.20139	96.16221	95.70457	93.48881	96.27679
13.60833	97.8389	97.2014	94.55468	98.05241	98.2331	108.0806	94.01023	90.53589	95.82944	96.29086	98.36274	97.99295	97.39056	96.95592	96.23173	97.18103	96.14779	95.71314	93.43608	96.26455
13.61667	97.83231	97.19327	94.54043	98.04618	98.23069	108.0975	93.97868	90.51675	95.85282	96.25325	98.36513	98.06872	97.39727	96.96525	96.23016	97.16527	96.13637	95.72166	93.39144	96.25281
13.625	97.82371	97.18638	94.52705	98.03813	98.22786	108.1131	93.93901	90.49916	95.88195	96.20681	98.36733	98.15158	97.40463	96.97391	96.22834	97.15464	96.12833	95.73005	93.35596	96.24141
13.63333	97.81308	97.18061	94.51467	98.02821	98.22447	108.1275	93.89283	90.48347	95.91543	96.15187	98.36944	98.23921	97.41231	96.9818	96.22602	97.1495	96.12392	95.73826	93.33041	96.23018
13.64167	97.80054	97.17575	94.50331	98.01649	98.22037	108.1408	93.84169	90.46999	95.95193	96.08905	98.37159	98.32929	97.42	96.98892	96.223	97.14998	96.12324	95.74629	93.31531	96.21899
13.65	97.78631	97.17148	94.49289	98.0031	98.21543	108.1533	93.78714	90.45891	95.99024	96.01925	98.37387	98.4195	97.4274	96.9953	96.21912	97.15601	96.12624	95.75413	93.31087	96.20778
13.65833	97.77073	97.16737	94.4833	97.98828	98.20956	108.1652	93.73099	90.45031	96.02926	95.94371	98.37644	98.50763	97.43428	97.00104	96.21433	97.16735	96.13271	95.76182	93.31701	96.19651
13.66667	97.75421	97.16293	94.47435	97.97235	98.20267	108.1767	93.67543	90.44413	96.06805	95.86394	98.37945	98.59161	97.44044	97.00627	96.20864	97.18362	96.14232	95.76933	93.33335	96.18523
13.675	97.73722	97.15758	94.46589	97.95569	98.19472	108.1878	93.62308	90.44021	96.10579	95.78173	98.38306	98.66956	97.44571	97.01114	96.20216	97.20434	96.15458	95.77667	93.35924	96.17402
13.68333	97.72025	97.15072	94.4578	97.93869	98.18569	108.1988	93.57708	90.43826	96.14187	95.69906	98.38749	98.73988	97.44999	97.01585	96.19506	97.22899	96.1689	95.78377	93.39374	96.16303
13.69167	97.70384	97.14177	94.45002	97.9218	98.17561	108.2095	93.54095	90.43789	96.17585	95.61802	98.39295	98.80131	97.4532	97.02057	96.18758	97.25709	96.18459	95.79057	93.43573	96.15242
13.7	97.68857	97.1302	94.44255	97.90539	98.16454	108.2199	93.51844	90.43864	96.20751	95.54075	98.39969	98.85293	97.45536	97.02546	96.17997	97.28817	96.20091	95.797	93.48389	96.14238
13.70833	97.67502	97.11554	94.4355	97.88984	98.15254	108.2298	93.51324	90.44005	96.23682	95.46933	98.40798	98.89425	97.45658	97.03065	96.1725	97.32185	96.21708	95.80297	93.53675	96.13311
13.71667	97.66376	97.09744	94.42905	97.87545	98.13969	108.239	93.52862	90.44164	96.26391	95.40571	98.41805	98.92513	97.45709	97.03618	96.1654	97.35781	96.23237	95.8084	93.59278	96.1248
13.725	97.65527	97.07569	94.42342	97.86247	98.12609	108.2472	93.56708	90.44297	96.28901	95.35164	98.43012	98.94586	97.45715	97.04205	96.15891	97.39581	96.24609	95.81318	93.65038	96.11763
13.73333	97.64996	97.05016	94.41887	97.85108	98.11183	108.2543	93.63002	90.44369	96.31248	95.30859	98.44432	98.95707	97.45713	97.04823	96.15318	97.43564	96.25767	95.8172	93.70797	96.11174
13.74167	97.64809	97.0209	94.41569	97.84137	98.09703	108.2599	93.71752	90.4435	96.33469	95.27771	98.46067	98.95976	97.45736	97.05464	96.1483	97.4771	96.26661	95.82027	93.76401	96.10723
13.75	97.64983	96.98803	94.41411	97.83338	98.08179	108.2639	93.82826	90.44222	96.35607	95.25968	98.47911	98.95516	97.45817	97.06118	96.1443	97.51991	96.27257	95.82221	93.81707	96.10414
13.75833	97.6552	96.95184	94.41434	97.82705	98.06619	108.2662	93.95963	90.43975	96.37705	95.25466	98.49944	98.94475	97.45983	97.06778	96.14109	97.56369	96.27534	95.82279	93.86585	96.10247
13.76667	97.66412	96.91271	94.41651	97.82227	98.05034	108.2666	94.10789	90.43605	96.39801	95.2622	98.52134	98.93012	97.46253	97.07435	96.13854	97.60798	96.27483	95.82178	93.90922	96.10214
13.775	97.67639	96.87115	94.42072	97.81885	98.03432	108.2651	94.26849	90.43119	96.41925	95.28124	98.54436	98.91296	97.4664	97.08083	96.13646	97.65219	96.2711	95.81892	93.94623	96.10304
13.78333	97.69174	96.82779	94.42695	97.81662	98.01822	108.2617	94.43637	90.42525	96.44097	95.31005	98.56797	98.89493	97.47145	97.0872	96.13461	97.69566	96.26432	95.81393	93.97614	96.105
13.79167	97.70983	96.78335	94.43515	97.81535	98.00212	108.2565	94.60629	90.41839	96.46322	95.34639	98.59156	98.87767	97.47763	97.09345	96.13278	97.73767	96.25478	95.80652	93.99846	96.10781
13.8	97.73023	96.73862	94.44515	97.81486	97.98614	108.2498	94.77304	90.41076	96.48598	95.3876	98.61449	98.86271	97.48479	97.09962	96.13075	97.77743	96.24283	95.79642	94.01295	96.11122
13.80833	97.75251	96.69444	94.45675	97.81492	97.97039	108.2417	94.93155	90.40254	96.50908	95.43087	98.63612	98.85148	97.49275	97.10577	96.12838	97.81418	96.2289	95.78341	94.01961	96.11499
13.81667	97.77619	96.65164	94.46964	97.81534	97.955	108.2327	95.077	90.39392	96.53226	95.47342	98.65586	98.84522	97.50127	97.11198	96.12558	97.84721	96.21343	95.76735	94.01875	96.11888
13.825	97.80078	96.61104	94.48349	97.81595	97.94013	108.2231	95.20493	90.38511	96.55518	95.51285	98.67322	98.84502	97.51015	97.11833	96.12231	97.87591	96.1969	95.74821	94.0109	96.12267
13.83333	97.8258	96.57343	94.49787	97.81663	97.92593	108.2134	95.31136	90.37638	96.57742	95.5473	98.68786	98.85177	97.5192	97.12492	96.11863	97.89984	96.17971	95.72613	93.99686	96.12619
13.84167	97.85077	96.53952	94.51231	97.81728	97.91259	108.2039	95.39303	90.36805	96.59856	95.57563	98.69964	98.86613	97.52833	97.1318	96.11464	97.91871	96.16224	95.70141	93.97759	96.12931
13.85	97.87519	96.50991	94.52627	97.81788	97.90027	108.195	95.44756	90.36046	96.61819	95.59751	98.70862	98.88855	97.53751	97.13908	96.11047	97.93241	96.14476	95.67448	93.95422	96.13193
13.85833	97.89861	96.48508	94.53916	97.81844	97.88915	108.1868	95.47358	90.35402	96.63595	95.61333	98.71505	98.9192	97.54679	97.14681	96.10628	97.94099	96.12745	95.64587	93.92797	96.13397
13.86667	97.9206	96.46537	94.55036	97.81899	97.87938	108.1797	95.47084	90.3491	96.65158	95.62418	98.71935	98.95798	97.55629	97.15509	96.10221	97.94465	96.11038	95.6162	93.90008	96.13535
13.875	97.94081	96.45098	94.55923	97.8196	97.8711	108.1737	95.44016	90.34611	96.66495	95.63167	98.72203	99.00451	97.56617	97.16397	96.09843	97.94367	96.09358	95.58609	93.87179	96.13598
13.88333	97.95894	96.44193	94.56514	97.82031	97.86442	108.1689	95.38341	90.3454	96.67602	95.63774	98.72369	99.05811	97.57656	97.17349	96.09505	97.93845	96.07695	95.55618	93.84427	96.13576
13.89167	97.97483	96.43809	94.56752	97.82118	97.85945	108.1653	95.30331	90.34729	96.68493	95.64453	98.72491	99.11785	97.58757	97.18366	96.09216	97.92946	96.06041	95.52705	93.81855	96.1346
13.9	97.98835	96.4392	94.56583	97.82226	97.85625	108.1627	95.20329	90.35205	96.69193	95.65416	98.72622	99.18251	97.59928	97.19444	96.08977	97.91723	96.04383	95.49918	93.79556	96.13245
13.90833	97.9995	96.44486	94.55964	97.8236	97.85488	108.1612	95.08729	90.35985	96.6974	95.66856	98.72813	99.25067	97.61166	97.20574	96.08786	97.90237	96.02708	95.47299	93.77603	96.12927
13.91667	98.00832	96.45457	94.54862	97.82525	97.85534	108.1604	94.95954	90.37082	96.7018	95.6893	98.73102	99.32065	97.62467	97.21743	96.08634	97.88553	96.01008	95.44885	93.76051	96.12506
13.925	98.01494	96.46776	94.53255	97.82722	97.85761	108.1604	94.82441	90.38496	96.70569	95.71741	98.73521	99.39062	97.63819	97.22935	96.08511	97.86739	95.99271	95.42702	93.74938	96.11988
13.93333	98.01955	96.48382	94.51133	97.82949	97.86159	108.1609	94.68616	90.40217	96.70968	95.75329	98.74094	99.45858	97.65204	97.24132	96.08402	97.84859	95.97491	95.40773	93.74281	96.11385
13.94167	98.02235	96.5021	94.48496	97.83201	97.86714	108.1618	94.54881	90.42224	96.71437	95.79664	98.74833	99.52238	97.66601	97.25317	96.08289	97.82975	95.95659	95.3911	93.74079	96.10714
13.95	98.02356	96.52201	94.45356	97.83471	97.87407	108.1631	94.41585	90.44482	96.72037	95.84649	98.75741	99.57982	97.67984	97.26473	96.08156	97.81139	95.93767	95.37724	93.74318	96.09993
13.95833	98.02339	96.54295	94.41734	97.83753	97.88214	108.1647	94.29012	90.46944	96.72819	95.90134	98.7681	99.62867	97.69321	97.27586	96.07983	97.79393	95.9181	95.36623	93.74972	96.09244
13.96667	98.02205	96.56439	94.37663	97.8404	97.89107	108.1665	94.17364	90.49552	96.73822	95.95932	98.78024	99.66675	97.7058	97.28645	96.07756	97.77773	95.89785	95.3581	93.76006	96.0849
13.975	98.01976	96.58583	94.33183	97.84326	97.90055	108.1685	94.06748	90.52239	96.75071	96.01843	98.79363	99.69205	97.71728	97.29647	96.07464	97.76309	95.87694	95.35292	93.77379	96.07753
13.98333	98.01676	96.60683	94.28345	97.84607	97.91025	108.1708	93.97175	90.54934	96.76574	96.07675	98.808	99.70277	97.72737	97.30589	96.07098	97.75023	95.85545	95.3507	93.79047	96.07055
13.99167	98.01329	96.62697	94.23205	97.84883	97.91984	108.1732	93.88561	90.57561	96.78319	96.13251	98.82308	99.69745	97.73587	97.31477	96.0666	97.73937	95.83351	95.35148	93.80966	96.06413
14	98.00958	96.64593	94.17828	97.85152	97.92897	108.1758	93.80742	90.6005	96.80276	96.18426	98.83864	99.67506	97.74267	97.32319	96.06153	97.73071	95.81129	95.3553	93.83094	96.05841
14.00833	98.00581	96.6634	94.12287	97.85416	97.93734	108.1787	93.73496	90.62336	96.824	96.23085	98.85449	99.63516	97.74782	97.33124	96.05587	97.72444	95.789	95.3622	93.85393	96.05345
14.01667	98.00208	96.67917	94.0666	97.85677	97.94467	108.1817	93.66569	90.64368	96.8463	96.27145	98.87054	99.5779	97.75148	97.33902	96.04977	97.72073	95.76687	95.37222	93.87833	96.04925
14.025	97.9984	96.69309	94.01034	97.85937	97.95072	108.1848	93.59704	90.6611	96.86891	96.30555	98.88678	99.50415	97.75391	97.34664	96.0434	97.71976	95.74512	95.38547	93.90387	96.04571
14.03333	97.99467	96.70507	93.95503	97.862	97.95527	108.188	93.52668	90.67543	96.89101	96.33291	98.90328	99.41548	97.75547	97.35418	96.03695	97.72164	95.72401	95.40205	93.93038	96.04264
14.04167	97.99071	96.71507	93.90164	97.86474	97.95818	108.1911	93.45276	90.68666	96.91175	96.35358	98.92018	99.31417	97.7566	97.36171	96.03061	97.72646	95.70376	95.42211	93.95777	96.03982
14.05	97.98632	96.7231	93.8512	97.86767	97.95935	108.194	93.37402	90.69493	96.93033	96.36781	98.93763	99.20317	97.75775	97.36924	96.02455	97.73423	95.68461	95.44577	93.986	96.03695
14.05833	97.98131	96.72918	93.80476	97.87089	97.95873	108.1967	93.28984	90.7005	96.94606	96.37604	98.95581	99.086	97.75935	97.37671	96.01889	97.74493	95.66676	95.47313	94.01508	96.03373
14.06667	97.97557	96.7334	93.76336	97.8745	97.95632	108.199	93.20021	90.70371	96.95845	96.37887	98.97486	98.9666	97.76183	97.38402	96.01369	97.75847	95.65041	95.50422	94.04506	96.02986
14.075	97.96912	96.73585	93.72802	97.87859	97.95221	108.2009	93.10557	90.70501	96.96721	96.37699	98.9949	98.84919	97.76554	97.39104	96.00895	97.77473	95.63568	95.53899	94.07591	96.02509
14.08333	97.96207	96.73669	93.69969	97.8832	97.94651	108.2024	93.00671	90.70491	96.9723	96.37115	99.01597	98.73792	97.77078	97.39758	96.00466	97.79354	95.62263	95.57727	94.1076	96.0192
14.09167	97.95465	96.73611	93.67927	97.88834	97.93943	108.2035	92.90457	90.70396	96.97392	96.36209	99.03809	98.63665	97.77776	97.40348	96.00078	97.81472	95.61125	95.61876	94.13999	96.01207
14.1	97.94711	96.73435	93.6675	97.89396	97.93121	108.2042	92.80016	90.70276	96.97247	96.3505	99.0612	98.54864	97.78663	97.40854	95.99727	97.838	95.60148	95.66304	94.17287	96.00362
14.10833	97.93976	96.73166	93.665	97.89996	97.92216	108.2048	92.69443	90.70193	96.96856	96.33697	99.08518	98.4764	97.79746	97.41261	95.99415	97.8631	95.59319	95.70951	94.20598	95.99389
14.11667	97.9329	96.72828	93.67221	97.90622	97.91259	108.2053	92.58826	90.70203	96.96288	96.32198	99.10988	98.42153	97.81025	97.41551	95.99143	97.88964	95.58625	95.75739	94.239	95.98297
14.125	97.92679	96.7245	93.68934	97.91257	97.90284	108.2061	92.48242	90.70357	96.95623	96.30588	99.13512	98.38474	97.82493	97.41709	95.98918	97.91721	95.58053	95.80575	94.2716	95.97104
14.13333	97.92168	96.72056	93.7164	97.91881	97.89324	108.2075	92.37759	90.70694	96.94941	96.28893	99.16076	98.36583	97.84133	97.41722	95.98748	97.94539	95.57593	95.85353	94.3035	95.95831
14.14167	97.91779	96.71672	93.75315	97.92473	97.88409	108.2098	92.2744	90.71237	96.94323	96.27133	99.18669	98.36386	97.85922	97.41575	95.98641	97.97373	95.57239	95.89954	94.33445	95.94506
14.15	97.91532	96.71324	93.79911	97.93014	97.87565	108.2131	92.17355	90.71999	96.9385	96.2533	99.21286	98.37722	97.8783	97.41258	95.98604	98.00185	95.56988	95.94257	94.36428	95.93158
14.15833	97.91451	96.71033	93.85355	97.93488	97.86817	108.2179	92.07579	90.72973	96.93599	96.23511	99.23933	98.40379	97.89822	97.40764	95.98642	98.02941	95.56838	95.98146	94.3929	95.91815
14.16667	97.91562	96.70821	93.91552	97.9388	97.86181	108.2243	91.98195	90.74141	96.93639	96.21714	99.26623	98.44115	97.91856	97.40095	95.98759	98.05608	95.56785	96.01519	94.4203	95.90509
14.175	97.91895	96.70704	93.98391	97.9418	97.85673	108.2325	91.89296	90.7547	96.94032	96.19987	99.29381	98.48671	97.93887	97.39261	95.98951	98.08158	95.56822	96.04295	94.4465	95.89266
14.18333	97.9248	96.70697	94.05749	97.94381	97.853	108.2424	91.80968	90.7692	96.94826	96.18381	99.32232	98.53786	97.95872	97.38282	95.99211	98.10561	95.56937	96.06419	94.47157	95.8811
14.19167	97.93341	96.70809	94.13497	97.94479	97.8507	108.2542	91.73292	90.78444	96.9605	96.16948	99.35206	98.59209	97.97773	97.37188	95.99524	98.12792	95.57111	96.07862	94.49556	95.87062
14.2	97.9449	96.71044	94.21501	97.94471	97.84983	108.2676	91.66326	90.79995	96.97714	96.15729	99.38329	98.64713	97.99559	97.3602	95.99868	98.14828	95.57322	96.08622	94.51853	95.86135
14.20833	97.95921	96.71401	94.29635	97.94357	97.85042	108.2826	91.60101	90.81527	96.99804	96.14756	99.41617	98.70092	98.01209	97.34822	96.00215	98.1665	95.57545	96.08723	94.54046	95.85339
14.21667	97.97612	96.71871	94.37774	97.94138	97.85243	108.2987	91.54616	90.83001	97.02282	96.14042	99.45074	98.75173	98.02714	97.33643	96.00535	98.18248	95.57754	96.0821	94.56131	95.84676
14.225	97.99521	96.72443	94.45807	97.93815	97.85585	108.3156	91.49837	90.84385	97.05085	96.13589	99.48688	98.79814	98.04073	97.32531	96.00791	98.19615	95.57927	96.07145	94.58099	95.84145
14.23333	98.01592	96.731	94.53629	97.93387	97.86062	108.333	91.45704	90.85656	97.08135	96.13384	99.52425	98.83906	98.0529	97.31531	96.00949	98.20754	95.58047	96.05605	94.59936	95.83738
14.24167	98.03757	96.73824	94.61147	97.92854	97.86671	108.3504	91.42133	90.86801	97.11338	96.13407	99.56232	98.87372	98.06374	97.30681	96.00976	98.21672	95.58109	96.03676	94.61626	95.83447
14.25	98.05937	96.74596	94.68285	97.92214	97.87404	108.3672	91.39032	90.87809	97.14596	96.13626	99.60028	98.90165	98.07337	97.30013	96.00843	98.22384	95.58112	96.01446	94.63153	95.83259
14.25833	98.08053	96.75402	94.74977	97.91466	97.88255	108.3829	91.36304	90.88674	97.17814	96.14002	99.6371	98.92268	98.08186	97.2955	96.00527	98.22911	95.58065	95.99004	94.64504	95.83161
14.26667	98.10026	96.76226	94.81177	97.90611	97.89216	108.3971	91.33858	90.89385	97.20901	96.14495	99.67153	98.93687	98.08933	97.29304	96.0001	98.23277	95.57981	95.96438	94.65669	95.83137
14.275	98.11784	96.77056	94.86849	97.89647	97.90276	108.4094	91.31612	90.89931	97.23781	96.1506	99.70211	98.94455	98.09583	97.29281	95.99283	98.23514	95.57877	95.93827	94.66644	95.83173
14.28333	98.13264	96.77882	94.91975	97.88578	97.91424	108.4194	91.29493	90.90296	97.26394	96.15664	99.72725	98.94618	98.10142	97.29476	95.98342	98.23657	95.5777	95.91246	94.67435	95.83255
14.29167	98.14413	96.78695	94.96546	97.8741	97.92646	108.4268	91.27439	90.90466	97.28699	96.16279	99.7453	98.94238	98.10609	97.29879	95.97187	98.23742	95.57674	95.88762	94.68059	95.83373
14.3	98.15193	96.79485	95.00566	97.86155	97.93924	108.4317	91.25394	90.90422	97.30673	96.16893	99.75464	98.93382	98.1098	97.30472	95.95828	98.23809	95.57599	95.86429	94.68545	95.83515
14.30833	98.15576	96.80246	95.0405	97.84833	97.9524	108.434	91.23315	90.90153	97.32311	96.17509	99.75381	98.92121	98.11245	97.31234	95.94279	98.23897	95.5755	95.84294	94.68932	95.83671
14.31667	98.15548	96.8097	95.07024	97.83467	97.96572	108.4339	91.21165	90.89656	97.33625	96.18145	99.7416	98.9052	98.1139	97.32141	95.92558	98.24041	95.57526	95.82391	94.69267	95.83831
14.325	98.15109	96.81653	95.09524	97.82091	97.97896	108.4318	91.18917	90.88938	97.34639	96.1883	99.71719	98.88635	98.11394	97.3317	95.90693	98.24271	95.57521	95.80746	94.69606	95.83981
14.33333	98.14274	96.82288	95.11593	97.8074	97.99186	108.4279	91.1656	90.88022	97.35395	96.19604	99.68025	98.86506	98.11232	97.34295	95.88713	98.24608	95.57528	95.79373	94.70007	95.84107
14.34167	98.13072	96.82872	95.13281	97.79451	98.00417	108.4227	91.14095	90.86938	97.35941	96.2051	99.63099	98.84158	98.10876	97.35494	95.86656	98.25063	95.57538	95.78273	94.7053	95.84191
14.35	98.11546	96.83399	95.14645	97.78262	98.01565	108.4165	91.11539	90.85727	97.36338	96.21588	99.57027	98.81592	98.10297	97.36745	95.84566	98.2564	95.57546	95.77432	94.71233	95.84217
14.35833	98.09752	96.83864	95.15741	97.77208	98.02606	108.4097	91.08926	90.84432	97.36648	96.22869	99.49955	98.7879	98.09468	97.38031	95.82495	98.26327	95.57547	95.76823	94.72169	95.84168
14.36667	98.07751	96.84261	95.16627	97.7632	98.0352	108.4027	91.06302	90.83099	97.36933	96.2437	99.42088	98.75719	98.08367	97.39337	95.80503	98.27102	95.57539	95.76403	94.73382	95.84026
14.375	98.05612	96.84584	95.1736	97.75622	98.0429	108.396	91.03725	90.81773	97.3725	96.26091	99.33672	98.7233	98.06983	97.40653	95.78654	98.2793	95.57523	95.76121	94.74906	95.83777
14.38333	98.03404	96.84827	95.17993	97.7513	98.04903	108.3899	91.0126	90.80497	97.37656	96.28017	99.24984	98.68568	98.05318	97.41966	95.77016	98.28768	95.57503	95.75919	94.76757	95.83411
14.39167	98.01195	96.84986	95.18573	97.74853	98.05354	108.3849	90.98976	90.79312	97.382	96.30115	99.16304	98.64374	98.03395	97.43263	95.75656	98.29569	95.57488	95.75741	94.78935	95.8292
14.4	97.99051	96.85061	95.19143	97.74787	98.05641	108.3816	90.96943	90.78258	97.38932	96.32337	99.07894	98.59694	98.01255	97.44526	95.74636	98.30288	95.57487	95.75533	94.81425	95.82302
14.40833	97.97034	96.85052	95.19738	97.7492	98.05768	108.3803	90.95222	90.77367	97.39897	96.34623	98.99986	98.54481	97.98958	97.45732	95.74007	98.30882	95.57517	95.7525	94.84195	95.81558
14.41667	97.95198	96.84965	95.20385	97.75229	98.05745	108.3816	90.93869	90.76672	97.41137	96.36907	98.92761	98.48705	97.96577	97.46858	95.73807	98.31318	95.57593	95.74854	94.87202	95.80695
14.425	97.93593	96.84807	95.21107	97.75677	98.05588	108.3859	90.92924	90.76196	97.42689	96.39126	98.8635	98.42361	97.94197	97.47881	95.74053	98.31572	95.57732	95.74322	94.90393	95.79726
14.43333	97.92254	96.84584	95.2192	97.76223	98.05318	108.3933	90.92417	90.75958	97.44579	96.41216	98.8083	98.35473	97.91908	97.48784	95.74741	98.31629	95.57951	95.7364	94.93703	95.78663
14.44167	97.91205	96.84309	95.22838	97.76818	98.04958	108.4041	90.9236	90.75966	97.46821	96.43124	98.76223	98.28099	97.89799	97.49555	95.75843	98.31488	95.58261	95.72809	94.97063	95.77525
14.45	97.90455	96.83989	95.23868	97.7741	98.04538	108.4183	90.9275	90.76222	97.49416	96.44804	98.72504	98.20328	97.87951	97.50188	95.7731	98.31155	95.58673	95.71842	95.004	95.76328
14.45833	97.89996	96.83635	95.2502	97.77951	98.04084	108.4357	90.93562	90.7672	97.52343	96.46219	98.69607	98.12285	97.86435	97.50681	95.79069	98.30643	95.59193	95.70765	95.03641	95.75091
14.46667	97.89803	96.83255	95.26296	97.78394	98.03626	108.4559	90.94755	90.77443	97.55567	96.47341	98.67441	98.04122	97.85301	97.51041	95.81038	98.29968	95.59827	95.69617	95.06715	95.73832
14.475	97.8984	96.82857	95.27699	97.78702	98.03189	108.4785	90.96264	90.78366	97.59036	96.48152	98.65895	97.96016	97.84579	97.51275	95.83123	98.29148	95.60576	95.68444	95.09557	95.72569
14.48333	97.90061	96.82449	95.29229	97.78844	98.02796	108.5029	90.98015	90.79456	97.62686	96.4864	98.64854	97.88157	97.84276	97.51395	95.85231	98.28204	95.61438	95.67297	95.12111	95.71317
14.49167	97.90419	96.82038	95.30883	97.78799	98.02467	108.5282	90.99926	90.80674	97.66443	96.48805	98.64205	97.80743	97.84375	97.51415	95.87274	98.27157	95.62408	95.66227	95.14327	95.70094
14.5	97.90868	96.81636	95.32658	97.78555	98.02215	108.5536	91.01917	90.81975	97.70233	96.48655	98.63844	97.73964	97.84841	97.5135	95.89174	98.26032	95.63479	95.6528	95.16167	95.68917
14.50833	97.91369	96.81252	95.3455	97.78109	98.0205	108.5781	91.03919	90.83315	97.73978	96.4821	98.63678	97.68002	97.8562	97.51214	95.90869	98.24856	95.64639	95.64497	95.17604	95.678
14.51667	97.91892	96.809	95.36553	97.77469	98.01975	108.6007	91.05877	90.84647	97.77608	96.47506	98.63627	97.63015	97.86641	97.51019	95.92313	98.23662	95.65871	95.63908	95.18623	95.66757
14.525	97.92421	96.80594	95.38664	97.7665	98.01988	108.6203	91.0775	90.85927	97.8106	96.46588	98.63627	97.59133	97.87829	97.50775	95.93478	98.22484	95.67153	95.63538	95.19218	95.65799
14.53333	97.92949	96.80347	95.40877	97.75677	98.02079	108.6359	91.09513	90.87115	97.84285	96.45516	98.63629	97.56452	97.89101	97.50488	95.94353	98.2136	95.68455	95.63402	95.19396	95.64932
14.54167	97.93481	96.80173	95.43186	97.74585	98.02238	108.6464	91.11149	90.88177	97.87246	96.44355	98.63593	97.55032	97.9038	97.50157	95.94939	98.20329	95.6974	95.6351	95.19174	95.6416
14.55	97.94025	96.80083	95.45587	97.7341	98.02448	108.6509	91.12648	90.89088	97.89922	96.43174	98.63493	97.54893	97.91596	97.49781	95.95249	98.19422	95.70967	95.63866	95.18578	95.63478
14.55833	97.94597	96.80085	95.48075	97.72199	98.02692	108.6483	91.13998	90.89827	97.92304	96.42044	98.63311	97.56021	97.92696	97.49352	95.95301	98.18669	95.72093	95.6447	95.17643	95.62881
14.56667	97.95207	96.80183	95.50648	97.71	98.02951	108.6376	91.15188	90.90378	97.94394	96.41032	98.63034	97.58369	97.93645	97.48861	95.95119	98.18089	95.73075	95.65316	95.16411	95.62354
14.575	97.95866	96.80381	95.53302	97.69863	98.03207	108.6182	91.16201	90.90726	97.962	96.402	98.6266	97.61866	97.94427	97.48299	95.94728	98.17695	95.73873	95.6639	95.14933	95.61879
14.58333	97.96575	96.80675	95.56035	97.68838	98.03443	108.5893	91.17018	90.90863	97.97734	96.396	98.62192	97.6642	97.95045	97.47655	95.94151	98.17491	95.74448	95.67671	95.13264	95.6143
14.59167	97.97336	96.81059	95.58843	97.67975	98.03643	108.5505	91.17617	90.90782	97.99001	96.39267	98.61637	97.71923	97.95517	97.46921	95.93414	98.17472	95.74768	95.69127	95.11465	95.60979
14.6	97.98143	96.81522	95.61722	97.67316	98.03794	108.5015	91.17975	90.90484	98.00002	96.39221	98.61012	97.78263	97.95867	97.46094	95.92533	98.17622	95.74805	95.70713	95.09594	95.60496
14.60833	97.98991	96.8205	95.64665	97.66896	98.03885	108.4427	91.18065	90.89978	98.00734	96.39458	98.60337	97.85328	97.96121	97.45174	95.91525	98.17917	95.74542	95.72371	95.0771	95.59949
14.61667	97.99872	96.82622	95.67664	97.66741	98.03912	108.3743	91.17861	90.89285	98.01189	96.39959	98.59637	97.9301	97.96304	97.44165	95.90396	98.18327	95.7397	95.74034	95.05867	95.59306
14.625	98.00777	96.83215	95.70712	97.66864	98.0387	108.2971	91.17333	90.8844	98.01361	96.40691	98.58941	98.0121	97.96435	97.4308	95.89146	98.18823	95.73095	95.75625	95.04114	95.58539
14.63333	98.01697	96.83803	95.73798	97.67267	98.03761	108.2123	91.16449	90.87485	98.01242	96.41608	98.58282	98.09838	97.96519	97.41932	95.87768	98.19371	95.71929	95.77067	95.02492	95.57621
14.64167	98.02624	96.84358	95.76909	97.67941	98.03592	108.1213	91.15184	90.86474	98.00833	96.42658	98.57693	98.18813	97.96556	97.40741	95.86248	98.1994	95.70495	95.78282	95.01036	95.56536
14.65	98.03548	96.8485	95.8003	97.68864	98.03371	108.0258	91.13515	90.85465	98.00136	96.43784	98.57201	98.28057	97.96536	97.3953	95.84568	98.20495	95.68825	95.79204	94.99773	95.55273
[truncated: 401 more rows]
