# Supplementary material for: Pupil responses to melanopsin-isolating stimuli as a potential diagnostic biomarker for glaucoma
Source: PLoS One. 2025 May 23;20(5):e0324373. doi: 10.1371/journal.pone.0324373 (PMC12101769; doi:10.1371/journal.pone.0324373)
Supplement: S9 File — This file contains the spectral radiances for all stimuli. Data provided are the means of each stimulus measurement taken before and after each data collection session (5 before, 5 after each session). Columns as follows: ‘wavelength’ – wavelength in nm. MelPulse – radiance of pulse for Melanopsin-directed stimulus pair in Wm-2sr-1nm-1. MelBg – radiance of background for Melanopsin-directed stimulus pair in Wm-2sr-1nm-1. LMSPulse – radiance of pulse for LMS-directed stimulus pair in Wm-2sr-1nm-1. LMSBg – radiance of background for LMS-directed stimulus pair in Wm-2sr-1nm-1. red – radiance of pulse for narrowband red stimulus in Wm-2sr-1nm-1. blue – radiance of pulse for narrowband blue stimulus in Wm-2sr-1nm-1. (CSV) [file pone.0324373.s011.csv]

wavelength	MelPulse	MelBg	LMSPulse	LMSBg	red	blue
380	1.63990692207651e-05	1.95739460029086e-05	5.26557024500107e-05	8.9254826276453e-06	2.1203418602203e-06	9.71762701071604e-06
381	1.67428636151944e-05	1.98779271231763e-05	5.31515331819383e-05	8.11320675606824e-06	1.95853586766479e-06	8.97131771368769e-06
382	1.59413956252948e-05	2.00634981634652e-05	5.07853242548544e-05	7.39317201261814e-06	1.44922255673981e-06	8.24972225369289e-06
383	1.47197503081217e-05	1.94979311672845e-05	5.23924108758523e-05	6.94213403982718e-06	1.20809652148166e-06	8.33237296272524e-06
384	1.38631377679318e-05	1.89845384605724e-05	5.54032640187569e-05	7.00466651354225e-06	1.1508729634823e-06	8.8457639496555e-06
385	1.83702861378428e-05	2.17951474979827e-05	5.83290691951254e-05	1.16780341863393e-05	2.00542499442236e-06	1.0973527473809e-05
386	1.83655952281222e-05	2.29602856136254e-05	6.02650405937766e-05	1.22543241332096e-05	1.91090533905543e-06	1.12151775201239e-05
387	1.27982142843215e-05	2.21136847375439e-05	6.09952473212161e-05	7.79353933946526e-06	6.45206112941541e-07	9.13489851321738e-06
388	1.3321072829651e-05	2.3729287943915e-05	6.50839582837524e-05	8.67146207274741e-06	1.24129744523904e-06	1.05115538672337e-05
389	1.47558498447918e-05	2.57514774945192e-05	6.98736557905393e-05	1.01555526347728e-05	2.06384340260527e-06	1.21793077619553e-05
390	1.18077823384263e-05	2.64818317757347e-05	7.41227910618423e-05	6.66272199732307e-06	1.32330517395719e-06	1.01331921680882e-05
391	1.0112201808308e-05	2.7811635016445e-05	7.99922451357776e-05	5.65788409675327e-06	1.05198501344227e-06	9.62110702152257e-06
392	9.60517601848333e-06	2.96242603395592e-05	8.71681033201995e-05	7.1073976278552e-06	1.2427419796009e-06	1.05944215152539e-05
393	1.19814858917182e-05	3.29996846161244e-05	9.89903229537958e-05	7.17313565651832e-06	1.44166363278255e-06	1.04065595988247e-05
394	1.37878852213995e-05	3.71525879583971e-05	0.000112800619363834	6.82269334281896e-06	1.54778158865799e-06	1.00242186218617e-05
395	1.10882333437392e-05	4.36239881982265e-05	0.000132317230829516	5.80566773390709e-06	1.27121547397392e-06	9.70277123056364e-06
396	9.82292629601034e-06	5.13353906725293e-05	0.000156521076939458	5.4311927323911e-06	1.29972491259682e-06	9.5409123787249e-06
397	9.71979245265501e-06	5.99109449625678e-05	0.000184065231508651	5.57430840294036e-06	1.56981517572627e-06	9.51196187863725e-06
398	1.29841612854999e-05	7.30551313134366e-05	0.000224657283599853	6.93852298997191e-06	2.05684833488327e-06	1.10544090483504e-05
399	1.49504877572573e-05	8.82918570784133e-05	0.000271747376657162	7.57124841433541e-06	2.238055319222e-06	1.1918460660354e-05
400	1.20788287977516e-05	0.000109079016265637	0.000336458036390072	5.67872069649164e-06	1.4611279834165e-06	1.03008481182808e-05
401	1.10863024323625e-05	0.000136508852586343	0.000422196718421259	5.08645194842124e-06	1.35978385213187e-06	1.05987116026442e-05
402	1.12716558858062e-05	0.00016765644243645	0.000519733345161354	5.31374873974221e-06	1.6852456481037e-06	1.20882248338314e-05
403	9.95935094737354e-06	0.000213458434439457	0.000661187316164496	5.22319227353245e-06	1.22723001293801e-06	1.17930562570846e-05
404	8.95776455746253e-06	0.000265506892964882	0.000820399608220095	5.38869226370084e-06	9.37461979137409e-07	1.18961202455945e-05
405	8.69601918484774e-06	0.000333414914063684	0.00102531221016999	6.14769595363609e-06	1.07508067485626e-06	1.30545846601614e-05
406	8.40448764091414e-06	0.000422210580765513	0.00129050561201597	6.01843642906043e-06	1.00536519002601e-06	1.36439256636847e-05
407	8.10554580374741e-06	0.000521357243174545	0.00158556194358465	5.4446023912604e-06	8.3392841142292e-07	1.39569202463749e-05
408	8.3608993698501e-06	0.000666162962316657	0.00201734192315084	4.98166825714772e-06	9.15489051396497e-07	1.57773414847615e-05
409	9.30689266973015e-06	0.000833812851392988	0.00251487046075256	5.09534947540309e-06	1.12221674000999e-06	1.76466113639004e-05
410	1.14412915266989e-05	0.00104363152742102	0.00313405531924218	6.18707850785096e-06	1.54537474039553e-06	1.96332804171793e-05
411	1.14132807509478e-05	0.00131295020843897	0.00392517168176077	6.1992888946782e-06	1.42837124618883e-06	2.18339384624524e-05
412	1.08877312637491e-05	0.00160696347492099	0.00478648419653916	5.97054719524136e-06	1.16080207978234e-06	2.40274978391975e-05
413	1.43505007362483e-05	0.00200300177954056	0.00593205787059244	7.83373135811377e-06	1.5296907859324e-06	2.57863760774352e-05
414	1.5102151376289e-05	0.00245902805498032	0.00724680073883222	8.26714985687036e-06	1.49945014472592e-06	2.89200010668318e-05
415	1.23567642789438e-05	0.00299710895228402	0.00879319345416582	6.85667828490651e-06	9.52958762041064e-07	3.38581091772665e-05
416	1.20067927337894e-05	0.00366818785475081	0.0107105125349177	7.10354377059483e-06	9.84354385858249e-07	3.98574888032303e-05
417	1.2356927335403e-05	0.00439942445626239	0.0127932874242897	7.71455286311444e-06	1.15477206571572e-06	4.65301748747528e-05
418	1.3029342732026e-05	0.00531325083347442	0.0153733284759295	7.84965628769362e-06	1.23063217368577e-06	5.58549925134967e-05
419	1.32240462906081e-05	0.00632819241297472	0.0182289172368853	8.23597712813195e-06	1.33478107186577e-06	6.71125800275557e-05
420	1.29423129828989e-05	0.00744287519027358	0.0213562164253191	8.87252908821369e-06	1.46704241447635e-06	8.02854790827982e-05
421	1.50414623165133e-05	0.00872990786219421	0.0249246744196052	9.94272962597991e-06	1.55967252516316e-06	9.82992136288948e-05
422	1.71856981981107e-05	0.0100613984299581	0.0286123750690857	1.11822287127849e-05	1.69621801904504e-06	0.000118826001712948
423	1.79202459859e-05	0.0114272086051009	0.0324044382523583	1.27655382681022e-05	2.02406236377132e-06	0.000145398408268851
424	1.95826999772734e-05	0.0127247008555771	0.0359964807234381	1.50862185114914e-05	2.5363680165434e-06	0.000178089334101593
425	2.19713068138476e-05	0.0139731137932319	0.0394441359392975	1.79877162889451e-05	3.19379766521338e-06	0.000215646563748155
426	2.63921225088443e-05	0.0146895830640974	0.0414695331259914	2.18988747356572e-05	4.63038402593721e-06	0.000268294500008402
427	3.08611639086542e-05	0.0151873524503216	0.0429109181317946	2.59755881681594e-05	5.75272306975719e-06	0.000327345585663289
428	3.5120376955186e-05	0.0152450139654557	0.0431792324732827	3.0351448370672e-05	5.93203428001414e-06	0.000400887769827587
429	3.93763368549571e-05	0.0147884832978573	0.0420343101753489	3.53248979007256e-05	6.54409510577258e-06	0.000489942168471692
430	4.36703731469626e-05	0.0140267409242528	0.0400514943525195	4.0692785920635e-05	7.41221824649954e-06	0.000588869247866538
431	5.38012755239082e-05	0.0128092603211332	0.0367813948946802	4.85043593985408e-05	9.23077172681838e-06	0.000726472327670339
432	6.33315859723236e-05	0.0115069524425527	0.03324403334409	5.74258685901441e-05	1.16116979430201e-05	0.000883106878509038
433	7.13707948791679e-05	0.0101008546801851	0.0293563848320881	6.81451551313132e-05	1.4972740768532e-05	0.00107040164293721
434	8.3788536789064e-05	0.00879708614564784	0.0256913957064566	8.0793891696806e-05	1.76768999773262e-05	0.0012991102649188
435	9.79659907799309e-05	0.00757716901843315	0.0222297339092778	9.43632734837909e-05	2.02009990288563e-05	0.0015457196024664
436	0.00011422962304056	0.00662142702013902	0.0194283029388474	0.000112090463533051	2.43546064641107e-05	0.00184972640448089
437	0.000131311292289351	0.00579190436426712	0.0169834916925301	0.000132219733574817	2.88456652544388e-05	0.00218354589305818
438	0.000149735363716584	0.00511131192982683	0.0149575048207265	0.000155819210640798	3.38513120149055e-05	0.00256179643730665
439	0.000174392538341952	0.00457907253876328	0.0133541865233818	0.000184440744962321	4.02174535087523e-05	0.00301578863893218
440	0.000201744454218146	0.00409678322637616	0.0118947131397284	0.000215745313028532	4.71990108806118e-05	0.00350455075646911
441	0.000234481938304785	0.00368763427958702	0.0106553947107623	0.000254263467112374	5.54948390972327e-05	0.00406722164841305
442	0.00027183677024289	0.00330585717810723	0.00950898186141706	0.000298262444203315	6.50325897430744e-05	0.00468786040577909
443	0.000313901131796782	0.00295091145418827	0.0084539415233809	0.000347851674039544	7.58363765459668e-05	0.00536785428733404
444	0.000363770134382598	0.00263171021107827	0.00750880754228843	0.00041045191205542	8.91581411796606e-05	0.00617306099016348
445	0.000417070987485045	0.00232809953968567	0.00660878985958255	0.000477261271684572	0.000102946853339431	0.0070241198088203
446	0.000478078540776472	0.00205820988200645	0.00580247872225616	0.000551488980493994	0.000116933419184502	0.0079659816552082
447	0.000545083083726122	0.00181731727105849	0.00507889621202712	0.000631923413627943	0.000129572649592742	0.00897654333826283
448	0.000615148495695473	0.00160212340643225	0.00442931916787411	0.000715324808286665	0.000141043064599969	0.0100180787708739
449	0.00069546181450436	0.00143275851049744	0.00391787471523022	0.000814503533816289	0.000150260607840429	0.0112106080231225
450	0.000779029236266227	0.00128082136785531	0.00345874326354217	0.000916328337220677	0.000157366372927911	0.0124514748117533
451	0.000872067635266475	0.00115708491066471	0.00308386491378769	0.00102604857542167	0.000160241176766657	0.0138336429308201
452	0.000973293123356796	0.00105025296443668	0.00276655925225224	0.00114571690564449	0.000158765086811839	0.015316044812187
453	0.00107813688038099	0.000953462701189615	0.00248302921308609	0.00126979129474975	0.000155001985895696	0.0168406985957047
454	0.00119925020287907	0.000870293903205058	0.00225510464313076	0.00141207376601296	0.000145966017238418	0.0185442855838558
455	0.00132516766088488	0.000791956049152245	0.00204251613569162	0.00156175659022942	0.000135659000882477	0.0202915949104675
456	0.00146050512355388	0.000720299432767839	0.00185172709550344	0.00172540965014259	0.000123099443414409	0.022131676104819
457	0.00161842333365475	0.000652353595132413	0.00167495597751163	0.00190890839667586	0.00011235148608805	0.0240542784397458
458	0.00178582412519735	0.000587696847303406	0.00150807824836153	0.00210063883872784	0.000102484395003934	0.0259913935936217
459	0.00198639341903365	0.00053207671868301	0.00136256810383993	0.00232583985097058	9.32758955278932e-05	0.0280045994011493
460	0.00220464739756173	0.00048134404306715	0.00122890107121076	0.00256927280848765	8.56931463454986e-05	0.0300584937991767
461	0.0024528076006707	0.000436735626957987	0.00111005807563703	0.00284459390323204	8.01097939356937e-05	0.0322702221765087
462	0.00274345180191828	0.000398742130124921	0.00100770533558123	0.00315856674544351	7.41145238360583e-05	0.0344004604194699
463	0.0030509805843315	0.000364131209030545	0.000913894227478127	0.00348864029738647	6.87389396951967e-05	0.0364802883616809
464	0.00340987910901237	0.00033549971912694	0.00083497869604996	0.00387166540553469	6.62698832080611e-05	0.0385194605280613
465	0.00380900629300057	0.000310362432640471	0.000766037378090677	0.00428527204076881	6.25540311563688e-05	0.0404356038262104
466	0.00423801766364309	0.000288484786079093	0.000706351282702678	0.00472057706919377	5.7842707027358e-05	0.0422332252022521
467	0.00470944529136076	0.000268905287679366	0.000656042297866762	0.00518585238302046	5.49426502904429e-05	0.0436231795184571
468	0.00519027093972039	0.000251115658212929	0.000610648115600824	0.0056521591335616	5.19005600240078e-05	0.0448279838238297
469	0.00570994459963201	0.00023620906453605	0.000572468866923136	0.00613679198305244	4.76437717601396e-05	0.0456901194591974
470	0.00624869716475191	0.00022337082147082	0.000540105331405673	0.0066149363456213	4.35024309275644e-05	0.0461907554803223
471	0.0068014140655894	0.000211889283926449	0.000511511181716544	0.00709196202578428	3.94546224172167e-05	0.0464966426507152
472	0.00733230138379757	0.000203503839672877	0.000487823309199682	0.00750972075165128	3.68911105083655e-05	0.0461143809145895
473	0.00785106156810956	0.000196108805254841	0.000467591896038199	0.00789394825292022	3.43777360802929e-05	0.0455112388164833
474	0.00835903373587391	0.000190193031765217	0.000452969779397118	0.00822508440393469	3.18232962289867e-05	0.044489170212684
475	0.00881774642747705	0.000186946982379912	0.000443621930975022	0.00847008781629088	2.88006644950656e-05	0.0430620632294951
476	0.00925029855342987	0.000185079595520738	0.000437073646753561	0.00867125077942467	2.57046048459572e-05	0.0414603053495802
477	0.00964734110292857	0.000186347285267877	0.00043725987216812	0.00877519081265706	2.38023555131553e-05	0.0394937619823834
478	0.0100342883728445	0.000189870061402199	0.000441819861589465	0.00884170072234195	2.25556824293092e-05	0.0374010359033428
479	0.0104070378771133	0.000196304925180891	0.000452041692409219	0.00885997592957447	2.21636735498829e-05	0.0351561402067028
480	0.0107684924915109	0.000205204201104251	0.000471134404348128	0.0088195618181287	2.14970888703584e-05	0.0327875284028464
481	0.0111370245500913	0.000215582559220543	0.000494069138696194	0.00876997654609706	2.06177114741024e-05	0.0304465658127748
482	0.0115782916262422	0.000231071054061075	0.000526706192771519	0.00874061945056462	1.89060561071669e-05	0.0282127908655796
483	0.0120844629633686	0.000249856750135381	0.000567180641456102	0.00874870212789139	1.79445511792727e-05	0.0260879768508262
484	0.01265535122391	0.000271892467888234	0.000615329463313253	0.00879013984990509	1.76595893438601e-05	0.0240320240179526
485	0.0134013897395166	0.000300802135366805	0.00067940824525937	0.008936774281218	1.63665681307928e-05	0.0222054323888031
486	0.0142242332434525	0.000333320471564429	0.000751688986834463	0.00913054911500734	1.51291168718566e-05	0.0204458377805763
487	0.0151989719344546	0.000373625971817249	0.000841571286361179	0.00942595654531665	1.45421942861425e-05	0.0188453589084333
488	0.0163165299424335	0.000420791369422501	0.000945863385214065	0.00981697484891376	1.32888394556952e-05	0.017383063520337
489	0.0175232270530061	0.000472252306581536	0.0010591562905693	0.0102693498822982	1.1604629065258e-05	0.0160194554751546
490	0.0188648463307839	0.000535270251946159	0.00119884453901171	0.0108250982391284	1.12922109190879e-05	0.0147926016261095
491	0.0202767681775858	0.000603365371226455	0.00134929575851066	0.0114323477645445	1.08448412921473e-05	0.0136395402284789
492	0.0218203243637538	0.000681491230953606	0.00152088350884657	0.0121325034465965	9.99205600097325e-06	0.0125844805661974
493	0.0234198942416064	0.000768498725728537	0.00171294754988554	0.0128880963316592	9.62441449083709e-06	0.0115995691382679
494	0.025065550337667	0.00086156260348735	0.00191864025318469	0.0136810091081197	9.4625252303174e-06	0.0106384958076323
495	0.0267624138530506	0.000971471775277599	0.00215907303221605	0.0145418625142749	9.10249700364696e-06	0.00978206514605674
496	0.0284248498389902	0.00108581778502254	0.00241077307196658	0.0153977848386959	9.20436469741538e-06	0.00895513105366764
497	0.0300285002297681	0.00120565589977955	0.00267668208107352	0.0162415578900634	9.95816896695762e-06	0.00817674609414976
498	0.0314939268338292	0.00133402793688457	0.00295970147708431	0.0170449601526818	1.07250811918769e-05	0.00747761056790578
499	0.0328776661873512	0.00146641100569547	0.00325114415938278	0.0178202377713245	1.14866481165509e-05	0.00681000184749478
500	0.0339810993036498	0.00160567395809188	0.00355812491919926	0.0184814431704581	1.21792016714074e-05	0.00621478343864196
501	0.0349618327682433	0.0017520513911934	0.00388138882623499	0.0190928278004994	1.31886183447509e-05	0.00566756423916025
502	0.0358097031955486	0.00190601432392293	0.00422196680700163	0.0196495821294577	1.4516562996157e-05	0.00515901175456057
503	0.0363101802280416	0.00206415742615481	0.00457292911697827	0.0200337736219492	1.61240450585536e-05	0.00471869405872863
504	0.0366467474676345	0.00222421677570547	0.00492856231133413	0.0203348738870219	1.75763739763162e-05	0.00429952167263576
505	0.0366205405038984	0.0023832786757418	0.00528278672743751	0.0204461452389217	1.83494951586297e-05	0.0039336043120972
506	0.036334091813668	0.00254133636202744	0.00563357198489425	0.0204098602068489	2.00586586108078e-05	0.00360435842905707
507	0.0358776675375259	0.00269866647279781	0.00598195019765231	0.0202771307171687	2.23797077649516e-05	0.00329931411683431
508	0.0350282792649839	0.0028473037507628	0.00631149273426474	0.0198930500115713	2.42812633006969e-05	0.00304281966407494
509	0.0340911494325037	0.00299619677446216	0.00664191831551168	0.0194487880348511	2.62926283194874e-05	0.00280185637931372
510	0.0329971948152651	0.0031463999706118	0.00697586546935465	0.018896354475747	2.8557039900863e-05	0.00258887334534063
511	0.0317538624386425	0.00328978328995974	0.00729557437437546	0.0182311790306931	3.10898493619883e-05	0.00239192500373284
512	0.0304163011884236	0.00343259860326172	0.00761438158199029	0.0174979948519689	3.38158047897791e-05	0.00220033986782976
513	0.029014424080758	0.00356915099647544	0.00791839777249033	0.0166890194194148	3.68568313394368e-05	0.00203595467248996
514	0.0276067202060443	0.00370475230687905	0.00822236031374854	0.0158565714206223	4.00378814510046e-05	0.00188035763085595
515	0.02621076958173	0.00383789363398176	0.00852352475504512	0.0150047643758033	4.33692552742914e-05	0.00173830688240585
516	0.0248452193670623	0.00396207974535292	0.00880438648974118	0.0141587441463185	4.62264544317993e-05	0.00161200490788203
517	0.0235167123701261	0.00408296917625905	0.00907788722087508	0.0133280883057286	4.89394481174431e-05	0.00149341220606183
518	0.0222922060962604	0.00420061988027199	0.00934460378332954	0.0125410173857666	5.15693893374129e-05	0.00139009634530621
519	0.0211125553626081	0.00431257766954925	0.00960378014968465	0.0117773892013761	5.45151386114444e-05	0.0012941702610235
520	0.0199574358032449	0.00442044997041154	0.00985836094326299	0.0110250073525569	5.77571542164841e-05	0.00120347998434164
521	0.0189265574814509	0.00453193712291186	0.0101191796828061	0.0103541043991952	6.00759913579858e-05	0.00112698567822447
522	0.0179117912629052	0.00464367467059713	0.0103816905119659	0.00969472191215533	6.27749981629614e-05	0.00105401333421469
523	0.0169476865021431	0.00475120601224025	0.0106377508187586	0.00907067752888669	6.66088037115546e-05	0.000989517347750671
524	0.0160433549636408	0.00486305441768111	0.0109053094182973	0.00849488764272436	6.93166693587233e-05	0.000931680860431415
525	0.0151766581460834	0.00497709691787706	0.0111788238682177	0.00794885307854122	7.14391047009046e-05	0.000877899097696204
526	0.0143786414222711	0.00509750897611451	0.0114720961868601	0.00746182227689449	7.5105525872365e-05	0.000833954141025656
527	0.0135949290074084	0.00521683710242581	0.0117662230709001	0.00698993198330636	7.82866499478054e-05	0.000792007770284946
528	0.0128301723576758	0.00533479485741776	0.0120625315173327	0.00653972056714575	8.07175623400514e-05	0.000753006771014168
529	0.0120950549699204	0.0054601673067183	0.0123760201097669	0.00611780634170155	8.24103616243268e-05	0.000718779525326179
530	0.0113721487193328	0.00558933037049744	0.0127004978955602	0.00570814390970475	8.39102485895574e-05	0.000686769042533405
531	0.0106840550211137	0.00572747920194398	0.0130598909930205	0.00532929671867548	8.56713052881191e-05	0.000660227039620152
532	0.0100237267334824	0.00587893449498907	0.0134511140640825	0.00496635590781174	8.69451634006792e-05	0.000634852798599429
533	0.00939513106789926	0.00604307296807351	0.0138724946173961	0.00462148121618868	8.77284682466215e-05	0.000610807924210254
534	0.00879317675312252	0.00621456249475317	0.0143165333783659	0.00429882480479453	8.84311105845223e-05	0.000588892773596634
535	0.00821264731981184	0.00639263105011829	0.0147788631385597	0.00398947646962884	8.93126556234322e-05	0.000568499531123209
536	0.00768297382367208	0.00658778711829496	0.0152877089486498	0.00370947931964031	9.07684732549663e-05	0.000551688093852637
537	0.00717607718467226	0.00679295356587871	0.0158188443043796	0.00344334039584045	9.17324182253275e-05	0.000535531277398996
538	0.00668484419078121	0.00700360889364358	0.0163619587886269	0.00318656547865628	9.23979215917041e-05	0.000519837343519361
539	0.00625004051050738	0.0072370267867961	0.016970740635272	0.00296100782402589	9.21755324113825e-05	0.000506441020768072
540	0.00584014460302727	0.00748656200973884	0.0176186829117005	0.00274799671935161	9.22434178987871e-05	0.000494095436819219
541	0.00546912233669149	0.0077654278219637	0.0183381230043976	0.00255448707764077	9.28231983662358e-05	0.000483417625996637
542	0.00513297117659417	0.00807358000994376	0.0191298701962375	0.00237551652067138	9.25931033822868e-05	0.000473173254707443
543	0.00481447696928745	0.00839576823434428	0.0199568275726684	0.00220463743899018	9.20408383284792e-05	0.000463302939997761
544	0.00453707717217343	0.00874655186603575	0.0208587496946363	0.00205658859770705	9.12168131090484e-05	0.000455148119162286
545	0.00427754005498212	0.00912098969818781	0.0218174430744156	0.00191733804177088	9.03565288071745e-05	0.000447702543119547
546	0.00403677685864513	0.00951980478535204	0.0228346029539471	0.0017873419506941	8.94595523402978e-05	0.000441001683015954
547	0.00381985542151834	0.00994028767530361	0.0238935834809166	0.00166791217938147	8.81841866116858e-05	0.000435269421572669
548	0.00361866076861549	0.0103794831478887	0.0250011163480256	0.00155648173025364	8.69909872688305e-05	0.000430008367201763
549	0.00344745253273488	0.0108778359246967	0.0262686937035102	0.00146085193087144	8.61870217390945e-05	0.00042547881091415
550	0.00329004418276979	0.011388592970679	0.0275563775845196	0.00137096632059421	8.5330101965469e-05	0.000422365776993784
551	0.0031422118767691	0.0119081197104052	0.0288591270820926	0.00128513434471603	8.44632529308377e-05	0.000420219408737592
552	0.00300581012396952	0.0124798764879613	0.0302828277704184	0.00120747333174855	8.26526128768255e-05	0.000416621980899624
553	0.00288051434833071	0.0130656087021951	0.0317407513685201	0.00113415141974616	8.11110800739321e-05	0.000413871818956726
554	0.0027708993227545	0.013681809152679	0.0332737245475468	0.00106655053677969	7.99777365845612e-05	0.000412417776734119
555	0.00267571616239603	0.0143221519745724	0.0348686986805304	0.00100634448134097	7.86130356322372e-05	0.000411798119352295
556	0.00258750826545546	0.0149698845738464	0.0364810792081382	0.000949487333444109	7.71659094707816e-05	0.000411303107855552
557	0.00250958615266111	0.0156393205018147	0.038137730308201	0.000896099013397875	7.55837824068169e-05	0.000409795374886518
558	0.0024397554468242	0.0163182165514192	0.0398162777414141	0.000846445420124244	7.45148240294556e-05	0.000408843715157328
559	0.002377026755383	0.0170081822849486	0.041520834868045	0.000800005861168282	7.39119519682296e-05	0.000408389858383653
560	0.00233327259167867	0.0177232147518383	0.0432870107257496	0.000763366998011327	7.2442609284892e-05	0.000409924881512717
561	0.00229513198744668	0.0184549660543385	0.0450911433638438	0.000728789479952589	7.08175746820353e-05	0.000411441683134963
562	0.00226145001057454	0.0191972338068097	0.046913596663786	0.000695017676511982	6.89024684859384e-05	0.000411622453448844
563	0.00223797000590307	0.0199569370192678	0.0487814458572994	0.000665000149393049	6.76566054607974e-05	0.000411953422409514
564	0.00222044248467959	0.0207204751548884	0.0506598587917245	0.000637370524371205	6.6741809897739e-05	0.000412443033339263
565	0.00221411605294713	0.0214670881386036	0.0524936115612154	0.000615182753055073	6.5370322923188e-05	0.000414400590093935
566	0.0022103507294441	0.0222027642692885	0.0543045883512367	0.000594994635574277	6.43229057083051e-05	0.000415840313432674
567	0.00220985841866502	0.022927610491119	0.0560943979446007	0.000577300785327047	6.36943326941852e-05	0.000416589778013014
568	0.00221708082168808	0.0236474437558133	0.0578668760216754	0.000562253954779843	6.27395305792592e-05	0.000417966807686627
569	0.0022273165791336	0.024361097128333	0.0596194677297836	0.000549030237142806	6.18717753366519e-05	0.00041943320880066
570	0.00224242863832447	0.0250695237889886	0.0613446199618604	0.000540325766095244	6.16473301839694e-05	0.000420624390144126
571	0.00226208451811386	0.0257668090943733	0.0630522674030584	0.000533684474699523	6.10530427240582e-05	0.000421797681061936
572	0.00228456537107654	0.0264499915115859	0.0647324884553318	0.00052844458107796	6.01796425300939e-05	0.000422874184180822
573	0.00231364551354605	0.0271007141867734	0.0663355121470016	0.000527972768569547	5.97252802780813e-05	0.000424245104157559
574	0.00234430038076623	0.0277300436495115	0.0678870197871457	0.000528917899899407	5.97187180919091e-05	0.000425522238847093
575	0.00237754127719318	0.0283257836030553	0.0693578385788461	0.000532131549097476	6.05201193734658e-05	0.000426583912761497
576	0.00241308632084047	0.0288815270461466	0.0707221237861592	0.000538776463920089	6.09592168169409e-05	0.000427494370900416
577	0.00245008960912895	0.0294155607890824	0.0720309019088745	0.000547301144663083	6.13710503440133e-05	0.00042832008711512
578	0.00249286863861767	0.0299143826548496	0.0732600277046794	0.000560775113610915	6.26127788815085e-05	0.000428837236791753
579	0.0025379229696346	0.0303894780090322	0.0744330128573853	0.000575326351099648	6.43997043692346e-05	0.000429321070209724
580	0.0025853035004769	0.0308417709301347	0.0755521285631087	0.000590972624005466	6.67301979837217e-05	0.000429765193759271
581	0.00264269128775872	0.0312564656259897	0.076580687450326	0.00061723750461723	6.84555535152522e-05	0.000430774934196459
582	0.00270311940289305	0.031640580891753	0.0775385017304317	0.000646430428985142	7.07119056485304e-05	0.000431689332492232
583	0.00276885946058547	0.0319624689610108	0.0783545694273451	0.000679971688963554	7.46209616471756e-05	0.000432230447567518
584	0.00284118033773468	0.0322951009092124	0.0791913925791564	0.000718329695772137	7.93421423717017e-05	0.000432017944845499
585	0.00291763913473519	0.0326281826133313	0.0800263411001019	0.000759891452996627	8.4533602032401e-05	0.000431430806678816
586	0.00300166929474748	0.032834841383864	0.0805471775810356	0.000811494633924904	9.01292514503564e-05	0.00043168096494026
587	0.0030933250075854	0.0330373341136653	0.0810685237950605	0.000869208958845221	9.64675196506693e-05	0.000432010104574648
588	0.00319549610949648	0.0332342745655257	0.0815904944811178	0.000935311496141367	0.000103820514451744	0.000432424114089748
589	0.00331696908080788	0.0333778301496869	0.0819823198344397	0.00101422042973117	0.000113304891444919	0.000433443136641691
590	0.00344489529759259	0.0334905685209062	0.0822974476801313	0.00109834004644021	0.00012350905672065	0.000434245325119138
591	0.00358144669368377	0.0335195398039144	0.0824026056929775	0.00119214790250661	0.00013474327319398	0.000433565302077552
592	0.00373849254658284	0.0335375081342847	0.0825055324998887	0.00130150768875509	0.00014775276714976	0.000433450760440259
593	0.00390904971307305	0.0335484335118014	0.082607741508147	0.00142112300786919	0.000161931796274389	0.000433722592524959
594	0.00410415862241517	0.0334976924340362	0.0825438671947821	0.0015607392789958	0.000177697353325945	0.000432772041852425
595	0.00431477548352078	0.033434078550857	0.0824587970648123	0.00171249578200767	0.000195130995516906	0.000431723784101356
596	0.0045499768745883	0.0333515142131111	0.0823446902729895	0.00188349605077351	0.000215251303572962	0.000430557052584782
597	0.00482674983694502	0.0332384808717862	0.0821641404181719	0.00208238679055206	0.000238165242149864	0.000429862993568632
598	0.00512566264394833	0.0331107829575953	0.0819535679305377	0.00229677193919602	0.000262705830943466	0.000429184567123041
599	0.00546761557723031	0.0329636353513469	0.0817108667091183	0.00254293036110618	0.000290751385659076	0.000427887942902904
600	0.00584655579928633	0.0327975031069439	0.0814388650752928	0.00281657953999694	0.000321127782607901	0.000426242986677921
601	0.00624728347073593	0.0325657540365406	0.0810187651087408	0.0031087532993811	0.000352943096920077	0.000423659551748203
602	0.00672093263179388	0.0323229080713961	0.0805906756740549	0.00345497700365503	0.000391777207300163	0.000420291189622166
603	0.00722874153567397	0.0320666646908807	0.0801451484470264	0.00382549733622	0.000433426347344407	0.000416915980769835
604	0.00779321260912263	0.0317872832569739	0.0796706345580194	0.00423590935989404	0.00047960304534705	0.000413672541015268
605	0.00844053394849534	0.0314990130820028	0.0791891801454451	0.00470827268436551	0.000532144919069933	0.000410609487404019
606	0.00913822801135804	0.0312049585070623	0.0787096269266761	0.00521740298616983	0.000588699692763902	0.000407555594173228
607	0.00994647418391769	0.0309135580111457	0.0783064796872761	0.00580237832365801	0.000654708334758621	0.000404254424461999
608	0.0108269134151709	0.0306031390822128	0.0778719898151315	0.00644066018943229	0.000727407703103883	0.000400563863764421
609	0.0117812789895612	0.030272797446536	0.077404621211083	0.00713351343697666	0.000806940289952889	0.00039647330283107
610	0.0129210313032989	0.0299752404427399	0.0770952327581851	0.00796483359198369	0.000900125308644733	0.000392828888564917
611	0.0141425650040417	0.0296464759492032	0.0767400781259589	0.00885679366714929	0.00100027891136866	0.000388949100181043
612	0.0154947526105072	0.0292754550950359	0.076327039188017	0.00984387791351132	0.00111203911224509	0.000384926207359591
613	0.0170179478378723	0.0288965778344351	0.0759616908495841	0.0109579196523713	0.00123620775351622	0.000380218885578055
614	0.0186584319392948	0.028508337194343	0.075619184533539	0.0121585827057614	0.00136935369328371	0.000375025861210126
615	0.0205571170531861	0.0281120829527145	0.0753600179987109	0.013547050734253	0.00152492124049378	0.000368643766630377
616	0.0226266570065333	0.0277114391893796	0.0751514906954506	0.0150610242241427	0.0016948850363782	0.000362939974353328
617	0.0248914885253686	0.0273048792115372	0.0749987205895393	0.0167184527720446	0.00188129632171757	0.000357981125025303
618	0.0274494403041899	0.0268760061660862	0.0748996778026871	0.0185915477816825	0.00209019764904575	0.000352002319012736
619	0.0302018074804674	0.0264453053474426	0.0748697649039652	0.0206074378372211	0.00231747189697264	0.000346377303880029
620	0.0333086408107825	0.0260322684462628	0.0750187112747327	0.0228835349295126	0.0025812306770541	0.000342347591328595
621	0.0367248076621605	0.0256111894572235	0.0752491021609825	0.0253797932568452	0.00287275161305121	0.000336335265731985
622	0.0403636960879616	0.0251769422148557	0.0755216231002756	0.028035810990664	0.00318476842587878	0.000329254246778497
623	0.0444394942130084	0.0247345602544753	0.0759170004855031	0.0310090555849931	0.00354567654671726	0.000323488890566735
624	0.0488013562867823	0.0242944493646855	0.0764102412954621	0.0341895777084257	0.00394018853950346	0.000317960451577854
625	0.0534909143800969	0.0238595736982382	0.0770212810162617	0.0376074245928422	0.00437371591106057	0.000312750982742853
626	0.058664881227457	0.023432429883953	0.0778426887710457	0.0413917178531056	0.0048669242685468	0.000306645535024943
627	0.0641222609045065	0.0230037101625424	0.0787572937977055	0.0453894861690376	0.0053974376477558	0.000300584119294995
628	0.0700548423373181	0.0225784532806796	0.0798277674809746	0.0497468142081862	0.0059967966236431	0.000295284180400154
629	0.076462722391538	0.022162640163594	0.0811021896484106	0.0544648737687132	0.00666130479617879	0.000289938706956836
630	0.0831826879440442	0.021751544199398	0.0824997963950686	0.0594146254674896	0.00736887655381499	0.00028454560840679
631	0.090646491361701	0.0213637486626597	0.0841080599990876	0.0648361512581291	0.00819414416006927	0.000279105790682009
632	0.0982966385781765	0.0209708541915145	0.0856570227638535	0.070322090929941	0.009090354955145	0.000273742703299423
633	0.106161694001892	0.0205727342678153	0.0871287305231975	0.0758755990506514	0.0100731355234467	0.000268491158203687
634	0.113659177202245	0.0201491803740678	0.0880131452627804	0.0808438129075195	0.0111954170182861	0.000262321242540754
635	0.120716378708249	0.0197120822885114	0.0884512755209985	0.0853176829283652	0.0123909808598973	0.000256405999193546
636	0.126551065642549	0.0192525754480258	0.0878374604751234	0.0885484934177088	0.0137233126394708	0.000251857809128304
637	0.130439625097358	0.0187692614515191	0.0860017367517171	0.0900923872447532	0.0151755841224101	0.000247202231699264
638	0.1330671340875	0.0182734623105954	0.0834079098280357	0.0905701449869767	0.0166998951406828	0.000242410918169832
639	0.132177831653668	0.0177809451706707	0.0791778713950644	0.0884860284950422	0.0183596440879949	0.000236060538385385
640	0.130064041977343	0.0173058777197224	0.0745904347818831	0.0856923421763855	0.0201029027266235	0.000230431347003544
641	0.126414130498534	0.0168506747030694	0.0695593322586754	0.0820111106757237	0.0219411338968524	0.000225670934666815
642	0.121782991614031	0.0164013818432779	0.0645586150738856	0.0781520534468734	0.0239177577197552	0.000220114903992186
643	0.11722137775758	0.0159601545487733	0.0597246779533832	0.0745434212943782	0.0259968065624607	0.000214738648732048
644	0.113453634212846	0.0155480225691977	0.0554532124782386	0.0718329244495734	0.0282751162632786	0.000210406509246115
645	0.110809017669248	0.015115177185963	0.0515992697814237	0.0700574440314718	0.0307327112825266	0.000205360794367654
646	0.108906544097092	0.0146751120342347	0.048016411219926	0.0688791616941276	0.0333066133204205	0.000199926408872827
647	0.109417856047335	0.0142825494560858	0.0451575089246035	0.0693774473084056	0.0363186332686194	0.000194112469084914
648	0.110974170656308	0.013900629700283	0.0425475408444586	0.0705805090296528	0.0395577071684188	0.000189389198855898
649	0.113790263899642	0.0135327097494155	0.0402458323732666	0.0726327492491059	0.0430627860257338	0.000185998433153145
650	0.118065040914909	0.013160106304871	0.0381980325216832	0.0756147874762183	0.0468227970445978	0.000180662159179739
651	0.123139031782098	0.0128071808843347	0.0363122409533547	0.0790914406109115	0.0507639811470591	0.000175543851570371
652	0.129432731316141	0.0124816134005137	0.0346920673694947	0.0832979919631844	0.0549259866491474	0.000171581790772475
653	0.136370489875907	0.0121608278835597	0.0332095550859104	0.0878472567090522	0.05909005214685	0.000167584726346079
654	0.143655851450951	0.011844157802103	0.0318124462931376	0.0925687065429014	0.063218176493357	0.000163561848327437
655	0.151188788951739	0.0115479072778607	0.0306024785760952	0.0972318680228099	0.0668175883719633	0.000159359224901358
656	0.15810022794682	0.0112373586075947	0.0294123444058325	0.101266727321174	0.0696373855502441	0.000154767425054411
657	0.164238402150247	0.0109126916600634	0.0282550595457787	0.104539592952832	0.071525894208201	0.000149758366676216
658	0.168371722555679	0.0106067816463664	0.0272632246756035	0.105800122395158	0.0712314442313951	0.000146963281591086
659	0.170752753479325	0.0102918859530726	0.0262906146478718	0.105605955162774	0.0696727635788506	0.000144006170714796
660	0.169162217300871	0.0099478902032032	0.0253107654173737	0.102285472773339	0.0655974302312423	0.000139687425564324
661	0.163544895597126	0.00962753322825808	0.0244188719591045	0.0963138937788165	0.0599259970645452	0.00013611993615933
662	0.155494230402553	0.00931862192633359	0.0235710429473092	0.0888208075386027	0.0533947672694921	0.00013282059534786
663	0.142070017204336	0.00902330547206752	0.0227747421711683	0.0788038711670948	0.0460700403770496	0.000128483157509593
664	0.127254067134598	0.00873768321319443	0.0220059503841659	0.0686088758399305	0.0390674567813503	0.000125021645563438
665	0.110887923593754	0.00846196867970993	0.0212653853768564	0.0581981650594136	0.0324018247040181	0.000122507702301313
666	0.0949454095052636	0.00819528026749258	0.0205719078688518	0.0490041949340831	0.0269714585216395	0.000118842491115331
667	0.0798767051619032	0.00793405818226545	0.0198943981536381	0.0405934562582685	0.0221261275611047	0.000115129042212081
668	0.0665923022948529	0.00767912724176827	0.0192299988323256	0.0335869109420025	0.018245475973677	0.00011160868603399
669	0.0555664236130922	0.00744027771845298	0.0186076281106342	0.0279032444864835	0.0151353723979716	0.000108407445077319
670	0.0458098035386723	0.00720988445125682	0.0180079137784955	0.0229473679366967	0.012444555380478	0.000105417849283248
671	0.038464250423662	0.00699180721851957	0.0174452309010793	0.019267029505547	0.0104561324713045	0.000103064092926898
672	0.0321114960450517	0.00677363106414028	0.0168901941050654	0.0160814077957817	0.00872770231698865	0.000100257676315558
673	0.0267366043615924	0.00655577170824551	0.0163436537325058	0.0133830957195681	0.00725546502989942	9.70157595443668e-05
674	0.022701649752486	0.006355431016899	0.015837415445434	0.0113403084080504	0.00613240244123956	9.43895205323472e-05
675	0.0191019532655406	0.00615697905380765	0.0153359769094411	0.00951366176241604	0.00512715783612481	9.17753984987061e-05
676	0.0161486626096556	0.00595864560758776	0.0148356693938536	0.00800986198263	0.00429947739467025	8.90604743196083e-05
677	0.0137622184079626	0.00577804778763296	0.0143808936194071	0.00679279489786891	0.00363107160022803	8.70981615474287e-05
678	0.011637989996487	0.0056025277863702	0.0139387881889453	0.00570983411541775	0.00303794430038924	8.5317883525116e-05
679	0.00994198556240324	0.00542689236184663	0.013493620849255	0.00485299944260117	0.0025749146825923	8.30341284920999e-05
680	0.00847274529261757	0.00525657669843539	0.0130657238420099	0.00411745088488754	0.00217725617393594	8.04429091407781e-05
681	0.00718603526727985	0.00508825826134695	0.0126461318025932	0.00347974414522152	0.00183234971964025	7.75612363840678e-05
682	0.00620300615935222	0.00492466248511134	0.0122476428544716	0.00298893039377973	0.00157297105480242	7.55996447220116e-05
683	0.00532223196275046	0.00476888148721469	0.0118660826742163	0.00255215172428111	0.00134239803060311	7.38990366165847e-05
684	0.00459289765896519	0.00462598405353239	0.0115115485194585	0.00219647184687505	0.00115450563447165	7.2574000823179e-05
685	0.00399121394350558	0.0044778615752559	0.0111394259430792	0.00190226141307705	0.000998716161120683	7.07930290132183e-05
686	0.00345504167540323	0.00433104813969492	0.0107706458813956	0.0016398367013924	0.000859474581826864	6.87024502785162e-05
687	0.00302551386766541	0.0041910533854009	0.0104246827267596	0.00142965556132486	0.000747223936647562	6.57719883998527e-05
688	0.00265393438951477	0.00405699447728694	0.0100930349759596	0.00124609838961117	0.000649640483556893	6.38700255814032e-05
689	0.00232213754561203	0.00392714153934756	0.00977149212773403	0.00108089867508565	0.000562121550821507	6.26329761746155e-05
690	0.00205758636053044	0.00380106728736554	0.00945429532262294	0.000952021486465009	0.00049073859127961	5.95044453991156e-05
691	0.00181822323508601	0.00367987573086082	0.00915143333739885	0.00083447799235886	0.000426679930513211	5.73199665111666e-05
692	0.00161366218741497	0.0035682245932074	0.00887526387105817	0.000732565717138957	0.000372669985116427	5.64599126313436e-05
693	0.00143811730516103	0.00345096194499132	0.00858618472905263	0.000646026654019648	0.000325585299890071	5.49991278540833e-05
694	0.00127732700000153	0.00333762334953265	0.00830601590847516	0.000567001538381547	0.000282988056705076	5.35958626203175e-05
695	0.00114259473756766	0.00323853020495533	0.00805811549982299	0.000500916630351086	0.000249487146482289	5.2709747301535e-05
696	0.00102160237084204	0.00313438609161455	0.0078008806353192	0.000442357746056666	0.000218917233899541	5.09544016024628e-05
697	0.000910200597465281	0.00302900732849198	0.00754213122165074	0.000388999206062062	0.000190585840629928	4.88735844555777e-05
698	0.000825869080195527	0.00293580028582769	0.00731270682653817	0.00035010636334925	0.000170175744780612	4.81215984360335e-05
699	0.000747863708175314	0.00284262161307118	0.00708018179031332	0.0003133694322099	0.000151720830336703	4.71166335798977e-05
700	0.000677342595071937	0.00275082463884483	0.00684789084404221	0.000279321363284354	0.000135500372963524	4.58704690635355e-05
701	0.000622608713962583	0.00266341315784856	0.00663364695425591	0.00025449947614739	0.000122185612517883	4.45719860087185e-05
702	0.000571989712024452	0.00257744460224943	0.00642236306979928	0.000232050183220291	0.000109948383108311	4.34112569627328e-05
703	0.000526367042608478	0.00249292040446206	0.00621211793293933	0.000212496750717274	9.9253885729985e-05	4.25245614804163e-05
704	0.000488959761455392	0.0024136031218602	0.00601403100578033	0.000194041267177849	9.04388802280601e-05	4.1729346098848e-05
705	0.000454378599154196	0.00233614790688633	0.0058209102610936	0.000176772437233645	8.23514429392727e-05	4.09368922254512e-05
706	0.000419627868762726	0.00225746939566148	0.00562753413864614	0.000162983037317526	7.46040360636784e-05	3.99954544702958e-05
707	0.000389952251925538	0.00218425896524897	0.00544566496417088	0.000150652638995266	6.81651099951303e-05	3.83313089828178e-05
708	0.00036371568295062	0.00211465730352084	0.00527137184171411	0.000139299900737292	6.26086123545598e-05	3.61993996805189e-05
709	0.000339559084608007	0.0020445961130621	0.00509737631427529	0.000128136645134478	5.71906876538033e-05	3.57904488266976e-05
710	0.000317719369828094	0.00197826191889244	0.00493231650806316	0.000118790347756737	5.27377271784393e-05	3.5092664849548e-05
711	0.00029889931617578	0.00191698970814721	0.00477941332729128	0.00011181083148625	4.95412645375774e-05	3.40226866369605e-05
712	0.00028263661053801	0.00185538705909098	0.00462606171672435	0.000104481557204765	4.5903273267272e-05	3.30556439056918e-05
713	0.000267109196410393	0.00179491803434718	0.00447559531616128	9.74322078273753e-05	4.23614321585648e-05	3.20702418258438e-05
714	0.000252468859411159	0.00173798371334155	0.00433392732647126	9.13234061400821e-05	3.92942255687025e-05	3.09963949458224e-05
715	0.000239323883832422	0.00168473944371647	0.00420274007053155	8.56514042860236e-05	3.66028162363426e-05	3.04894882180539e-05
716	0.000227057608065914	0.00163287244782702	0.00407527693972477	8.03322024180291e-05	3.4110457852813e-05	3.0144162162193e-05
717	0.000216502393216259	0.00157936777433623	0.00394172914852591	7.62324151013593e-05	3.18847043594172e-05	2.91611860120611e-05
718	0.000205946631436034	0.00152672677270501	0.00381058156186634	7.23956525610487e-05	2.95484968413301e-05	2.80898430556308e-05
719	0.0001954361319013	0.00147505313886896	0.00368205518967917	6.87990840066524e-05	2.71283476536155e-05	2.69480928115376e-05
720	0.000188324999576055	0.00143049775961908	0.0035704908776097	6.64683339694064e-05	2.62551966380701e-05	2.65265293443196e-05
721	0.00018047787892536	0.00138523780928074	0.00345717840423079	6.39629134480935e-05	2.5198497404184e-05	2.61287221903707e-05
722	0.000171284267850316	0.001338488777654	0.0033402175293304	6.11106630418837e-05	2.37602474169699e-05	2.57215023370448e-05
723	0.000164955956231848	0.00129679873859024	0.00323665940921511	5.89193957733622e-05	2.25350832252012e-05	2.45061325303737e-05
724	0.000159328686672582	0.00125603439114259	0.00313549281462379	5.65926761935217e-05	2.13354757808451e-05	2.34240163189074e-05
725	0.000153885226403793	0.0012150175639165	0.00303336089659158	5.33521582080648e-05	2.00734767892347e-05	2.34088415027145e-05
726	0.000147098978991182	0.00117617751947483	0.00293693650240564	5.15738233982278e-05	1.90292348353806e-05	2.3412881881376e-05
727	0.000139992269420042	0.00113850218856343	0.00284369735138329	5.04686864807053e-05	1.80955010130425e-05	2.33602319217778e-05
728	0.000137206031744743	0.00110274283114173	0.00275671832546916	4.85427129972223e-05	1.71798390660907e-05	2.25813150673902e-05
729	0.000131735651334368	0.00106904486032284	0.00267313749924221	4.66937065373654e-05	1.7348071499892e-05	2.20442842385966e-05
730	0.000123615916155636	0.00103734729750811	0.00259282884349966	4.49188868524307e-05	1.85842828497731e-05	2.17450663695645e-05
731	0.000121519205605063	0.00100344061401025	0.00250685315973976	4.37361309131436e-05	1.60860625647995e-05	2.03478765719222e-05
732	0.000118979660043766	0.000971119627913298	0.00242525641097809	4.21492031977244e-05	1.38154733791445e-05	1.903375598235e-05
733	0.00011462969930859	0.000942155927844831	0.00235287244836597	3.96918111166122e-05	1.2575730414269e-05	1.8053397078849e-05
734	0.00011162928735955	0.000913687751491797	0.0022829745956899	3.86234442744452e-05	1.23373975627366e-05	1.79012120578011e-05
735	0.000108835600839603	0.000885336163438573	0.00221351676762266	3.77057820577914e-05	1.24175874325982e-05	1.78498607114903e-05
736	0.000105154561468067	0.000857281304880693	0.00214372845062905	3.55684556810927e-05	1.2533869874456e-05	1.71121089059742e-05
737	0.000102116195557755	0.000831254247737967	0.00207803696545813	3.42049062851402e-05	1.1932594681584e-05	1.67611092931879e-05
738	9.94880510916119e-05	0.000806597203557865	0.00201516313093674	3.33391229616832e-05	1.08872524772215e-05	1.66542223610918e-05
739	9.65948745231245e-05	0.00078346796571682	0.00195689063833055	3.2324102612768e-05	1.05589947767824e-05	1.63151632821821e-05
740	9.30362342288667e-05	0.000760043832174826	0.00189840720976581	3.20030706291163e-05	1.0825856473918e-05	1.58952755252381e-05
741	8.8609820868837e-05	0.000735710342870215	0.0018382835399319	3.24926462791036e-05	1.18000253456981e-05	1.53668450148667e-05
742	8.83522682670446e-05	0.000715591167175697	0.00178889229174946	3.22008500940841e-05	1.05062974578937e-05	1.46410776633745e-05
743	8.82631310658958e-05	0.000695789229053923	0.00174016634397128	3.13077288121408e-05	9.41705274965835e-06	1.42402056494889e-05
744	8.73688380658638e-05	0.00067571961579075	0.00169042810954599	2.93328028597582e-05	9.42536090917656e-06	1.46085985369088e-05
745	8.41816824875067e-05	0.00065511443712951	0.00163836095800988	2.85894942531622e-05	8.54579576035764e-06	1.41925002057617e-05
746	8.06844591520333e-05	0.000634513405004881	0.00158605830232694	2.81448612593957e-05	7.5571763634363e-06	1.34979223550294e-05
747	7.94016470170232e-05	0.00061509042026718	0.00153712862166171	2.71574855719584e-05	7.47113315679238e-06	1.27563916266652e-05
748	7.73854473960534e-05	0.000597362405919146	0.00149205591018393	2.75023867261651e-05	7.70027270607051e-06	1.26817000822767e-05
749	7.49895937266719e-05	0.000580685995342007	0.0014493696637067	2.85641603496075e-05	8.04299531352591e-06	1.29695849562484e-05
750	7.4832912307853e-05	0.000564815715314699	0.00140883541949417	2.64830000819826e-05	6.40559233171063e-06	1.17890697992082e-05
751	7.34234938929405e-05	0.000548212629434167	0.00136793075969605	2.53108324832728e-05	5.78676113536466e-06	1.10222555940513e-05
752	7.06229547577293e-05	0.000530854616891188	0.00132677069834798	2.51570707819613e-05	6.30648019811153e-06	1.0719024545468e-05
753	6.90820284865407e-05	0.000515499996127682	0.00128834628292521	2.45388461169311e-05	5.77947777879546e-06	1.06499172316348e-05
754	6.78571783865941e-05	0.000500765948938509	0.00125066950466767	2.37897801422032e-05	5.45065724032877e-06	1.04817646155002e-05
755	6.70100444742037e-05	0.000486946050659753	0.0012141676804395	2.28821251186139e-05	5.70482589185515e-06	1.00794966633775e-05
756	6.61777988487144e-05	0.000472542848539255	0.00118085873090541	2.42215076359966e-05	6.0979616223292e-06	1.09731219342377e-05
757	6.51403772154857e-05	0.000458492635706257	0.00114799580440614	2.51747494141465e-05	6.38083024073984e-06	1.16819493997425e-05
758	6.33470941685889e-05	0.000446726702363736	0.00111420002750769	2.22679921486825e-05	6.09720077797004e-06	1.03023003604143e-05
759	6.06750772179942e-05	0.000434058328012369	0.00108192926298058	2.03712727783489e-05	5.53716630755499e-06	9.27216863793735e-06
760	5.78014439124993e-05	0.000421045447887002	0.00105060954330206	1.92828892354444e-05	4.94331956802355e-06	8.5501205163041e-06
761	5.81040783799835e-05	0.000410309509923378	0.0010221188536177	2.10150497947404e-05	5.65391670173493e-06	9.12938066884133e-06
762	5.71032192997633e-05	0.000399068977592675	0.00099452309912759	2.0826372426086e-05	5.68895552513321e-06	9.09952967123806e-06
763	5.48770215299136e-05	0.000387315585849928	0.000967668192132133	1.88366621528594e-05	5.09092305189883e-06	8.49865027436279e-06
764	5.55886624985523e-05	0.000376368517058638	0.000940415919024457	2.00194799340945e-05	6.08269667325125e-06	8.57445462347171e-06
765	5.59568290085459e-05	0.000365749991982264	0.000914325828426113	2.06265988016758e-05	6.45443509748428e-06	8.79532553636276e-06
766	5.56065147038161e-05	0.000355531122097644	0.000889918109042692	2.0145906223389e-05	5.77463638732383e-06	9.1939706324779e-06
767	5.30820250698684e-05	0.00034619776934446	0.000865423492074985	1.86030328613331e-05	5.01779342247856e-06	8.78826595939684e-06
768	5.07797664807719e-05	0.000336836203907454	0.000840647468145977	1.74816125635239e-05	4.86987872162006e-06	8.49729107169972e-06
769	5.00242991344759e-05	0.00032718005386414	0.000815663278310398	1.78797863024665e-05	6.24582465712624e-06	8.84814854134282e-06
770	4.95302810577414e-05	0.000318042340159477	0.000792631895519267	1.75816592129353e-05	5.42888928231182e-06	8.3130809916211e-06
771	4.89970701614123e-05	0.000309220390171622	0.000770442409987521	1.70682788242847e-05	4.24057650409905e-06	7.61460156459454e-06
772	4.79459023836171e-05	0.000301514982319255	0.000750278421733326	1.67124131250959e-05	4.8297011757321e-06	7.58872206323884e-06
773	4.61062024896819e-05	0.000293094377380128	0.000730471225055542	1.59758478300477e-05	4.56755376607644e-06	7.57942394725746e-06
774	4.42529474847343e-05	0.000284432034696574	0.000710824645331899	1.52565551542609e-05	3.98166803801191e-06	7.59743263077047e-06
775	4.77104119019477e-05	0.000278252397718303	0.000691731616161237	1.73737389223274e-05	5.38963734976309e-06	7.82536651591915e-06
776	4.82145870868724e-05	0.000271406584626833	0.00067394325590652	1.7221777017826e-05	5.41958737389434e-06	7.60531203946686e-06
777	4.59335893544878e-05	0.000263931822542951	0.000657383490824545	1.49297543377775e-05	4.14992262937791e-06	6.96273312081579e-06
778	4.25924585183269e-05	0.000257170356433009	0.000640124518743149	1.60799075457441e-05	4.27648996625568e-06	6.6115318310463e-06
779	4.07312050519384e-05	0.000250526082369185	0.000623712093194785	1.64719423908181e-05	4.31668062905656e-06	6.208589118532e-06
780	4.12367883153864e-05	0.000244023644589343	0.00060868081940419	1.54542423941799e-05	4.12768007960502e-06	5.70615167737483e-06
